# Supplementary material for: Global emergence of a hypervirulent carbapenem-resistant Escherichia coli ST410 clone
Source: Nat Commun. 2024 Jan 12;15:494. doi: 10.1038/s41467-023-43854-3 (PMC10786849; doi:10.1038/s41467-023-43854-3)
Supplement: Supplementary file 4 — Supplementary Data 1 [file 41467_2023_43854_MOESM4_ESM.xlsx]

## Sheet: Sheet1
Supplementary Data 1: Metadata for all Chinese CREC isolates collected in this study
									MIC (μg/ml)													Acquired resistance genes and gene mutations that confer resistance ( output from abritAMR)
Collection	Name	Host	Source Details	Collection Year	Collection Month	Collection Day	Location (Province)	MLST	Imipenem	Meropenem	Ertapenem	COL_NM	POL_NM	Tigecycline	SXT_NM	CAZ_NM	FEP_NM	CIP_NM	AMK_NM	ATM_NM	FOS_ND300	Tetracycline	Gentamicin	Kanamycin	Efflux	Colistin	ESBL (AmpC type)	Aztreonam	Quinolone	Fosfomycin	ESBL	Trimethoprim	Streptomycin	Sulfonamide	Aminoglycosides (Ribosomal methyltransferase)	Beta-lactamase (not ESBL or carbapenemase)	Chloramphenicol/Florfenicol	Chloramphenicol	Macrolide	Carbapenemase (MBL)	Other antimicrobial	Ampicillin/Chloramphenicol/Quinolone/Rifampin/Tetracycline	Other aminoglycoside resistance (non-RMT)	Gentamicin/Tobramycin/Apramycin	Lincosamides	Rifamycin	Amikacin/Kanamycin/Tobramycin/Quinolone	Amikacin/Kanamycin/Tobramycin	Beta-lactamase (narrow-spectrum)
GZMU	1004	Human	Wound swab	2017	8	20	Beijing	167	32	32	＞128		0.5	1								tet(A)*			acrF,mdtM*		blaCMY-2,blaEC-15*	ftsI_N337NYRIN	gyrA_D87N,gyrA_S83L,parC_S80I,parE_S458A			dfrA27	aadA16	sul1		blaTEM-135	floR			blaNDM-5	ble					arr-3	aac(6')-Ib-cr5
GZMU	1005	Human	Unknown	2017	11	10	Beijing	10	32	32	＞128		0.5	0.5								tet(A)	aac(3)-IId		mdtM*				gyrA_D87N,gyrA_S83L,parC_S80I,parE_S458A,qnrS1				aph(3'')-Ib,aph(6)-Id	sul2		blaTEM-1			mph(A)										blaEC
GZMU	1019	Human	Urine	2020	1	15	Beijing	354	32	32	128		0.5	0.5										aph(3')-Ia	emrD*,mdtM*		blaEC*		gyrA_D87N,gyrA_S83L,parC_E84G,parC_S80I,parE_I355T,qnrS1	glpT_E448K,uhpT_E350Q		dfrA14	aadA2,aph(3'')-Ib,aph(6)-Id*	sul3	rmtB1	blaOXA-10	floR			blaNDM-5	ble,cyaA_S352T		aph(4)-Ia	aac(3)-IVa		arr-2
GZMU	1057	Human	Urine	2020	7	1	Beijing	648	64	128	＞128		0.5	1								tet(A)	aac(3)-IId		acrF*,emrD*,mdtM*		blaEC-19*		gyrA_S83L,qepA1	glpT_E448K	blaCTX-M-55		aph(3'')-Ib*,aph(6)-Id	sul2	rmtB1	blaTEM-1				blaNDM-5	ble,cyaA_S352T
GZMU	1069	Human	Unknown	2020	6	28	Beijing	Novel	4	8	32		0.5	0.5								tet(A)			acrF*,mdtM*	pmrB_Y358N	blaEC-15*	ftsI_N337NYRIN	gyrA_D87N,gyrA_S83L,parC_S80I,parE_S458A	glpT_E448K	blaCTX-M-55		aph(3'')-Ib,aph(6)-Id	sul2		blaTEM-1	floR		erm(B)*	blaNDM-5	ble
GZMU	1079	Human	Pus	2018	10	29	Beijing	1193	16	16	64		1	1								tet(A)			acrF*,emrD*	pmrB_E123D	blaEC		gyrA_D87N,gyrA_S83L,parC_S80I,parE_L416F	uhpT_E350Q		dfrA17	aadA5,aph(3'')-Ib,aph(6)-Id	sul1,sul2		blaTEM-1			mph(A)			marR_S3N
GZMU	1086	Human	Blood	2018	7	20	Beijing	361	16	32	＞128		0.5	0.5								tet(B)			acrF*,mdtM*			ftsI_I336IKYRI	gyrA_D87N,gyrA_S83L,parC_S80I,parE_S458A	glpT_E448K	blaCTX-M-15	dfrA12	aadA2	sul1	rmtB1	blaTEM-1			erm(B)*,mph(A)		ble								blaEC
GZMU	1089	Human	Urine	2018	3	7	Beijing	405	8	32	＞128		0.5	1								tet(B)			acrF*,emrD*,mdtM*		blaEC*	ftsI_N337NYRIN	gyrA_D87N,gyrA_S83L,parC_S80I,parE_S458A	fosA3,glpT_E448K	blaCTX-M-14	dfrA12	aadA2	sul1	armA,rmtB1	blaOXA-1,blaTEM-1		catB3	erm(B)*,mph(E),msr(E)	blaNDM-5	ble,cyaA_S352T					arr-3	aac(6')-Ib-cr5
GZMU	1092	Human	Urine	2018	3	13	Beijing	405	16	64	＞128		0.5	0.5								tet(B)	aac(3)-IId		acrF*,emrD*,mdtM*		blaEC*	ftsI_N337NYRIN	gyrA_D87N,gyrA_S83L,parC_S80I,parE_S458A	fosA3,glpT_E448K	blaCTX-M-55	dfrA17	aadA5	sul1	armA	blaOXA-1		catB3	mph(A),mph(E),msr(E)	blaNDM-5	ble,cyaA_S352T					arr-3	aac(6')-Ib-cr5
GZMU	1098	Human	Sputum	2020	3	13	Beijing	167	8	8	64		0.5	0.5								tet(A)*,tet(B)			acrF,mdtM*		blaEC-15*	ftsI_N337NYRIN	gyrA_D87N,gyrA_S83L,parC_E84G,parC_S80I,qepA1			dfrA1	aadA1,aph(3'')-Ib*,aph(6)-Id	sul2	rmtB1	blaTEM-1				blaNDM-5	ble,sat2
GZMU	1105	Human	Urine	2018	3	21	Beijing	2659	8	16	32		1	0.5								tet(A)*			acrF*,emrD*,mdtM*		blaEC*	ftsI_N337NYRIN	gyrA_D87N,gyrA_S83L,parC_S80I,parE_S458A	fosA3,glpT_E448K		dfrA14	aph(3'')-Ib*,aph(6)-Id	sul2		blaTEM-1	floR*			blaNDM-5	ble,cyaA_S352T
GZMU	1107	Human	Urine	2018	4	24	Beijing	405	32	32	128		1	0.5								tet(B)	aac(3)-IId		acrF*,emrD*,mdtM*		blaEC*	ftsI_N337NYRIN	gyrA_D87N,gyrA_S83L,parC_S80I,parE_S458A	glpT_E448K	blaCTX-M-55	dfrA17	aadA5	sul1		blaOXA-1		catB3	mph(A)	blaNDM-5	ble,cyaA_S352T					arr-3	aac(6')-Ib-cr5
GZMU	2008	Human	Unknown				Ningxia	1148	8	4	32		0.5	0.5								tet(A)*			acrF*,mdtM*	pmrB_Y358N	blaEC-15*		gyrA_D87N,gyrA_S83L,parC_E84G,parC_S80I	glpT_E448K		dfrA12	aadA2	sul3		blaTEM-1	floR			blaNDM-5	ble
GZMU	2045	Human	Unknown				Ningxia	90	16	0.25	32		0.5	1										aph(3')-Ia	acrF*,mdtM*	pmrB_Y358N	blaCMY-2,blaEC-15*		gyrA_D87N,gyrA_S83L,parC_S80I,parE_S458A,qnrS1	glpT_E448K	blaCTX-M-65	dfrA14	aadA2	sul2,sul3		blaOXA-10	floR			blaNDM-5	ble		aph(4)-Ia	aac(3)-IVa	lnu(F)*	arr-2
GZMU	2046	Human	Unknown				Ningxia	Novel	8	1	32		0.5	0.5											acrF*,mdtM*	pmrB_Y358N	blaEC-15*		gyrA_D87N,gyrA_S83L,parC_S80I	fosA3,glpT_E448K	blaCTX-M-55				rmtB1					blaNDM-5	ble
GZMU	2047	Human	Unknown				Ningxia	101	16	32	128		0.25	1								tet(A)*			acrF*,mdtM*	pmrB_Y358N	blaEC-15*	ftsI_N337NYRIN	gyrA_D87Y,gyrA_S83L,parC_S80I,parE_S458A,qnrS1	fosA3,glpT_E448K	blaCTX-M-55	dfrA14	aph(3'')-Ib,aph(6)-Id	sul2	rmtB1		floR*			blaNDM-5	ble
GZMU	4675	Human	Blood	2019	8	17	Guangdong	641	16	16	32														mdtM*	pmrB_Y358N	blaEC-15*		qnrS1	glpT_E448K		dfrA14	aph(3'')-Ib,aph(6)-Id	sul2		blaTEM-135	floR			blaNDM-5	ble
GZMU	9725	Human	Blood	2019	6	7	Guangdong	457	16	16	64											tet(M)*	aac(3)-IId	aph(3')-Ia	acrF*,emrD*,mdtM*				gyrA_D87Y,gyrA_S83L,parC_S80I,parE_S458A	glpT_E448K,uhpT_E350Q	blaSHV-12	dfrA12	aadA1	sul2,sul3		blaTEM-1	floR*	cmlA1		blaNDM-1	ble,cyaA_S352T				lnu(F)
GZMU	50128	Human	Sputum	2019	5	5	Guangdong	617	8	16	/											tet(A)*,tet(M)*		aph(3')-IIa,aph(3')-Ia	acrF,mdtM		blaEC-15*		gyrA_D87N,gyrA_S83L,parC_S80I,parE_S458A,qnrS1	glpT_E448K	blaCTX-M-14,blaCTX-M-55	dfrA12	aadA1,aadA2	sul2		blaTEM-1	floR*		erm(B)*,mph(A)	blaNDM-5	ble
GZMU	718006	Human	Unknown	2020			Guangdong	361	32	>32	>32		0.5	0.5								tet(B)	aac(3)-IIe		acrF*,mdtM*			ftsI_N337NYRIN	gyrA_D87N,gyrA_S83L,parC_S80I,parE_S458A,qepA8	glpT_E448K			aadA1			blaOXA-1*		catA1		blaNDM-5	ble								blaEC
GZMU	1912143043	Human	Stool	2019	12	14	Guangdong	457	>32	32	64											tet(A)*			acrF*,emrD*,mdtM*				gyrA_D87N,gyrA_S83L,parC_S80I,parE_S458A	glpT_E448K,uhpT_E350Q		dfrA12	aadA2	sul2,sul3			floR*	cmlA1	erm(42),erm(B)*,mph(A)	blaNDM-5	ble,cyaA_S352T		aph(4)-Ia	aac(3)-IVa
GZMU	1912303054	Human	Sputum	2019	12	30	Guangdong	167	>32	32	64											tet(A)*	aac(3)-IId*	aph(3')-Ia	acrF,mdtM*		blaEC-15*		gyrA_D87N,gyrA_S83L,parC_S80I,parE_S458A,qnrS1		blaCTX-M-55						floR*			blaNDM-1	ble
GZMU	2006272017	Human	dn	2020	6	27	Guangdong	1193	16	16	≤0.125											tet(A)			acrF*,emrD*	pmrB_E123D	blaEC		gyrA_D87N,gyrA_S83L,parC_S80I,parE_L416F	uhpT_E350Q	blaCTX-M-27	dfrA17	aadA5,aph(3'')-Ib,aph(6)-Id	sul1,sul2					mph(A)			marR_S3N
GZMU	2007101004	Human	Blood	2020	7	10	Guangdong	746	16	32	32											tet(M)*		aph(3')-IIa	acrF*,mdtM*		blaEC-15*		gyrA_S83L,parC_S80I,qnrS1	fosA3	blaCTX-M-55	dfrA17	aadA5,aph(3'')-Ib*,aph(6)-Id	sul2					mph(A)	blaNDM-5	ble
GZMU	2009123014	Human	Sputum	2020	9	12	Guangdong	58	>32	16	32											tet(A)	aac(3)-IId	aph(3')-Ia	mdtM*	mcr-1.1,pmrB_Y358N	blaEC-15*		gyrA_S83L,qnrS1	glpT_E448K	blaCTX-M-55	dfrA14	aadA22	sul3		blaTEM-1	floR*		mph(A)	blaNDM-5	ble				lnu(F)	arr-2
GZMU	2009153043	Human	Stool	2020	9	15	Guangdong	10	>32	16	128											tet(A)*	aac(3)-IId		acrF,mdtM*				gyrA_S83L		blaCTX-M-55	dfrA1	aadA1,aph(3'')-Ib,aph(6)-Id	sul1,sul2			floR		mph(A)	blaNDM-5	ble								blaEC
GZMU	2009243028	Human	Stool	2020	9	24	Guangdong	410	32	32	64											tet(A)		aph(3')-Ia	acrF*,mdtM*	pmrB_Y358N	blaEC-15*	ftsI_I336IKYRI	gyrA_D87N,gyrA_S83L,parC_S80I,parE_S458A	fosA3,glpT_E448K	blaCTX-M-14	dfrA12	aadA2	sul2		blaTEM-1	floR*		mph(A)	blaNDM-5	ble			aac(3)-IVa
GZMU	2009263020	Human	Sputum	2020	9	26	Guangdong	Novel	16	32	8											tet(A)*			acrF*,mdtM*	pmrB_Y358N	blaEC-15*		gyrA_D87N,gyrA_S83L,parC_E84K	glpT_E448K	blaCTX-M-55,blaSHV-12		aph(3'')-Ib,aph(6)-Id	sul2			floR*			blaNDM-1	ble,bleO*
GZMU	2010043015	Human	Wound	2020	10	4	Guangdong	101	32	16	≤0.125														acrF*,mdtM*	pmrB_Y358N	blaEC-15*			glpT_E448K	blaCTX-M-14								erm(B)*,mph(A)
GZMU	2010142009	Human	Ascites	2020	10	14	Guangdong	394	>32	16	16											tet(A)			acrF*,emrD*,mdtM*		blaEC*		gyrA_S83L	glpT_E448K		dfrA7	aadA22,aph(3'')-Ib,aph(6)-Id	sul1*,sul2		blaTEM-1				blaNDM-5	ble,cyaA_S352T
GZMU	2102232041	Human	Bile	2021	2	3	Guangdong	410	32	32	32											tet(B)			acrF*,mdtM*	pmrB_Y358N	blaCMY-2,blaEC-15*	ftsI_N337NYRIN	gyrA_D87N,gyrA_S83L,parC_S80I,parE_S458A	fosA3,glpT_E448K	blaCTX-M-14	dfrA17	aadA5	sul1,sul2			floR*		mph(A)	blaNDM-5	ble		aph(4)-Ia	aac(3)-IVa
GZMU	2103022055	Human	Bile	2021	3	2	Guangdong	410	16	32	-											tet(A)*,tet(B)	aac(3)-IId		acrF*,mdtM*	pmrB_Y358N	blaCMY-2,blaEC-15*	ftsI_N337NYRIN	gyrA_D87N,gyrA_S83L,parC_S80I,parE_S458A	glpT_E448K	blaCTX-M-55	dfrA17	aadA5,aph(3'')-Ib,aph(6)-Id	sul1,sul2		blaOXA-1	floR*		mph(A)	blaNDM-5	ble						aac(6')-Ib-cr5
GZMU	2103082022	Human	Urine	2021	3	8	Guangdong	101	32	16	16											tet(A)*	aac(3)-IId		acrF*,mdtM*	pmrB_Y358N	blaEC-15*		gyrA_S83L	glpT_E448K	blaCTX-M-55	dfrA17,dfrA27	aadA16,aph(3'')-Ib,aph(6)-Id	sul1,sul2		blaOXA-1,blaTEM-1	floR*	catB3		blaNDM-5	ble,bleO*					arr-3	aac(6')-Ib-cr5
GZMU	2103102011	Human	other	2021	3	10	Guangdong	69	32	32	8											tet(M)*			acrF*,emrD*		blaEC*			glpT_E448K	blaCTX-M-15		aadA22	sul2					erm(42),mph(A)	blaNDM-5	ble,cyaA_S352T
CHINET	1025-0001-D01	Human	Sputum	2021	1	1	Hebei	95	8	128	R (disc diffusion)	0.5	0.25	0.25	>128	128	64	64	>128	>128		tet(A)			acrF*,emrD*	pmrB_E123D	blaEC*		gyrA_S83L,qnrS1	glpT_E448K	blaSHV-12	dfrA14				blaTEM-1		catA1				marR_S3N						aac(6')-Ib3
CHINET	1025-0018-D18	Human	Sputum	2021	5	13	Hebei	410	0.5	0.125	R (disc diffusion)	1	0.5	0.125	>128	>128	128	64	2	>128		tet(B)			acrF*,mdtM*	pmrB_Y358N	blaCMY-146,blaEC-15*		gyrA_D87N,gyrA_S83L,parC_S80I,parE_S458A	glpT_E448K	blaCTX-M-27	dfrA14	aph(3'')-Ib,aph(6)-Id	sul2		blaTEM-1			mph(A)
CHINET	1025-0019-D19	Human	Sputum	2021	5	27	Hebei	617	16	128	R (disc diffusion)	0.5	0.25	0.25	>128	>128	>128	64	>128	>128		tet(A)*,tet(M)			acrF,mdtM*		blaEC-15*	ftsI_N337NYRIN	gyrA_D87N,gyrA_S83L,parC_S80I,parE_S458A,qnrS1	fosA3,glpT_E448K	blaCTX-M-55	dfrA12	aadA2	sul2,sul3	rmtB1		floR*	cmlA1	erm(B)*,mph(A)	blaNDM-5	ble		aph(4)-Ia	aac(3)-IVa	lnu(F)*
CHINET	11-B19	Human	Urine	2021	3	31	Ningxia	167	4	64	R (disc diffusion)	0.5	0.5	0.5	>128	>128	>128	64	0.5	>128	33	tet(A)*	aac(3)-IIe	aph(3')-Ia	acrF,mdtM*		blaEC-15*	ftsI_N337NYRIN	gyrA_D87N,gyrA_S83L,parC_S80I,parE_S458A		blaCTX-M-55	dfrA14	aph(3'')-Ib*,aph(6)-Id	sul2		blaTEM-1				blaNDM-5	ble
GZMU	18_1	Human	Unknown	2018			Jiangsu	127	8	4	16		0.5	0.5											acrF*,emrD*		blaEC*			glpT_E448K										blaNDM-5	ble	marR_S3N
GZMU	18_10	Human	Blood	2018	8	27	Jiangsu	410	8	4	16		0.5	0.25								tet(M)*		aph(3')-Ia	acrF*,mdtM*	pmrB_Y358N	blaEC-15*	ftsI_I336IKYRI	gyrA_D87N,gyrA_S83L,parC_S80I,parE_S458A	glpT_E448K	blaCTX-M-123	dfrA12	aadA1,aadA2	sul2			floR*	cmlA1	erm(B)*,mph(A)	blaNDM-5	ble
GZMU	18_11	Human	Urine	2018	9	03	Jiangsu	410	8	4	16		0.5	0.5								tet(B)			acrF*,mdtM*	pmrB_Y358N	blaCMY-2,blaEC-15*	ftsI_N337NYRIN	gyrA_D87N,gyrA_S83L,parC_S80I,parE_S458A	glpT_E448K	blaCTX-M-15	dfrA12,dfrA17	aadA2,aadA5	sul1		blaOXA-1,blaTEM-1				blaNDM-5	ble						aac(6')-Ib-cr5
GZMU	18_13	Human	Blood	2018	9	9	Jiangsu	410	32	>32	>32		0.5	0.5								tet(B)			acrF*,mdtM*	pmrB_Y358N	blaCMY-2,blaEC-15*	ftsI_N337NYRIN	gyrA_D87N,gyrA_S83L,parC_S80I,parE_S458A	glpT_E448K	blaCTX-M-15	dfrA12,dfrA17	aadA2,aadA5	sul1		blaOXA-1,blaTEM-1				blaNDM-5	ble						aac(6')-Ib-cr5
GZMU	18_15	Human	Sputum	2018	9	14	Jiangsu	410	16	32	>32		0.25	0.5								tet(B)			acrF*,mdtM*	pmrB_Y358N	blaCMY-2,blaEC-15*	ftsI_N337NYRIN	gyrA_D87N,gyrA_S83L,parC_S80I,parE_S458A	glpT_E448K	blaCTX-M-15	dfrA12,dfrA17	aadA2,aadA5	sul1		blaOXA-1,blaTEM-1				blaNDM-5	ble						aac(6')-Ib-cr5
GZMU	18_16	Human	Sputum	2018	9	17	Jiangsu	3334	8	4	8		0.5	0.25								tet(A)*			acrF*,mdtM*		blaEC-15*		qnrS1			dfrA14	aadA1	sul2		blaOXA-10		cmlA5		blaNDM-1	ble					arr-2
GZMU	18_18	Human	Sputum	2018	9	21	Jiangsu	1011	4	8	32		0.25	0.25								tet(A)*,tet(E)*	aac(3)-IId		acrF*,emrD,mdtM*		blaEC-15*		gyrA_D87N,gyrA_S83L,parC_S80I	fosA5,glpT_E448K	blaCTX-M-55	dfrA12	aadA2,aph(3'')-Ib,aph(6)-Id	sul1		blaOXA-1	floR*	catB3	mph(A)	blaNDM-1	ble,bleO*						aac(6')-Ib-cr5
GZMU	18_19	Human	Sputum	2018	10	23	Jiangsu	131	8	4	8		1	0.5								tet(A)			acrF*,emrD*,mdtM*	pmrB_E123D	blaEC*		gyrA_D87N,gyrA_S83L,parC_E84V,parC_S80I,parE_I529L	glpT_E448K,ptsI_V25I,uhpT_E350Q	blaCTX-M-27	dfrA17	aadA5,aph(3'')-Ib,aph(6)-Id	sul1,sul2					mph(A)	blaNDM-5	ble
GZMU	18_21	Human	Blood	2018	11	10	Jiangsu	410	16	32	>32		0.25	0.5								tet(B)			acrF*,mdtM*	pmrB_Y358N	blaCMY-2,blaEC-15*	ftsI_N337NYRIN	gyrA_D87N,gyrA_S83L,parC_S80I,parE_S458A	glpT_E448K	blaCTX-M-15	dfrA12,dfrA17	aadA2,aadA5	sul1		blaOXA-1,blaTEM-1				blaNDM-5	ble						aac(6')-Ib-cr5
GZMU	18_24	Human	Sputum	2018	11	19	Jiangsu	2179	4	2	8		0.5	0.5								tet(A)	aac(3)-IId		acrF*,mdtM*	pmrB_Y358N	blaEC-15*		gyrA_S83L,parC_S80I,qnrS2	glpT_E448K	blaCTX-M-65	dfrA17	aadA5,aph(3'')-Ib,aph(6)-Id	sul1,sul2		blaOXA-1,blaTEM-1	floR	catB3	mph(A)	blaNDM-5	ble					arr-3	aac(6')-Ib-cr5
GZMU	18_25	Human	Urine	2018	11	21	Jiangsu	410	4	2	32		0.5	0.5								tet(B)			acrF*,mdtM*	pmrB_Y358N	blaCMY-2,blaEC-15*	ftsI_N337NYRIN	gyrA_D87N,gyrA_S83L,parC_S80I,parE_S458A	glpT_E448K	blaCTX-M-15	dfrA12,dfrA17	aadA2,aadA5	sul1		blaOXA-1,blaTEM-1				blaNDM-5	ble						aac(6')-Ib-cr5
GZMU	18_26	Human	Urine	2018	11	29	Jiangsu	410	4	4	32		0.5	0.25								tet(B)			acrF*,mdtM*	pmrB_Y358N	blaCMY-2,blaEC-15*	ftsI_N337NYRIN	gyrA_D87N,gyrA_S83L,parC_S80I,parE_S458A	glpT_E448K	blaCTX-M-15	dfrA12,dfrA17	aadA2,aadA5	sul1		blaOXA-1,blaTEM-1				blaNDM-5	ble						aac(6')-Ib-cr5
GZMU	18_29	Human	Blood	2018	12	20	Jiangsu	410	4	2	32		0.5	1								tet(B)			acrF*,mdtM*	pmrB_Y358N	blaCMY-2,blaEC-15*	ftsI_N337NYRIN	gyrA_D87N,gyrA_S83L,parC_S80I,parE_S458A	glpT_E448K	blaCTX-M-15	dfrA12,dfrA17	aadA2,aadA5	sul1		blaOXA-1,blaTEM-1				blaNDM-5	ble						aac(6')-Ib-cr5
GZMU	18_4	Human	Blood	2018	4	13	Jiangsu	410	8	8	>32		0.5	0.5								tet(B)	aac(3)-IId		acrF*,mdtM*	pmrB_Y358N	blaCMY-2,blaEC-15*	ftsI_N337NYRIN	gyrA_D87N,gyrA_S83L,parC_S80I,parE_S458A	glpT_E448K	blaCTX-M-15	dfrA12	aadA2,aph(3'')-Ib,aph(6)-Id	sul1,sul2		blaOXA-1,blaTEM-1			mph(A)	blaNDM-5	ble						aac(6')-Ib-cr5
GZMU	18_9	Human	Sputum	2018	8	19	Jiangsu	7111	8	8	>32		0.5	0.5									aac(3)-IId		acrF*,mdtM*				gyrA_S83L	glpT_E448K		dfrA1	aph(3'')-Ib,aph(6)-Id	sul1,sul2		blaTEM-1	floR*		erm(B)*,mph(A)	blaNDM-1	ble*								blaEC
CHINET	18-B26	Human	Urine	2021	4	20	Ningxia	648	32	>128	R (disc diffusion)	1	0.25	0.125	>128	>128	>128	128	2	2	37	tet(A)*	aac(3)-IId		acrF*		blaEC-19*		gyrA_D87N,gyrA_S83L,parC_E84G,parC_S80I	glpT_E448K		dfrA12	aadA2	sul1		blaTEM-1	floR*		mph(A)	blaNDM-5	ble,cyaA_S352T
GZMU	19_1	Human	Sputum	2019	1	2	Jiangsu	1193	4	4	<0.03		2	0.5											acrF*,emrD*	pmrB_E123D	blaEC		gyrA_D87N,gyrA_S83L,parC_S80I,parE_L416F	uhpT_E350Q												marR_S3N
GZMU	19_12	Human	Urine	2019	6	11	Jiangsu	410	1	<0.03	16		1	0.5								tet(B)			acrF*,mdtM*	pmrB_Y358N	blaCMY-2,blaEC-15*	ftsI_N337NYRIN	gyrA_D87N,gyrA_S83L,parC_S80I,parE_S458A	glpT_E448K	blaCTX-M-15	dfrA12	aadA2	sul1		blaOXA-1,blaTEM-1				blaNDM-5	ble						aac(6')-Ib-cr5
GZMU	19_13	Human	Urine	2019	6	14	Jiangsu	410	8	4	32		0.5	0.5								tet(B)			acrF*,mdtM*	pmrB_Y358N	blaCMY-2,blaEC-15*	ftsI_N337NYRIN	gyrA_D87N,gyrA_S83L,parC_S80I,parE_S458A	glpT_E448K	blaCTX-M-15	dfrA12	aadA2	sul1		blaOXA-1,blaTEM-1				blaNDM-5	ble						aac(6')-Ib-cr5
GZMU	19_14	Human	Urine	2019	6	15	Jiangsu	410	4	4	32		0.5	0.125								tet(B)			acrF*,mdtM*	pmrB_Y358N	blaCMY-2,blaEC-15*	ftsI_N337NYRIN	gyrA_D87N,gyrA_S83L,parC_S80I,parE_S458A	glpT_E448K	blaCTX-M-15	dfrA12	aadA2	sul1		blaOXA-1,blaTEM-1				blaNDM-5	ble						aac(6')-Ib-cr5
GZMU	19_15	Human	Urine	2019	6	12	Jiangsu	410	4	4	32		1	0.25								tet(B)			acrF*,mdtM*	pmrB_Y358N	blaCMY-2,blaEC-15*	ftsI_N337NYRIN	gyrA_D87N,gyrA_S83L,parC_S80I,parE_S458A	glpT_E448K	blaCTX-M-15	dfrA12	aadA2	sul1		blaOXA-1,blaTEM-1				blaNDM-5	ble						aac(6')-Ib-cr5
GZMU	19_17	Human	Sputum	2019	7	15	Jiangsu	410	2	2	32		0.5	0.5								tet(B)			acrF*,mdtM*	pmrB_Y358N	blaCMY-2,blaEC-15*	ftsI_N337NYRIN	gyrA_D87N,gyrA_S83L,parC_S80I,parE_S458A	glpT_E448K	blaCTX-M-15	dfrA12	aadA2	sul1		blaOXA-1,blaTEM-1				blaNDM-5	ble						aac(6')-Ib-cr5
GZMU	19_18	Human	Urine	2019	7	22	Jiangsu	410	2	2	32		0.25	0.5								tet(B)			acrF*,mdtM*	pmrB_Y358N	blaCMY-2,blaEC-15*	ftsI_N337NYRIN	gyrA_D87N,gyrA_S83L,parC_S80I,parE_S458A	glpT_E448K		dfrA12,dfrA17	aadA2,aadA5	sul1		blaTEM-1				blaNDM-5	ble
GZMU	19_20	Human	Unknown	2019			Jiangsu	617	4	4	32		0.5	0.5								tet(A)*		aph(3')-IIa	acrF*,mdtM		blaEC-15*	ftsI_N337NYRIN	gyrA_D87N,gyrA_S83L,parC_S80I,parE_S458A	fosA3,glpT_E448K	blaCTX-M-64	dfrA12	aadA2,aph(3'')-Ib,aph(6)-Id	sul1,sul2	rmtB1	blaTEM-1	floR*		mph(A)
GZMU	19_21	Human	Blood	2019	8	23	Jiangsu	410	32	32	>32											tet(B)			acrF*,mdtM*	pmrB_Y358N	blaCMY-2,blaEC-15*	ftsI_N337NYRIN	gyrA_D87N,gyrA_S83L,parC_S80I,parE_S458A	glpT_E448K	blaCTX-M-15	dfrA12	aadA2	sul1		blaOXA-1,blaTEM-1				blaNDM-5	ble						aac(6')-Ib-cr5
GZMU	19_23	Human	Urine	2019	8	27	Jiangsu	46	8	2	4		0.5	0.25								tet(A)*			acrF*,mdtM*		blaEC-15*		gyrA_S83L	glpT_E448K	blaSHV-12		aph(3'')-Ib,aph(6)-Id	sul2			floR*			blaNDM-1	ble
GZMU	19_24	Human	Sputum	2019	8	27	Jiangsu	46	2	1	4		0.5	0.5								tet(A)*			acrF*,mdtM*		blaEC-15*		gyrA_S83L	glpT_E448K	blaSHV-12		aph(3'')-Ib,aph(6)-Id	sul2			floR*			blaNDM-1	ble
GZMU	19_25	Human	Urine	2019	8	27	Jiangsu	46	4	2	8		0.5	0.5								tet(A)*			acrF*,mdtM*		blaEC-15*		gyrA_S83L	glpT_E448K	blaSHV-12		aph(3'')-Ib,aph(6)-Id	sul2			floR*			blaNDM-1	ble
GZMU	19_26	Human	Blood	2019	8	27	Jiangsu	46	4	2	4		0.5	0.5								tet(A)*			acrF*,mdtM*		blaEC-15*		gyrA_S83L	glpT_E448K	blaSHV-12		aph(3'')-Ib,aph(6)-Id	sul2			floR*			blaNDM-1	ble
GZMU	19_27	Human	Urine	2019	8	28	Jiangsu	156	2	4	16		0.5	0.5								tet(B),tet(M)			acrF*,mdtM*	pmrB_Y358N	blaCMY-2,blaEC-18*	ftsI_I336IPYRI	gyrA_D87N,gyrA_S83L,parC_E84A,parC_S80I	fosA3,glpT_E448K	blaCTX-M-65	dfrA1,dfrA12	aadA2,aadA22*,aph(3'')-Ib,aph(6)-Id	sul1,sul2	rmtB1	blaOXA-1	floR	catA1,catB3	erm(B)*,mph(A)	blaNDM-9	ble	soxS_A12S	aph(4)-Ia	aac(3)-IVa		arr-3	aac(6')-Ib-cr5
GZMU	19_28	Human	Urine	2019	11	4	Jiangsu	131	4	4	16		2	0.25								tet(B)			acrF*,emrD*,mdtM*	pmrB_E123D	blaEC*		gyrA_D87N,gyrA_S83L,parC_E84V,parC_S80I,parE_I529L	glpT_E448K,ptsI_V25I,uhpT_E350Q	blaCTX-M-15	dfrA17	aadA5	sul1				catA1	mph(A)	blaNDM-1	ble
GZMU	19_29	Human	Urine	2019	12	21	Jiangsu	4375	16	16	32		0.5	0.5											acrF*,mdtM*				parC_S57T,qnrS1		blaCTX-M-15									blaNDM-5	ble
GZMU	19_3	Human	Urine	2019	1	3	Jiangsu	410	8	8	16		0.5									tet(B)			acrF*,mdtM*	pmrB_Y358N	blaCMY-2,blaEC-15*	ftsI_N337NYRIN	gyrA_D87N,gyrA_S83L,parC_S80I,parE_S458A	glpT_E448K	blaCTX-M-15	dfrA12,dfrA17	aadA2,aadA5	sul1		blaOXA-1,blaTEM-1				blaNDM-5	ble						aac(6')-Ib-cr5
GZMU	19_4	Human	Urine	2019	1	6	Jiangsu	38	4	4	32		0.5	0.5								tet(A)			acrF*,emrD*,mdtM*		blaCMY-2,blaEC*		qnrS1	glpT_E448K		dfrA5	aph(3'')-Ib,aph(6)-Id			blaTEM-1	floR			blaNDM-5	ble,cyaA_S352T
GZMU	19_6	Human	Urine	2019	2	11	Jiangsu	410	4	2	32											tet(B)			acrF*,mdtM*	pmrB_Y358N	blaCMY-2,blaEC-15*	ftsI_N337NYRIN	gyrA_D87N,gyrA_S83L,parC_S80I,parE_S458A	glpT_E448K	blaCTX-M-15	dfrA12,dfrA17	aadA2,aadA5	sul1		blaOXA-1,blaTEM-1				blaNDM-5	ble						aac(6')-Ib-cr5
GZMU	19_7	Human	Blood	2019	4	13	Jiangsu	410	4	2	32		0.5	0.5								tet(B)			acrF*,mdtM*	pmrB_Y358N	blaCMY-2,blaEC-15*	ftsI_N337NYRIN	gyrA_D87N,gyrA_S83L,parC_S80I,parE_S458A	glpT_E448K	blaCTX-M-15	dfrA12,dfrA17	aadA2,aadA5	sul1		blaOXA-1,blaTEM-1			mph(A)*	blaNDM-5	ble						aac(6')-Ib-cr5
GZMU	19_8	Human	Urine	2019	4	23	Jiangsu	410	4	4	32		0.25	0.5								tet(B)			acrF*,mdtM*	pmrB_Y358N	blaCMY-2,blaEC-15*	ftsI_N337NYRIN	gyrA_D87N,gyrA_S83L,parC_S80I,parE_S458A	glpT_E448K	blaCTX-M-15	dfrA12	aadA2	sul1		blaOXA-1,blaTEM-1				blaNDM-5	ble						aac(6')-Ib-cr5
GZMU	19_9	Human	Urine	2019	5	22	Jiangsu	410	4	8	32		0.5	1								tet(B)			acrF*,mdtM*	pmrB_Y358N	blaCMY-2,blaEC-15*	ftsI_N337NYRIN	gyrA_D87N,gyrA_S83L,parC_S80I,parE_S458A	glpT_E448K	blaCTX-M-15	dfrA12	aadA2	sul1		blaOXA-1,blaTEM-1											aac(6')-Ib-cr5
GZMU	20_1	Human	Urine	2020	1	3	Jiangsu	410	32	>32	>32		0.5									tet(B)	aac(3)-IId		acrF*,mdtM*	pmrB_Y358N	blaCMY-2,blaEC-15*	ftsI_N337NYRIN	gyrA_D87N,gyrA_S83L,parC_S80I,parE_S458A	glpT_E448K	blaCTX-M-15	dfrA12,dfrA17	aadA2,aadA5,aph(3'')-Ib,aph(6)-Id	sul1,sul2		blaOXA-1,blaTEM-1			mph(A)	blaNDM-5	ble						aac(6')-Ib-cr5
GZMU	20_10	Human	Urine	2020	4	8	Jiangsu	410	8	16	>32		1	0.5								tet(B)	aac(3)-IId		acrF*,mdtM*	pmrB_Y358N	blaCMY-2,blaEC-15*	ftsI_N337NYRIN	gyrA_D87N,gyrA_S83L,parC_S80I,parE_S458A	glpT_E448K	blaCTX-M-15	dfrA12,dfrA17	aadA2,aadA5,aph(3'')-Ib,aph(6)-Id	sul1,sul2		blaOXA-1,blaTEM-1			mph(A)	blaNDM-5	ble						aac(6')-Ib-cr5
GZMU	20_11	Human	Urine	2020	4	8	Jiangsu	410	4	4	16		0.5	0.5								tet(B)			acrF*,mdtM*	pmrB_Y358N	blaCMY-2,blaEC-15*	ftsI_N337NYRIN	gyrA_D87N,gyrA_S83L,parC_S80I,parE_S458A	glpT_E448K	blaCTX-M-15	dfrA12,dfrA17	aadA2,aadA5	sul1		blaOXA-1,blaTEM-1				blaNDM-5	ble						aac(6')-Ib-cr5
GZMU	20_12	Human	Urine	2020	4	11	Jiangsu	410	16	16	32		0.5	0.5								tet(B)			acrF*,mdtM*	pmrB_Y358N	blaCMY-2,blaEC-15*	ftsI_N337NYRIN	gyrA_D87N,gyrA_S83L,parC_S80I,parE_S458A	glpT_E448K	blaCTX-M-15	dfrA12,dfrA17	aadA2,aadA5	sul1		blaOXA-1,blaTEM-1				blaNDM-5	ble						aac(6')-Ib-cr5
GZMU	20_13	Human	Urine	2020	4	15	Jiangsu	410	8	16	>32		1									tet(B)			acrF*,mdtM*	pmrB_Y358N	blaCMY-2,blaEC-15*	ftsI_N337NYRIN	gyrA_D87N,gyrA_S83L,parC_S80I,parE_S458A	glpT_E448K	blaCTX-M-15	dfrA12,dfrA17	aadA2,aadA5	sul1		blaOXA-1,blaTEM-1				blaNDM-5	ble						aac(6')-Ib-cr5
GZMU	20_14	Human	Urine	2020	5	10	Jiangsu	410	4	4	32		1									tet(B)	aac(3)-IId		acrF*,mdtM*	pmrB_Y358N	blaCMY-2*,blaEC-15*	ftsI_N337NYRIN	gyrA_D87N,gyrA_S83L,parC_S80I,parE_S458A	glpT_E448K	blaCTX-M-15	dfrA12,dfrA17	aadA2,aadA5,aph(3'')-Ib,aph(6)-Id	sul1,sul2		blaOXA-1,blaTEM-1			mph(A)	blaNDM-5	ble						aac(6')-Ib-cr5
GZMU	20_15	Human	Urine	2020	5	18	Jiangsu	410	16	16	>32		0.5									tet(B)			acrF*,mdtM*	pmrB_Y358N	blaCMY-2,blaEC-15*	ftsI_N337NYRIN	gyrA_D87N,gyrA_S83L,parC_S80I,parE_S458A	glpT_E448K	blaCTX-M-15	dfrA12,dfrA17	aadA2,aadA5	sul1		blaOXA-1,blaTEM-1				blaNDM-5	ble						aac(6')-Ib-cr5
GZMU	20_16	Human	Urine	2020	5	22	Jiangsu	410	8	8	32		1									tet(B)			acrF*,mdtM*	pmrB_Y358N	blaCMY-2,blaEC-15*	ftsI_N337NYRIN	gyrA_D87N,gyrA_S83L,parC_S80I,parE_S458A	glpT_E448K	blaCTX-M-15	dfrA12,dfrA17	aadA2,aadA5,aph(3'')-Ib,aph(6)-Id	sul1,sul2		blaOXA-1,blaTEM-1			mph(A)	blaNDM-5	ble						aac(6')-Ib-cr5
GZMU	20_17	Human	Sputum	2020	5	25	Jiangsu	410	8	8	32		1									tet(B)			acrF*,mdtM*	pmrB_Y358N	blaCMY-2,blaEC-15*	ftsI_N337NYRIN	gyrA_D87N,gyrA_S83L,parC_S80I,parE_S458A	glpT_E448K	blaCTX-M-15	dfrA12,dfrA17	aadA2,aadA5,aph(3'')-Ib,aph(6)-Id	sul1,sul2		blaOXA-1,blaTEM-1			mph(A)	blaNDM-5	ble						aac(6')-Ib-cr5
GZMU	20_18	Human	Sputum	2020	5	28	Jiangsu	410	4	4	>32		0.5	0.5								tet(B)			acrF*,mdtM*	pmrB_Y358N	blaCMY-2,blaEC-15*	ftsI_N337NYRIN	gyrA_D87N,gyrA_S83L,parC_S80I,parE_S458A	glpT_E448K	blaCTX-M-15	dfrA12,dfrA17	aadA2,aadA5	sul1		blaOXA-1,blaTEM-1				blaNDM-5	ble						aac(6')-Ib-cr5
GZMU	20_19	Human	Sputum	2020	6	11	Jiangsu	410	8	8	32		0.5	1								tet(B)			acrF*,mdtM*	pmrB_Y358N	blaCMY-2,blaEC-15*	ftsI_N337NYRIN	gyrA_D87N,gyrA_S83L,parC_S80I,parE_S458A	glpT_E448K	blaCTX-M-15	dfrA12,dfrA17	aadA2,aadA5,aph(3'')-Ib,aph(6)-Id	sul1,sul2		blaOXA-1,blaTEM-1			mph(A)	blaNDM-5	ble						aac(6')-Ib-cr5
GZMU	20_2	Human	Sputum	2020	1	21	Jiangsu	410	8	16	32		0.5									tet(B)	aac(3)-IId		acrF*,mdtM*	pmrB_Y358N	blaCMY-2,blaEC-15*	ftsI_N337NYRIN	gyrA_D87N,gyrA_S83L,parC_S80I,parE_S458A	glpT_E448K	blaCTX-M-15	dfrA12,dfrA17	aadA2,aadA5,aph(3'')-Ib,aph(6)-Id	sul1,sul2		blaOXA-1,blaTEM-1			mph(A)	blaNDM-5	ble						aac(6')-Ib-cr5
GZMU	20_20	Human	Bronchoalveolar Lavage Fluid	2020	6	12	Jiangsu	410	4	4	32		0.5									tet(B)			acrF*,mdtM*	pmrB_Y358N	blaCMY-2,blaEC-15*	ftsI_N337NYRIN	gyrA_D87N,gyrA_S83L,parC_S80I,parE_S458A	glpT_E448K	blaCTX-M-15	dfrA12	aadA2	sul1		blaOXA-1,blaTEM-1				blaNDM-5	ble						aac(6')-Ib-cr5
GZMU	20_21	Human	Urine	2020	6	14	Jiangsu	410	16	32	>32		0.5									tet(B)			acrF*,mdtM*	pmrB_Y358N	blaCMY-2,blaEC-15*	ftsI_N337NYRIN	gyrA_D87N,gyrA_S83L,parC_S80I,parE_S458A	glpT_E448K	blaCTX-M-15	dfrA12,dfrA17	aadA2,aadA5	sul1		blaOXA-1,blaTEM-1				blaNDM-5	ble						aac(6')-Ib-cr5
GZMU	20_22	Human	Sputum	2020	6	14	Jiangsu	410	8	4	>32		0.5									tet(B)			acrF*,mdtM*	pmrB_Y358N	blaCMY-2,blaEC-15*	ftsI_N337NYRIN	gyrA_D87N,gyrA_S83L,parC_S80I,parE_S458A	glpT_E448K	blaCTX-M-15	dfrA12,dfrA17	aadA2,aadA5	sul1		blaOXA-1,blaTEM-1				blaNDM-5	ble						aac(6')-Ib-cr5
GZMU	20_23	Human	Urine	2020	7	6	Jiangsu	410	8	4	16		0.5									tet(B)	aac(3)-IId		acrF*,mdtM*	pmrB_Y358N	blaEC-15*	ftsI_N337NYRIN	gyrA_D87N,gyrA_S83L,parC_S80I,parE_S458A		blaCTX-M-15	dfrA12,dfrA17	aadA2,aadA5,aph(3'')-Ib,aph(6)-Id	sul1,sul2		blaOXA-1,blaTEM-1			mph(A)	blaNDM-5	ble						aac(6')-Ib-cr5
GZMU	20_24	Human	Urine	2020	7	6	Jiangsu	410	8	4	>32		0.5									tet(B)			acrF*,mdtM*	pmrB_Y358N	blaCMY-2,blaEC-15*	ftsI_N337NYRIN	gyrA_D87N,gyrA_S83L,parC_S80I,parE_S458A	glpT_E448K	blaCTX-M-15	dfrA12,dfrA17	aadA2,aadA5	sul1		blaOXA-1,blaTEM-1				blaNDM-5	ble						aac(6')-Ib-cr5
GZMU	20_25	Human	Urine	2020	7	6	Jiangsu	410	8	8	>32		0.5									tet(B)			acrF*,mdtM*	pmrB_Y358N	blaCMY-2,blaEC-15*	ftsI_N337NYRIN	gyrA_D87N,gyrA_S83L,parC_S80I,parE_S458A	glpT_E448K	blaCTX-M-15	dfrA12	aadA2	sul1		blaOXA-1,blaTEM-1				blaNDM-5	ble						aac(6')-Ib-cr5
GZMU	20_26	Human	Urine	2020	7	13	Jiangsu	410	8	4	32		0.5									tet(B)	aac(3)-IId		acrF*,mdtM*	pmrB_Y358N	blaCMY-2,blaEC-15*	ftsI_N337NYRIN	gyrA_D87N,gyrA_S83L,parC_S80I,parE_S458A	glpT_E448K	blaCTX-M-15	dfrA12,dfrA17	aadA2,aadA5,aph(3'')-Ib,aph(6)-Id	sul1,sul2		blaOXA-1,blaTEM-1			mph(A)	blaNDM-5	ble						aac(6')-Ib-cr5
GZMU	20_27	Human	Urine	2020	7	27	Jiangsu	410	4	8	32		0.5									tet(B)			acrF*,mdtM*	pmrB_Y358N	blaCMY-2,blaEC-15*	ftsI_N337NYRIN	gyrA_D87N,gyrA_S83L,parC_S80I,parE_S458A	glpT_E448K	blaCTX-M-15	dfrA12,dfrA17	aadA2,aadA5	sul1		blaOXA-1				blaNDM-5	ble						aac(6')-Ib-cr5
GZMU	20_28	Human	Sputum	2020	7	29	Jiangsu	410	16	16	>32											tet(B)			acrF*,mdtM*	pmrB_Y358N	blaCMY-2,blaEC-15*	ftsI_N337NYRIN	gyrA_D87N,gyrA_S83L,parC_S80I,parE_S458A	glpT_E448K		dfrA12	aadA2	sul1						blaNDM-5	ble
GZMU	20_29	Human	Sputum	2020	8	11	Jiangsu	410	16	32	>32		0.5									tet(B)			acrF*,mdtM*	pmrB_Y358N	blaCMY-2,blaEC-15*	ftsI_N337NYRIN	gyrA_D87N,gyrA_S83L,parC_S80I,parE_S458A	glpT_E448K	blaCTX-M-15	dfrA12,dfrA17	aadA2,aadA5	sul1		blaOXA-1,blaTEM-1				blaNDM-5	ble						aac(6')-Ib-cr5
GZMU	20_3	Human	Sputum	2020	1	22	Jiangsu	410	4	8	32		0.5	0.5								tet(B)	aac(3)-IId		acrF*,mdtM*	pmrB_Y358N	blaCMY-2,blaEC-15*	ftsI_N337NYRIN	gyrA_D87N,gyrA_S83L,parC_S80I,parE_S458A	glpT_E448K	blaCTX-M-15	dfrA12,dfrA17	aadA2,aadA5,aph(3'')-Ib,aph(6)-Id	sul1,sul2		blaOXA-1,blaTEM-1			mph(A)	blaNDM-5	ble						aac(6')-Ib-cr5
GZMU	20_30	Human	Urine	2020	8	30	Jiangsu	410	32	>32	>32		0.5									tet(B)			acrF*,mdtM*	pmrB_Y358N	blaCMY-2,blaEC-15*	ftsI_N337NYRIN	gyrA_D87N,gyrA_S83L,parC_S80I,parE_S458A	glpT_E448K	blaCTX-M-15	dfrA12,dfrA17	aadA2,aadA5,aph(3'')-Ib,aph(6)-Id	sul1,sul2		blaOXA-1,blaTEM-1			mph(A)	blaNDM-5	ble						aac(6')-Ib-cr5
GZMU	20_4	Human	Urine	2020	2	7	Jiangsu	410	8	8	16		0.5									tet(B)	aac(3)-IId		acrF*,mdtM*	pmrB_Y358N	blaCMY-2,blaEC-15*	ftsI_N337NYRIN	gyrA_D87N,gyrA_S83L,parC_S80I,parE_S458A	glpT_E448K	blaCTX-M-15	dfrA12,dfrA17	aadA2,aadA5,aph(3'')-Ib,aph(6)-Id	sul1,sul2		blaOXA-1,blaTEM-1			mph(A)	blaNDM-5	ble						aac(6')-Ib-cr5
GZMU	20_5	Human	Urine	2020	3	4	Jiangsu	410	8	8	32		0.5	0.5								tet(B)			acrF*,mdtM*	pmrB_Y358N	blaCMY-2,blaEC-15*	ftsI_N337NYRIN	gyrA_D87N,gyrA_S83L,parC_S80I,parE_S458A	glpT_E448K		dfrA12,dfrA17	aadA2,aadA5	sul1						blaNDM-5	ble
GZMU	20_7	Human	Sputum	2020	3	30	Jiangsu	405	>32	>32	>32		4	0.5								tet(B)		aph(3')-Ia	acrF*,emrD*	mcr-1.1	blaEC*	ftsI_I336IKYRI	gyrA_D87N,gyrA_S83L,parC_S80I,parE_S458A	fosA3,glpT_E448K	blaCTX-M-14,blaCTX-M-15	dfrA12	aadA1,aadA2*	sul1,sul2,sul3	rmtB1	blaTEM-1	floR*	cmlA1		blaNDM-5	ble,cyaA_S352T		aph(4)-Ia	aac(3)-IVa
GZMU	20_8	Human	Sputum	2020	4	4	Jiangsu	410	1	1	16		0.5	0.5								tet(B)			acrF*,mdtM*	pmrB_Y358N	blaCMY-2,blaEC-15*	ftsI_N337NYRIN	gyrA_D87N,gyrA_S83L,parC_S80I,parE_S458A	glpT_E448K	blaCTX-M-15	dfrA12,dfrA17	aadA2,aadA5	sul1		blaOXA-1,blaTEM-1				blaNDM-5	ble						aac(6')-Ib-cr5
GZMU	20_9	Human	Urine	2020	4	7	Jiangsu	410	4	4	32		0.5	0.5								tet(B)	aac(3)-IId		acrF*,mdtM*	pmrB_Y358N	blaCMY-2,blaEC-15*	ftsI_N337NYRIN	gyrA_D87N,gyrA_S83L,parC_S80I,parE_S458A	glpT_E448K	blaCTX-M-15	dfrA12,dfrA17	aadA2,aadA5,aph(3'')-Ib,aph(6)-Id	sul1,sul2		blaOXA-1,blaTEM-1			mph(A)	blaNDM-5	ble						aac(6')-Ib-cr5
CHINET	24-B32	Human	Urine	2021	6	21	Ningxia	648	8	64	R (disc diffusion)	1	0.5	0.25	>128	>128	128	2	2	>128	33			aph(3')-Ia	acrF*,emrD*		blaEC-19*		gyrA_S83L,qnrS1	glpT_E448K		dfrA14	aadA2	sul2,sul3		blaOXA-10	floR	cmlA1*		blaNDM-5	ble,cyaA_S352T		aph(4)-Ia	aac(3)-IVa	lnu(F)*	arr-2
CHINET	27-B35	Human	Secretion	2021	7	2	Ningxia	410	16	128	R (disc diffusion)	0.5	0.5	0.25	>128	>128	>128	128	>128	>128	11	tet(A)*	aac(3)-IId	aph(3')-Ia	acrF*,mdtM*	pmrB_Y358N	blaCMY-2,blaEC-15*	ftsI_N337NYRIN	gyrA_D87N,gyrA_S83L,parC_S80I,parE_S458A	fosA3,glpT_E448K	blaCTX-M-55	dfrA12	aadA1,aadA2,aph(3'')-Ib	sul2,sul3	rmtB1			cmlA1	mph(A)	blaNDM-5	ble
CHINET	32-B40	Human	Secretion	2021	5	16	Sichuan	5229	8	32	R (disc diffusion)	0.5	0.5	0.25	>128	>128	128	16	2	64	6	tet(A)*		aph(3')-IIa	acrF*,mdtM*	pmrB_Y358N	blaEC-15*		gyrA_D87N,gyrA_S83L,parC_S80I	fosA3,glpT_E448K	blaCTX-M-123	dfrA12	aadA1,aadA2	sul2,sul3			floR*	cmlA1	mph(A)	blaNDM-13	ble
CHINET	36-B44	Human	Sputum	2021	1	27	Ningxia	1193	8	32	R (disc diffusion)	1	0.5	0.25	>128	>128	128	32	2	64	29	tet(A)	aac(3)-IId		acrF*,emrD*	pmrB_E123D	blaEC		gyrA_D87N,gyrA_S83L,parC_S80I,parE_L416F	uhpT_E350Q	blaSHV-12	dfrA17	aadA5,aph(3'')-Ib,aph(6)-Id	sul1,sul2		blaTEM-1			mph(A)	blaNDM-1	ble	marR_S3N
CHINET	6-B14	Human	Drainage	2021	2	2	Ningxia	48	16	128	R (disc diffusion)	0.5	0.5	0.25	<=.06	>128	128	16	1	0.125	26		aac(3)-IId	aph(3')-Ia	acrF*,mdtM*		blaEC-15*		gyrA_D87N,gyrA_S83L,parC_S80I							blaTEM-1			mph(A)	blaNDM-5	ble
GZMU	807018_1	Human	Unknown	2020			Guangdong	2705	8	16	>32		0.5	0.5									aac(3)-IIe	aph(3')-Ia	acrF*,mdtM*				qnrS1	glpT_E448K		dfrA1	aadA1,aph(3'')-Ib*,aph(6)-Id*	sul2		blaTEM-1	floR		mph(A)	blaNDM-5	ble,bleO*								blaEC
CHINET	922-11-Re-A44_S185	Human	Blood	2021			Heilongjiang	746	128	>128	R (disc diffusion)	1	0.5	0.25	>128	>128	>128	0.5	>128	0.5	25			aph(3')-Ia	acrF*,mdtM*		blaEC-15*		qnrS1	glpT_E448K		dfrA12,dfrA14		sul1,sul3	rmtB1	blaOXA-10	floR		mef(B)	blaNDM-5	ble					arr-2
CHINET	922-12-Re-A45_S186	Human	Other	2021			Heilongjiang	1284	64	>128	R (disc diffusion)	8	4	0.25	>128	>128	>128	>128	>128	128	12				acrF,mdtM*	mcr-1.1	blaEC-15*	ftsI_N337NYRIN	gyrA_D87N,gyrA_S83L,parC_S80I,parE_S458A,qnrS1	fosA3,glpT_E448K	blaCTX-M-14	dfrA12,dfrA14	aadA2	sul2	armA	blaOXA-1,blaOXA-10	floR	catB3,cmlA1*	erm(B)*,mph(A),mph(E),msr(E)	blaNDM-5	ble,bleO*			aac(3)-IVa			aac(6')-Ib-cr5
CHINET	922-63-Re-A46_S187	Human	Sputum	2021			Jilin	617	32	64	R (disc diffusion)	16	4	0.25	>128	>128	>128	32	>128	>128	11	tet(A)*		aph(3')-Ia	acrF,mdtM*		blaEC-15*	ftsI_N337NYRIN	gyrA_D87N,gyrA_S83L,parC_S80I,parE_S458A	fosA3,glpT_E448K	blaCTX-M-65	dfrA12	aadA1,aadA2,aph(3'')-Ib,aph(6)-Id	sul2,sul3	rmtB1	blaTEM-1	floR*	cmlA1		blaNDM-5	ble
CHINET	922-HS009-A30	Human	Pus	2021	1	15	Heilongjiang	224	16	64	R (disc diffusion)	8	4	0.5	>128	>128	>128	>128	1	>128	32				acrF*,mdtM*	mcr-1.1,pmrB_Y358N	blaEC-15*		gyrA_D87N,gyrA_S83L,parC_S80I,parE_S458A	glpT_E448K,uhpT_E350Q	blaCTX-M-55	dfrA12	aadA2*	sul1		blaTEM-1			mph(A)	blaNDM-5	ble
CHINET	922-HS010-A31	Human	Urine	2021	2	15	Heilongjiang	101	>128	>128	R (disc diffusion)	0.5	0.5	0.5	>128	>128	>128	>128	2	>128	6	tet(A)		aph(3')-Ia	acrF*,mdtM*	pmrB_Y358N	blaEC-15*	ftsI_N337NYRIN	gyrA_D87N,gyrA_S83L,parC_S80I,parE_S458A	fosA3,glpT_E448K	blaCTX-M-14	dfrA12	aadA2	sul2		blaTEM-1	floR		mph(A)	blaNDM-5	ble			aac(3)-IVa
CHINET	922-HS012-A33	Human	Other	2021	5	5	Heilongjiang	1284	64	>128	R (disc diffusion)	8	4	0.25	>128	>128	>128	>128	>128	128	12				acrF,mdtM*	mcr-1.1	blaEC-15*	ftsI_N337NYRIN	gyrA_D87N,gyrA_S83L,parC_S80I,parE_S458A	fosA3,glpT_E448K	blaCTX-M-14	dfrA12	aadA2	sul2	armA	blaOXA-1		catB3	erm(B)*,mph(E),msr(E)		bleO*			aac(3)-IVa		arr-3	aac(6')-Ib-cr5
CHINET	922-HS013-A34	Human	Other	2021	5	24	Heilongjiang	405	2	32	R (disc diffusion)	0.5	0.25	0.25	1	>128	>128	>128	2	>128	27	tet(A)*	aac(3)-IIe		acrF*,emrD*		blaEC*	ftsI_I336IKYRI	gyrA_D87N,gyrA_S83L,parC_S80I,parE_S458A	glpT_E448K	blaCTX-M-15		aph(3'')-Ib,aph(6)-Id	sul2			floR*		erm(B)*		cyaA_S352T
CHINET	922-HS016-A37	Human	Blood	2021	4	9	Anhui	69	0.25	1	R (disc diffusion)	1	0.5	0.125	>128	16	>128	8	2	>128	31				acrF*,emrD*		blaEC*		gyrA_S83L,parC_S80I,qnrS1	glpT_E448K	blaCTX-M-65	dfrA5	aadA1,aadA2,aph(3'')-Ib,aph(6)-Id*	sul2,sul3			floR	cmlA1			cyaA_S352T
CHINET	922-HS017-A38	Human	other	2021	4	15	Anhui	69	0.25	0.5	R (disc diffusion)	0.5	0.25	0.5	>128	64	>128	16	2	>128	33				acrF*,emrD*		blaEC*		gyrA_S83L,parC_S80I,qnrS1	glpT_E448K	blaCTX-M-65	dfrA5	aadA1,aadA2,aph(3'')-Ib,aph(6)-Id*	sul2,sul3			floR	cmlA1			cyaA_S352T
CHINET	922-HS018-A39	Human	Blood	2021	5	10	Anhui	Novel	32	128	R (disc diffusion)	1	0.5	0.5	0.125	>128	128	128	2	64	33	tet(A)			acrF*,mdtM*	pmrB_Y358N	blaEC-15*		gyrA_D87N,gyrA_S83L,parC_S80I,parE_S458A	glpT_E448K,uhpT_E350Q	blaSHV-12					blaTEM-1				blaNDM-1	ble
CHINET	922-HS019-A40	Human	Sputum	2021	1	30	Hebei	448	16	128	R (disc diffusion)	1	0.5	0.25	>128	>128	>128	32	1	>128	32	tet(A)	aac(3)-IIe		acrF*,mdtM*	pmrB_Y358N	blaEC-15*	ftsI_N337NYRIN	gyrA_D87N,gyrA_S83L,parC_S80I,parE_S458A	glpT_E448K	blaCTX-M-55	dfrA17	aadA5,aph(3'')-Ib,aph(6)-Id	sul1,sul2		blaTEM-1	floR		mph(A)	blaNDM-5	ble
CHINET	922-HS020-A41	Human	Urine	2021	3	30	Hebei	410	>128	>128	R (disc diffusion)	0.5	0.25	0.125	>128	>128	>128	>128	4	8	30	tet(B)	aac(3)-IId		acrF*,mdtM*	pmrB_Y358N	blaCMY-2,blaEC-15*	ftsI_N337NYRIN	gyrA_D87N,gyrA_S83L,parC_S80I,parE_S458A	glpT_E448K		dfrA12	aadA2	sul1		blaOXA-1,blaTEM-1				blaNDM-5	ble						aac(6')-Ib-cr5
CHINET	922-HS021-A42	Human	Urine	2021	4	4	Hebei	410	128	>128	R (disc diffusion)	1	0.5	0.125	>128	>128	>128	128	4	16	28	tet(B)	aac(3)-IId		acrF*,mdtM*	pmrB_Y358N	blaCMY-2,blaEC-15*	ftsI_N337NYRIN	gyrA_D87N,gyrA_S83L,parC_S80I,parE_S458A	glpT_E448K		dfrA12	aadA2	sul1		blaOXA-1				blaNDM-5	ble						aac(6')-Ib-cr5
CHINET	922-HS022-A43	Human	Sputum	2021	4	13	Hebei	410	64	128	R (disc diffusion)	1	0.25	0.25	>128	>128	>128	128	4	8	29	tet(B)	aac(3)-IId		acrF*,mdtM*	pmrB_Y358N	blaCMY-2,blaEC-15*	ftsI_N337NYRIN	gyrA_D87N,gyrA_S83L,parC_S80I,parE_S458A	glpT_E448K		dfrA12	aadA2	sul1		blaOXA-1				blaNDM-5	ble						aac(6')-Ib-cr5
CHINET	922-HS023-A44	Human	Ascites	2021	5	5	Hebei	410	64	128	R (disc diffusion)	1	0.25	0.125	>128	>128	>128	128	4	8	29	tet(B)	aac(3)-IId		acrF*,mdtM*	pmrB_Y358N	blaCMY-2,blaEC-15*	ftsI_N337NYRIN	gyrA_D87N,gyrA_S83L,parC_S80I,parE_S458A	glpT_E448K		dfrA12	aadA2	sul1		blaOXA-1				blaNDM-5	ble						aac(6')-Ib-cr5
CHINET	922-HS024-A45	Human	Pus	2021	5	5	Hebei	410	128	>128	R (disc diffusion)	1	0.5	0.25	>128	>128	>128	128	8	8	30	tet(B)	aac(3)-IId		acrF*,mdtM*	pmrB_Y358N	blaCMY-2,blaEC-15*	ftsI_N337NYRIN	gyrA_D87N,gyrA_S83L,parC_S80I,parE_S458A	glpT_E448K		dfrA12	aadA2	sul1		blaOXA-1				blaNDM-5	ble						aac(6')-Ib-cr5
CHINET	922-HS025-A46	Human	Secretion	2021	5	7	Hebei	410	32	128	R (disc diffusion)	2	1	0.125	>128	>128	>128	128	4	8	29	tet(B)	aac(3)-IId		acrF*,mdtM*	pmrB_Y358N	blaCMY-2,blaEC-15*	ftsI_N337NYRIN	gyrA_D87N,gyrA_S83L,parC_S80I,parE_S458A	glpT_E448K		dfrA12	aadA2	sul1		blaOXA-1				blaNDM-5	ble						aac(6')-Ib-cr5
CHINET	922-HS026-A47	Human	Secretion	2021	5	12	Hebei	Novel	16	64	R (disc diffusion)	1	0.5	0.25	>128	>128	>128	>128	2	16	26	tet(B)			acrF*,mdtM*	pmrB_Y358N	blaCMY-2,blaEC-15*	ftsI_N337NYRIN	gyrA_D87N,gyrA_S83L,parC_S80I,parE_S458A	glpT_E448K		dfrA12,dfrA17	aadA2,aadA5	sul1		blaOXA-1,blaTEM-1				blaNDM-5	ble						aac(6')-Ib-cr5
CHINET	922-HS027-A48	Human	Secretion	2021	5	23	Hebei	410	128	>128	R (disc diffusion)	1	0.5	0.125	>128	>128	>128	128	4	8	28	tet(B)	aac(3)-IId		acrF*,mdtM*	pmrB_Y358N	blaCMY-2,blaEC-15*	ftsI_N337NYRIN	gyrA_D87N,gyrA_S83L,parC_S80I,parE_S458A	glpT_E448K		dfrA12	aadA2	sul1		blaOXA-1				blaNDM-5	ble						aac(6')-Ib-cr5
CHINET	922-HS028-B01_S2	Human	Blood	2021	5	23	Hebei	410	64	>128	R (disc diffusion)	0.5	0.5	0.125	>128	>128	>128	128	8	8	28	tet(B)	aac(3)-IId		acrF*,mdtM*	pmrB_Y358N	blaCMY-2,blaEC-15*	ftsI_N337NYRIN	gyrA_D87N,gyrA_S83L,parC_S80I,parE_S458A	glpT_E448K		dfrA12	aadA2	sul1		blaOXA-1				blaNDM-5	ble						aac(6')-Ib-cr5
CHINET	922-HS029-B02_S3	Human	Catheter	2021	1	17	Shandong	410	32	64	R (disc diffusion)	1	0.5	0.125	128	>128	>128	64	2	128	28		aac(3)-IId		acrF*,mdtM*	pmrB_Y358N	blaEC-15*		gyrA_D87N,gyrA_S83L,parC_S80I,parE_S458A	glpT_E448K	blaCTX-M-65					blaTEM-1			mph(A)	blaNDM-5	ble
CHINET	922-HS030-B03_S4	Human	Urine	2021	1	23	Shandong	167	64	>128	R (disc diffusion)	0.5	0.25	0.5	0.125	>128	>128	>128	>128	4	6	tet(A)*	aac(3)-IId		acrF,mdtM*		blaEC-15*	ftsI_N337NYRIN	gyrA_D87N,gyrA_S83L,parC_S80I,parE_S458A	fosA3	blaCTX-M-55*				rmtB1				mph(A)	blaNDM-5	ble
CHINET	922-HS031-B04_S5	Human	Sputum	2021	2	25	Shandong	Novel	64	>128	R (disc diffusion)	1	0.25	0.25	1	>128	>128	128	1	8	6	tet(A)	aac(3)-IIe		acrF,mdtM*		blaDHA-1,blaEC-15*	ftsI_N337NYRIN	gyrA_D87N,gyrA_S83L,parC_S80I,parE_S458A,qnrB4	fosA3	blaCTX-M-55*	dfrA17		sul1					mph(A)	blaNDM-5	ble
CHINET	922-HS032-B05_S6	Human	Urine	2021	3	8	Shandong	410	16	64	R (disc diffusion)	0.5	0.25	0.25	>128	>128	>128	>128	4	>128	25	tet(B)	aac(3)-IId		acrF*,mdtM*	pmrB_Y358N	blaCMY-2,blaEC-15*	ftsI_N337NYRIN	gyrA_D87N,gyrA_S83L,parC_S80I,parE_S458A	glpT_E448K	blaCTX-M-15	dfrA12,dfrA17	aadA2,aadA5	sul1		blaOXA-1,blaTEM-1			mph(A)	blaNDM-5	ble						aac(6')-Ib-cr5
CHINET	922-HS033-B06_S7	Human	Pus	2021	3	11	Shandong	1431	8	32	R (disc diffusion)	0.5	0.5	0.25	>128	>128	128	128	2	16	6	tet(A)*		aph(3')-IIa,aph(3')-Ia	acrF*,mdtM*	pmrB_Y358N	blaEC-15*		gyrA_D87N,gyrA_S83L,parC_S80I,parE_S458A	fosA3,glpT_E448K	blaCTX-M-55	dfrA12	aadA1,aadA2	sul1,sul2,sul3			floR*		mph(A)	blaNDM-5	ble,bleO*		aph(4)-Ia	aac(3)-IVa
CHINET	922-HS034-B07_S8	Human	Blood	2021	3	14	Shandong	410	64	>128	R (disc diffusion)	1	0.5	0.25	>128	>128	>128	64	1	8	27				acrF*,mdtM*	pmrB_Y358N	blaCMY-2,blaEC-15*	ftsI_N337NYRIN	gyrA_D87N,gyrA_S83L,parC_S80I,parE_S458A	glpT_E448K		dfrA12	aadA2	sul1						blaNDM-5	ble
CHINET	922-HS035-B08_S9	Human	Urine	2021	4	5	Shandong	617	32	128	R (disc diffusion)	1	1	0.25	>128	>128	>128	128	>128	128	28	tet(A)*		aph(3')-IIa	acrF,mdtM*		blaEC-15*	ftsI_N337NYRIN	gyrA_D87N,gyrA_S83L,parC_S80I,parE_S458A	glpT_E448K	blaCTX-M-14	dfrA12*	aph(3'')-Ib,aph(6)-Id	sul2	rmtB1		floR*		mph(A)	blaNDM-5	ble
CHINET	922-HS036-B09_S10	Human	Urine	2021	4	17	Shandong	167	>128	>128	R (disc diffusion)	1	0.5	0.5	>128	>128	>128	>128	2	4	27	tet(A)		aph(3')-Ia	acrF,mdtM*		blaEC-15*	ftsI_N337NYRIN	gyrA_D87N,gyrA_S83L,parC_S80I,parE_S458A			dfrA12	aadA2,aph(3'')-Ib*,aph(6)-Id	sul1,sul2		blaTEM-135	floR*			blaNDM-5	ble		aph(4)-Ia	aac(3)-IVa*
CHINET	922-HS037-B10_S11	Human	Blood	2021	5	19	Shandong	2179	2	64	R (disc diffusion)	1	0.5	0.25	>128	>128	>128	32	1	4	31			aph(3')-Ia	acrF*,mdtM*	pmrB_Y358N	blaEC-15*	ftsI_N337NYRIN	gyrA_D87N,gyrA_S83L,parC_S80I,qnrS1	glpT_E448K	blaCTX-M-55*	dfrA14,dfrA17		sul2		blaOXA-10		cmlA5		blaNDM-5	ble		aph(4)-Ia	aac(3)-IVa	lnu(F)*	arr-2
CHINET	922-HS038-B11_S12	Human	Urine	2021	6	13	Shandong	131	16	64	R (disc diffusion)	1	0.5	0.125	>128	>128	64	32	2	16	28	tet(A)			acrF*,emrD*,mdtM*	pmrB_E123D	blaEC*		gyrA_D87N,gyrA_S83L,parC_E84V,parC_S80I,parE_I529L,qnrS1	glpT_E448K,ptsI_V25I,uhpT_E350Q	blaCTX-M-27	dfrA14	aph(3'')-Ib,aph(6)-Id	sul2						blaNDM-1	ble
CHINET	922-HS039-B12_S13	Human	Foot Swab	2021	6	16	Shandong	410	32	128	R (disc diffusion)	1	0.5	0.25	>128	>128	>128	128	>128	>128	6	tet(A)*	aac(3)-IId	aph(3')-Ia	acrF*,mdtM*	pmrB_Y358N	blaCMY-2,blaEC-15*	ftsI_N337NYRIN	gyrA_D87N,gyrA_S83L,parC_S80I,parE_S458A	fosA3,glpT_E448K	blaCTX-M-55	dfrA12	aadA1,aadA2	sul3	rmtB1			cmlA1	mph(A)	blaNDM-5	ble
CHINET	922-HS040-B13_S14	Human	Urine	2021	6	21	Shandong	10	8	32	R (disc diffusion)	1	0.5	0.25	>128	>128	64	16	2	2	13	tet(A)*		aph(3')-Ia	acrF,mdtM*				gyrA_D87N,gyrA_S83L,parC_S80I	fosA3	blaCTX-M-14	dfrA12	aadA2,aph(3'')-Ib,aph(6)-Id	sul1		blaTEM-1	floR*		mph(A)	blaNDM-4	ble			aac(3)-IVa					blaEC
CHINET	922-HS041-B14_S15	Human	Pus	2021	6	25	Shandong	167	16	128	R (disc diffusion)	0.5	0.5	0.25	>128	>128	>128	64	>128	>128	10	tet(A)		aph(3')-IIa	acrF,mdtM*		blaEC-15*	ftsI_N337NYRIN	gyrA_D87N,gyrA_S83L,parC_S80I,parE_S458A	fosA3	blaCTX-M-55	dfrA12	aadA2	sul1	rmtB1		floR*		mph(A)	blaNDM-5	ble
CHINET	922-HS042-B15_S16	Human	Sputum	2021	6	30	Shandong	218	16	64	R (disc diffusion)	1	0.5	0.125	2	>128	64	0.5	2	0.125	33				acrF*,mdtM*				qnrS1			dfrA14								blaNDM-1	ble								blaEC*
CHINET	922-HS043-B16_S17	Human	Ascites	2021	7	1	Shandong	2659	32	128	R (disc diffusion)	1	2	1	>128	128	>128	128	2	>128	31	tet(A)	aac(3)-IId	aph(3')-Ia	acrF*,emrD*,mdtM*		blaEC*	ftsI_N337NYRIN	gyrA_D87N,gyrA_S83L,parC_S80I,parE_S458A,qnrS1	glpT_E448K	blaCTX-M-55	dfrA14	aadA22,aph(6)-Id	sul3		blaLAP-2,blaTEM-1	floR*		mph(A)	blaNDM-5	ble,cyaA_S352T				lnu(F)	arr-2
CHINET	922-HS044-B17_S18	Human	Urine	2021	7	3	Shandong	10	32	>128	R (disc diffusion)	8	4	0.25	>128	>128	>128	32	2	8	33			aph(3')-Ia	mdtM*	mcr-1.1	blaEC-15*	ftsI_N337NYRIN	gyrA_D87N,gyrA_S83L,parC_A56T,parC_S80I,qnrS1	glpT_E448K		dfrA14	aadA2,aph(3'')-Ib,aph(6)-Id*	sul3		blaOXA-10	floR			blaNDM-5	ble		aph(4)-Ia	aac(3)-IVa	lnu(G)	arr-2
CHINET	922-HS045-B18_S19	Human	Urine	2021	6	27	Hebei	410	128	>128	R (disc diffusion)	0.5	0.5	0.25	>128	>128	>128	>128	8	8	6	tet(B)	aac(3)-IId		mdtM*	pmrB_Y358N	blaCMY-2,blaEC-15*	ftsI_N337NYRIN	gyrA_D87N,gyrA_S83L,parC_S80I,parE_S458A	glpT_E448K		dfrA12,dfrA17	aadA2,aadA5,aph(3'')-Ib,aph(6)-Id	sul1,sul2		blaOXA-1,blaTEM-1			mph(A)	blaNDM-5	ble						aac(6')-Ib-cr5
CHINET	922-HS046-B19_S20	Human	Sputum	2021	5	13	Hebei	167	128	>128	R (disc diffusion)	0.5	0.25	0.5	>128	>128	>128	128	2	>128	30	tet(A)*	aac(3)-IId		acrF,mdtM*		blaEC-15*	ftsI_N337NYRIN	gyrA_D87N,gyrA_S83L,parC_S80I,parE_S458A		blaCTX-M-55	dfrA12	aadA2,aph(3'')-Ib,aph(6)-Id	sul2		blaTEM-1	floR*		mph(A)	blaNDM-5	ble
CHINET	922-HS047-B20_S21	Human	Cerebrospinal fluid	2021	5	21	Hebei	410	16	64	R (disc diffusion)	1	0.5	0.25	>128	>128	>128	128	8	4	28	tet(B)	aac(3)-IId		acrF*,mdtM*	pmrB_Y358N	blaCMY-2,blaEC-15*	ftsI_N337NYRIN	gyrA_D87N,gyrA_S83L,parC_S80I,parE_S458A	glpT_E448K		dfrA12,dfrA17	aadA2,aadA5,aph(3'')-Ib,aph(6)-Id	sul1,sul2		blaOXA-1,blaTEM-1			mph(A)	blaNDM-5	ble						aac(6')-Ib-cr5
CHINET	922-HS048-B21_S22	Human	Urine	2021	2	17	Hebei	167	128	>128	R (disc diffusion)	1	0.5	0.5	0.25	>128	>128	128	>128	0.5	32	tet(A)*			acrF,mdtM*		blaEC-15*		gyrA_D87N,gyrA_S83L,parC_S80I,parE_S458A				aph(3'')-Ib,aph(6)-Id	sul2	rmtB1		floR*			blaNDM-5	ble
CHINET	922-HS049-B22_S23	Human	Sputum	2021	1	28	Hebei	410	32	128	R (disc diffusion)	0.5	0.5	0.25	>128	>128	>128	>128	4	8	6	tet(B)	aac(3)-IId		mdtM*	pmrB_Y358N	blaCMY-2,blaEC-15*	ftsI_N337NYRIN	gyrA_D87N,gyrA_S83L,parC_S80I,parE_S458A	glpT_E448K		dfrA12,dfrA17	aadA2,aadA5,aph(3'')-Ib,aph(6)-Id	sul1,sul2		blaOXA-1,blaTEM-1			mph(A)	blaNDM-5	ble						aac(6')-Ib-cr5
CHINET	922-HS050-B23_S24	Human	Secretion	2021	2	3	Hebei	410	32	128	R (disc diffusion)	0.5	0.5	0.25	>128	>128	>128	>128	4	8	6	tet(B)	aac(3)-IId		mdtM*	pmrB_Y358N	blaCMY-2,blaEC-15*	ftsI_N337NYRIN	gyrA_D87N,gyrA_S83L,parC_S80I,parE_S458A	glpT_E448K		dfrA12,dfrA17	aadA2,aadA5,aph(3'')-Ib,aph(6)-Id	sul1,sul2		blaOXA-1,blaTEM-1			mph(A)	blaNDM-5	ble						aac(6')-Ib-cr5
CHINET	922-HS051-B24_S25	Human	Sputum	2021	2	4	Hebei	457	32	128	R (disc diffusion)	0.5	1	0.25	4	>128	>128	128	4	128	30	tet(A)*	aac(3)-IIe	aph(3')-Ia	acrF*,emrD*,mdtM*				gyrA_D87Y,gyrA_S83L,parC_E84G,parC_S80I,parE_I355T,qnrS1	glpT_E448K,uhpT_E350Q		dfrA14				blaTEM-1				blaNDM-5	ble,cyaA_S352T
CHINET	922-HS052-B25_S26	Human	Drainage	2021	1	2	Shandong	156	1	8	R (disc diffusion)	0.5	0.5	0.125	>128	16	>128	128	4	>128	6	tet(B)		aph(3')-Ia	acrF*,mdtM*	pmrB_Y358N	blaEC-18*		gyrA_D87Y,gyrA_S83L,parC_S80I,parE_S458A	fosA3,glpT_E448K	blaCTX-M-65	dfrA12	aph(3'')-Ib	sul2			floR					soxS_A12S	aph(4)-Ia	aac(3)-IVa
CHINET	922-HS053-B26_S27	Human	Urine	2021	1	18	Shandong	167	32	>128	R (disc diffusion)	1	0.5	0.25	>128	>128	>128	128	>128	>128	30	tet(A)			acrF,mdtM*		blaEC-15*	ftsI_N337NYRIN	gyrA_D87N,gyrA_S83L,parC_S80I,parE_S458A,qnrS1		blaCTX-M-15	dfrA12	aadA2	sul1	rmtB1	blaOXA-1,blaTEM-1			mph(A)	blaNDM-5	ble						aac(6')-Ib-cr5
CHINET	922-HS054-B27_S28	Human	Urine	2021	1	26	Shandong	167	4	16	R (disc diffusion)	1	0.5	0.25	>128	>128	>128	16	2	64	32	tet(A)			acrF,mdtM*		blaEC-15*	ftsI_N337NYRIN	gyrA_D87N,gyrA_S83L,parC_S80I,parE_S458A,qnrS1		blaCTX-M-15	dfrA12	aadA2	sul1		blaOXA-1			mph(A)	blaNDM-5	ble						aac(6')-Ib-cr5
CHINET	922-HS055-B28_S29	Human	Sputum	2021	2	18	Shandong	410	64	128	R (disc diffusion)	2	0.25	1	>128	>128	>128	>128	1	>128	26	tet(A)*		aph(3')-Ia	acrF*,mdtM*	pmrB_Y358N	blaCMY-2,blaEC-15*	ftsI_N337NYRIN	gyrA_D87N,gyrA_S83L,parC_S80I,parE_S458A,qnrS1	glpT_E448K	blaCTX-M-55	dfrA14	aadA22,aph(6)-Id	sul3		blaTEM-1	floR*		mph(A)	blaNDM-5	ble				lnu(F)	arr-2
CHINET	922-HS056-B29_S30	Human	Sputum	2021	4	13	Shandong	410	32	128	R (disc diffusion)	0.5	0.25	0.25	>128	>128	>128	128	1	>128	9			aph(3')-Ia	acrF*,mdtM*	pmrB_Y358N	blaCMY-2,blaEC-15*	ftsI_N337NYRIN	gyrA_D87N,gyrA_S83L,parC_S80I,parE_S458A	fosA3,glpT_E448K	blaCTX-M-55	dfrA14	aph(6)-Id	sul2			floR*		mph(A)		bleO*
CHINET	922-HS057-B30_S31	Human	Secretion	2021	4	24	Shandong	770	16	64	R (disc diffusion)	1	0.5	0.5	>128	>128	128	8	2	64	28			aph(3')-Ia	acrF*,emrD*,mdtM*		blaEC*		gyrA_S83L,parE_I355T,qnrS1	glpT_E448K	blaCTX-M-55	dfrA14	aadA22,aph(6)-Id	sul2,sul3			floR*		mph(A)	blaNDM-5	ble,cyaA_S352T				lnu(F)	arr-2
CHINET	922-HS059-B32_S33	Human	Urine	2021	6	14	Shandong	405	32	128	R (disc diffusion)	1	0.5	0.25	>128	>128	>128	>128	>128	>128	6	tet(A)*	aac(3)-IId		acrF*,emrD*		blaEC*	ftsI_I336IKYRI	gyrA_D87N,gyrA_S83L,parC_S80I,parE_S458A,qnrS2	fosA3,glpT_E448K	blaCTX-M-15	dfrA17	aadA5,aph(3'')-Ib,aph(6)-Id	sul2	rmtB1	blaOXA-1,blaTEM-1	floR*	catB3		blaNDM-5	ble,cyaA_S352T					arr-3	aac(6')-Ib-cr5
CHINET	922-HS060-B41_S34	Human	Pus	2021	6	15	Shandong	224	8	64	R (disc diffusion)	4	2	0.5	>128	>128	>128	16	>128	>128	6	tet(A)			acrF*,mdtM*	mcr-1.1,pmrB_Y358N	blaEC-15*	ftsI_N337NYRIN	gyrA_D87N,gyrA_S83L,parC_S80I	fosA3,glpT_E448K	blaCTX-M-55	dfrA12,dfrA17	aadA2,aadA22*	sul1	rmtB1	blaTEM-1				blaNDM-5	ble		aph(4)-Ia	aac(3)-IVa*	lnu(F)
CHINET	922-HS061-B42_S35	Human	Secretion	2021	6	21	Shandong	7108	8	64	R (disc diffusion)	32	8	0.25	>128	>128	>128	64	>128	>128	10	tet(A)		aph(3')-IIa	acrF*,mdtM*	mcr-1.1	blaEC-15*	ftsI_I336IPYRI	gyrA_D87N,gyrA_S83L,parC_S80I,qnrS1	fosA3,glpT_E448K	blaCTX-M-14,blaCTX-M-234	dfrA27	aadA16,aadA2*,aph(3'')-Ib*,aph(6)-Id*	sul2	rmtB1		floR*		mph(A)	blaNDM-1	ble		aph(4)-Ia	aac(3)-IVa		arr-3
CHINET	922-HS062-B43_S36	Human	Pus	2021	6	21	Jilin	617	32	128	R (disc diffusion)	8	4	0.125	>128	>128	>128	64	>128	>128	30	tet(A)*		aph(3')-Ia	acrF,mdtM*		blaEC-15*	ftsI_N337NYRIN	gyrA_D87N,gyrA_S83L,parC_S80I,parE_S458A	glpT_E448K		dfrA12	aadA1,aadA2,aph(3'')-Ib,aph(6)-Id	sul2,sul3			floR*	cmlA1		blaNDM-5	ble		aph(4)-Ia	aac(3)-IVa
CHINET	922-HS063-B44_S37	Human	Sputum	2021	6	22	Jilin	617	32	64	R (disc diffusion)	16	4	0.25	>128	>128	>128	32	>128	>128	11	tet(A)*		aph(3')-Ia	acrF,mdtM*		blaEC-15*	ftsI_N337NYRIN	gyrA_D87N,gyrA_S83L,parC_S80I,parE_S458A	fosA3,glpT_E448K	blaCTX-M-65	dfrA12	aadA1,aadA2,aph(3'')-Ib,aph(6)-Id	sul2,sul3	rmtB1	blaTEM-1	floR*	cmlA1		blaNDM-5	ble
CHINET	922-HS064-B45_S38	Human	Catheter tip	2021	1	1	Anhui	38	32	128	R (disc diffusion)	1	0.5	0.25	>128	>128	>128	8	2	32	10	tet(D)	aac(3)-IId		acrF*,emrD*		blaEC*		gyrA_S83L,qnrS1	glpT_E448K	blaCTX-M-14	dfrA17	aadA1,aadA5	sul1,sul3			floR*	catA1*	mph(A)	blaNDM-1	cyaA_S352T
CHINET	922-HS065-B46_S39	Human	Secretion	2021	1	1	Anhui	2659	16	128	R (disc diffusion)	1	0.5	0.25	0.25	>128	>128	64	1	>128	31	tet(A)		aph(3')-Ia	acrF*,emrD*,mdtM*		blaEC*	ftsI_N337NYRIN	gyrA_D87N,gyrA_S83L,parC_S80I,parE_S458A	glpT_E448K	blaCTX-M-55		aph(3'')-Ib,aph(6)-Id	sul2		blaTEM-1	floR				cyaA_S352T
CHINET	922-HS066-B47_S40	Human	Sputum	2021	2	18	Anhui	10	32	128	R (disc diffusion)	4	1	1	>128	>128	>128	>128	2	>128	30		aac(3)-IId	aph(3')-Ia	mdtM*			ftsI_N337NYRIN	gyrA_D87N,gyrA_S83L,parC_S80I,parE_L416F,qnrS1		blaCTX-M-55	dfrA14	aadA22,aph(6)-Id	sul3		blaLAP-2			mph(A)	blaNDM-5	ble				lnu(F)	arr-2			blaEC
CHINET	922-HS068-B33_S42	Human	Blood	2021	3	16	Anhui	69	8	32	R (disc diffusion)	0.5	0.25	0.125	>128	>128	128	1	>128	128	6				acrF*,emrD*		blaCMY-2,blaEC*		gyrA_S83L,parC_S80I	fosA3,glpT_E448K	blaCTX-M-55	dfrA12,dfrA5	aadA2	sul1	rmtB1	blaOXA-1	floR*	catB3	mph(A)	blaNDM-9	ble,cyaA_S352T		aph(4)-Ia	aac(3)-IVa		arr-3	aac(6')-Ib-cr5
CHINET	922-HS069-B34_S43	Human	Ascites	2021	4	15	Anhui	10	0.25	4	R (disc diffusion)	0.5	0.25	0.5	1	>128	>128	64	1	>128	35	tet(A)			mdtM*				gyrA_D87N,gyrA_S83L,parC_S80I,parE_L416F		blaCTX-M-15			sul2															blaEC
CHINET	922-HS071-B36_S45	Human	Catheter tip	2021	6	28	Anhui	1060	128	>128	R (disc diffusion)	0.5	0.25	0.25	<=.06	>128	64	<=0.06	1	<=0.06	57				acrF,mdtM				gyrA_D87N									catA1		blaNDM-1									blaEC
CHINET	922-HS072-B37_S46	Human	Ascites	2021	3	9	Anhui	69	32	128	R (disc diffusion)	8	4	0.25	1	>128	>128	64	2	32	6			aph(3')-IIa	acrF*,emrD*,mdtM	mcr-1.1	blaEC*		gyrA_D87N,gyrA_S83L,parC_S80I,parE_S458A,qnrS1	fosA3,glpT_E448K	blaCTX-M-55	dfrA14	aadA2			blaOXA-10	floR		mph(A)*	blaNDM-13	ble,cyaA_S352T				lnu(F)*	arr-2
CHINET	922-HS073-B38_S47	Human	Bile	2021	3	16	Anhui	69	8	64	R (disc diffusion)	0.5	0.5	0.25	>128	>128	>128	2	>128	64	9				acrF*,emrD*		blaCMY-2,blaEC*		gyrA_S83L,parC_S80I	fosA3,glpT_E448K	blaCTX-M-55	dfrA12,dfrA5	aadA2	sul1	rmtB1	blaOXA-1	floR*	catB3	mph(A)	blaNDM-9	ble,cyaA_S352T		aph(4)-Ia	aac(3)-IVa		arr-3	aac(6')-Ib-cr5
CHINET	922-HS075-B40_S49	Human	Urine	2021	5	26	Anhui	393	16	128	R (disc diffusion)	1	0.5	0.5	>128	>128	128	128	1	64	31	tet(A)			acrF*,emrD*,mdtM*		blaEC*		gyrA_D87N,gyrA_S83L,parC_S57T,parC_S80I,parE_L416F	glpT_E448K,uhpT_E350Q	blaCTX-M-27	dfrA17	aadA5,aph(3'')-Ib,aph(6)-Id	sul1,sul2					erm(B)*,mph(A)	blaNDM-5	ble,cyaA_S352T
CHINET	A-CRE927-002-A02	Human	Urine	2021	1	24	Shandong	410	64	>128	R (disc diffusion)	1	0.5	0.25	>128	>128	>128	>128	4	32	26	tet(B)			acrF*,mdtM*	pmrB_Y358N	blaCMY-2,blaEC-15*	ftsI_N337NYRIN	gyrA_D87N,gyrA_S83L,parC_S80I,parE_S458A	glpT_E448K		dfrA17	aadA5	sul1		blaOXA-1,blaTEM-1				blaNDM-5	ble	soxR_G121D					aac(6')-Ib-cr5
CHINET	A-CRE927-003-A03	Human	Bronchial secretions	2021	2	19	Shandong	617	16	64	R (disc diffusion)	0.5	0.25	0.25	>128	>128	>128	128	>128	>128	6	tet(A)*		aph(3')-IIa	acrF,mdtM*		blaEC-15*	ftsI_N337NYRIN	gyrA_D87N,gyrA_S83L,parC_S80I,parE_S458A	fosA4,glpT_E448K	blaCTX-M-14	dfrA12*	aph(3'')-Ib,aph(6)-Id	sul2	rmtB1		floR*		mph(A)
CHINET	A-CRE927-004-A04	Human	Blood	2021	2	20	Shandong	617	16	128	R (disc diffusion)	0.5	0.25	0.25	>128	>128	>128	>128	>128	>128	29	tet(A)*		aph(3')-IIa	acrF,mdtM*		blaEC-15*	ftsI_N337NYRIN	gyrA_D87N,gyrA_S83L,parC_S80I,parE_S458A	fosA4,glpT_E448K	blaCTX-M-14	dfrA12*	aph(3'')-Ib,aph(6)-Id	sul2	rmtB1		floR*		mph(A)
CHINET	A-CRE927-005-A05	Human	Urine	2021	3	1	Shandong	410	8	64	R (disc diffusion)	0.5	0.5	0.25	>128	>128	>128	128	>128	>128	30	tet(B)	aac(3)-IId		acrF*,mdtM*	pmrB_Y358N	blaCMY-2,blaEC-15*	ftsI_N337NYRIN	gyrA_D87N,gyrA_S83L,parC_S80I,parE_S458A	glpT_E448K	blaCTX-M-15	dfrA12,dfrA17	aadA2,aadA5	sul1	rmtB1	blaOXA-1,blaTEM-1			mph(A)	blaNDM-5	ble						aac(6')-Ib-cr5
CHINET	A-CRE927-007-A07	Human	Urine	2021	4	1	Shandong	847	8	32	R (disc diffusion)	0.5	0.5	0.125	0.125	>128	32	<=.06	1	32	29				acrF*,mdtM*	pmrB_Y358N	blaEC-15*			fosA7.5,glpT_E448K	blaSHV-12									blaNDM-1	ble
CHINET	A-CRE927-008-A08	Human	Ascites	2021	3	31	Shandong	648	4	8	R (disc diffusion)	0.5	0.25	0.5	>128	>128	128	32	2	>128	30	tet(A)		aph(3')-Ia	acrF*,emrD*,mdtM*		blaCMY-2,blaEC-19*		gyrA_D87N,gyrA_S83L,parC_S80I,parE_S458A	glpT_E448K	blaCTX-M-15	dfrA12,dfrA17	aadA22*,aadA5,aph(3'')-Ib,aph(6)-Id	sul1,sul2,sul3			floR*	catA2	erm(B)*,mph(A)	blaNDM-1	ble,cyaA_S352T
CHINET	A-CRE927-009-A09	Human	Blood	2021	5	18	Shandong	167	32	>128	R (disc diffusion)	0.5	0.25	0.25	>128	>128	>128	>128	>128	>128	6			aph(3')-IIa	acrF,mdtM*			ftsI_N337NYRIN	gyrA_D87N,gyrA_S83L,parC_S80I,parE_S458A,qnrS1	fosA3	blaCTX-M-55	dfrA14	aadA1,aph(3'')-Ib,aph(6)-Id	sul2	rmtB1	blaOXA-10	floR*	cmlA5		blaNDM-5	ble					arr-2
CHINET	A-CRE927-011-A11	Human	Urine	2021	5	27	Shandong	361	32	>128	R (disc diffusion)	0.5	0.25	0.5	>128	>128	>128	>128	>128	>128	6	tet(A)*	aac(3)-IId*	aph(3')-IIa	acrF*,mdtM*			ftsI_N337NYRIN	gyrA_D87N,gyrA_S83L,parC_S80I,parE_S458A,qnrS1	fosA3,glpT_E448K	blaCTX-M-55	dfrA12	aadA1,aadA2,aph(3'')-Ib,aph(6)-Id	sul2,sul3		blaOXA-1*	floR*	catA1											blaEC
CHINET	A-CRE927-012-A12	Human	Urine	2021	6	6	Shandong	Novel	32	>128	R (disc diffusion)	0.5	0.5	0.5	1	>128	>128	>128	1	>128	30	tet(A)*			acrF*,emrD*		blaEC*	ftsI_I336IKYRI	gyrA_D87N,gyrA_S83L,parC_S80I,parE_S458A	glpT_E448K	blaCTX-M-15	dfrA17	aadA5,aph(3'')-Ib,aph(6)-Id	sul2			floR*		erm(B)*,mph(A)		cyaA_S352T
CHINET	A-CRE927-013-A13	Human	Blood	2021	6	23	Shandong	361	32	>128	R (disc diffusion)	1	0.25	0.25	0.125	>128	>128	128	1	>128	28				acrF*,mdtM*			ftsI_N337NYRIN	gyrA_D87N,gyrA_S83L,parC_S80I,parE_S458A	glpT_E448K	blaCTX-M-55		aadA1			blaOXA-1*		catA1											blaEC
CHINET	A-CRE927-016-A15	Human	Blood	2021	1	28	Zhejiang	224	8	64	R (disc diffusion)	1	0.5	0.5	0.5	>128	>128	>128	2	0.25	29	tet(A),tet(B)	aac(3)-IId*	aph(3')-Ia	acrF*,mdtM*	pmrB_Y358N	blaEC-15*		gyrA_D87N,gyrA_S83L,parC_S80I,parE_S458A,qnrS1	glpT_E448K,uhpT_E350Q			aph(3'')-Ib,aph(6)-Id	sul2		blaTEM-1			mph(A)	blaNDM-5	ble
CHINET	A-CRE927-017-A16	Human	Marrow	2021	2	5	Zhejiang	3177	4	32	R (disc diffusion)	1	0.25	0.25	>128	>128	>128	>128	4	>128					acrF*,emrD*,mdtM*		blaEC-19*		gyrA_D87N,gyrA_S83L,parC_S80I,parE_S458A	glpT_E448K	blaCTX-M-15	dfrA17	aadA5	sul1					erm(B)*,mph(A)		cyaA_S352T
CHINET	A-CRE927-018-A17	Human	Blood	2021	2	8	Zhejiang	3177	4	32	R (disc diffusion)	0.5	0.5	0.25	>128	8	4	>128	4	1	37				acrF*,emrD*,mdtM*		blaEC-19*		gyrA_D87N,gyrA_S83L,parC_S80I,parE_S458A	glpT_E448K											cyaA_S352T
CHINET	A-CRE927-019-A18	Human	Blood	2021	2	8	Zhejiang	2003	1	8	R (disc diffusion)	0.5	0.25	0.5	>128	>128	>128	32	4	>128	29	tet(A)*	aac(3)-IIe	aph(3')-IIa	acrF*,emrD*,mdtM*		blaEC*		gyrA_D87N,gyrA_S83L,parC_S80I	glpT_E448K	blaCTX-M-55	dfrA14,dfrA17	aadA5,aph(3'')-Ib,aph(6)-Id	sul1,sul2			floR*		erm(B)*,mph(A)		cyaA_S352T
CHINET	A-CRE927-021-A19	Human	Pus	2021	3	2	Zhejiang	155	8	32	R (disc diffusion)	0.5	0.25	4	>128	>128	128	>128	>128	0.5	36	tet(A)	aac(3)-IId		acrF*,mdtM*	pmrB_Y358N	blaEC-15*		gyrA_D87N,gyrA_S83L,parC_S80I	glpT_E448K		dfrA17	aadA5,aph(3'')-Ib,aph(6)-Id	sul2	rmtC	blaTEM-1			mph(A)	blaNDM-1	ble
CHINET	A-CRE927-022-A20	Human	Urine	2021	3	3	Zhejiang	131	1	<=.06	R (disc diffusion)	2	0.5	0.25	>128	16	0.125	1	2	4	28				acrF*,emrD*,mdtM*	pmrB_E123D	blaEC*		parE_I529L	glpT_E448K,ptsI_V25I,uhpT_E350Q
CHINET	A-CRE927-023-A21	Human	Abdominal swab	2021	3	5	Zhejiang	410	32	128	R (disc diffusion)	0.5	0.5	0.125	>128	>128	>128	128	4	>128	31	tet(B)			acrF*,mdtM*	pmrB_Y358N	blaCMY-2,blaEC-15*	ftsI_N337NYRIN	gyrA_D87N,gyrA_S83L,parC_S80I,parE_S458A	glpT_E448K	blaCTX-M-55									blaNDM-5	ble
CHINET	A-CRE927-027-A24	Human	Bile	2021	3	12	Zhejiang	5951	8	64	R (disc diffusion)	0.5	0.5	0.5	>128	>128	>128	4	1	0.125	32	tet(A)*			acrF*		blaEC-15*		qnrS1			dfrA12	aadA1,aadA2*	sul2,sul3		blaTEM-1	floR*	cmlA1	erm(42),mph(A)	blaNDM-5	ble,bleO*				lnu(F)*
CHINET	A-CRE927-029-A26	Human	Drainage	2021	6	5	Zhejiang	410	16	64	R (disc diffusion)	0.5	0.5	0.125	>128	>128	>128	128	4	>128	30	tet(B)			acrF*,mdtM*	pmrB_Y358N	blaCMY-2,blaEC-15*	ftsI_N337NYRIN	gyrA_D87N,gyrA_S83L,parC_S80I,parE_S458A	glpT_E448K	blaCTX-M-15	dfrA12,dfrA17	aadA2,aadA5,aph(3'')-Ib,aph(6)-Id	sul1,sul2		blaOXA-1,blaTEM-1			mph(A)	blaNDM-5	ble						aac(6')-Ib-cr5
CHINET	A-CRE927-031-A27	Human	Bile	2021	6	10	Zhejiang	101	64	>128	R (disc diffusion)	0.5	0.25	0.5	>128	>128	>128	128	>128	>128	26	tet(A)*	aac(3)-IId	aph(3')-Ia	acrF*,mdtM*	pmrB_Y358N	blaEC-15*	ftsI_N337NYRIN	gyrA_D87N,gyrA_S83L,parC_S80I,parE_S458A	glpT_E448K	blaCTX-M-14	dfrA12,dfrA14	aadA2,aph(3'')-Ib,aph(6)-Id	sul1,sul2	rmtB1	blaTEM-1	floR*	catA1	mph(A)
CHINET	A-CRE927-032-A28	Human	Urine	2021	4	5	Zhejiang	101	32	>128	R (disc diffusion)	0.5	0.25	0.5	>128	>128	>128	128	>128	>128	27	tet(A)*	aac(3)-IId	aph(3')-Ia	acrF*,mdtM*	pmrB_Y358N	blaEC-15*	ftsI_N337NYRIN	gyrA_D87N,gyrA_S83L,parC_S80I,parE_S458A	glpT_E448K	blaCTX-M-14	dfrA12,dfrA14	aadA2,aph(3'')-Ib,aph(6)-Id	sul1,sul2	rmtB1	blaTEM-1	floR*	catA1	mph(A)
CHINET	A-CRE927-036-A29	Human	other	2021	4	28	Zhejiang	410	8	64	R (disc diffusion)	0.5	0.5	0.25	>128	>128	64	32	2	2	6			aph(3')-Ia	acrF*,mdtM*	pmrB_Y358N	blaEC-15*		gyrA_D87N,gyrA_S83L,parC_S80I,parE_S458A	fosA3,glpT_E448K	blaCTX-M-14	dfrA12	aadA2	sul2			floR		mph(A)					aac(3)-IVa
CHINET	A-CRE927-037-A30	Human	Urine	2021	6	3	Zhejiang	457	0.25	4	R (disc diffusion)	1	0.5	0.25	>128	>128	>128	64	4	>128	28	tet(A)*,tet(M)*	aac(3)-IId	aph(3')-Ia	acrF*,emrD*,mdtM*				gyrA_D87Y,gyrA_S83L,parC_S80I,parE_S458A	glpT_E448K,uhpT_E350Q	blaCTX-M-55	dfrA12	aadA1,aadA2	sul2,sul3		blaTEM-1		cmlA1			cyaA_S352T
CHINET	A-CRE927-038-A31	Human	Urine	2021	2	5	Shanghai	162	16	128	R (disc diffusion)	0.5	0.25	0.25	>128	>128	>128	16	2	16	6	tet(A)*			acrF*,mdtM*	pmrB_Y358N	blaEC-18*		gyrA_D87N,gyrA_S83L,parC_S80I	fosA3,glpT_E448K	blaCTX-M-55	dfrA17	aadA5,aph(3'')-Ib,aph(6)-Id	sul2			floR*			blaNDM-5	ble
CHINET	A-CRE927-039-A32	Human	Urine	2021	2	13	Shanghai	405	64	>128	R (disc diffusion)	0.5	0.25	0.25	16	>128	>128	128	4	>128	30	tet(B)			acrF*,emrD*		blaEC*	ftsI_I336IKYRI	gyrA_D87N,gyrA_S83L,parC_S80I,parE_S458A	glpT_E448K	blaCTX-M-15								erm(B)*,mph(A)	blaNDM-5	cyaA_S352T							aac(6')-Ib3
CHINET	A-CRE927-040-A33	Human	Sputum	2021	2	26	Shanghai	167	128	>128	R (disc diffusion)	0.5	0.25	0.25	>128	>128	>128	128	>128	>128	6	tet(A)*		aph(3')-Ia	acrF,mdtM*		blaEC-15*	ftsI_N337NYRIN	gyrA_D87N,gyrA_S83L,parC_S80I,parE_S458A	fosA3	blaCTX-M-55	dfrA14	aph(6)-Id	sul2	rmtB1		floR*			blaNDM-5	ble
CHINET	A-CRE927-041-A34	Human	Sputum	2021	1	29	Hebei	90	32	128	R (disc diffusion)	0.5	0.25	0.5	>128	>128	>128	128	8	128	32	tet(A)	aac(3)-IId	aph(3')-Ia	acrF*,mdtM*	pmrB_Y358N	blaEC-15*		gyrA_D87N,gyrA_S83L,parC_S80I,parE_S458A	glpT_E448K	blaCTX-M-15	dfrA12,dfrA27	aadA16,aadA2,aph(3'')-Ib,aph(6)-Id	sul2					mph(A)							arr-3	aac(6')-Ib-cr5
CHINET	A-CRE927-047-A39	Human	Sputum	2021	3	2	Beijing	2659	16	128	R (disc diffusion)	0.5	0.5	0.25	>128	>128	>128	>128	32	>128	29				acrF*,emrD*,mdtM*		blaEC*	ftsI_N337NYRIN	gyrA_D87N,gyrA_S83L,parC_S80I,parE_S458A	glpT_E448K		dfrA12	aadA2	sul1						blaNDM-5	ble,cyaA_S352T	soxR_R20H					aac(6')-Ib-cr5*
CHINET	A-CRE927-053-A42	Human	Blood	2021	4	7	Beijing	410	32	>128	R (disc diffusion)	0.5	0.5	0.125	>128	>128	>128	64	1	128	13			aph(3')-Ia	acrF*,mdtM*	pmrB_Y358N	blaEC-15*	ftsI_N337NYRIN	gyrA_D87N,gyrA_S83L,parC_S80I,parE_S458A	fosA3,glpT_E448K	blaCTX-M-14	dfrA12	aadA2	sul2		blaTEM-1	floR		mph(A)	blaNDM-5	ble			aac(3)-IVa
CHINET	A-CRE927-054-A43	Human	Blood	2021	4	30	Beijing	167	4	8	R (disc diffusion)	0.5	0.25	0.5	>128	>128	>128	>128	2	>128	33			aph(3')-Ia	acrF,mdtM*		blaCMY-42*,blaEC-15*	ftsI_N337NYRIN	gyrA_D87N,gyrA_S83L,parC_E84G,parC_S80I,qnrS1		blaCTX-M-14	dfrA14	aph(3'')-Ib*	sul2					erm(B)*
CHINET	A-CRE927-055-A44	Human	Bronchoalveolar Lavage Fluid	2021	5	13	Beijing	410	16	128	R (disc diffusion)	0.5	0.5	0.125	>128	>128	>128	128	>128	>128	6		aac(3)-IId	aph(3')-Ia	acrF*,mdtM*	pmrB_Y358N	blaCMY-2,blaEC-15*	ftsI_N337NYRIN	gyrA_D87N,gyrA_S83L,parC_S80I,parE_S458A	fosA3,glpT_E448K	blaCTX-M-55	dfrA12	aadA1,aadA2,aph(3'')-Ib,aph(6)-Id	sul2,sul3	rmtB1			cmlA1	mph(A)	blaNDM-5	ble
CHINET	A-CRE927-057-A46	Human	Urine	2021	4	1	Jilin	410	16	128	R (disc diffusion)	1	0.5	0.5	>128	>128	128	>128	4	128	28	tet(A),tet(B)	aac(3)-IId		acrF*,mdtM*	pmrB_Y358N	blaCMY-2,blaEC-15*		gyrA_D87N,gyrA_S83L,parC_S80I,parE_S458A	glpT_E448K	blaCTX-M-27	dfrA12,dfrA14,dfrA17	aadA2,aadA5,aph(3'')-Ib*,aph(6)-Id	sul1,sul2		blaOXA-1,blaTEM-1		catA2	erm(B)*,mph(A)	blaNDM-5	ble						aac(6')-Ib-cr5
CHINET	A-CRE927-058-A47	Human	Blood	2021	6	11	Anhui	131	2	4	R (disc diffusion)	1	0.5	0.25	>128	16	4	64	4	64	29	tet(A)	aac(3)-IId		acrF*,emrD*,mdtM*	pmrB_E123D	blaEC*		gyrA_D87N,gyrA_S83L,parC_E84V,parC_S80I,parE_I529L	glpT_E448K,ptsI_V25I,uhpT_E350Q		dfrA17	aadA5,aph(3'')-Ib,aph(6)-Id	sul1,sul2		blaTEM-1	floR*		mph(A)
CHINET	A-CRE927-059-A48	Human	Urine	2021	6	18	Anhui	393	16	64	R (disc diffusion)	0.5	0.5	0.125	>128	>128	>128	32	8	16	28	tet(A)			acrF*,emrD*,mdtM*		blaEC*		gyrA_D87N,gyrA_S83L,parC_S57T,parC_S80I,parE_L416F	glpT_E448K,uhpT_E350Q	blaCTX-M-27	dfrA17	aadA5,aph(3'')-Ib,aph(6)-Id*	sul1,sul2					erm(B)*,mph(A)	blaNDM-5	ble,cyaA_S352T
GZMU	A1	Human	Unknown	2020			Guangdong	1081	2	2	2		1	1										aph(3')-Ia	acrF*,mdtM*	pmrB_Y358N	blaEC-15*		qnrS1	glpT_E448K,uhpT_E350Q		dfrA12,dfrA14	aadA2,aph(3'')-Ib,aph(6)-Id*	sul3		blaOXA-10	floR	cmlA1		blaNDM-5	ble		aph(4)-Ia	aac(3)-IVa	lnu(F)*	arr-2
GZMU	A10	Human	Unknown	2020			Guangdong	Novel	4	4	8		64	0.5											acrF*,mdtM*	pmrB_Y358N	blaEC-15*			glpT_E448K	blaSHV-12	dfrA14	aph(3'')-Ib*,aph(6)-Id	sul2		blaTEM-1				blaNDM-1	ble
GZMU	A11	Human	Unknown	2020			Guangdong	744	8	16	>32		0.5	2/0.5								tet(B)		aph(3')-Ia	acrF*,mdtM*				gyrA_D87N,gyrA_S83L,parC_A56T,parC_S80I	fosA3,glpT_E448K	blaCTX-M-19	dfrA17	aadA22*,aadA5,aph(3'')-Ib,aph(6)-Id	sul1,sul2*			floR*	catA1	erm(42),mph(A)	blaNDM-5	ble	soxR_G121D	aph(4)-Ia	aac(3)-IVa					blaEC
GZMU	A12	Human	Unknown	2020			Guangdong	167	8	16	>32		1	0.5								tet(A)			acrF,mdtM*		blaEC-15*	ftsI_N337NYRIN	gyrA_D87N,gyrA_S83L,parC_S80I,parE_S458A	fosA3	blaCTX-M-199	dfrA12	aadA2,aph(3'')-Ib,aph(6)-Id	sul1,sul2	rmtB1	blaTEM-1				blaNDM-5	ble
GZMU	A13	Human	Unknown	2020			Guangdong	354	8	8	32		1	2								tet(A)		aph(3')-IIa	emrD*,mdtM*		blaEC*		gyrA_D87N,gyrA_S83L,parC_S80I,parE_I355T,parE_S458A	fosA3,glpT_E448K,uhpT_E350Q		dfrA14	aadA2*,aph(3'')-Ib*,aph(6)-Id	sul2		blaTEM-1	floR*	cmlA5		blaNDM-5	ble,cyaA_S352T				lnu(F)	arr-2
GZMU	A14	Human	Unknown	2020			Guangdong	354	8	8	32		1	4								tet(A)		aph(3')-IIa	emrD*,mdtM*		blaEC*		gyrA_D87N,gyrA_S83L,parC_S80I,parE_I355T,parE_S458A	fosA3,glpT_E448K,uhpT_E350Q		dfrA14	aadA2*,aph(3'')-Ib*,aph(6)-Id	sul2		blaTEM-1	floR*	cmlA5		blaNDM-5	ble,cyaA_S352T				lnu(F)	arr-2
GZMU	A15	Human	Unknown	2020			Guangdong	167	32	>32	>32		’2	2								tet(A)*	aac(3)-IIe	aph(3')-Ia	acrF,mdtM*		blaEC-15*	ftsI_N337NYRIN	gyrA_D87N,gyrA_S83L,parC_S80I,parE_S458A		blaCTX-M-55	dfrA14		sul3			floR			blaNDM-5	ble				lnu(F)
GZMU	A16	Human	Unknown	2020			Guangdong	167	32	32	>32		1	1								tet(A)*	aac(3)-IIe	aph(3')-Ia	acrF,mdtM*		blaEC-15*	ftsI_N337NYRIN	gyrA_D87N,gyrA_S83L,parC_S80I,parE_S458A		blaCTX-M-55	dfrA14		sul3			floR			blaNDM-5	ble				lnu(F)
GZMU	A17	Human	Unknown	2020			Guangdong	101	8	4	32		0.25	1											acrF*,mdtM*	pmrB_Y358N	blaEC-15*		gyrA_D87Y,gyrA_S83L,parC_S80I	glpT_E448K	blaCTX-M-55,blaSHV-12	dfrA14	aph(3'')-Ib*,aph(6)-Id	sul2	rmtB1			catA2		blaNDM-1	ble
GZMU	A18	Human	Unknown	2020			Guangdong	744	16	16	16		0.5	4								tet(B)		aph(3')-Ia	acrF*,mdtM*				gyrA_D87N,gyrA_S83L,parC_A56T,parC_S80I	fosA3,glpT_E448K	blaCTX-M-14	dfrA17	aadA22,aadA5,aph(3'')-Ib,aph(6)-Id	sul1,sul2*			floR*	catA1	erm(42),mph(A)	blaNDM-5	ble	soxR_G121D	aph(4)-Ia	aac(3)-IVa					blaEC
GZMU	A19	Human	Unknown	2020			Guangdong	209	4	2	8		0.25	0.5/1								tet(B)	aac(3)-IId		acrF,mdtM*			ftsI_N337NYRIN	gyrA_D87N,gyrA_S83L,parC_S80I,parE_S458T	glpT_E448K	blaCTX-M-15	dfrA17	aadA5	sul1		blaOXA-1,blaTEM-1			erm(B)*,mph(A)	blaNDM-5	ble						aac(6')-Ib-cr5		blaEC
GZMU	A2	Human	Unknown	2020			Guangdong	167	4	16	>32		1	1								tet(A)			acrF,mdtM*		blaEC-15*	ftsI_N337NYRIN	gyrA_D87N,gyrA_S83L,parC_S80I,parE_S458A,qnrS1		blaCTX-M-199	dfrA12,dfrA17	aadA2,aadA5,aph(3'')-Ib	sul1,sul2	rmtB1	blaTEM-1	floR		mph(A)	blaNDM-5	ble
GZMU	A20	Human	Unknown	2020			Guangdong	410	8	8	4		1	0.25								tet(A)*			acrF*,mdtM*	pmrB_Y358N	blaEC-15*		gyrA_D87N,gyrA_S83L,parC_S80I,parE_S458A	glpT_E448K	blaCTX-M-15		aadA22,aph(3'')-Ib,aph(6)-Id	sul2		blaOXA-1	floR*		erm(B)*	blaNDM-5	ble						aac(6')-Ib-cr5
GZMU	A21	Human	Unknown	2020			Guangdong	167	>64	>64	8		0.5	0.5/1								tet(A)*	aac(3)-IIe	aph(3')-Ia	acrF,mdtM*		blaEC-15*	ftsI_N337NYRIN	gyrA_D87N,gyrA_S83L,parC_S80I,parE_S458A		blaCTX-M-55	dfrA14		sul3			floR			blaNDM-5	ble				lnu(F)
GZMU	A3	Human	Unknown	2020			Guangdong	410	4	16	>32		1	2										aph(3')-Ia	acrF*,mdtM*	pmrB_Y358N	blaEC-15*	ftsI_I336IKYRI	gyrA_D87N,gyrA_S83L,parC_S80I,parE_S458A,qnrS1	fosA3,glpT_E448K	blaCTX-M-55	dfrA14	aph(6)-Id	sul3	rmtB1	blaOXA-10	floR*		mph(A)	blaNDM-5	ble				lnu(F)	arr-2
GZMU	A4	Human	Unknown	2020			Guangdong	167	8	8	4		0.5	1								tet(A)*	aac(3)-IIe	aph(3')-Ia	acrF,mdtM*		blaEC-15*	ftsI_N337NYRIN	gyrA_D87N,gyrA_S83L,parC_S80I,parE_S458A		blaCTX-M-55	dfrA14		sul3			floR			blaNDM-5	ble				lnu(F)
GZMU	A5	Human	Unknown	2020			Guangdong	167	32	32	>32		1	1								tet(A)*	aac(3)-IIe	aph(3')-Ia	acrF,mdtM*		blaEC-15*	ftsI_N337NYRIN	gyrA_D87N,gyrA_S83L,parC_S80I,parE_S458A		blaCTX-M-55	dfrA14		sul3			floR			blaNDM-5	ble				lnu(F)
GZMU	A6	Human	Unknown	2020			Guangdong	410	32	32	>32		1	2										aph(3')-Ia	acrF*,mdtM*	pmrB_Y358N	blaEC-15*	ftsI_I336IKYRI	gyrA_D87N,gyrA_S83L,parC_S80I,parE_S458A,qnrS1	fosA3,glpT_E448K	blaCTX-M-55	dfrA14	aph(6)-Id	sul3	rmtB1	blaOXA-10	floR*		mph(A)	blaNDM-5	ble				lnu(F)	arr-2
GZMU	A7	Human	Unknown	2020			Guangdong	1081	2	1	4		1	1										aph(3')-Ia	acrF*,mdtM*	pmrB_Y358N	blaEC-15*		qnrS1	glpT_E448K,uhpT_E350Q		dfrA12,dfrA14	aadA2,aph(3'')-Ib,aph(6)-Id*	sul3		blaOXA-10	floR	cmlA1*		blaNDM-5	ble		aph(4)-Ia	aac(3)-IVa	lnu(F)*	arr-2
GZMU	A8	Human	Unknown	2020			Guangdong	410	4	4	8		0.5	0.5											acrF*,mdtM*	pmrB_Y358N	blaCMY-2,blaEC-15*		gyrA_D87N,gyrA_S83L,parC_S80I,parE_S458A	glpT_E448K										blaNDM-5	ble
GZMU	A9	Human	Unknown	2020			Guangdong	410	4	4	8		0.5	0.5								tet(A)*,tet(M)*	aac(3)-IId	aph(3')-Ia*	acrF*,mdtM*	pmrB_Y358N	blaCMY-2,blaEC-15*		gyrA_D87N,gyrA_S83L,parC_S80I,parE_S458A	glpT_E448K		dfrA12	aadA1	sul2,sul3		blaTEM-1	floR*	cmlA1*		blaNDM-5	ble				lnu(F)
CHINET	B-CRE927-060-B01	Human	Urine	2021	6	28	Anhui	156	8	64	R (disc diffusion)	0.5	0.25	0.25	>128	>128	128	>128	>128	64	6	tet(A)*,tet(B)		aph(3')-Ia	acrF*,mdtM*	pmrB_Y358N	blaEC-18*		gyrA_D87Y,gyrA_S83L,parC_S80I,parE_S458A,qnrS1	fosA3,glpT_E448K	blaCTX-M-65	dfrA12		sul1,sul2	rmtB1	blaTEM-1	floR		mph(A)	blaNDM-5	ble	soxS_A12S	aph(4)-Ia	aac(3)-IVa
CHINET	B-CRE927-061-B02	Human	Urine	2021	4	10	Liaoning	167	32	>128	R (disc diffusion)	0.5	0.5	0.25	>128	>128	>128	128	1	1	30	tet(A)		aph(3')-IIa	acrF,mdtM*		blaEC-15*	ftsI_N337NYRIN	gyrA_D87N,gyrA_S83L,parC_S80I,parE_S458A			dfrA12	aadA2,aph(3'')-Ib,aph(6)-Id	sul1,sul2		blaTEM-1	floR			blaNDM-5	ble
CHINET	B-CRE927-062-B03	Human	Pus	2021	4	18	Liaoning	117	8	64	R (disc diffusion)	0.5	1	0.25	>128	>128	>128	16	2	128	6	tet(A)*		aph(3')-IIa	acrF*,emrD*,mdtM*		blaEC*		gyrA_D87N,gyrA_S83L,parC_S80I	fosA3,glpT_E448K	blaCTX-M-55	dfrA1	aadA2,aph(3'')-Ib,aph(6)-Id	sul2			floR*	cmlA1	mph(A)	blaNDM-5	ble,cyaA_S352T,sat2
CHINET	B-CRE927-064-B05	Human	Drainage	2021	6	5	Liaoning	Novel	1	16	R (disc diffusion)	0.5	0.25	0.125	>128	128	>128	0.5	2	>128	6	tet(A)*	aac(3)-IId	aph(3')-Ia	acrF*,mdtM*		blaEC-15*		gyrA_S83L	fosA3,glpT_E448K	blaCTX-M-55	dfrA12	aph(3'')-Ib,aph(6)-Id	sul2			floR*		mph(A)
CHINET	B-CRE927-065-B06	Human	Urine	2021	1	12	Hebei	361	16	>128	R (disc diffusion)	1	0.25	0.25	>128	>128	>128	128	2	>128	6		aac(3)-IId		acrF*,mdtM*			ftsI_N337NYRIN	gyrA_D87N,gyrA_S83L,parC_S80I,parE_S458A	fosA3,glpT_E448K	blaCTX-M-14,blaCTX-M-55	dfrA17	aadA5	sul1					erm(B)*,mph(A)										blaEC
CHINET	B-CRE927-069-B10	Human	Urine	2021	7	16	Jilin	405	32	>128	R (disc diffusion)	0.5	0.5	0.25	>128	>128	>128	128	2	>128	30	tet(A)*	aac(3)-IIe		acrF*,emrD*		blaEC*	ftsI_I336IKYRI	gyrA_D87N,gyrA_S83L,parC_S80I,parE_S458A	glpT_E448K	blaCTX-M-15	dfrA17	aadA5,aph(3'')-Ib,aph(6)-Id	sul1,sul2			floR*		mph(A)	blaNDM-5	ble,cyaA_S352T
CHINET	B-CRE927-070-B11	Human	Blood	2021	7	9	Jilin	744	16	128	R (disc diffusion)	8	4	0.125	>128	>128	>128	16	8	2	6	tet(B)*			acrF,mdtM*	mcr-1.1			gyrA_D87N,gyrA_S83L,parC_A56T,parC_S80I	fosA3,glpT_E448K	blaCTX-M-14	dfrA12	aadA2	sul2		blaTEM-1	floR		mph(A)					aac(3)-IVa					blaEC
CHINET	B-CRE927-071-B12	Human	Sputum	2021	7	15	Jilin	410	128	>128	R (disc diffusion)	0.5	0.5	0.25	>128	>128	>128	64	1	16	28	tet(B)	aac(3)-IId		acrF*,mdtM*	pmrB_Y358N	blaCMY-2,blaEC-15*	ftsI_N337NYRIN	gyrA_D87N,gyrA_S83L,parC_S80I,parE_S458A	glpT_E448K		dfrA12,dfrA17	aadA2,aadA5,aph(3'')-Ib,aph(6)-Id	sul1,sul2		blaTEM-1			mph(A)	blaNDM-5	ble
CHINET	B-CRE927-072-B13	Human	Pus	2021	7	12	Jilin	361	4	32	R (disc diffusion)	0.5	0.25	0.125	>128	>128	>128	128	>128	>128	30	tet(A)*		aph(3')-IIa	acrF*,mdtM*			ftsI_N337NYRIN	gyrA_D87N,gyrA_S83L,parC_S80I,parE_S458A	glpT_E448K	blaCTX-M-55		aadA1,aph(3'')-Ib,aph(6)-Id	sul2		blaOXA-1*		catA1											blaEC
GZMU	B1	Human	Unknown	2020			Guangdong	101	4	16	8		0.5	0.25											acrF*,mdtM*	pmrB_Y358N	blaEC-15*		gyrA_D87Y,gyrA_S83L,parC_S80I	glpT_E448K	blaCTX-M-55,blaSHV-12	dfrA14	aph(3'')-Ib*,aph(6)-Id	sul2	rmtB1			catA2		blaNDM-1	ble
GZMU	B2	Human	Unknown	2020			Guangdong	354	8	8	32		1	2								tet(A)		aph(3')-IIa	emrD*,mdtM*		blaEC*		gyrA_D87N,gyrA_S83L,parC_S80I,parE_I355T,parE_S458A	fosA3,glpT_E448K,uhpT_E350Q		dfrA14	aadA2*,aph(3'')-Ib*,aph(6)-Id	sul2		blaTEM-1	floR*	cmlA5		blaNDM-5	ble,cyaA_S352T				lnu(F)	arr-2
GZMU	B3	Human	Unknown	2020			Guangdong	410	2	1	1		1	0.5								tet(A)			acrF*,mdtM*	pmrB_Y358N	blaEC-15*		gyrA_D87N,gyrA_S83L,parC_S80I,parE_S458A	glpT_E448K		dfrA17	aadA5	sul1,sul2		blaOXA-1	floR	catB3		blaNDM-1	ble		aph(4)-Ia	aac(3)-IVa		arr-3	aac(6')-Ib-cr5
GZMU	B4	Human	Unknown	2020			Guangdong	167	32	>32	>32		1	0.5									aac(3)-IIe	aph(3')-Ia	acrF,mdtM*		blaEC-15*	ftsI_N337NYRIN	gyrA_D87N,gyrA_S83L,parC_S80I,parE_S458A		blaCTX-M-55	dfrA14		sul3			floR			blaNDM-5	ble				lnu(F)
GZMU	B5	Human	Unknown	2020			Guangdong	101	4	4	4		1	0.25											acrF*,mdtM*	pmrB_Y358N	blaEC-15*		gyrA_D87Y,gyrA_S83L,parC_S80I	glpT_E448K	blaCTX-M-55,blaSHV-12	dfrA14	aph(3'')-Ib*,aph(6)-Id	sul2	rmtB1			catA2		blaNDM-1	ble
GZMU	B6	Human	Unknown	2020			Guangdong	90	4	1	2		1	0.25/0.5								tet(A)	aac(3)-IId		acrF*,mdtM*	pmrB_Y358N	blaEC-15*		gyrA_D87N,gyrA_S83L,parC_S80I,parE_S458A	fosA3,glpT_E448K	blaCTX-M-14	dfrA17	aadA5,aph(3'')-Ib*,aph(6)-Id	sul1*,sul2		blaTEM-1	floR*		mph(A)	blaNDM-5	ble
GZMU	B7	Human	Unknown	2020			Guangdong	167	32	>32	>32		0.5	0.5								tet(A)*	aac(3)-IIe	aph(3')-Ia	acrF,mdtM*		blaEC-15*	ftsI_N337NYRIN	gyrA_D87N,gyrA_S83L,parC_S80I,parE_S458A		blaCTX-M-55	dfrA14		sul3			floR			blaNDM-5	ble				lnu(F)
CHINET	CRE-07F-11-D27	Human	Unknown					167	32	>128	R (disc diffusion)	1	0.25	0.125	>128	>128	>128	128	>128	2					acrF,mdtM*		blaEC-15*	ftsI_N337NYRIN	gyrA_D87N,gyrA_S83L,parC_S80I,parE_S458A	fosA3		dfrA12	aadA2,aph(3'')-Ib,aph(6)-Id	sul1,sul2	rmtB1	blaTEM-1				blaNDM-5	ble
CHINET	CRE-07F-26-D40_S51	Human	Unknown					410	32	128	R (disc diffusion)	0.5	0.25	0.125	>128	>128	>128	>128	4	>128		tet(B)			acrF*,mdtM*	pmrB_Y358N	blaCMY-2,blaEC-15*	ftsI_N337NYRIN	gyrA_D87N,gyrA_S83L,parC_S80I,parE_S458A	glpT_E448K	blaCTX-M-15	dfrA12,dfrA17	aadA2,aadA5	sul1*		blaOXA-1,blaTEM-1				blaNDM-5	ble						aac(6')-Ib-cr5
CHINET	CRE-07F-35-D46	Human	Unknown					410	16	128	R (disc diffusion)	0.5	0.25	0.125	>128	>128	>128	>128	2	>128		tet(B)	aac(3)-IId		acrF*,mdtM*	pmrB_Y358N	blaCMY-2,blaEC-15*	ftsI_N337NYRIN	gyrA_D87N,gyrA_S83L,parC_S80I,parE_S458A	glpT_E448K	blaCTX-M-15	dfrA12,dfrA17	aadA2,aadA5,aph(3'')-Ib,aph(6)-Id	sul1,sul2		blaOXA-1,blaTEM-1			mph(A)	blaNDM-5	ble						aac(6')-Ib-cr5
CHINET	CRE-0E8-15-B30	Human	Catheter urine	2021			Hunan	410	16	128	R (disc diffusion)	0.5	0.25	0.25	>128	>128	>128	>128	4	>128		tet(B)	aac(3)-IId		acrF*,mdtM*	pmrB_Y358N	blaCMY-2,blaEC-15*	ftsI_N337NYRIN	gyrA_D87N,gyrA_S83L,parC_S80I,parE_S458A	glpT_E448K	blaCTX-M-15	dfrA12,dfrA17	aadA2,aadA5	sul1		blaOXA-1,blaTEM-1			mph(A)	blaNDM-5	ble						aac(6')-Ib-cr5
CHINET	CRE-0E8-92	Human	Catheter urine	2021			Hunan	1196	4	64	R (disc diffusion)	0.5	0.25	0.25	>128	>128	64	>128	2	4		tet(A)*,tet(M)*	aac(3)-IId		acrF*,mdtM*	pmrB_Y358N	blaEC-18*		gyrA_D87N,gyrA_S83L,parC_S80I,parE_S458A,qnrS1	glpT_E448K,uhpT_E350Q	blaCTX-M-14	dfrA12		sul3			floR*	cmlA1		blaNDM-5	ble				lnu(F)
CHINET	CRE-149-7-A25	Human	Pus	2021	4	5	Shanxi	10	16	64	R (disc diffusion)	1	0.5	0.25	>128	>128	64	32	>128	0.25					acrF,mdtM*				gyrA_D87N,gyrA_S83L,parC_S80I,parE_S458A			dfrA12		sul1,sul3	rmtB1	blaTEM-1	floR		mph(A)	blaNDM-5	ble								blaEC
CHINET	CRE-149-8-A26	Human	Bile	2021	4	11	Shanxi	156	64	>128	R (disc diffusion)	1	0.5	1	1	>128	>128	128	2	>128		tet(A)*		aph(3')-Ia	acrF*,mdtM*	pmrB_Y358N	blaEC-18*		gyrA_D87Y,gyrA_S83L,parC_S80I,parE_S458A	glpT_E448K	blaCTX-M-55	dfrA14	aadA22			blaTEM-1				blaNDM-5	ble	soxS_A12S			lnu(F)
CHINET	CRE-149-9-A27	Human	Blood	2021	4	21	Shanxi	156	128	>128	R (disc diffusion)	0.5	0.25	1	1	>128	>128	128	2	>128		tet(A)*		aph(3')-Ia	acrF*,mdtM*	pmrB_Y358N	blaEC-18*		gyrA_D87Y,gyrA_S83L,parC_S80I,parE_S458A	glpT_E448K	blaCTX-M-55	dfrA14	aadA22			blaTEM-1				blaNDM-5	ble	soxS_A12S			lnu(F)
CHINET	CRE-16E-47-C25_S146	Human	Blood	2021	6	15	Hunan	648	>128	>128	R (disc diffusion)	0.5	0.25	0.25	>128	>128	>128	32	>128	>128		tet(A)	aac(3)-IId	aph(3')-Ia	acrF*,emrD*,mdtM*		blaCMY-2,blaEC-19*		gyrA_D87N,gyrA_S83L,parC_S80I,parE_S458A	fosA3,glpT_E448K	blaCTX-M-55	dfrA12	aadA22*,aph(3'')-Ib,aph(6)-Id	sul1,sul2,sul3	rmtB1		floR*		mph(A)	blaNDM-5	ble,cyaA_S352T
CHINET	CRE-16E-49-C35_S148	Human	Pus	2021			Hunan	58	16	128	R (disc diffusion)	0.5	0.25	0.25	>128	>128	64	8	2	0.125		tet(A)*			acrF*,mdtM*	pmrB_Y358N	blaEC-15*		gyrA_S83L,qnrS1	glpT_E448K		dfrA14	aph(3'')-Ib*,aph(6)-Id	sul2		blaTEM-1	floR*			blaNDM-5	ble
CHINET	CRE-16E-50-C36_S149	Human	Urine	2021			Hunan	Novel	64	>128	R (disc diffusion)	1	0.5	0.5	>128	>128	>128	>128	>128	4		tet(A)		aph(3')-Ia	acrF,mdtM*		blaEC-15*	ftsI_N337NYRIN	gyrA_D87N,gyrA_S83L,parC_S80I,parE_S458A,qnrS1			dfrA12,dfrA17	aadA2,aadA5,aph(3'')-Ib*	sul1,sul2		blaTEM-1			mph(A)	blaNDM-5	ble
CHINET	CRE-16E-63-C40_S161	Human	Bile	2021	4	9	Hunan	156	32	128	R (disc diffusion)	0.5	0.25	0.25	>128	>128	128	128	2	128		tet(B)		aph(3')-Ia	acrF*,mdtM*	pmrB_Y358N	blaEC-18*		gyrA_D87Y,gyrA_S83L,parC_S80I,parE_S458A	glpT_E448K	blaCTX-M-65	dfrA12		sul2			floR			blaNDM-5	ble	soxS_A12S	aph(4)-Ia	aac(3)-IVa
CHINET	CRE-36B-29-D18	Human	Drainage	2021	3	10	Shaanxi	Novel	0.5	4	R (disc diffusion)	0.5	0.25	0.5	0.5	>128	>128	>128	8	>128		tet(A)			acrF*,mdtM*	pmrB_Y358N	blaEC-15*	ftsI_I336IKYRI	gyrA_D87N,gyrA_S83L,parC_S80I,parE_S458A	glpT_E448K	blaCTX-M-15,blaCTX-M-65				rmtB1	blaOXA-1			mph(A)								aac(6')-Ib-cr5
CHINET	CRE-36B-52-Re-A10	Human	Urine	2021			Shaanxi	410	64	>128	R (disc diffusion)	1	0.5	0.25	>128	>128	>128	128	8	>128		tet(B)	aac(3)-IId		acrF*,mdtM*	pmrB_Y358N	blaEC-15*	ftsI_N337NYRIN	gyrA_D87N,gyrA_S83L,parC_S80I,parE_S458A	glpT_E448K		dfrA12,dfrA17	aadA2,aadA5,aph(3'')-Ib,aph(6)-Id	sul1*,sul2		blaOXA-1,blaTEM-1			mph(A)	blaNDM-5	ble*						aac(6')-Ib-cr5
CHINET	CRE-36B-59-D46	Human	Unknown	2021			Shaanxi	162	8	64	R (disc diffusion)	0.5	0.25	0.5	>128	>128	128	16	2	32			aac(3)-IId	aph(3')-Ia	acrF*,mdtM*	pmrB_Y358N	blaEC-18*		gyrA_D87N,gyrA_S83L,parC_S80I,qnrS1	fosA3,glpT_E448K	blaCTX-M-65	dfrA17	aadA2*,aadA5	sul1,sul2			floR*		mph(A)	blaNDM-5	ble				lnu(F)
CHINET	CRE-38D-2	Human	Blood	2021			Fujiang	410	128	>128	R (disc diffusion)	0.5	0.25	0.5	>128	>128	>128	128	1	>128		tet(A)*		aph(3')-Ia	acrF*,mdtM*	pmrB_Y358N	blaEC-15*	ftsI_I336IKYRI	gyrA_D87N,gyrA_S83L,parC_S80I,parE_S458A	glpT_E448K	blaCTX-M-55	dfrA14		sul3			floR		mph(A)	blaNDM-5	ble		aph(4)-Ia	aac(3)-IVa	lnu(F)
CHINET	CRE-38D-33_C25_S35	Human	Stool	2021			Fujiang	44	16	128	R (disc diffusion)	1	0.25	0.25	>128	>128	128	128	2	128		tet(B)	aac(3)-IIe		acrF,mdtM*				gyrA_D87N,gyrA_S83L,parC_S80I,parE_S458T	glpT_E448K	blaCTX-M-15	dfrA17	aadA5	sul1					mph(A)	blaNDM-1	ble								blaEC
CHINET	CRE-38D-43	Human	Clean mid-stream urine	2021			Fujiang	44	8	32	R (disc diffusion)	0.5	0.25	0.25	>128	>128	64	64	1	64		tet(B)	aac(3)-IIe		acrF,mdtM*				gyrA_D87N,gyrA_S83L,parC_S80I,parE_S458T	glpT_E448K	blaCTX-M-15	dfrA17	aadA5	sul1					mph(A)	blaNDM-1	ble								blaEC
CHINET	CRE-466-10	Human	Pus	2021			Gansu	361	32	>128	R (disc diffusion)	0.5	0.25	0.25	>128	>128	>128	128	>128	>128		tet(A)*	aac(3)-IId*	aph(3')-IIa	acrF*,mdtM*			ftsI_N337NYRIN	gyrA_D87N,gyrA_S83L,parC_S80I,parE_S458A,qnrS1	fosA3,glpT_E448K	blaCTX-M-55	dfrA12	aadA1,aadA2,aph(3'')-Ib,aph(6)-Id	sul2,sul3	rmtB1	blaOXA-1*	floR*	catA1		blaNDM-5	ble								blaEC
CHINET	CRE-466-7	Human	Blood	2021			Gansu	1163	8	16	R (disc diffusion)	0.5	0.5	0.25	>128	>128	32	0.25	1	32		tet(A),tet(B)*			acrF*,emrD,mdtM*	pmrB_Y358N	blaEC*		gyrA_S83L,parE_D475E,parE_I355T	glpT_E448K	blaCTX-M-27,blaSHV-12	dfrA17	aadA5	sul1		blaTEM-1			mph(A)	blaNDM-1	ble,cyaA_S352T
CHINET	CRE-474-113-C05_S60	Human	Urine	2021			Hubei	69	8	64	R (disc diffusion)	0.5	0.5	0.25	0.25	>128	128	<=.06	2	<=.06		tet(A)*	aac(3)-IId		acrF*,emrD*		blaEC*		parC_S80I	glpT_E448K			aph(6)-Id	sul2		blaTEM-1			erm(B)*,mph(A)	blaNDM-5*	cyaA_S352T
CHINET	CRE-474-13-A05	Human	Urine	2021			Hubei	410	16	128	R (disc diffusion)	0.5	0.25	0.125	>128	>128	>128	>128	>128	>128		tet(B)	aac(3)-IId		acrF*,mdtM*	pmrB_Y358N	blaCMY-2,blaEC-15*	ftsI_N337NYRIN	gyrA_D87N,gyrA_S83L,parC_S80I,parE_S458A,qnrS1	glpT_E448K		dfrA17	aadA2*,aadA5,aph(3'')-Ib,aph(6)-Id	sul1,sul2	rmtB1	blaOXA-1				blaNDM-5	ble						aac(6')-Ib-cr5
CHINET	CRE-474-14-A06	Human	Blood	2021			Hubei	2179	4	8	R (disc diffusion)	0.5	0.25	0.25	>128	>128	32	32	2	16		tet(A)			acrF*,mdtM*	pmrB_Y358N	blaEC-15*		gyrA_S83L,parC_S80I,qnrS2	glpT_E448K	blaCTX-M-65		aph(3'')-Ib*,aph(6)-Id	sul2		blaOXA-1,blaTEM-1	floR	catB3		blaNDM-5	ble					arr-3	aac(6')-Ib-cr5
CHINET	CRE-474-21-A13	Human	Ascites	2021			Hubei	167	2	8	R (disc diffusion)	0.5	0.25	0.125	>128	128	>128	32	2	>128		tet(M)*	aac(3)-IId		acrF,mdtM*		blaCMY-2,blaEC-15*		gyrA_D87N,gyrA_S83L,parC_S80I,parE_L416F		blaCTX-M-27*	dfrA12	aadA1,aadA2	sul2			floR*	cmlA1	erm(B)*
CHINET	CRE-474-7	Human	Sputum	2021			Hubei	131	2	16	R (disc diffusion)	0.5	0.5	0.125	0.125	>128	>128	32	2	>128					acrF*,emrD*,mdtM*	pmrB_E123D	blaEC*		gyrA_D87N,gyrA_S83L,parC_E84V,parC_S80I,parE_I529L	glpT_E448K,ptsI_V25I,uhpT_E350Q	blaCTX-M-55					blaTEM-1
CHINET	CRE-474-95-B36	Human	Urine	2021			Hubei	457	128	>128	R (disc diffusion)	0.5	0.5	0.25	>128	>128	>128	128	1	0.5		tet(A)*,tet(M)*	aac(3)-IIe	aph(3')-Ia	acrF*,emrD*,mdtM*				gyrA_D87Y,gyrA_S83L,parC_S80I,parE_S458A	glpT_E448K,uhpT_E350Q		dfrA12	aadA1,aadA2	sul2		blaTEM-1	floR*	cmlA1	erm(B)*,mph(A)	blaNDM-1	ble,cyaA_S352T
CHINET	CRE-48B-9	Human	Urine	2021			Qinghai	616	8	64	R (disc diffusion)	0.5	0.25	0.5	1	>128	128	<=.06	1	0.125		tet(A)			acrF*,mdtM*	pmrB_Y358N	blaEC-15*			glpT_E448K		dfrA14				blaTEM-135				blaNDM-5	ble
CHINET	CRE-536-39-D27_S56	Human	Bile	2021	4	27	Shaanxi	131	0.5	4	R (disc diffusion)	2	0.5	0.25	>128	128	>128	32	4	>128		tet(A)			acrF*,emrD*,mdtM*	pmrB_E123D	blaEC*		gyrA_D87N,gyrA_S83L,parC_E84V,parC_S80I,parE_I529L	glpT_E448K,ptsI_V25I,uhpT_E350Q	blaCTX-M-27	dfrA17	aadA5,aph(3'')-Ib,aph(6)-Id	sul1,sul2					mph(A)
CHINET	CRE-536-48-D34_S63	Human	Urine	2021	5	29	Shaanxi	162	16	54	R (disc diffusion)	0.5	0.5	0.25	>128	>128	128	16	2	4		tet(A)*			acrF*,mdtM*	pmrB_Y358N	blaEC-18*		gyrA_D87N,gyrA_S83L,parC_S80I	fosA3,glpT_E448K	blaCTX-M-14	dfrA12	aadA2,aph(3'')-Ib,aph(6)-Id	sul2		blaTEM-1	floR*		mph(A)	blaNDM-5	ble		aph(4)-Ia	aac(3)-IVa
CHINET	CRE-536-52-D37_S66	Human	Ascites	2021	5	24	Shaanxi	6823	16	128	R (disc diffusion)	1	0.5	0.25	>128	>128	>128	0.5	2	4		tet(A)*			acrF*,mdtM*	pmrB_Y358N	blaEC-15*	ftsI_I336IPYRI	gyrA_S83L	glpT_E448K		dfrA17	aadA5,aph(3'')-Ib,aph(6)-Id	sul1,sul2		blaTEM-1	floR*		erm(B)*,mph(A)	blaNDM-5	ble
CHINET	CRE-536-54-D39_S68	Human	Sputum	2021	5	25	Shaanxi	6823	16	128	R (disc diffusion)	1	0.5	0.5	>128	>128	>128	0.5	1	4		tet(A)*			acrF*,mdtM*	pmrB_Y358N	blaEC-15*	ftsI_I336IPYRI	gyrA_S83L	glpT_E448K		dfrA17	aadA5,aph(3'')-Ib,aph(6)-Id	sul1,sul2		blaTEM-1	floR*		erm(B)*,mph(A)	blaNDM-5	ble
CHINET	CRE-536-92-D42	Human	Urine	2021	7	8	Shaanxi	2505	4	32	R (disc diffusion)	0.5	0.5	0.25	1	>128	128	64	2	32		tet(A)*			acrF*,mdtM*	pmrB_Y358N	blaEC-15*		gyrA_D87N,gyrA_S83L,parC_S80I	glpT_E448K	blaCTX-M-55		aph(3'')-Ib,aph(6)-Id	sul2			floR*			blaNDM-1	ble
CHINET	CRE-5FA-30	Human	Urine	2021			Shanxi	354	16	64	R (disc diffusion)	0.5	0.25	0.25	>128	>128	128	128	2	2		tet(M)*	aac(3)-IId	aph(3')-Ia	emrD*,mdtM*		blaEC*		gyrA_D87N,gyrA_S83L,parC_E84G,parC_S80I,parE_I355T	fosA3,glpT_E448K,uhpT_E350Q	blaCTX-M-14	dfrA12	aadA1	sul1,sul2,sul3			floR*	cmlA1	mph(A)	blaNDM-5	ble,cyaA_S352T				lnu(F)
CHINET	CRE-7AA-18-D08	Human	Bronchoalveolar Lavage Fluid	2021			Henan	58	8	64	R (disc diffusion)	0.5	0.25	0.25	>128	>128	64	0.25	2	>128		tet(A)*,tet(M)*	aac(3)-IId		acrF*,mdtM*	pmrB_Y358N	blaEC-15*		gyrA_S83L	glpT_E448K		dfrA12		sul2,sul3		blaTEM-1	floR*	cmlA1		blaNDM-4	ble				lnu(F)
CHINET	CRE-7AA-9-C47	Human	Bile	2021			Henan	167	32	>128	R (disc diffusion)	1	0.25	0.5	<=.06	>128	>128	128	1	128		tet(B)	aac(3)-IId		acrF,mdtM*		blaCMY-42,blaEC-15*	ftsI_N337NYRIN	gyrA_D87N,gyrA_S83L,parC_E84G,parC_S80I										mph(A)	blaNDM-5	ble
CHINET	CRE-80C-2-A33	Human	Stool	2021	4	11	Shanxi	789	16	64	R (disc diffusion)	0.5	0.25	0.25	>128	>128	128	4	8	0.125		tet(A)*	aac(3)-IId	aph(3')-Ia	acrF,mdtM*				gyrA_S83L,parC_S80I			dfrA12,dfrA27	aadA1,aadA16,aadA2,aph(3'')-Ib,aph(6)-Id	sul1,sul2,sul3		blaOXA-1	floR	cmlA1	mph(A)	blaNDM-1	ble,bleO*		aph(4)-Ia	aac(3)-IVa		arr-3	aac(6')-Ib-cr5		blaEC
CHINET	CRE-80C-3-A34	Human	Sputum	2021	4	14	Shanxi	23	8	32	R (disc diffusion)	1	0.5	0.25	0.5	>128	128	<=.06	1	0.125		tet(A)*			acrF*,mdtM*	pmrB_Y358N	blaEC-15*			glpT_E448K			aph(3'')-Ib,aph(6)-Id	sul2			floR*			blaNDM-1	ble
GZMU	E133	Human	Unknown	2020			Guangdong	410	8	4	8		1	0.25								tet(A)*,tet(M)*		aph(3')-Ia	acrF*,mdtM*	pmrB_Y358N	blaEC-15*	ftsI_I336IKYRI	gyrA_D87N,gyrA_S83L,parC_S80I,parE_S458A	glpT_E448K	blaCTX-M-14	dfrA12	aadA1,aadA2	sul2			floR*		mph(A)	blaNDM-5	ble							aac(6')-Ib3
GZMU	E19	Human	Unknown	2019	11	30	Guangdong	354	8	16	>32		1	0.5								tet(B)	aac(3)-IIe		emrD*,mdtM*		blaEC*		gyrA_D87N,gyrA_S83L,parC_S80I,parE_I355T,parE_S458A	fosA3,glpT_E448K,uhpT_E350Q	blaCTX-M-55	dfrA17	aadA5				floR*		erm(B)*,mph(A)	blaNDM-5	ble,bleO*,cyaA_S352T					arr-3
GZMU	E200	Human	Unknown	2020			Guangdong	162	16	32	8		1	1								tet(A)	aac(3)-IId		acrF*,mdtM*	pmrB_Y358N	blaEC-18*		gyrA_D87N,gyrA_S83L,parC_S80I	glpT_E448K	blaCTX-M-15	dfrA17	aph(3'')-Ib,aph(6)-Id	sul2		blaTEM-1	floR		mph(A)	blaNDM-5*	ble
GZMU	E203	Human	Unknown	2020			Guangdong	167	4	16	32		1	0.5								tet(A)			acrF,mdtM*		blaEC-15*	ftsI_N337NYRIN	gyrA_D87N,gyrA_S83L,parC_S80I,parE_S458A,qnrS1		blaCTX-M-199	dfrA12,dfrA17	aadA2,aadA5,aph(3'')-Ib	sul1,sul2	rmtB1	blaTEM-1	floR		mph(A)	blaNDM-5	ble
GZMU	E21	Human	Unknown	2019	11	12	Guangdong	354	8	8	>32		1	0.25								tet(B)	aac(3)-IId	aph(3')-Ia	emrD*,mdtM*		blaCMY-2,blaEC*		gyrA_D87N,gyrA_S83L,parC_E84G,parC_S80I,parE_I355T,qnrS1	glpT_E448K,uhpT_E350Q		dfrA14,dfrA17		sul2		blaOXA-10	floR	cmlA5		blaNDM-5	ble,cyaA_S352T		aph(4)-Ia	aac(3)-IVa	lnu(F)*	arr-2
GZMU	E22	Human	Unknown	2020			Guangdong	410	8	16	32		1	0.25								tet(B)	aac(3)-IId		acrF*,mdtM*	pmrB_Y358N	blaCMY-2,blaEC-15*	ftsI_N337NYRIN	gyrA_D87N,gyrA_S83L,parC_S80I,parE_S458A	glpT_E448K	blaCTX-M-15	dfrA12,dfrA17	aadA2,aadA5,aph(3'')-Ib,aph(6)-Id	sul1,sul2		blaOXA-1,blaTEM-1			mph(A)	blaNDM-5	ble						aac(6')-Ib-cr5
GZMU	E23	Human	Unknown	2020			Guangdong	167	16	>32	>32		1	0.5								tet(A)	aac(3)-IId		acrF,mdtM*		blaEC-15*	ftsI_N337NYRIN	gyrA_D87N,gyrA_S83L,parC_S80I,parE_S458A,qnrS1	fosA3	blaCTX-M-14,blaSFO-1	dfrA12,dfrA14*	aadA2,aph(3'')-Ib,aph(6)-Id	sul1,sul2	armA,rmtB1	blaTEM-1			mph(A),mph(E),msr(E)	blaNDM-5	ble
GZMU	E24	Human	Unknown	2020			Guangdong	167	4	8	8		0.5	0.5									aac(3)-IId		acrF,mdtM*		blaEC-15*	ftsI_N337NYRIN	gyrA_D87N,gyrA_S83L,parC_S80I,parE_S458A	glpT_E448K	blaCTX-M-190					blaTEM-1				blaNDM-5	ble
GZMU	E244	Human	Unknown	2020			Guangdong	393	16	32	>32		1	0.25								tet(A)			acrF*,emrD*,mdtM*		blaEC*		gyrA_D87N,gyrA_S83L,parC_S57T,parC_S80I,parE_L416F	glpT_E448K,uhpT_E350Q	blaCTX-M-27	dfrA17	aadA5,aph(3'')-Ib,aph(6)-Id	sul1,sul2					erm(B)*,mph(A)	blaNDM-5	ble,cyaA_S352T
GZMU	E245	Human	Unknown	2020			Guangdong	361	32	>32	>32		0.5	0.25								tet(B)	aac(3)-IIe		acrF*,mdtM*			ftsI_N337NYRIN	gyrA_D87N,gyrA_S83L,parC_S80I,parE_S458A,qepA8	glpT_E448K			aadA1			blaOXA-1*		catA1		blaNDM-5	ble								blaEC
GZMU	E246	Human	Unknown	2020			Guangdong	2705	1	4	32		0.5	0.5									aac(3)-IIe	aph(3')-Ia	acrF*,mdtM*				qnrS1	glpT_E448K		dfrA1	aadA1,aph(3'')-Ib*	sul2		blaTEM-1	floR		mph(A)	blaNDM-5	ble,bleO*								blaEC
GZMU	E25	Human	Unknown	2020			Guangdong	2659	4	8	>32		1	0.5								tet(A)*,tet(M)			acrF*,emrD*,mdtM*		blaEC*	ftsI_N337NYRIN	gyrA_D87N,gyrA_S83L,parC_S80I,parE_S458A	glpT_E448K	blaCTX-M-55	dfrA14	aadA22,aph(3'')-Ib*,aph(6)-Id	sul2		blaTEM-1	floR*		erm(B)*,mph(A)	blaNDM-5	ble,cyaA_S352T
GZMU	E26	Human	Unknown	2020			Guangdong	93	4	1	2		1	0.25								tet(B)			acrF*,mdtM*				qnrS1,qnrS2	fosA3,glpT_E448K	blaCTX-M-14	dfrA14,dfrA17	aadA2,aadA5,aph(3'')-Ib,aph(6)-Id	sul2,sul3		blaOXA-10				blaNDM-5	ble,cyaA_S352T				lnu(F)*	arr-2			blaEC*
GZMU	E27	Human	Unknown	2020			Guangdong	410	4	2	8		2/1	0.5								tet(A)*,tet(M)*	aac(3)-IId		acrF*,mdtM*	pmrB_Y358N	blaCMY-2,blaEC-15*		gyrA_D87N,gyrA_S83L,parC_S80I,parE_S458A,qnrS1	glpT_E448K		dfrA12	aadA1,aadA2	sul2		blaTEM-1	floR*	cmlA1		blaNDM-5	ble
GZMU	E29	Human	Unknown	2020			Guangdong	167	4	16	>32		0.5/1	2/1								tet(A)			acrF,mdtM*		blaEC-15*	ftsI_N337NYRIN	gyrA_D87N,gyrA_S83L,parC_S80I,parE_S458A	fosA3	blaCTX-M-199	dfrA12	aadA2	sul1	armA,rmtB1	blaTEM-1			mph(E),msr(E)	blaNDM-5	ble
GZMU	E30	Human	Unknown	2020			Guangdong	405	4	8	>32		1/2	0.25								tet(A)			acrF*,emrD*		blaEC*	ftsI_I336IKYRI	gyrA_D87N,gyrA_S83L,parC_S80I,parE_S458A	glpT_E448K	blaCTX-M-15	dfrA17	aadA5,aph(3'')-Ib,aph(6)-Id	sul1,sul2	rmtB1	blaOXA-1,blaTEM-1			mph(A)	blaNDM-5	ble,cyaA_S352T						aac(6')-Ib-cr5
GZMU	E31	Human	Unknown	2020			Guangdong	167	>32	>32	>32		0.5/1	0.25									aac(3)-IId		acrF,mdtM*		blaEC-15*	ftsI_N337NYRIN	gyrA_D87N,gyrA_S83L,parC_S80I,parE_S458A	glpT_E448K	blaCTX-M-190					blaTEM-1				blaNDM-5	ble
GZMU	E32	Human	Unknown	2020			Guangdong	167	8	32	>32		1	1								tet(A)			acrF,mdtM*		blaEC-15*	ftsI_N337NYRIN	gyrA_D87N,gyrA_S83L,parC_S80I,parE_S458A	fosA3	blaCTX-M-199	dfrA12	aadA2	sul1	armA,rmtB1	blaTEM-1			mph(E),msr(E)	blaNDM-5	ble
GZMU	E33	Human	Unknown	2020			Guangdong	617	>32	>32	>32		1	0.25/0.5								tet(B)	aac(3)-IId		acrF,mdtM*		blaEC-15*		gyrA_D87N,gyrA_S83L,parC_S80I,parE_S458A	glpT_E448K	blaCTX-M-15	dfrA12	aadA2,aadA22*	sul2,sul3	rmtB1	blaOXA-1,blaTEM-1	floR*		erm(B)*,mph(A)	blaNDM-5	ble						aac(6')-Ib-cr5
GZMU	E38	Human	Unknown	2020			Guangdong	457	8	16	>32		1	2								tet(A)*			acrF*,emrD*,mdtM*		blaCMY-2		gyrA_D87N,gyrA_S83L,parC_S80I,parE_S458A	glpT_E448K,uhpT_E350Q		dfrA12	aadA2	sul2,sul3			floR*	cmlA1	erm(42),erm(B)*,mph(A)	blaNDM-5	ble,cyaA_S352T		aph(4)-Ia	aac(3)-IVa
GZMU	E39	Human	Unknown	2020			Guangdong	457	8	4	16		0.5	2/1								tet(A)*			acrF*,emrD*,mdtM*				gyrA_D87N,gyrA_S83L,parC_S80I,parE_S458A	glpT_E448K,uhpT_E350Q		dfrA12	aadA2	sul2,sul3			floR*	cmlA1	erm(42),erm(B)*,mph(A)	blaNDM-5	ble,cyaA_S352T		aph(4)-Ia	aac(3)-IVa
GZMU	H1	Human	Unknown	2020			Guangdong	10	8	4	16		1	0.25								tet(B)			mdtM*				gyrA_D87N,gyrA_S83L,parC_S80I,parE_L416F	fosA3	blaCTX-M-27,blaSHV-12	dfrA17	aadA5	sul1,sul2		blaOXA-1		catB3	erm(B)*,mph(A)	blaNDM-1	ble					arr-3	aac(6')-Ib-cr5		blaEC
GZMU	N1	Human	Unknown	2020			Guangdong	131	4	4	16		1/2	0.25									aac(3)-IId		acrF*,emrD*,mdtM*	pmrB_E123D	blaEC*		gyrA_S83L,parE_I529L,parE_S458A	glpT_E448K,ptsI_V25I,uhpT_E350Q						blaTEM-1				blaNDM-5	ble
GZMU	O1	Human	Unknown	2020			Guangdong	69	8	4	16		1	0.25								tet(A)*			acrF*,emrD*		blaEC*		gyrA_S83L	glpT_E448K			aph(3'')-Ib,aph(6)-Id	sul2		blaTEM-1				blaNDM-5	ble,cyaA_S352T
CHINET	SC-112-A38_S225	Human	Blood	2021	2	8	Ningxia	457	16	128	R (disc diffusion)	0.5	0.25	0.25	>128	>128	128	128	1	64	6			aph(3')-Ia	acrF*,emrD*,mdtM*		blaCMY-2*		gyrA_D87Y,gyrA_S83L,parC_S80I,parE_S458A	fosA3,glpT_E448K,uhpT_E350Q	blaCTX-M-14	dfrA12	aadA2	sul1,sul2		blaTEM-1	floR		mph(A)	blaNDM-4	ble,cyaA_S352T			aac(3)-IVa
CHINET	SC-115-A41_S228	Human	Urine	2021	1	18	Guangxi	354	4	64	R (disc diffusion)	1	0.5	0.5	>128	>128	>128	>128	4	>128	31	tet(M)*		aph(3')-Ia	emrD*,mdtM		blaEC*		gyrA_D87N,gyrA_S83L,parC_E84G,parC_S80I,parE_I355T	glpT_E448K,uhpT_E350Q	blaCTX-M-55	dfrA14		sul1*		blaOXA-1		catA2,catB3	erm(42),mph(A)	blaNDM-5	ble,cyaA_S352T		aph(4)-Ia	aac(3)-IVa		arr-3	aac(6')-Ib-cr5
CHINET	SC-118-C03	Human	Urine	2021			Guangxi	6388	16	128	R (disc diffusion)	0.5	0.25	0.5	>128	>128	>128	>128	1	>128	30	tet(A)*			acrF*,mdtM*	pmrB_Y358N	blaCMY-2,blaEC-15*	ftsI_N337NYRIN	gyrA_D87N,gyrA_S83L,parC_E84G,parC_S80I,qnrS1	glpT_E448K	blaCTX-M-55	dfrA14	aadA1,aph(3'')-Ib,aph(6)-Id	sul2,sul3						blaNDM-5	ble				lnu(F)
CHINET	SC-125-C09_S55	Human	Urine	2021			Yunan	410	16	64	R (disc diffusion)	1	0.5	0.25	>128	>128	>128	128	2	>128	31	tet(B)	aac(3)-IId		acrF*,mdtM*	pmrB_Y358N	blaCMY-2,blaEC-15*	ftsI_N337NYRIN	gyrA_D87N,gyrA_S83L,parC_S80I,parE_S458A	glpT_E448K		dfrA12,dfrA17	aadA2,aadA5	sul1		blaOXA-1,blaTEM-1				blaNDM-5	ble						aac(6')-Ib-cr5
CHINET	SC-150-C30	Human	Urine	2021			Yunan	410	64	>128	R (disc diffusion)	1	0.25	0.5	>128	>128	>128	>128	2	16	32	tet(B)	aac(3)-IId		acrF*,mdtM*	pmrB_Y358N	blaCMY-2,blaEC-15*	ftsI_N337NYRIN	gyrA_D87N,gyrA_S83L,parC_S80I,parE_S458A	glpT_E448K		dfrA12,dfrA17	aadA2,aadA5	sul1		blaOXA-1,blaTEM-1				blaNDM-5	ble						aac(6')-Ib-cr5
CHINET	SC-151-C31	Human	Bile	2021			Yunan	189	0.25	2	R (disc diffusion)	1	0.5	0.25	>128	>128	>128	64	>128	>128	34				acrF*,mdtM*				gyrA_D87N,gyrA_S83L,parC_S80I	glpT_E448K	blaCTX-M-55	dfrA17	aadA5	sul2															blaEC
CHINET	SC-157-C37_S69	Human	Other	2021			Sichuan	Novel	8	64	R (disc diffusion)	0.5	0.5	0.125	<=0.06	>128	32	8	0.5	<=0.06	33		aac(3)-IId		mdtM*		blaEC-15*		gyrA_D87N,gyrA_S83L,parC_S80I,parE_S458A	glpT_E448K						blaTEM-1				blaNDM-5	ble,cyaA_S352T
CHINET	SC-158-C38_S70	Human	Urine	2021			Sichuan	57	8	32	R (disc diffusion)	1	0.5	0.5	>128	>128	>128	32	>128	64	6			aph(3')-IIa*,aph(3')-Ia	acrF*,mdtM				gyrA_S83L,parC_S80R,qnrS1	fosA3	blaCTX-M-55,blaCTX-M-65	dfrA14	aadA1*,aadA2,aph(3'')-Ib,aph(6)-Id*	sul2,sul3	rmtB1	blaOXA-10	floR			blaNDM-5	ble		aph(4)-Ia	aac(3)-IVa		arr-2			blaEC*
CHINET	SC-161-C41	Human	Wound Swab	2021			Guangxi	58			R (disc diffusion)											tet(A)*			acrF*,mdtM*	pmrB_Y358N	blaEC-15*		qnrS1	glpT_E448K	blaCTX-M-55	dfrA15	aadA22		rmtB1				erm(42)	blaNDM-5	ble
CHINET	SC-162-C42	Human	Wound Swab	2021			Guangxi	58	8	64	R (disc diffusion)	1	0.5	0.25	>128	>128	64	0.5	>128	32	31	tet(A)*			acrF*,mdtM*	pmrB_Y358N	blaEC-15*		qnrS1	glpT_E448K	blaCTX-M-55	dfrA15	aadA22		rmtB1				erm(42)	blaNDM-5	ble
CHINET	SC-163-C43	Human	Blood	2021			Guangxi	3014	8	64	R (disc diffusion)	0.5	0.25	0.25	>128	>128	32	8	2	<=0.06	32				acrF*,mdtM*		blaEC-15*		gyrA_D87N,gyrA_S83L,parC_S80I	glpT_E448K		dfrA12	aadA1,aadA2	sul2,sul3		blaTEM-1	floR*	cmlA1		blaNDM-5	ble
CHINET	SC-166-C46_S72	Human	Urine	2021			Chongqing	617	8	64	R (disc diffusion)	1	0.5	0.25	>128	>128	>128	64	1	2	30	tet(A)*,tet(B)	aac(3)-IId		acrF,mdtM*		blaEC-15*	ftsI_N337NYRIN	gyrA_D87N,gyrA_S83L,parC_S80I,parE_S458A	glpT_E448K		dfrA17	aadA5,aph(3'')-Ib,aph(6)-Id	sul2			floR*			blaNDM-5	ble
CHINET	SC-167-C47	Human	Sputum	2021			Chongqing	1236	32	128	R (disc diffusion)	1	0.5	0.5	0.25	>128	128	<=0.06	1	0.25	30	tet(A)			acrF*,emrD*	pmrB_E123D	blaEC*			glpT_E448K,uhpT_E350Q						blaSHV-11				blaNDM-1	ble
CHINET	SC-169-D01	Human	Sputum	2021			Chongqing	58	8	32	R (disc diffusion)	1	0.5	0.25	>128	>128	32	0.25	1	<=0.06	31				acrF*,mdtM*	pmrB_Y358N	blaEC-15*		parC_S57T,qnrS1	glpT_E448K		dfrA12	aadA1,aadA2	sul2,sul3		blaTEM-1	floR*	cmlA1		blaNDM-5	ble
CHINET	SC-172-D04_S73	Human	Urine	2021			Chongqing	617	16	128	R (disc diffusion)	1	0.5	0.25	>128	>128	>128	64	1	2	31	tet(A)*,tet(B)	aac(3)-IId		acrF,mdtM*		blaEC-15*	ftsI_N337NYRIN	gyrA_D87N,gyrA_S83L,parC_S80I,parE_S458A	glpT_E448K		dfrA17	aadA5,aph(3'')-Ib,aph(6)-Id	sul2			floR*			blaNDM-5	ble
CHINET	SC-174-D06	Human	Sputum	2021			Chongqing	58	8	32	R (disc diffusion)	1	0.5	0.25	>128	>128	32	0.25	1	<=0.06	32				acrF*,mdtM*	pmrB_Y358N	blaEC-15*		parC_S57T,qnrS1	glpT_E448K		dfrA12	aadA1,aadA2	sul2,sul3		blaTEM-1	floR*	cmlA1		blaNDM-5	ble
CHINET	SC-181-D12	Human	Urine	2021			Guangdong	410	8	32	R (disc diffusion)	1	0.5	0.25	>128	>128	64	64	2	8	30	tet(B)	aac(3)-IId		acrF*,mdtM*	pmrB_Y358N	blaEC-15*		gyrA_D87N,gyrA_S83L,parC_S80I,parE_S458A	glpT_E448K	blaCTX-M-14	dfrA17	aadA5,aph(3'')-Ib,aph(6)-Id	sul1,sul2		blaTEM-1		catA1	mph(A)	blaNDM-5	ble
CHINET	SC-183-D14	Human	Other	2021			Guangdong	167	16	64	R (disc diffusion)	1	0.5	0.25	>128	>128	>128	>128	>128	>128	12	tet(B)	aac(3)-IId		acrF,mdtM*		blaEC-15*	ftsI_N337NYRIN	gyrA_D87N,gyrA_S83L,parC_E84G,parC_S80I,qepA1,qnrS2	fosA3	blaCTX-M-64	dfrA17	aadA22,aadA5	sul2	rmtB1	blaTEM-1	floR*		mph(A)	blaNDM-5	ble							aac(6')-Ib3
CHINET	SC-185-D16_S76	Human	Ascites	2021			Guangdong	410	16	64	R (disc diffusion)	1	0.5	0.125	>128	>128	>128	128	0.5	>128	32			aph(3')-Ia	acrF*,mdtM*	pmrB_Y358N	blaCMY-2,blaEC-15*	ftsI_N337NYRIN	gyrA_D87N,gyrA_S83L,parC_S80I,parE_S458A	glpT_E448K	blaCTX-M-55	dfrA14	aph(3'')-Ib,aph(6)-Id	sul2			floR*		mph(A)	blaNDM-5	ble,bleO*
CHINET	SC-188-D19	Human	Blood	2021			Guangxi	93	128	>128	R (disc diffusion)	1	0.5	0.25	0.125	>128	>128	<=.06	4	16	30				acrF*,mdtM*		blaEC-15*			glpT_E448K	blaCTX-M-27		aadA22			blaTEM-1			erm(B)*,mph(A)	blaNDM-5	ble,cyaA_S352T
CHINET	SC-207-B08	Human	Sputum	2021			Sichuan	410	64	>128	R (disc diffusion)	1	1	2	>128	>128	>128	128	>128	>128	6	tet(B)	aac(3)-IId		acrF*,mdtM*	pmrB_Y358N	blaCMY-2,blaEC-15*	ftsI_N337NYRIN	gyrA_D87N,gyrA_S83L,parC_S80I,parE_S458A	glpT_E448K	blaCTX-M-55	dfrA12,dfrA17	aadA2,aadA5	sul1		blaOXA-1,blaTEM-1				blaNDM-5	ble						aac(6')-Ib-cr5
CHINET	SC-223-B24	Human	Other	2021			Sichuan	131	1	8	R (disc diffusion)	1	0.5	0.5	1	>128	>128	>128	16	>128	33				acrF*,emrD*,mdtM*	pmrB_E123D	blaEC*		gyrA_D87N,gyrA_S83L,parC_E84V,parC_S80I,parE_I529L	glpT_E448K,ptsI_V25I,uhpT_E350Q						blaOXA-1,blaTEM-1											aac(6')-Ib-cr5
CHINET	SC-239-B40_S87	Human	Bronchoalveolar drainage	2021			Sichuan	410	8	32	R (disc diffusion)	1	0.5	0.125	>128	>128	>128	>128	4	>128	30	tet(B)	aac(3)-IId		acrF*,mdtM*	pmrB_Y358N	blaCMY-2,blaEC-15*	ftsI_N337NYRIN	gyrA_D87N,gyrA_S83L,parC_S80I,parE_S458A	glpT_E448K	blaCTX-M-15	dfrA12,dfrA17	aadA2,aadA5	sul1		blaOXA-1,blaTEM-1			mph(A)	blaNDM-5	ble						aac(6')-Ib-cr5
CHINET	SC-242-B43_S89	Human	Other	2021			Sichuan	167	16	128	R (disc diffusion)	0.5	0.25	0.25	>128	>128	>128	128	>128	128	35	tet(A)			acrF,mdtM*		blaEC-15*	ftsI_N337NYRIN	gyrA_D87N,gyrA_S83L,parC_S80I,parE_S458A		blaCTX-M-199	dfrA12,dfrA17	aadA2,aadA5,aph(3'')-Ib,aph(6)-Id	sul1,sul2	rmtB1	blaTEM-1	floR		mph(A)	blaNDM-5	ble
CHINET	SC-246-B47	Human	Clean mid-stream urine	2021			Sichuan	410	32	>128	R (disc diffusion)	1	0.5	0.25	>128	>128	>128	>128	2	>128	32	tet(B)	aac(3)-IId		acrF*,mdtM*	pmrB_Y358N	blaCMY-2,blaEC-15*	ftsI_N337NYRIN	gyrA_D87N,gyrA_S83L,parC_S80I,parE_S458A	glpT_E448K	blaCTX-M-15	dfrA12	aadA2,aph(3'')-Ib,aph(6)-Id	sul1,sul2		blaOXA-1			mph(A)	blaNDM-5	ble						aac(6')-Ib-cr5
CHINET	SC-253-D38	Human	Clean mid-stream urine	2021			Sichuan	167	16	128	R (disc diffusion)	1	0.5	0.5	>128	>128	>128	>128	>128	2	6	tet(A)			acrF,mdtM*		blaEC-15*	ftsI_N337NYRIN	gyrA_D87N,gyrA_S83L,parC_S80I,parE_S458A	fosA3		dfrA12	aadA2,aph(3'')-Ib*,aph(6)-Id	sul1	rmtB1	blaOXA-1,blaTEM-1			mph(A)		ble						aac(6')-Ib-cr5
CHINET	SC-254-D39	Human	Blood	2021			Sichuan	224	0.125	2	R (disc diffusion)	1	0.5	0.5	>128	64	>128	64	2	>128	12	tet(A)*			acrF*,mdtM*	pmrB_Y358N	blaEC-15*		gyrA_D87N,gyrA_S83L,parC_S80I,parE_S458A	glpT_E448K,uhpT_E350Q	blaCTX-M-64	dfrA17	aadA5				floR
CHINET	sc-277	Human	Other	2021			Sichuan	744	8	32	R (disc diffusion)	1	0.5	0.25	>128	>128	16	16	1	16	33	tet(B)			acrF,mdtM*				gyrA_D87N,gyrA_S83L,parC_A56T,parC_S80I	glpT_E448K		dfrA17	aph(3'')-Ib,aph(6)-Id	sul1,sul2		blaTEM-1			mph(A)	blaNDM-5	ble								blaEC
CHINET	SC-396	Human	Blood	2021			Ningxia	156	4	32	R (disc diffusion)	1	0.5	0.5	>128	>128	>128	128	4	>128	6	tet(B)			acrF*,mdtM*	pmrB_Y358N	blaEC-18*	ftsI_I336IPYRI	gyrA_D87N,gyrA_S83L,parC_E84A,parC_S80I	fosA3,glpT_E448K	blaCTX-M-65	dfrA1,dfrA12	aadA2	sul1,sul2		blaOXA-1,blaTEM-1	floR	catA1,catB3	mph(A)	blaNDM-9	ble	soxS_A12S	aph(4)-Ia	aac(3)-IVa		arr-3		aac(6')-Ib
CHINET	sc-403	Human	Sputum	2021			Sichuan	167	8	128	R (disc diffusion)	1	0.5	0.25	>128	>128	>128	128	>128	>128	31			aph(3')-Ia	acrF,mdtM*		blaEC-15*	ftsI_N337NYRIN	gyrA_D87N,gyrA_S83L,parC_S80I,parE_S458A		blaCTX-M-55	dfrA12	aadA2,aph(3'')-Ib	sul1,sul2*	rmtB1					blaNDM-5	ble
CHINET	sc-415	Human	Sputum	2021			Sichuan	156			R (disc diffusion)											tet(B)		aph(3')-Ia	acrF*,mdtM*	pmrB_Y358N	blaEC-18*		gyrA_D87Y,gyrA_S83L,parC_S80I,parE_S458A	glpT_E448K	blaCTX-M-65	dfrA12,dfrA17	aadA5	sul1,sul2		blaTEM-1	floR			blaNDM-5	ble	soxS_A12S	aph(4)-Ia	aac(3)-IVa
CHINET	sc-417	Human	Blood	2021			Sichuan	3337	16	64	R (disc diffusion)	1	0.5	0.25	0.125	>128	64	<=0.06	2	0.125	31	tet(A)*			acrF,mdtM*														erm(B)*	blaNDM-5	ble								blaEC
CHINET	sc-418	Human	Blood	2021			Sichuan	744	4	32	R (disc diffusion)	1	0.5	0.25	>128	>128	16	8	1	0.125	34	tet(B)			acrF,mdtM*				gyrA_D87N,gyrA_S83L,parC_A56T,parC_S80I	glpT_E448K		dfrA17	aph(3'')-Ib,aph(6)-Id	sul1,sul2		blaTEM-1			mph(A)	blaNDM-5	ble								blaEC
CHINET	sc-461	Human	Other	2021			Guizhou	156	16	64	R (disc diffusion)	2	0.5	0.5	>128	>128	>128	>128	1	64	6			aph(3')-Ia	acrF*,mdtM*	pmrB_Y358N	blaEC-18*		gyrA_D87Y,gyrA_S83L,parC_S80I,parE_S458A,qnrS1	fosA3,glpT_E448K	blaCTX-M-65	dfrA14	aadA2,aph(3'')-Ib,aph(6)-Id*	sul3		blaOXA-10	floR			blaNDM-5	ble	soxS_A12S	aph(4)-Ia	aac(3)-IVa	lnu(F)*	arr-2
CHINET	SC-490	Human	Sputum	2021			Guangxi	131	8	32	R (disc diffusion)	1	0.5	0.25	0.125	>128	32	<=0.06	1	<=0.06	27				acrF*,emrD*	pmrB_E123D	blaEC*		parE_I529L	glpT_E448K,ptsI_V25I,uhpT_E350Q										blaNDM-1	ble
CHINET	SC-497	Human	Pus	2021			Hainan	167	16	128	R (disc diffusion)	1	0.5	0.25	>128	>128	>128	128	1	>128	28	tet(A)			acrF,mdtM*		blaEC-15*	ftsI_N337NYRIN	gyrA_D87N,gyrA_S83L,parC_S80I,parE_S458A		blaCTX-M-123	dfrA12	aadA2,aph(3'')-Ib,aph(6)-Id	sul1,sul2						blaNDM-5	ble
CHINET	SC-501	Human	Blood	2021			Hainan	Novel	4	32	R (disc diffusion)	1	0.5	0.25	>128	>128	>128	32	1	>128	30	tet(A)*	aac(3)-IIe	aph(3')-Ia	mdtM*				gyrA_D87N,gyrA_S83L,parC_S80I,parE_S458T,qnrS1	glpT_E448K	blaCTX-M-15	dfrA17	aadA22,aadA5	sul1		blaTEM-1	floR*		mph(A)	blaNDM-5	ble		aph(4)-Ia	aac(3)-IVa	lnu(F)*				blaEC
CHINET	SC-506	Human	Pus	2021			Hainan	Novel	8	64	R (disc diffusion)	0.5	0.5	0.5	>128	>128	>128	>128	>128	16	29	tet(A)*		aph(3')-IIa	acrF*,mdtM*				gyrA_D87N,gyrA_S83L,parC_A56T,parC_S80I,parE_S458A,qnrS1	glpT_E448K	blaCTX-M-123	dfrA12,dfrA14	aadA2	sul1,sul2,sul3	rmtB1		floR*		mph(A)	blaNDM-5	ble,bleO*					arr-2			blaEC
CHINET	SC-507	Human	Urine	2021			Hainan	167	32	>128	R (disc diffusion)	0.5	0.5	0.25	>128	>128	>128	128	>128	32	29	tet(A)			acrF,mdtM*		blaEC-15*	ftsI_N337NYRIN	gyrA_D87N,gyrA_S83L,parC_S80I,parE_S458A		blaCTX-M-199	dfrA12	aadA2,aph(3'')-Ib,aph(6)-Id	sul1*,sul2	rmtB1	blaTEM-1	floR			blaNDM-5	ble
CHINET	SC-511	Human	Sputum	2021			Hainan	69	8	16	R (disc diffusion)	1	0.5	0.5	>128	>128	32	0.25	1	<=0.06	29				acrF*,emrD*		blaEC*		parC_S80I,qnrS1	glpT_E448K		dfrA14		sul1,sul1*		blaTEM-135	floR			blaNDM-1	ble,cyaA_S352T
CHINET	SC-518	Human	Urine	2021			Sichuan	457	16	128	R (disc diffusion)	1	0.5	0.25	<=0.06	>128	>128	32	2	>128	30				acrF*,emrD*,mdtM*			ftsI_N337NYRIN	gyrA_D87Y,gyrA_S83L,parC_S80I,parE_S458A	glpT_E448K,uhpT_E350Q	blaCTX-M-55		aadA22						erm(B)*	blaNDM-5	ble,cyaA_S352T
CHINET	SC-522	Human	Bile	2021			Sichuan	1196	0.125	1	R (disc diffusion)	0.5	0.5	0.25	>128	8	64	64	2	128	6	tet(B)		aph(3')-Ia	acrF*,mdtM*	pmrB_Y358N	blaEC-18*		gyrA_D87N,gyrA_S83L,parC_S80I,parE_S458A	fosA3,glpT_E448K,uhpT_E350Q	blaCTX-M-65	dfrA17	aph(3'')-Ib,aph(6)-Id	sul2		blaTEM-1		catA1			bleO*
CHINET	SC-528	Human	Urine	2021			Sichuan	156	0.125	0.5	R (disc diffusion)	0.5	0.5	1	>128	128	128	128	2	>128	26	tet(A)*	aac(3)-IIe	aph(3')-Ia	acrF*,mdtM*	pmrB_Y358N	blaEC-18*		gyrA_D87Y,gyrA_S83L,parC_S80I,parE_S458A	glpT_E448K	blaCTX-M-55	dfrA14		sul3		blaTEM-1						soxS_A12S			lnu(F)
CHINET	SC-536	Human	Blood	2021			Sichuan	10	8	32	R (disc diffusion)	1	0.5	0.5	0.125	>128	64	1	1	64	39				acrF*,mdtM*		blaEC-15*		gyrA_S83L		blaSHV-12									blaNDM-1	ble
CHINET	SC-543	Human	Sputum	2021			Sichuan	167	32	128	R (disc diffusion)	1	0.5	0.25	>128	>128	>128	128	>128	32	30	tet(A)			acrF,mdtM*		blaEC-15*	ftsI_N337NYRIN	gyrA_D87N,gyrA_S83L,parC_S80I,parE_S458A		blaCTX-M-199	dfrA12	aadA2,aph(3'')-Ib,aph(6)-Id	sul1,sul2	rmtB1	blaTEM-1	floR			blaNDM-5	ble
CHINET	SC-545	Human	Unknown	2021			Sichuan	224	8	32	R (disc diffusion)	1	0.5	0.25	>128	>128	64	64	>128	32	6	tet(A)		aph(3')-Ia	acrF*,mdtM*	pmrB_Y358N	blaEC-15*		gyrA_D87N,gyrA_S83L,parC_S80I,parE_S458A,qnrS1	fosA3,glpT_E448K,uhpT_E350Q	blaCTX-M-55	dfrA14,dfrA17	aadA2,aph(3'')-Ib*	sul2,sul3	rmtB1	blaOXA-10	floR*			blaNDM-5	ble		aph(4)-Ia	aac(3)-IVa		arr-2
CHINET	SC-559	Human	Urine	2021			Sichuan	224	8	64	R (disc diffusion)	1	0.5	0.25	>128	>128	64	64	2	16	6		aac(3)-IId	aph(3')-Ia	acrF*,mdtM*	pmrB_Y358N	blaEC-15*		gyrA_D87N,gyrA_S83L,parC_S80I,parE_S458A	fosA3,glpT_E448K,uhpT_E350Q	blaCTX-M-55	dfrA12	aadA2,aph(3'')-Ib,aph(6)-Id	sul2			floR*		mph(A)	blaNDM-5	ble
CHINET	SC-564	Human	Wound Swab	2021			Guangdong	405	32	>128	R (disc diffusion)	0.5	0.5	0.125	8	>128	>128	64	2	128	29				acrF*,emrD*		blaEC*		gyrA_D87N,gyrA_S83L,parC_E84G,parC_S80I	glpT_E448K	blaCTX-M-14					blaTEM-1				blaNDM-5	ble,cyaA_S352T
CHINET	SC-572	Human	Sputum	2021			Guangdong	354	0.5	1	R (disc diffusion)	1	0.5	0.125	>128	>128	32	64	1	>128	29	tet(B)	aac(3)-IId		emrD*,mdtM*		blaCMY-42,blaEC*	ftsI_I336IPYRI	gyrA_D87N,gyrA_S83L,parC_E84G,parC_S80I,parE_I355T	glpT_E448K,uhpT_E350Q	blaCTX-M-24		aadA5,aph(3'')-Ib,aph(6)-Id	sul1,sul2		blaTEM-1			erm(B)*,mph(A)		cyaA_S352T
CHINET	SC-581	Human	Bile	2021			Guangdong	2659	16	>128	R (disc diffusion)	1	0.5	0.25	>128	>128	>128	128	1	>128	28	tet(A)			acrF*,emrD*,mdtM*		blaEC*	ftsI_N337NYRIN	gyrA_D87N,gyrA_S83L,parC_S80I,parE_S458A,qnrB91,qnrS1	glpT_E448K	blaCTX-M-3	dfrA27	aadA16	sul1		blaTEM-1	floR		mph(A)	blaNDM-5	ble,cyaA_S352T					arr-3	aac(6')-Ib-cr5
CHINET	SC-582	Human	Bile	2021			Guangdong	Novel	1	8	R (disc diffusion)	0.5	0.25	0.25	>128	>128	>128	1	4	>128	31	tet(A)			acrF*,emrD*,mdtM*		blaEC*		gyrA_S83L	glpT_E448K	blaCTX-M-64	dfrA17	aadA5,aph(3'')-Ib,aph(6)-Id	sul1,sul2		blaTEM-1			mph(A)*		cyaA_S352T
CHINET	SC-590	Human	Unknown	2021			Guangdong	405	16	128	R (disc diffusion)	1	0.5	0.5	>128	>128	>128	128	1	>128	33	tet(A)*	aac(3)-IIe		acrF*,emrD*		blaEC*	ftsI_I336IKYRI	gyrA_D87N,gyrA_S83L,parC_S80I,parE_S458A	glpT_E448K	blaCTX-M-15	dfrA17	aadA5,aph(3'')-Ib,aph(6)-Id	sul1,sul2			floR*		erm(B)*,mph(A)	blaNDM-5	ble,cyaA_S352T
CHINET	SC-608	Human	Sputum	2021			Hainan	69			R (disc diffusion)														acrF*,emrD*		blaEC*		parC_S80I,qnrS1	glpT_E448K		dfrA14		sul1*		blaTEM-135	floR			blaNDM-1	ble,cyaA_S352T
CHINET	SC-624	Human	Sputum	2021			Guangdong	141			R (disc diffusion)											tet(A)			acrF*,emrD*	pmrB_E123D	blaDHA-1,blaEC*		qnrS1	glpT_E448K	blaCTX-M-104	dfrA1		sul1	rmtB1					blaNDM-1	ble	marR_S3N
CHINET	SC-629	Human	Sputum	2021			Guangxi	5229			R (disc diffusion)											tet(M)*			acrF*,mdtM*	pmrB_Y358N	blaEC-15*		gyrA_D87N,gyrA_S83L,parC_S80I	glpT_E448K		dfrA12	aadA1,aadA2	sul2,sul3			floR*	cmlA1		blaNDM-5	ble
CHINET	SC279-C02	Human	Sputum	2021			Sichuan	131	0.25	0.25	R (disc diffusion)	0.5	0.5	0.125	0.125	>128	>128	32	2	>128	26		aac(3)-IId		acrF*,emrD*,mdtM*	pmrB_E123D	blaEC*		gyrA_D87N,gyrA_S83L,parC_E84V,parC_S80I,parE_I529L	glpT_E448K,ptsI_V25I,uhpT_E350Q	blaCTX-M-55					blaTEM-1
CHINET	SC294-C16	Human	Catheter	2021			Guangdong	1011	8	64	R (disc diffusion)	8	2	0.5	>128	>128	>128	>128	>128	>128	6	tet(A)	aac(3)-IId	aph(3')-Ia	acrF*,emrD,mdtM*	mcr-1.1	blaEC-15*	ftsI_N337NYRIN	gyrA_D87N,gyrA_S83L,parC_S80I,qnrS1	glpT_E448K	blaCTX-M-55	dfrA12,dfrA14	aadA2,aadA22*,aph(6)-Id	sul1,sul3	armA	blaLAP-2,blaOXA-1,blaTEM-1		catA1,catA2,catB3	mph(A),mph(E),msr(E)	blaNDM-5	ble,bleO*				lnu(F)	arr-3	aac(6')-Ib-cr5
CHINET	SC295-C17	Human	Drainage	2021			Guangdong	648	0.5	4	R (disc diffusion)	1	0.5	0.5	>128	>128	>128	128	4	>128	24	tet(A)*,tet(B)	aac(3)-IId	aph(3')-IIa,aph(3')-Ia	acrF*,emrD*,mdtM*		blaEC-19*		gyrA_D87Y,gyrA_S83L,parC_S80I,parE_I355T,qnrS1	glpT_E448K	blaCTX-M-55	dfrA14	aadA22,aph(3'')-Ib*,aph(6)-Id	sul2,sul3		blaTEM-1					cyaA_S352T				lnu(F)	arr-2
CHINET	SC296-C18	Human	Urine	2021			Guangdong	167	16	128	R (disc diffusion)	0.5	0.5	0.25	>128	>128	>128	64	4	64	30		aac(3)-IId		acrF,mdtM*		blaEC-15*	ftsI_N337NYRIN	gyrA_D87N,gyrA_S83L,parC_S80I,parE_S458A	glpT_E448K	blaCTX-M-190	dfrA17	aadA5	sul1		blaTEM-1				blaNDM-5	ble
CHINET	SC343-D16_S80	Human	Urine	2021			Guangdong	410	8	32	R (disc diffusion)	0.5	0.5	0.5	>128	>128	64	128	2	0.125	30	tet(A)*	aac(3)-IId		acrF*,mdtM*	pmrB_Y358N	blaEC-15*		gyrA_D87N,gyrA_S83L,parC_S80I,parE_S458A	glpT_E448K		dfrA12	aadA2,aph(3'')-Ib*,aph(6)-Id	sul2		blaTEM-1	floR*		mph(A)	blaNDM-5	ble
CHINET	SC344-D17	Human	Urine	2021			Guangdong	410	8	64	R (disc diffusion)	1	0.5	0.25	1	>128	32	64	1	0.125	32	tet(A)*	aac(3)-IId		acrF*,mdtM*	pmrB_Y358N	blaEC-15*		gyrA_D87N,gyrA_S83L,parC_S80I,parE_S458A	glpT_E448K			aph(3'')-Ib*,aph(6)-Id	sul2		blaTEM-1	floR*		mph(A)	blaNDM-5	ble
CHINET	SC345-D18	Human	Urine	2021			Guangdong	973	0.25	<=0.06	R (disc diffusion)	1	0.5	0.25	2	8	64	2	1	32	32				acrF*,emrD*,mdtM*		blaEC*		gyrA_S83L,parC_S80I,parE_I355T	glpT_E448K	blaCTX-M-14,blaCTX-M-55	dfrA17									cyaA_S352T
CHINET	SC363-D35_S83	Human	Secretion	2021			Ningxia	1421	8	16	R (disc diffusion)	1	0.5	0.25	>128	>128	16	16	1	<=0.06	36	tet(A)*,tet(M)*			acrF*		blaEC-15*		gyrA_S83L,parC_S80I,qnrS1	glpT_E448K		dfrA12	aadA1	sul2,sul3		blaTEM-1	floR*	cmlA1		blaNDM-5	ble
CHINET	SC372-D40	Human	Urine	2021			Ningxia	2001	8	64	R (disc diffusion)	1	0.5	1	>128	>128	32	64	1	0.25	6			aph(3')-Ia	acrF*,emrD*,mdtM*		blaEC*		gyrA_S83L,qnrS1	fosA3,glpT_E448K,uhpT_E350Q		dfrA12	aadA2,aadA22*	sul1,sul3			floR*		mph(A)	blaNDM-5	ble,cyaA_S352T				lnu(F)
CHINET	SC41-A19	Human	Sputum	2021	1	7	Sichuan	162	8	64	R (disc diffusion)	1	0.5	0.25	>128	>128	>128	64	8	>128	26			aph(3')-Ia	acrF*,mdtM*	pmrB_Y358N	blaEC-18*		gyrA_D87N,gyrA_S83L,parC_S80I	glpT_E448K	blaCTX-M-65,blaSHV-12		aadA22	sul2			floR			blaNDM-1	ble		aph(4)-Ia	aac(3)-IVa	lnu(F)*
CHINET	SC44-A20	Human	Urine	2021	5	26	Sichuan	1193	8	16	R (disc diffusion)	1	0.5	0.5	>128	>128	128	128	>128	0.125	30		aac(3)-IId		acrF*,emrD*	pmrB_E123D	blaEC		gyrA_D87N,gyrA_S83L,parC_S80I,parE_L416F	uhpT_E350Q		dfrA17	aadA5	sul1	rmtB1	blaTEM-1			erm(B)*,mph(A)	blaNDM-1	ble
CHINET	SC49-A25	Human	Bile	2021	3	24	Sichuan	156	64	64	R (disc diffusion)	1	0.25	0.5	>128	>128	>128	128	2	>128	6	tet(B)		aph(3')-Ia	acrF*,mdtM*	pmrB_Y358N	blaEC-18*		gyrA_D87Y,gyrA_S83L,parC_S80I,parE_S458A	fosA3,glpT_E448K	blaCTX-M-65	dfrA12								blaNDM-5	ble	soxS_A12S
GZMU	SHZH01	Human	Blood				Guangdong	Novel	2	4	4		0.5	0.5								tet(D)			acrF*,mdtM*				qnrS1			dfrA14	aph(3'')-Ib*,aph(6)-Id	sul2		blaLAP-2,blaTEM-1				blaNDM-5	ble								blaEC*
GZMU	SHZH02	Human	Urine				Guangdong	10	2	0.25	8		0.5	0.25											mdtM*				gyrA_D87N,gyrA_S83L,parC_S80I			dfrA12	aadA22				floR*		erm(42)	blaNDM-5	ble		aph(4)-Ia	aac(3)-IVa					blaEC
GZMU	SHZH03	Human	Urine	2020			Guangdong	410	4	2	8		0.5	0.5								tet(A)*,tet(M)	aac(3)-IId	aph(3')-Ia	acrF*,mdtM*	pmrB_Y358N	blaEC-15*	ftsI_I336IKYRI	gyrA_D87N,gyrA_S83L,parC_S80I,parE_S458A	glpT_E448K	blaCTX-M-14,blaCTX-M-55		aadA22			blaTEM-1			erm(B)*,mph(A)	blaNDM-5	ble
GZMU	SHZH04	Human	Wound				Guangdong	101	4	2	8		0.5	0.25										aph(3')-Ia	acrF*,mdtM*	pmrB_Y358N	blaEC-15*		qnrS1	glpT_E448K	blaCTX-M-65		aadA22	sul2						blaNDM-5	ble		aph(4)-Ia	aac(3)-IVa	lnu(F)*
GZMU	SHZH05	Human	Rectal Swab	2020			Guangdong	410	4	4	16		0.5	0.25								tet(B)	aac(3)-IId		acrF*,mdtM*	pmrB_Y358N	blaCMY-2,blaEC-15*	ftsI_N337NYRIN	gyrA_D87N,gyrA_S83L,parC_S80I,parE_S458A	glpT_E448K	blaCTX-M-15	dfrA17	aadA5	sul1		blaOXA-1,blaTEM-1			mph(A)	blaNDM-5	ble						aac(6')-Ib-cr5
GZMU	SHZH06	Human	Bile				Guangdong	224	4	4	8		0.5	0.25									aac(3)-IId	aph(3')-Ia	acrF*,mdtM*	pmrB_Y358N	blaEC-15*		gyrA_D87N,gyrA_S83L,parC_S80I,parE_S458A,qnrS1	glpT_E448K,uhpT_E350Q		dfrA14,dfrA17	aadA1*,aadA2,aadA5	sul1,sul2,sul3		blaOXA-10	floR		mph(A)	blaNDM-5	ble		aph(4)-Ia	aac(3)-IVa		arr-2
GZMU	SHZH08	Human	Urine	2020			Guangdong	410	8	4	16		0.5	0.25										aph(3')-Ia	acrF*,mdtM*	pmrB_Y358N	blaEC-15*	ftsI_I336IKYRI	gyrA_D87N,gyrA_S83L,parC_S80I,parE_S458A	glpT_E448K	blaCTX-M-55									blaNDM-5	ble
GZMU	SHZH09	Human	Blood	2020			Guangdong	410	8	1	16		0.5	0.25								tet(B)	aac(3)-IId		acrF*,mdtM*	pmrB_Y358N	blaCMY-2,blaEC-15*	ftsI_N337NYRIN	gyrA_D87N,gyrA_S83L,parC_S80I,parE_S458A	glpT_E448K	blaCTX-M-15	dfrA12,dfrA17	aadA2,aadA5,aph(3'')-Ib,aph(6)-Id	sul1,sul2		blaOXA-1,blaTEM-1			mph(A)	blaNDM-5	ble						aac(6')-Ib-cr5
GZMU	SHZH10	Human	Sputum	2021			Guangdong	162	0.5	0.5	8		0.5	0.25								tet(A)*			acrF*,mdtM*	pmrB_Y358N	blaEC-15*		gyrA_D87N,gyrA_S83L,parC_S80I	glpT_E448K	blaCTX-M-14,blaCTX-M-55		aph(3'')-Ib,aph(6)-Id	sul2			floR*
GZMU	SHZH14	Human	Blood	2021			Guangdong	9401	8	4	8		0.5	0.125								tet(A)*,tet(M)*	aac(3)-IId		acrF*,mdtM*	pmrB_Y358N	blaEC-15*		gyrA_S83L	glpT_E448K		dfrA12	aadA1	sul2,sul3			floR*	cmlA1		blaNDM-5	ble				lnu(F)
GZMU	SHZH15	Human	Urine	2021			Guangdong	453	16	4	16		0.5	0.25								tet(A)*			acrF*,mdtM*	pmrB_Y358N	blaEC-15*		gyrA_S83L,parC_S80I	glpT_E448K		dfrA12	aadA1,aadA2	sul2,sul3		blaTEM-1	floR*	cmlA1		blaNDM-5	ble
GZMU	SHZH16	Human	Blood	2020			Guangdong	155	0.5	2	16		0.5	0.25											acrF*,mdtM*	pmrB_Y358N	blaEC-15*			glpT_E448K	blaCTX-M-55
GZMU	SHZH17	Human	Sputum	2021			Guangdong	131	4	2	8		0.5	0.5								tet(A)			acrF*,emrD*,mdtM*	pmrB_E123D	blaEC*		gyrA_D87N,gyrA_S83L,parC_E84V,parC_S80I,parE_I529L	fosA3,glpT_E448K,ptsI_V25I,uhpT_E350Q	blaCTX-M-15,blaCTX-M-24	dfrA12		sul1	rmtB1	blaOXA-1,blaTEM-1				blaNDM-5	ble	acrR_R45C					aac(6')-Ib-cr5
GZMU	SHZH20	Human	Urine	2021			Guangdong	457	16	4	64		0.5	0.25								tet(A),tet(M)*	aac(3)-IId		acrF*,emrD*,mdtM*				gyrA_D87Y,gyrA_S83L,parC_S80I,parE_S458A,qnrB6	glpT_E448K,uhpT_E350Q	blaCTX-M-38	dfrA12,dfrA27	aadA1,aadA16	sul1,sul2,sul3		blaTEM-1	floR*	cmlA1		blaNDM-5	ble,cyaA_S352T				lnu(F)	arr-3	aac(6')-Ib-cr5
GZMU	SHZH21	Human	Urine	2021			Guangdong	117	8	4	8		0.5	0.25								tet(A)*		aph(3')-IIa	acrF*,emrD*,mdtM*		blaEC*		gyrA_S83L	fosA3,glpT_E448K	blaCTX-M-55		aph(3'')-Ib,aph(6)-Id	sul2			floR*		mph(A)	blaNDM-5	ble,cyaA_S352T
GZMU: Guangzhou Medical University
CHINET: the China Antimicrobial Surveillance Network
[truncated: 6 more columns]
