# Supplementary material for: Global emergence of a hypervirulent carbapenem-resistant Escherichia coli ST410 clone
Source: Nat Commun. 2024 Jan 12;15:494. doi: 10.1038/s41467-023-43854-3 (PMC10786849; doi:10.1038/s41467-023-43854-3)
Supplement: Supplementary file 5 — Supplementary Data 2 [file 41467_2023_43854_MOESM5_ESM.xlsx]

## Sheet: Sheet1
Supplementary Data 2: Metadata for the global collection of ST410
Notes	Study	Name	Bio Project ID	SRA	Source Niche	Source Type	Source Details	Collection Year	Collection Month	Collection Day	Country
Gubbins >25% Excluded	Enterobase	2019HL-00686	PRJNA288601	SRR13158594	Human	Human	Homo sapiens; urine isolate	2019			United States
Gubbins removed, identical Sequnce to ERR4180575	Roer et al., 2018			ERR2652822	Human	Human		2016			Denmark
Gubbins removed, identical Sequnce to ERR4180576	Roer et al., 2018			ERR2652831	Human	Human		2016			Denmark
Gubbins removed, identical Sequnce to ERR4180581	Roer et al., 2018			ERR2652815	Human	Human		2015			Denmark
Gubbins removed, identical Sequnce to ERR4180583	Roer et al., 2018			ERR2652818	Human	Human		2015			Denmark
Gubbins removed, identical Sequnce to ERR4180584	Roer et al., 2018			ERR2652819	Human	Human		2015			Denmark
Gubbins removed, identical Sequnce to ERR4180585	Roer et al., 2018			ERR2652836	Human	Human		2017			Denmark
Gubbins removed, identical Sequnce to SRR11348053	Enterobase	CP18	PRJNA564977	SRR10123250	Human	Human	Homo sapiens; rectal swap	2018	8		Qatar
Gubbins removed, identical Sequnce to SRR11454268	Roer et al., 2018			ERR1197967	Dog	Dog		2010			Germany
Gubbins removed, identical Sequnce to SRR16610123	Enterobase	N19E251452-01	PRJNA288601	SRR15566318	Human	Human	Homo sapiens; Bacterial isolate specimen	2019	8		United States
Gubbins removed, identical Sequnce to SRR16610211	Enterobase	N19E300525-01	PRJNA288601	SRR15566308	Human	Human	Homo sapiens; Bacterial isolate specimen	2019	9		United States
Assembly QC excluded	Enterobase	PSU-2327	PRJNA357722	SRR10990314	Livestock	Swine	Pig, (Porcine)	2009			United States
Assembly QC excluded	Enterobase	MAJ679A46	PRJNA517792	SRR8506000	Human	Human	Homo sapiens; human stool sample	2012	10		Niger
Assembly QC excluded	Enterobase	isol208	PRJEB40103	ERR4557056	Human	Human	Homo sapiens; Feces	2013			Netherlands
Assembly QC excluded	Enterobase		PRJEB29576	ERR2935348	Human	Human	Homo sapiens; Urine(second portion)	2014			Switzerland
Assembly QC excluded	Enterobase	35113	PRJNA445400	SRR6892776	Human	Human	Homo sapiens; stool	2014	11		United States
Assembly QC excluded	Enterobase	NR0683	PRJNA445400	SRR6892805	Human	Human	Homo sapiens; urine	2014	11		United States
Assembly QC excluded	Enterobase	35096	PRJNA445400	SRR6892686	Human	Human	Homo sapiens; stool	2014	10		United States
Assembly QC excluded	Enterobase		PRJEB27274	ERR2639278	Human	Human	Homo sapiens; Rectal Swap	2014			France
Assembly QC excluded	Enterobase		PRJEB27274	ERR2639282	Human	Human	Homo sapiens; Rectal Swap	2014			France
Assembly QC excluded	Enterobase	ERS2367365	PRJEB25898	ERR2538143	Food	Food	Human, Food	2016			Cambodia
Assembly QC excluded	Enterobase	ESCO_423	PRJNA686978	SRR13893749	Human	Human	Homo sapiens; patient	2017			United States
Assembly QC excluded	Enterobase	17-AB01853_0	PRJEB33169	ERR3393154	Livestock	Bovine	Bos taurus; caecal sample	2017			Germany
Assembly QC excluded	Enterobase	AUSMDU00015716	PRJNA529744	SRR15116097	Human	Human	Homo sapiens; urine	2018			Australia
Assembly QC excluded	Enterobase	s_13150	PRJNA701417	SRR13687107	Human	Human	Homo sapiens; Age: 40; female	2019	11		Benin
Assembly QC excluded	Enterobase	CP87	PRJNA667192	SRR14292233	Human	Human	Homo sapiens; Rectal swab	2020	2		Qatar
Assembly QC excluded	Enterobase	1216206	PRJNA315192	SRR14866145	Human	Human	Homo sapiens; human	2021	6		United Kingdom
Assembly QC excluded	Enterobase	EC_071	PRJNA497126	SRR10094341	Environment	Environment	alcohol foam dispenser in hospital intensive care unit	2016	3		Pakistan
Raw read incomplete	Roer et al., 2018			SRR2724127	Human	Human		2014			Norway
	Enterobase	MOD1-EC6911	PRJNA230969	SRR3971177	Livestock	Swine	porcine, pig-Intestine	1975	1		United States
	Enterobase	75.0163	PRJNA357722	SRR9913822	Livestock	Swine	Sus scrofa domesticus	1975			United States
	Enterobase	75.0063	PRJNA357722	SRR11484421	Livestock	Bovine	Bos taurus	1975			United States
	Enterobase	75.0058	PRJNA357722	SRR11484571	Livestock	Bovine	Bos taurus	1975			United States
	Roer et al., 2018/Enterobase	MOD1-EC6898	PRJNA230969	SRR3957093	Livestock	Swine	porcine, pig-Intestine	1975	1		United States
	Roer et al., 2018/Enterobase	MOD1-EC5679	PRJNA230969	SRR3987983	Poultry	Avian	Gallus gallus; Feces-Chicken	1980	9		United States
	Enterobase	PSU-0946	PRJNA357722	SRR9160176	Livestock	Bovine	Cow, (Bovine)	1982			United States
	Enterobase	PSU-2775	PRJNA357722	SRR12827480	Livestock	Swine	Pig, (Porcine)	1982			United States
	Enterobase	PSU-2777	PRJNA357722	SRR12746173	Food	Food	environmental/food/other	1982			United States
	Enterobase	PSU-2790	PRJNA357722	SRR12827160	Livestock	Swine	Pig, (Porcine)	1982			United States
	Enterobase	V28	PRJNA475142	SRR7304347	Human	Human	Homo sapiens; blood	1984			United States
	Enterobase	U1	PRJNA475142	SRR7304442	Human	Human	Homo sapiens; blood	1985			United States
	Roer et al., 2018/Enterobase	MOD1-EC701	PRJNA230969	SRR4262712	Human	Human	Homo sapiens; blood	1985			United States
	Roer et al., 2018/Enterobase	MOD1-EC704	PRJNA230969	SRR4262794	Human	Human	Homo sapiens; blood	1985			United States
	Enterobase	PSU-2627	PRJNA357722	SRR11430521	Livestock	Swine	Porcine feces (Sus domesticus)	1990			United States
	Enterobase	90.067	PRJNA357722	SRR11484750	Livestock	Ovine/Goat (Caprinae)	Ovis aries	1990			United States
	Enterobase	PSU-2625	PRJNA357722	SRR11430523	Livestock	Swine	Porcine feces (Sus domesticus)	1990			United States
	Roer et al., 2018/Enterobase	MOD1-EC6654	PRJNA230969	SRR3987591	Human	Human	Homo sapiens; homo sapiens-Feces	1991	2		Saudi Arabia
	Enterobase	16	PRJNA475142	SRR7304444	Human	Human	Homo sapiens; urine	1996			United States
	Enterobase	PSU-2696	PRJNA357722	SRR12505079	Livestock	Swine	Pig, (Porcine)	1996			United States
	Enterobase	97.0948	PRJNA357722	SRR11484615	Wild Animal	Primate	Primate	1997			United States
	Enterobase	PSU-2126	PRJNA357722	SRR10688308	Livestock	Swine	Pig, (Porcine)	2001			United States
	Enterobase	PSU-1917	PRJNA357722	SRR9646367	Livestock	Swine	Pig, (Porcine)	2001			United States
	Enterobase	MS10495	PRJNA638004	SRR11962081	Human	Human	Homo sapiens; Clinical sample: urine	2002			New Zealand
	Enterobase	PSU-0391	PRJNA357722	SRR7284885	Livestock	Bovine	Cow, (Bovine)	2002			United States
	Enterobase	3.4668	PRJNA357722	SRR11484575	Wild Animal	Avian	Anserini	2003			United States
	Roer et al., 2018/Enterobase	GN02380	PRJNA290784	SRR3098818	Human	Human	Homo sapiens; Bodily fluid	2005			United States
	Enterobase	KOEGE 131 (358a)	PRJNA186274	SRR958486	Human	Human	Homo sapiens; Urine	2006			Denmark
	Roer et al., 2018/Enterobase			SRR958487	Human	Human		2006			Denmark
	Enterobase	70106	PRJNA564992	SRR10270326	Human	Human	Homo sapiens; Age: 86; male; urine	2007	1		Canada
	Enterobase	77677	PRJNA564992	SRR10106480	Human	Human	Homo sapiens; Age: 79; male; blood	2007	12		Canada
	Enterobase	MOD1-EC5419	PRJNA230969	SRR6512532	Wild Animal	Avian	Feces-Cockatoo; Cacatua sp.	2007	5		United States
	Enterobase	PSU-3108	PRJNA357722	SRR13000389	Livestock	Bovine	Cow, (Bovine); Intestine-Small	2007			United States
	Enterobase	JIE723	PRJNA429066	SRR6455995	Human	Human	Homo sapiens	2008			Australia
	Enterobase	79234	PRJNA564992	SRR10112531	Human	Human	Homo sapiens; Age: 85; female; urine	2008	1		Canada
	Enterobase	GC72	PRJNA616452	SRR11454286	Companion Animal	Canine	Canis lupus familiaris	2009			Germany
	Enterobase	86126	PRJNA564992	SRR10147623	Human	Human	Homo sapiens; Age: 51; female; respiratory	2009	3		Canada
	Enterobase	CH20	PRJNA429066	SRR6455978	Human	Human	Homo sapiens	2009			Australia
	Enterobase	88674	PRJNA564992	SRR10153071	Human	Human	Homo sapiens; Age: 54; male; blood	2009	5		Canada
	Roer et al., 2018/Enterobase	2-210-07_S4_C1	PRJNA233862	SRR1186782	Human	Human	stool; Homo sapiens	2009	7		Tanzania
	Enterobase	GC102	PRJNA616452	SRR11454225	Livestock	Equine	Equus caballus	2010			Germany
	Enterobase	GC101	PRJNA616452	SRR11454385	Livestock	Equine	Equus caballus	2010			Germany
	Enterobase	GC75	PRJNA616452	SRR11454283	Companion Animal	Feline	Felis silvestris catus	2010			Germany
	Enterobase	GC88	PRJNA616452	SRR11454268	Companion Animal	Canine	Canis lupus familiaris	2010			Germany
	Enterobase	57	PRJNA521038	SRR8533628	Human	Human	Homo sapiens; bloodstream isolates	2010			Canada
	Enterobase	GC62	PRJNA616452	SRR11454330	Human	Human	Homo sapiens	2010			Germany
	Roer et al., 2018/Enterobase	TTSH1	PRJEB13304	ERR1351670	Human	Human	Human; Urine	2010	9		Singapore
	Enterobase	GC460	PRJNA616452	SRR11454391	Human	Human	Homo sapiens	2011			Germany
	Enterobase	GC462	PRJNA616452	SRR11454389	Human	Human	Homo sapiens	2011			Germany
	Enterobase		PRJEB27274	ERR2639318	Human	Human	Homo sapiens; Urine	2011			France
	Enterobase	11.2246	PRJNA357722	SRR9914118	Livestock	Swine	Sus scrofa domesticus	2011			United States
	Roer et al., 2018/Enterobase	Ecol_516	PRJNA316786	SRR3999076	Human	Human	Homo sapiens	2011			Brazil
	Roer et al., 2018/Enterobase	H1250	PRJNA253300	SRR1508875	Human	Human	Homo sapiens; Blood	2011	9		Nepal
	Roer et al., 2018/Enterobase	Ecol_517	PRJNA316786	SRR3999067	Human	Human	Homo sapiens	2011			Brazil
	Enterobase	GC466	PRJNA616452	SRR11454383	Human	Human	Homo sapiens	2012			Germany
	Enterobase	GC469	PRJNA616452	SRR11454380	Human	Human	Homo sapiens	2012			Germany
	Enterobase	GC467	PRJNA616452	SRR11454382	Human	Human	Homo sapiens	2012			Germany
	Enterobase	GC464	PRJNA616452	SRR11454387	Human	Human	Homo sapiens	2012			Germany
	Enterobase	GC463	PRJNA616452	SRR11454388	Human	Human	Homo sapiens	2012			Germany
	Enterobase	EC04	PRJDB5929	DRR122195	Human	Human	urine; Homo sapiens	2012	12		Thailand
	Enterobase	MAJ679A52	PRJNA517792	SRR8505999	Human	Human	Homo sapiens; human stool sample	2012	10		Niger
	Enterobase		PRJEB27274	ERR2639270	Human	Human	Homo sapiens; Urine	2012			France
	Enterobase	GC465	PRJNA616452	SRR11454386	Human	Human	Homo sapiens	2012			Germany
	Enterobase	GC471	PRJNA616452	SRR11454377	Human	Human	Homo sapiens	2012			Germany
	Enterobase	GC449	PRJNA616452	SRR11454405	Human	Human	Homo sapiens	2012			Germany
	Enterobase	GC448	PRJNA616452	SRR11454406	Human	Human	Homo sapiens	2012			Germany
	Enterobase	GC470	PRJNA616452	SRR11454378	Human	Human	Homo sapiens	2012			Germany
	Enterobase	LSQ68	PRJNA613174	SRR11354603	Human	Human	Homo sapiens; urine	2012			China
	Enterobase	MAJ679A51	PRJNA517792	SRR8505974	Human	Human	Homo sapiens; human stool sample	2012	10		Niger
	Enterobase	GASRECE121	PRJNA431029	SRR6505344	Human	Human	Homo sapiens; blood	2012	5		Singapore
	Enterobase	GC445	PRJNA616452	SRR11454410	Human	Human	Homo sapiens	2012			Germany
	Enterobase		PRJEB27274	ERR2639321	Livestock	Equine	Equus caballus	2012			France
	Enterobase	102566	PRJNA564992	SRR10233477	Human	Human	Homo sapiens; Age: 56; male; blood	2012	9		Canada
	Enterobase	MAJ679A55	PRJNA517792	SRR8506018	Human	Human	Homo sapiens; human stool sample	2012	10		Niger
	Enterobase	MAJ679A56	PRJNA517792	SRR8505978	Human	Human	Homo sapiens; human stool sample	2012	10		Niger
	Enterobase		PRJEB27274	ERR2639320	Livestock	Bovine	Bos taurus	2012			France
	Enterobase	GC446	PRJNA616452	SRR11454409	Human	Human	Homo sapiens	2012			Germany
	Enterobase		PRJEB27274	ERR2639319	Livestock	Bovine	Bos taurus	2012			France
	Enterobase	12HE6	PRJNA408214	SRR6059895	Human	Human	Patient Blood; Homo sapiens	2012	3		China
	Roer et al., 2018/Enterobase	DHQP1202929	PRJNA288601	SRR3982152	Human	Human	Homo sapiens; Blood	2012	8		United States
	Enterobase	ADD147	PRJNA715781	SRR14018337	Environment	Water/River	Water (agricultural drainage ditch)	2013			Mexico
	Enterobase	E3220433_2013	PRJEB42922	ERR5355902	Human	Human	Homo sapiens	2013			Australia
	Enterobase	AUSMDU00004992	PRJNA529744	SRR9734586	Human	Human	Homo sapiens	2013			Australia
	Enterobase	Escherichia coli_19	PRJNA388450	SRR5642118	Human	Human	Homo sapiens; bacteremia	2013			United States
	Enterobase		PRJEB27274	ERR2639271	Human	Human	Homo sapiens; Rectal Swap	2013			France
	Enterobase	isol019	PRJEB40103	ERR4554406	Human	Human	Homo sapiens; Feces	2013			Netherlands
	Enterobase		PRJEB27274	ERR2639274	Human	Human	Homo sapiens; Urine	2013			France
	Enterobase		PRJEB27274	ERR2639275	Human	Human	Homo sapiens; Urine	2013			France
	Enterobase		PRJEB27274	ERR2639273	Human	Human	Homo sapiens; Urine	2013			France
	Enterobase	JIE3713	PRJNA429066	SRR6456016	Human	Human	Homo sapiens; urine	2013			Australia
	Enterobase		PRJEB27274	ERR2639272	Human	Human	Homo sapiens; Rectal Swap	2013			France
	Enterobase	AUSMDU00004991	PRJNA529744	SRR9734750	Human	Human	Homo sapiens	2013			Australia
	Enterobase	DMG1904973	PRJNA574233	SRR10188483	Human	Human	Homo sapiens	2013			Israel
	Enterobase		PRJEB27274	ERR2639269	Human	Human	Homo sapiens; Rectal Swap	2013			France
	Enterobase	strain 51	PRJNA342893	SRR4302102	Human	Human	Homo sapiens	2013	12		Singapore
	Enterobase	PSU-0797	PRJNA357722	SRR7613567	Livestock	Swine	Pig, (Porcine)	2013			United States
	Roer et al., 2018			ERR2652843	Human	Human		2013			Sweden
	Roer et al., 2018			ERR2652782	Human	Human		2013			United Kingdom
	Roer et al., 2018/Enterobase	303	PRJEB8084	ERR712485	Human	Human	Homo sapiens	2013			Germany
	Roer et al., 2018/Enterobase	386	PRJEB8084	ERR712511	Human	Human	Homo sapiens	2013			Germany
	Roer et al., 2018/Enterobase	UCI 53	PRJNA234126	SRR1187805	Human	Human	aspirate, biliary drain	2013			United States
	Roer et al., 2018/Enterobase	Escherichia coli_5	PRJNA388450	SRR5642082	Human	Human	Homo sapiens; bacteremia	2013			United States
	Roer et al., 2018/Enterobase	Escherichia coli_11	PRJNA388450	SRR5642122	Human	Human	Homo sapiens; bacteremia	2013			United States
	Roer et al., 2018/Enterobase	Ecol_AZ168	PRJNA316786	SRR3999080	Human	Human	Homo sapiens	2013			United States
	Roer et al., 2018/Enterobase	Ecol_877	PRJNA316786	SRR3999074	Human	Human	Homo sapiens	2013			United States
	Roer et al., 2018/Enterobase	AZ-TG60318	PRJNA230968	SRR1178257	Poultry	Avian	packaged whole turkey	2013	3		United States
	Enterobase	PBIO288	PRJEB42795	ERR5696714	Human	Human	anthropogenic terrestrial biome; hospital; organic material; rectal swab	2014			Rwanda
	Enterobase	PBIO290	PRJEB42795	ERR5696716	Environment	Soil/Dust	anthropogenic terrestrial biome; hospital; organic material; rectal swab	2014			Rwanda
	Enterobase		PRJEB29576	ERR2935763	Human	Human	Homo sapiens; Urine(continuous catheter)	2014			Switzerland
	Enterobase		PRJEB27274	ERR2639288	Human	Human	Homo sapiens; Rectal Swap	2014			France
	Enterobase		PRJEB27274	ERR2639279	Human	Human	Homo sapiens; Rectal Swap	2014			France
	Enterobase	PBIO289	PRJEB42795	ERR5696715	Human	Human	anthropogenic terrestrial biome; hospital; organic material; rectal swab	2014			Rwanda
	Enterobase		PRJEB27274	ERR2639289	Human	Human	Homo sapiens; Urine	2014			France
	Enterobase		PRJEB27274	ERR2639283	Human	Human	Homo sapiens; Rectal Swap	2014			France
	Enterobase		PRJEB27274	ERR2639276	Human	Human	Homo sapiens; Urine	2014			France
	Enterobase		PRJEB29576	ERR2935295	Human	Human	Homo sapiens; Urine(second portion)	2014			Switzerland
	Enterobase	BES-189	PRJNA575837	SRR10230859	Companion Animal	Feline	Felis catus; Midstream Voided Morning Urine	2014			Switzerland
	Enterobase	AUSMDU00003572	PRJNA529744	SRR9734547	Human	Human	Homo sapiens	2014			Australia
	Enterobase	AUSMDU00003566	PRJNA529744	SRR9734819	Human	Human	Homo sapiens	2014			Australia
	Enterobase	AUSMDU00005010	PRJNA529744	SRR9734649	Human	Human	Homo sapiens	2014			Australia
	Enterobase	strain 168	PRJNA342893	SRR4302195	Human	Human	Homo sapiens	2014	6		Singapore
	Enterobase	E_0731 (0.14.04984)	PRJNA633740	SRR11810154	Livestock	Bovine	Bos taurus; rectal faeces	2014	10		Spain
	Enterobase	MER-50	PRJNA398288	SRR5936493	Human	Human	blood; Homo sapiens; Age: 67; female; Blood	2014			Australia
	Enterobase		PRJEB27274	ERR2639277	Human	Human	Homo sapiens; Rectal Swap	2014			France
	Enterobase		PRJEB27274	ERR2639316	Human	Human	Homo sapiens; Rectal Swap	2014			France
	Enterobase		PRJEB27274	ERR2639317	Human	Human	Homo sapiens; Rectal Swap	2014			France
	Enterobase		PRJEB27274	ERR2639281	Human	Human	Homo sapiens; Rectal Swap	2014			France
	Enterobase	Escherichia coli	PRJEB30967	ERR3094184	Human	Human	homo sapiens; stool	2014	10		Vietnam
	Enterobase		PRJEB29576	ERR2935512	Human	Human	Homo sapiens; Urine(continuous catheter)	2014			Switzerland
	Enterobase		PRJEB27274	ERR2639280	Human	Human	Homo sapiens; Urine	2014			France
	Enterobase	2_210_07_S4_C1	PRJNA516477	SRR8541407	Human	Human	Homo_sapiens; female; urine	2014	3		Canada
	Enterobase	PBIO332	PRJEB42795	ERR5696820	Human	Human	anthropogenic terrestrial biome; hospital; organic material; rectal swab	2014			Rwanda
	Enterobase	DMG1904987	PRJNA574233	SRR10188477	Human	Human	Homo sapiens	2014			Israel
	Enterobase		PRJEB29576	ERR2935664	Human	Human	Homo sapiens; Urine(second portion)	2014			Switzerland
	Enterobase	DMG1904981	PRJNA574233	SRR10188429	Human	Human	Homo sapiens	2014			Israel
	Enterobase	DMG1904978	PRJNA574233	SRR10188438	Human	Human	Homo sapiens	2014			Israel
	Enterobase	DMG1904977	PRJNA574233	SRR10188449	Human	Human	Homo sapiens	2014			Israel
	Enterobase	DMG1904985	PRJNA574233	SRR10188479	Human	Human	Homo sapiens	2014			Israel
	Enterobase	DMG1904980	PRJNA574233	SRR10188430	Human	Human	Homo sapiens	2014			Israel
	Enterobase	DMG1905005	PRJNA574233	SRR10188457	Human	Human	Homo sapiens	2014			Israel
	Enterobase	DMG1904998	PRJNA574233	SRR10188465	Human	Human	Homo sapiens	2014			Israel
	Enterobase	DMG1904986	PRJNA574233	SRR10188478	Human	Human	Homo sapiens	2014			Israel
	Enterobase	DMG1904976	PRJNA574233	SRR10188460	Human	Human	Homo sapiens	2014			Israel
	Enterobase	EC03	PRJDB5929	DRR122194	Human	Human	urine; Homo sapiens	2014	11		Thailand
	Enterobase	DMG1904995	PRJNA574233	SRR10188468	Human	Human	Homo sapiens	2014			Israel
	Enterobase	DMG1904992	PRJNA574233	SRR10188472	Human	Human	Homo sapiens	2014			Israel
	Enterobase	DMG1904990	PRJNA574233	SRR10188474	Human	Human	Homo sapiens	2014			Israel
	Enterobase	DMG1904982	PRJNA574233	SRR10188428	Human	Human	Homo sapiens	2014			Israel
	Enterobase	DMG1905001	PRJNA574233	SRR10188462	Human	Human	Homo sapiens	2014			Israel
	Enterobase	DMG1905007	PRJNA574233	SRR10188455	Human	Human	Homo sapiens	2014			Israel
	Enterobase	DMG1904983	PRJNA574233	SRR10188481	Human	Human	Homo sapiens	2014			Israel
	Enterobase	DMG1905003	PRJNA574233	SRR10188459	Human	Human	Homo sapiens	2014			Israel
	Enterobase	DMG1904993	PRJNA574233	SRR10188470	Human	Human	Homo sapiens	2014			Israel
	Enterobase	DMG1904989	PRJNA574233	SRR10188475	Human	Human	Homo sapiens	2014			Israel
	Enterobase	DMG1905000	PRJNA574233	SRR10188463	Human	Human	Homo sapiens	2014			Israel
	Enterobase	DMG1905002	PRJNA574233	SRR10188461	Human	Human	Homo sapiens	2014			Israel
	Enterobase	DMG1904974	PRJNA574233	SRR10188482	Human	Human	Homo sapiens	2014			Israel
	Enterobase	DMG1904994	PRJNA574233	SRR10188469	Human	Human	Homo sapiens	2014			Israel
	Enterobase	DMG1904984	PRJNA574233	SRR10188480	Human	Human	Homo sapiens	2014			Israel
	Enterobase	DMG1904999	PRJNA574233	SRR10188464	Human	Human	Homo sapiens	2014			Israel
	Enterobase	DMG1904997	PRJNA574233	SRR10188466	Human	Human	Homo sapiens	2014			Israel
	Enterobase	DMG1905006	PRJNA574233	SRR10188456	Human	Human	Homo sapiens	2014			Israel
	Enterobase	DMG1904979	PRJNA574233	SRR10188431	Human	Human	Homo sapiens	2014			Israel
	Enterobase	DMG1904975	PRJNA574233	SRR10188471	Human	Human	Homo sapiens	2014			Israel
	Enterobase	DMG1904996	PRJNA574233	SRR10188467	Human	Human	Homo sapiens	2014			Israel
	Enterobase	DMG1905008	PRJNA574233	SRR10188454	Human	Human	Homo sapiens	2014			Israel
	Enterobase	DMG1904988	PRJNA574233	SRR10188476	Human	Human	Homo sapiens	2014			Israel
	Enterobase	PBIO325	PRJEB42795	ERR5696739	Human	Human	anthropogenic terrestrial biome; hospital; organic material; rectal swab	2014			Rwanda
	Enterobase	DMG1905009	PRJNA574233	SRR10188453	Human	Human	Homo sapiens	2014			Israel
	Enterobase	DMG1904991	PRJNA574233	SRR10188473	Human	Human	Homo sapiens	2014			Israel
	Enterobase	DMG1905004	PRJNA574233	SRR10188458	Human	Human	Homo sapiens	2014			Israel
	Enterobase	PBIO351	PRJEB42795	ERR5696749	Human	Human	anthropogenic terrestrial biome; hospital; organic material; rectal swab	2014			Rwanda
	Enterobase	PBIO297	PRJEB42795	ERR5696721	Human	Human	anthropogenic terrestrial biome; hospital; organic material; rectal swab	2014			Rwanda
	Enterobase		PRJEB27274	ERR2639284	Human	Human	Homo sapiens; Urine	2014			France
	Enterobase		PRJEB27274	ERR2639285	Human	Human	Homo sapiens; Urine	2014			France
	Enterobase	ST-410	PRJEB17503	ERR1720665	Human	Human	Homo sapiens; urine	2014	11		Saudi Arabia
	Enterobase	microbial	PRJNA600948	SRR10878371	Human	Human	Homo sapiens; blood	2014	11		France
	Enterobase	ST-410	PRJEB17503	ERR1720662	Human	Human	Homo sapiens; urine	2014	11		Saudi Arabia
	Enterobase	ST-410	PRJEB17503	ERR1720664	Human	Human	Homo sapiens; urine	2014	11		Saudi Arabia
	Enterobase	ST-410	PRJEB17503	ERR1720663	Human	Human	Homo sapiens; urine	2014	11		Saudi Arabia
	Enterobase	35071	PRJNA445400	SRR6892691	Human	Human	Homo sapiens; stool	2014	9		United States
	Enterobase		PRJEB29576	ERR2935604	Human	Human	Homo sapiens; Urethral swab	2014			Switzerland
	Enterobase	ST-410	PRJEB17503	ERR1725935	Human	Human	Homo sapiens; urine	2014	11		Saudi Arabia
	Enterobase	ST-410	PRJEB17503	ERR1725936	Human	Human	Homo sapiens; urine	2014	11		Saudi Arabia
	Enterobase	ST-410	PRJEB17503	ERR1725937	Human	Human	Homo sapiens; urine	2014	11		Saudi Arabia
	Enterobase	microbial	PRJNA600948	SRR10878370	Human	Human	Homo sapiens; blood	2014	1		France
	Enterobase	EF422	PRJEB39739	ERR4426173	Human	Human		2014	3	23	Sweden
	Enterobase		PRJEB29576	ERR2935696	Human	Human	Homo sapiens; Urine(single use catheter)	2014			Switzerland
	Enterobase	N14-01892	PRJNA390933	SRR5714048	Human	Human	Homo sapiens	2014			Canada
	Enterobase	14S02085-1	PRJEB30024	ERR2987482	Livestock	Bovine	bos taurus; feces	2014			Netherlands
	Enterobase	14S02048-1	PRJEB30024	ERR2987481	Livestock	Bovine	bos taurus; feces	2014			Netherlands
	Enterobase	14S02028-1	PRJEB30024	ERR2987480	Livestock	Bovine	bos taurus; feces	2014			Netherlands
	Enterobase	14S02012-1	PRJEB30024	ERR2987479	Livestock	Bovine	bos taurus; feces	2014			Netherlands
	Enterobase	E_0748 (0.14.05834)	PRJNA633740	SRR11810144	Livestock	Bovine	Bos taurus; rectal faeces	2014	11		Spain
	Enterobase	SAMEA4644782	PRJEB26317	ERR7420491	Livestock	Swine	porcine; Caecal Content	2014	2		United Kingdom
	Roer et al., 2018			ERR1971544	Human	Human		2014			Denmark
	Roer et al., 2018			ERR1971583	Human	Human		2014			Denmark
	Roer et al., 2018			ERR1971605	Human	Human		2014			Denmark
	Roer et al., 2018			ERR1971452	Human	Human		2014			Denmark
	Roer et al., 2018			ERR2652783	Human	Human		2014			United Kingdom
	Roer et al., 2018			ERR2652784	Human	Human		2014			United Kingdom
	Roer et al., 2018			ERR2652785	Human	Human		2014			United Kingdom
	Roer et al., 2018			ERR2652786	Human	Human		2014			United Kingdom
	Roer et al., 2018			ERR2652787	Human	Human		2014			United Kingdom
	Roer et al., 2018			ERR2652788	Human	Human		2014			United Kingdom
	Roer et al., 2018			ERR2652789	Human	Human		2014			United Kingdom
	Roer et al., 2018			ERR2652790	Human	Human		2014			United Kingdom
	Roer et al., 2018			ERR2652791	Human	Human		2014			United Kingdom
	Roer et al., 2018			ERR2652792	Human	Human		2014			United Kingdom
	Roer et al., 2018			ERR2652793	Human	Human		2014			United Kingdom
	Roer et al., 2018			ERR2652794	Human	Human		2014			United Kingdom
	Roer et al., 2018			ERR2652795	Human	Human		2014			United Kingdom
	Roer et al., 2018			ERR2652796	Human	Human		2014			United Kingdom
	Roer et al., 2018			ERR2652797	Human	Human		2014			United Kingdom
	Roer et al., 2018			ERR2652798	Human	Human		2014			United Kingdom
	Roer et al., 2018			ERR2652799	Human	Human		2014			United Kingdom
	Roer et al., 2018			ERR2652800	Human	Human		2014			United Kingdom
	Roer et al., 2018/Enterobase	930	PRJEB8084	ERR712630	Human	Human	Homo sapiens	2014			Germany
	Roer et al., 2018/Enterobase	DHQP1500326	PRJNA288601	SRR4065662	Human	Human	Homo sapiens; Urine	2014	11		United States
	Roer et al., 2018/Enterobase	979	PRJEB8084	ERR712668	Human	Human	Homo sapiens	2014			Germany
	Roer et al., 2018/Enterobase	N14-01320	PRJNA390933	SRR5714046	Human	Human	Homo sapiens	2014			Canada
	Roer et al., 2018/Enterobase	FSIS 210115768	PRJNA292667	SRR2970227	Poultry	Poultry	Animal-Turkey-Young Turkey	2014	9		United States
	Roer et al., 2018/Enterobase	N14-01305	PRJNA390933	SRR5714064	Human	Human	Homo sapiens	2014			Canada
	Roer et al., 2018/Enterobase	DHQP1400936	PRJNA288601	SRR4017857	Human	Human	Homo sapiens; Blood	2014	2		United States
	Roer et al., 2018/Enterobase	DHQP1401959	PRJNA288601	SRR4035121	Human	Human	Homo sapiens; Urine	2014	8		United States
	Roer et al., 2018/Enterobase	N14-02388	PRJNA390933	SRR5714073	Human	Human	Homo sapiens	2014			Canada
	Roer et al., 2018/Enterobase	1357	PRJEB8084	ERR712775	Human	Human	Homo sapiens	2014			Germany
	Roer et al., 2018/Enterobase	943	PRJEB8084	ERR712635	Human	Human	Homo sapiens	2014			Germany
	Roer et al., 2018/Enterobase	941	PRJEB8084	ERR712659	Human	Human	Homo sapiens	2014			Germany
	Roer et al., 2018/Enterobase	N14-00405	PRJNA390933	SRR5714040	Human	Human	Homo sapiens	2014			Canada
	Roer et al., 2018/Enterobase	DHQP1401702	PRJNA288601	SRR4017926	Human	Human	Homo sapiens; Urine	2014	6		United States
	Roer et al., 2018/Enterobase	772	PRJEB8084	ERR712587	Human	Human	Homo sapiens	2014			Germany
	Roer et al., 2018/Enterobase	773	PRJEB8084	ERR712589	Human	Human	Homo sapiens	2014			Germany
	Roer et al., 2018/Enterobase	DHQP1401543	PRJNA288601	SRR4017900	Human	Human	Homo sapiens; Urine	2014	5		United States
	Enterobase	C165B	PRJDB5929	DRR150303	Human	Human	Homo sapiens	2015	6		Thailand
	Enterobase		PRJEB27274	ERR2639291	Human	Human	Homo sapiens; Rectal Swap	2015			France
	Enterobase		PRJEB27274	ERR2639292	Human	Human	Homo sapiens; Rectal Swap	2015			France
	Enterobase	ARS-CC11277	PRJNA664052	SRR13577330	Livestock	Bovine	Bos taurus; feces from veal calf	2015			United States
	Enterobase	MER-79	PRJNA398288	SRR5936509	Human	Human	blood; Homo sapiens; Age: 38; female; Blood	2015			Singapore
	Enterobase	ARS-CC11291	PRJNA664052	SRR16011223	Wild Animal	ND/Others	feces	2015			United States
	Enterobase	ARS-CC11276	PRJNA664052	SRR16011235	Wild Animal	ND/Others	feces	2015			United States
	Enterobase	ARS-CC11312	PRJNA664052	SRR13577334	Livestock	Bovine	Bos taurus; feces from veal calf	2015			United States
	Enterobase	GD162	PRJNA517654	SRR8502423	Environment	Water/River	river water	2015	7		United Kingdom
	Enterobase	GC182	PRJNA616452	SRR11454085	Human	Human	Homo sapiens	2015			Germany
	Enterobase	ARS-CC11313	PRJNA664052	SRR16011213	Wild Animal	ND/Others	feces	2015			United States
	Enterobase	Mseq#40_62_A254	PRJNA454281	SRR7211943	Human	Human	Homo sapiens; fecal swab	2015			United Kingdom
	Enterobase		PRJNA544438	SRR9113458	Human	Human	Homo sapiens	2015			Oman
	Enterobase	2015CRE_59	PRJNA674942	SRR13077256	Human	Human	Homo sapiens; Acute Care Hospital	2015			Singapore
	Enterobase		PRJEB27274	ERR2639309	Human	Human	Homo sapiens; Urine	2015			France
	Enterobase	Mseq#40_63_A258	PRJNA454281	SRR7211944	Human	Human	Homo sapiens; fecal swab	2015			United Kingdom
	Enterobase	C157	PRJDB5929	DRR150296	Human	Human	Homo sapiens	2015	2		Thailand
	Enterobase	C168B	PRJDB5929	DRR150307	Human	Human	Homo sapiens	2015	6		Thailand
	Enterobase	114736	PRJNA564992	SRR10255011	Human	Human	Homo sapiens; Age: 62; male; respiratory	2015	2		Canada
	Enterobase	ARS-CC11292	PRJNA664052	SRR13577337	Livestock	Bovine	Bos taurus; feces from veal calf	2015			United States
	Enterobase	EC-M-ST001-15SEP15-0124L	PRJNA556083	SRR11444981	Environment	Water/River	Municipal sewage	2015			Canada
	Enterobase	ARS-CC11275	PRJNA664052	SRR16011237	Wild Animal	ND/Others	feces	2015			United States
	Enterobase	AUSMDU00026920	PRJNA529744	SRR9734564	Human	Human	Homo sapiens	2015			Australia
	Enterobase		PRJEB27274	ERR2639301	Human	Human	Homo sapiens; Rectal Swap	2015			France
	Enterobase	FQ13	PRJNA656934	SRR12570022	Human	Human	Homo sapiens; urine	2015	6		Qatar
	Enterobase	M2015-10042640/2	PRJEB21546	ERR2019177	Livestock	Swine	Sus scrofa domesticus; fresh meat	2015			Hungary
	Enterobase	WCHEC045869	PRJNA418674	SRR6474925	Human	Human	Homo sapiens	2015			China
	Enterobase	BA 5295/15	PRJEB21546	ERR2019135	Livestock	Swine	Sus scrofa domesticus; Fattening pig	2015			Czech Republic
	Enterobase	ARS-CC11278	PRJNA664052	SRR16011234	Wild Animal	ND/Others	feces	2015			United States
	Enterobase	15-AB02030	PRJEB23572	ERR2203411	ND	ND/Others	ND	2015			Germany
	Enterobase	ZTA15/00421EB1	PRJEB21546	ERR2019250	Livestock	Swine	Sus scrofa domesticus; Fattening pig caecal sample	2015			Spain
	Enterobase	113979	PRJNA564992	SRR10251220	Human	Human	Homo sapiens; Age: 60; male; blood	2015	3		Canada
	Enterobase	C163	PRJDB5929	DRR150301	Human	Human	Homo sapiens	2015	5		Thailand
B5/H24RxC	Enterobase	C015	PRJDB5929	DRR122457	Human	Human	Urine; Homo sapiens	2015	10		Thailand
	Enterobase		PRJEB27274	ERR2639293	Human	Human	Homo sapiens; Rectal Swap	2015			France
	Enterobase	C161	PRJDB5929	DRR150300	Human	Human	Homo sapiens	2015	5		Thailand
	Enterobase	AUSMDU00005025	PRJNA529744	SRR9734855	Human	Human	Homo sapiens	2015			Australia
	Enterobase		PRJEB27274	ERR2639297	Human	Human	Homo sapiens; Rectal Swap	2015			France
	Enterobase	ESBL25892-TS15	PRJEB21546	ERR2019239	Livestock	Swine	Sus scrofa domesticus; Fattening pig caecal sample	2015			Slovenia
	Enterobase	PR-IISPV-23329	PRJEB21546	ERR2019230	Livestock	Bovine	Bos taurus; fresh meat	2015			Romania
	Enterobase	Ec08_illumina	PRJEB38543	ERR4180582	Human	Human	Homo sapiens; gastric biopsies	2015			Denmark
	Enterobase	203904009	PRJEB41365	ERR4843386	Livestock	Bovine	Bos taurus; veal	2015			Germany
	Enterobase		PRJEB27274	ERR2639299	Human	Human	Homo sapiens; Rectal Swap	2015			France
	Enterobase		PRJEB27274	ERR2639300	Human	Human	Homo sapiens; Rectal Swap	2015			France
	Enterobase		PRJEB27274	ERR2639303	Human	Human	Homo sapiens; Rectal Swap	2015			France
	Enterobase	C185B	PRJDB5929	DRR150327	Human	Human	Homo sapiens	2015	12		Thailand
	Enterobase		PRJEB27274	ERR2639302	Human	Human	Homo sapiens; Rectal Swap	2015			France
	Enterobase		PRJEB27274	ERR2639296	Human	Human	Homo sapiens; Rectal Swap	2015			France
	Enterobase	AUSMDU00026873	PRJNA529744	SRR9734780	Human	Human	Homo sapiens	2015			Australia
	Enterobase	ECCRETH02	PRJNA389557	SRR5942540	Human	Human	Homo sapiens; Age: 53 year; female; Rectal swab	2015	12		Thailand
	Enterobase		PRJEB27274	ERR2639298	Human	Human	Homo sapiens; Urine	2015			France
	Enterobase	15290135(S15FP03936)	PRJEB21546	ERR2019109	Livestock	Swine	Sus scrofa domesticus; fresh meat	2015			Belgium
	Enterobase		PRJEB27274	ERR2639315	Human	Human	Homo sapiens; Rectal Swap	2015			France
	Enterobase	GC193	PRJNA616452	SRR11454265	Human	Human	Homo sapiens	2015			Germany
	Enterobase	Ec09_illumina	PRJEB38543	ERR4180583	Human	Human	Homo sapiens; gastric biopsies	2015			Denmark
	Enterobase	AUSMDU00026889	PRJNA529744	SRR9734573	Human	Human	Homo sapiens	2015			Australia
	Enterobase	Ec10_illumina	PRJEB38543	ERR4180584	Human	Human	Homo sapiens; gastric biopsies	2015			Denmark
	Enterobase	DMG1905022	PRJNA574233	SRR10188439	Human	Human	Homo sapiens	2015			Israel
	Enterobase		PRJEB27274	ERR2639305	Human	Human	Homo sapiens; Rectal Swap	2015			France
	Enterobase	DMG1905014	PRJNA574233	SRR10188447	Human	Human	Homo sapiens	2015			Israel
	Enterobase	DMG1905026	PRJNA574233	SRR10188434	Human	Human	Homo sapiens	2015			Israel
	Enterobase	DMG1905025	PRJNA574233	SRR10188435	Human	Human	Homo sapiens	2015			Israel
	Enterobase	DMG1905027	PRJNA574233	SRR10188433	Human	Human	Homo sapiens	2015			Israel
	Enterobase		PRJEB27274	ERR2639313	Human	Human	Homo sapiens; Rectal Swap	2015			France
	Enterobase	DMG1905011	PRJNA574233	SRR10188451	Human	Human	Homo sapiens	2015			Israel
	Enterobase		PRJEB27274	ERR2639295	Human	Human	Homo sapiens; Rectal Swap	2015			France
	Enterobase	DMG1905028	PRJNA574233	SRR10188432	Human	Human	Homo sapiens	2015			Israel
	Enterobase	DMG1905024	PRJNA574233	SRR10188436	Human	Human	Homo sapiens	2015			Israel
	Enterobase	GER_CD72_1507_Eco_081	PRJNA433857	SRR6724039	Companion Animal	Canine	private dog fecal sample; Canis lupus familiaris	2015	7		Germany
	Enterobase	E_0781 (0.15.01957)	PRJNA633740	SRR11810179	Livestock	Bovine	Bos taurus; rectal faeces	2015	4		Spain
	Enterobase		PRJNA544438	SRR9113468	Human	Human	Homo sapiens	2015			Oman
	Enterobase	SAMEA8515201	PRJEB39293	ERR5685367	Human	Human	Homo sapiens; rectal swab	2015			Pakistan
	Enterobase	13266-2IDSA	PRJEB21546	ERR2019228	Livestock	Swine	Sus scrofa domesticus; Fattening pig caecal sample	2015			Romania
	Enterobase	DMG1905019	PRJNA574233	SRR10188442	Human	Human	Homo sapiens	2015			Israel
	Enterobase	DMG1905018	PRJNA574233	SRR10188443	Human	Human	Homo sapiens	2015			Israel
	Enterobase	MVC557	PRJNA678027	SRR14629639	Companion Animal	Canine	Companion animal; Canis lupus familiaris	2015			Australia
	Enterobase		PRJEB27274	ERR2639304	Human	Human	Homo sapiens; Rectal Swap	2015			France
	Enterobase	DMG1905021	PRJNA574233	SRR10188440	Human	Human	Homo sapiens	2015			Israel
	Enterobase	DMG1905015	PRJNA574233	SRR10188446	Human	Human	Homo sapiens	2015			Israel
	Enterobase	DMG1905017	PRJNA574233	SRR10188444	Human	Human	Homo sapiens	2015			Israel
	Enterobase	GC316	PRJNA616452	SRR11454068	Human	Human	Homo sapiens	2015			Germany
	Enterobase	DMG1905020	PRJNA574233	SRR10188441	Human	Human	Homo sapiens	2015			Israel
	Enterobase	15-AB01393_0	PRJEB21546	ERR2019163	Livestock	Bovine	Bos taurus; fresh meat	2015			Germany
	Enterobase	Escherichia-coli-15-AB01299-0	PRJEB21546	ERR2193921	Livestock	Swine	Sus	2015			Germany
	Enterobase	SAMEA8515197	PRJEB39293	ERR5685364	Human	Human	Homo sapiens; rectal swab	2015			Pakistan
	Enterobase	Ec07_illumina	PRJEB38543	ERR4180581	Human	Human	Homo sapiens; gastric biopsies	2015			Denmark
	Enterobase	SAMEA8515280	PRJEB39293	ERR5685408	Human	Human	Homo sapiens; rectal swab	2015			Pakistan
	Enterobase	DMG1905016	PRJNA574233	SRR10188445	Human	Human	Homo sapiens	2015			Israel
	Enterobase	SAMEA8515198	PRJEB39293	ERR5685365	Human	Human	Homo sapiens; rectal swab	2015			Pakistan
	Enterobase	SAMEA8515205	PRJEB39293	ERR5685369	Human	Human	Homo sapiens; rectal swab	2015			Pakistan
	Enterobase	MER-86	PRJNA398288	SRR5936532	Human	Human	blood; Homo sapiens; Age: 38; male; Blood	2015			Singapore
	Enterobase	SAMEA10742059	PRJEB48744	ERR7339059	Human	Human	Homo sapiens; clinical sample	2015			Switzerland
	Enterobase		PRJEB27274	ERR2639310	Human	Human	Homo sapiens; Rectal Swap	2015			France
	Enterobase		PRJEB27274	ERR2639290	Human	Human	Homo sapiens; Urine	2015			France
	Enterobase	DMG1905023	PRJNA574233	SRR10188437	Human	Human	Homo sapiens	2015			Israel
	Enterobase	FQ19	PRJNA656934	SRR12569983	Human	Human	Homo sapiens; urine	2015	6		Qatar
	Enterobase		PRJNA544438	SRR9113479	Human	Human	Homo sapiens	2015			Oman
	Enterobase	GER_MD06_1511_Eco_062	PRJNA433857	SRR6724099	Companion Animal	Canine	military dog fecal sample; Canis lupus familiaris	2015	11		Germany
	Enterobase	SAMEA8515242	PRJEB39293	ERR5685329	Human	Human	Homo sapiens; rectal swab	2015			Pakistan
	Enterobase		PRJEB27274	ERR2639294	Human	Human	Homo sapiens; Rectal Swap	2015			France
	Enterobase	Escherichia coli	PRJEB26479	ERR2540224	Livestock	Swine	Sus scrofa; Caecum, fattening pig	2015			Italy
	Enterobase	GER_MD02_1511_Eco_064	PRJNA433857	SRR6724058	Companion Animal	Canine	military dog fecal sample; Canis lupus familiaris	2015	11		Germany
	Enterobase	SAMEA8515241	PRJEB39293	ERR5685384	Human	Human	Homo sapiens; rectal swab	2015			Pakistan
	Enterobase		PRJEB27274	ERR2639308	Human	Human	Homo sapiens; Rectal Swap	2015			France
	Enterobase		PRJEB27274	ERR2639312	Human	Human	Homo sapiens; Rectal Swap	2015			France
	Enterobase	LA130_18-2709	PRJNA560785	SRR10006026	Human	Human	Homo sapiens; stool	2015	9		Laos
	Enterobase	180427_0767_S44_L001	PRJEB41365	ERR4843562	Poultry	Poultry	Gallus gallus; poultry	2015	8		Poland
	Enterobase		PRJEB27274	ERR2639314	Human	Human	Homo sapiens; Rectal Swap	2015			France
	Enterobase	DMG1905012	PRJNA574233	SRR10188450	Human	Human	Homo sapiens	2015			Israel
	Enterobase	GC220	PRJNA616452	SRR11454320	Human	Human	Homo sapiens	2015			Germany
	Enterobase	180427_0772_S20_L001	PRJEB41365	ERR4843567	Poultry	Poultry	Gallus gallus; poultry	2015	8		Poland
	Enterobase	E_0670 (0.15.06520)	PRJNA633740	SRR11810203	Livestock	Bovine	Bos taurus; rectal faeces	2015	12		Spain
	Enterobase		PRJEB27274	ERR2639306	Human	Human	Homo sapiens; Rectal Swap	2015			France
	Enterobase		PRJEB27274	ERR2639307	Human	Human	Homo sapiens; Rectal Swap	2015			France
	Enterobase	180525_0847_S41_L001	PRJEB41365	ERR4843607	Livestock	Swine	Sus scrofa domesticus; swine	2015	8		Poland
	Enterobase	DMG1905010	PRJNA574233	SRR10188452	Human	Human	Homo sapiens	2015			Israel
	Enterobase	DMG1905013	PRJNA574233	SRR10188448	Human	Human	Homo sapiens	2015			Israel
	Enterobase	ST410	PRJNA435617	SRR7839402	Human	Human	Homo sapiens; Facility 4; Oropharynx	2015	4		United States
	Roer et al., 2018			ERR1971528	Human	Human		2015			Denmark
	Roer et al., 2018			ERR1971770	Human	Human		2015			Denmark
	Roer et al., 2018			ERR1971515	Human	Human		2015			Denmark
	Roer et al., 2018			ERR1971559	Human	Human		2015			Denmark
	Roer et al., 2018			ERR1971344	Human	Human		2015			Denmark
	Roer et al., 2018			ERR1971604	Human	Human		2015			Denmark
	Roer et al., 2018			ERR2652821	Human	Human		2015			Denmark
	Roer et al., 2018			ERR2652816	Human	Human		2015			Denmark
	Roer et al., 2018			ERR2652817	Human	Human		2015			Denmark
	Roer et al., 2018			ERR1971612	Human	Human		2015			Denmark
	Roer et al., 2018			ERR2652820	Human	Human		2015			Denmark
	Roer et al., 2018			ERR1971418	Human	Human		2015			Denmark
	Roer et al., 2018			ERR1971298	Human	Human		2015			Denmark
	Roer et al., 2018			ERR1971665	Human	Human		2015			Denmark
	Roer et al., 2018			ERR2652801	Human	Human		2015			United Kingdom
	Roer et al., 2018			ERR2652802	Human	Human		2015			United Kingdom
	Roer et al., 2018			ERR2652803	Human	Human		2015			United Kingdom
	Roer et al., 2018			ERR2652804	Human	Human		2015			United Kingdom
	Roer et al., 2018			ERR2652805	Human	Human		2015			United Kingdom
	Roer et al., 2018			ERR2652806	Human	Human		2015			United Kingdom
	Roer et al., 2018			ERR2652807	Human	Human		2015			United Kingdom
	Roer et al., 2018			ERR2652808	Human	Human		2015			United Kingdom
	Roer et al., 2018			ERR2652809	Human	Human		2015			United Kingdom
	Roer et al., 2018			ERR2652810	Human	Human		2015			United Kingdom
	Roer et al., 2018			ERR2652811	Human	Human		2015			United Kingdom
	Roer et al., 2018			ERR2652812	Human	Human		2015			United Kingdom
	Roer et al., 2018			ERR2652813	Human	Human		2015			United Kingdom
	Roer et al., 2018/Enterobase	E. coli_R38	PRJEB15511	ERR1656423	Livestock	Swine	Sus scrofa	2015			Denmark
	Roer et al., 2018/Enterobase	JKHS019	PRJDB5602	DRR089062	Environment	Water/River	sewage	2015			Japan
	Roer et al., 2018/Enterobase	NC_STEC121	PRJNA293225	SRR5470036	Poultry	Environment	Chicken house 1 Back	2015	5		United States
	Enterobase		PRJNA398288	SRR7828686	Human	Human	Homo sapiens; blood; Age: 72; male; Blood	2016			Lebanon
	Enterobase	ERS2367559	PRJEB25898	ERR2538560	Food	Food	Human, Food	2016			Cambodia
	Enterobase	A F FH-26	PRJNA526980	SRR8737989	Environment	Water/River	Airplane; raw sewage	2016	11		Germany
	Enterobase	A F FH-2	PRJNA526980	SRR8737901	Environment	Water/River	Airplane; raw sewage	2016	11		Germany
	Enterobase	ECCRETH06	PRJNA389557	SRR5942764	Human	Human	Homo sapiens; Age: 80 year; male; Rectal swab	2016	11		Thailand
	Enterobase		PRJNA398288	SRR7828796	Human	Human	Homo sapiens; blood; Age: 70; male; Blood	2016			Singapore
	Enterobase	A F F-42	PRJNA526980	SRR8737916	Environment	Water/River	Airplane; raw sewage	2016	11		Germany
	Enterobase	95	PRJNA578368	SRR10310432	Human	Human	Homo sapiens; urine	2016			Brazil
B5/H24RxC	Enterobase	ERS2367373	PRJEB25898	ERR2538150	Food	Food	Human, Food	2016			Cambodia
B5/H24RxC	Enterobase	ERS2367543	PRJEB25898	ERR2538545	Food	Food	Human, Food	2016			Cambodia
	Enterobase	ERS2367417	PRJEB25898	ERR2538192	Food	Food	Human, Food	2016			Cambodia
B5/H24RxC	Enterobase	C300	PRJDB5929	DRR150419	Human	Human	Homo sapiens	2016	9		Thailand
	Enterobase	C024	PRJDB5929	DRR122464	Human	Human	Urine; Homo sapiens	2016	1		Thailand
B5/H24RxC	Enterobase	C445	PRJDB5929	DRR150554	Human	Human	Homo sapiens	2016	11		Thailand
	Enterobase	ECPUTH07	PRJNA389557	SRR5943569	Human	Human	Homo sapiens; Age: 61 year; male; urine	2016	11		Thailand
	Enterobase	Ec01_illumina	PRJEB38543	ERR4180575	Human	Human	Homo sapiens; gastric biopsies	2016			Denmark
	Enterobase	Ec02_illumina	PRJEB38543	ERR4180576	Human	Human	Homo sapiens; gastric biopsies	2016			Denmark
	Enterobase	ERS2367544	PRJEB25898	ERR2538546	Food	Food	Human, Food	2016			Cambodia
	Enterobase	AUSMDU00005420	PRJNA529744	SRR9734632	Human	Human	Homo sapiens	2016			Australia
B5/H24RxC	Enterobase	C359	PRJDB5929	DRR150473	Human	Human	Homo sapiens	2016	10		Thailand
	Enterobase	EC_119	PRJNA497126	SRR10094339	Environment	Environment	nursing call button in hospital intensive care unit	2016	3		Pakistan
B5/H24RxC	Enterobase	C346	PRJDB5929	DRR150460	Human	Human	Homo sapiens	2016	11		Thailand
	Enterobase	AUSMDU00026855	PRJNA529744	SRR9734634	Human	Human	Homo sapiens	2016			Australia
B5/H24RxC	Enterobase	C406	PRJDB5929	DRR150520	Human	Human	Homo sapiens	2016	11		Thailand
B5/H24RxC	Enterobase	C414	PRJDB5929	DRR150528	Human	Human	Homo sapiens	2016	11		Thailand
B5/H24RxC	Enterobase	C407	PRJDB5929	DRR150521	Human	Human	Homo sapiens	2016	11		Thailand
	Enterobase	FQ53	PRJNA656934	SRR12569955	Human	Human	Homo sapiens; fluid	2016	1		Qatar
	Enterobase	FQ57	PRJNA656934	SRR12569952	Human	Human	Homo sapiens; blood	2016	3		Qatar
	Enterobase	N17-00958	PRJNA564992	SRR10506354	Human	Human	Homo sapiens; Age: 50; male; respiratory	2016	1		Canada
	Enterobase	2016CRE_9	PRJNA674942	SRR13077412	Human	Human	Homo sapiens; Intermediate-Care Facility	2016			Singapore
	Enterobase	EC47	PRJNA528851	SRR8776587	Livestock	Swine	swine; feces	2016	12		Italy
B5/H24RxC	Enterobase	C142	PRJDB5929	DRR122565	Human	Human	Urine; Homo sapiens	2016	8		Thailand
B5/H24RxC	Enterobase	C140	PRJDB5929	DRR122563	Human	Human	Urine; Homo sapiens	2016	7		Thailand
	Enterobase	AUSMDU00005514	PRJNA529744	SRR9734633	Human	Human	Homo sapiens	2016			Australia
B5/H24RxC	Enterobase	C384	PRJDB5929	DRR150496	Human	Human	Homo sapiens	2016	10		Thailand
	Enterobase	INT007160	PRJEB32607	ERR3328925	ND	Avian	avian population	2016	4		Kenya
B5/H24RxC	Enterobase	C378	PRJDB5929	DRR150490	Human	Human	Homo sapiens	2016	9		Thailand
B5/H24RxC	Enterobase	C401	PRJDB5929	DRR150515	Human	Human	Homo sapiens	2016	10		Thailand
B5/H24RxC	Enterobase	C298	PRJDB5929	DRR150417	Human	Human	Homo sapiens	2016	8		Thailand
B5/H24RxC	Enterobase	C104B	PRJDB5929	DRR122531	Human	Human	Urine; Homo sapiens	2016	6		Thailand
B5/H24RxC	Enterobase	C296	PRJDB5929	DRR150415	Human	Human	Homo sapiens	2016	8		Thailand
	Enterobase	DTU2018-487-PRJ1121-Escherichia-coli-U16-0229X	PRJEB43584	ERR5443228	Poultry	Poultry	Gallus gallus; broiler sample	2016			Poland
B5/H24RxC	Enterobase	AUSMDU00026943	PRJNA529744	SRR9734640	Human	Human	Homo sapiens	2016			Australia
B5/H24RxC	Enterobase	C297	PRJDB5929	DRR150416	Human	Human	Homo sapiens	2016	8		Thailand
B5/H24RxC	Enterobase	C379	PRJDB5929	DRR150491	Human	Human	Homo sapiens	2016	9		Thailand
B5/H24RxC	Enterobase	C423	PRJDB5929	DRR150536	Human	Human	Homo sapiens	2016	9		Thailand
B5/H24RxC	Enterobase	C410	PRJDB5929	DRR150524	Human	Human	Homo sapiens	2016	11		Thailand
B5/H24RxC	Enterobase	C288	PRJDB5929	DRR150406	Human	Human	Homo sapiens	2016	6		Thailand
B5/H24RxC	Enterobase	C465	PRJDB5929	DRR150556	Human	Human	Homo sapiens	2016	12		Thailand
B5/H24RxC	Enterobase	C305	PRJDB5929	DRR150423	Human	Human	Homo sapiens	2016	10		Thailand
B5/H24RxC	Enterobase	C386	PRJDB5929	DRR150498	Human	Human	Homo sapiens	2016	10		Thailand
B5/H24RxC	Enterobase	C289B	PRJDB5929	DRR150407	Human	Human	Homo sapiens	2016	6		Thailand
B5/H24RxC	Enterobase	C425	PRJDB5929	DRR150538	Human	Human	Homo sapiens	2016	9		Thailand
	Enterobase	Escherichia coli	PRJEB25898	ERR2861372	Human	Human	ND	2016			Cambodia
B5/H24RxC	Enterobase	C385	PRJDB5929	DRR150497	Human	Human	Homo sapiens	2016	10		Thailand
	Enterobase	DTU2018-488-PRJ1121-Escherichia-coli-U16-0145X	PRJEB43584	ERR5443226	Poultry	Poultry	Gallus gallus; broiler sample	2016			Poland
	Enterobase	WCHEC020031	PRJNA418674	SRR7026311	Human	Human	Homo sapiens	2016			China
	Enterobase	DTU2018-489-PRJ1121-Escherichia-coli-U160005X	PRJEB43584	ERR5443225	Poultry	Poultry	Gallus gallus; broiler sample	2016			Poland
	Enterobase	PSU-4597	PRJNA357722	SRR14993811	Livestock	Equine	Horse, (Equine)	2016			United States
	Enterobase	C188	PRJDB5929	DRR150331	Human	Human	Homo sapiens	2016	1		Thailand
	Enterobase	DTU2018-107-PRJ1121-Escherichia-coli-ESBL-16-0275_R1_001.trim.fq.gz	PRJEB43584	ERR5443064	Poultry	Poultry	Gallus gallus; retail fresh meat sample	2016			Austria
	Enterobase	hkcpe131	PRJNA595034	SRR12517546	Human	Human	Homo sapiens; rectal swab	2016	7		China
	Enterobase	DTU2018-345-PRJ1121-Escherichia-coli-ESBL-12-53	PRJEB43584	ERR5443203	Poultry	Poultry	Gallus gallus; caecal sample	2016			Netherlands
	Enterobase	C285	PRJDB5929	DRR150403	Human	Human	Homo sapiens	2016	5		Thailand
	Enterobase	C100	PRJDB5929	DRR122527	Human	Human	Sputum; Homo sapiens	2016	5		Thailand
	Enterobase	DTU2018-327-PRJ1121-Escherichia-coli-16-AB01863-0	PRJEB43584	ERR5443121	Poultry	Poultry	Gallus gallus; meat sample	2016			Germany
	Enterobase	SYSUSCAA257	PRJNA593695	SRR15732036	Livestock	Swine	pig	2016			China
	Enterobase	DTU2018-1327-PRJ1121-Escherichia-coli-PYXSCM85_S7_L001	PRJEB43584	ERR5443136	Poultry	Poultry	Gallus gallus; caecum sample	2016			Greece
	Enterobase	EbB050	PRJEB37551	ERR4019889	Human	Human	Homo sapiens; clinical	2016	8		Cambodia
	Enterobase	CYW24	PRJNA408214	SRR6065859	Environment	Water/River	Hospital influent	2016	12		China
	Enterobase	C260	PRJDB5929	DRR150388	Human	Human	Homo sapiens	2016	8		Thailand
	Enterobase	16AR1360	PRJNA531554	SRR10286326	Human	Human	Homo sapiens	2016			New Zealand
	Enterobase	Escherichia coli	PRJEB25898	ERR2861373	Human	Human	ND	2016			Cambodia
B5/H24RxC	Enterobase	C334	PRJDB5929	DRR150451	Human	Human	Homo sapiens	2016	8		Thailand
	Enterobase	EC50	PRJNA528851	SRR8776588	Livestock	Swine	swine; feces	2016	12		Italy
B5/H24RxC	Enterobase	C404	PRJDB5929	DRR150518	Human	Human	Homo sapiens	2016	11		Thailand
B5/H24RxC	Enterobase	C417	PRJDB5929	DRR150531	Human	Human	Homo sapiens	2016	11		Thailand
	Enterobase	0000-0062-1815	PRJNA278886	SRR5806867	Human	Human	urine; Homo sapiens; Age: 84; female	2016			United States
	Enterobase	DHQP1701333-1	PRJNA288601	SRR10376981	Human	Human	Homo sapiens; urine	2016			United States
	Enterobase	C214	PRJDB5929	DRR150349	Human	Human	Homo sapiens	2016	3		Thailand
B5/H24RxC	Enterobase	C443	PRJDB5929	DRR150553	Human	Human	Homo sapiens	2016	11		Thailand
	Enterobase	E. coli	PRJNA593604	SRR10590887	Human	Human	Homo sapiens; pediatric ward	2016			Ethiopia
	Enterobase	E. coli	PRJNA593604	SRR10590882	Human	Human	Homo sapiens; pediatric ward	2016			Ethiopia
	Enterobase	SYSUSCAB266	PRJNA593695	SRR15732064	Livestock	Swine	pig	2016			China
	Enterobase	SYSUSCAE007	PRJNA593695	SRR15731832	Human	Human	Patient infected with Enterobacteriaceae	2016			China
	Enterobase	C303	PRJDB5929	DRR150421	Human	Human	Homo sapiens	2016	10		Thailand
	Enterobase	DTU2018-491-PRJ1121-Escherichia-coli-U16-0318X	PRJEB43584	ERR5443230	Poultry	Poultry	Meleagris gallopavo; turkey sample	2016			Poland
	Enterobase	ampC_0051	PRJNA592140	SRR11871273	Human	Human	Homo sapiens; urine	2016			Netherlands
	Enterobase	SYSUSCAA232	PRJNA593695	SRR15732235	Livestock	Swine	pig	2016			China
B5/H24RxC	Enterobase	C125	PRJDB5929	DRR122550	Human	Human	Urine; Homo sapiens	2016	4		Thailand
	Enterobase	C302	PRJDB5929	DRR150420	Human	Human	Homo sapiens	2016	10		Thailand
	Enterobase	DTU2018-341-PRJ1121-Escherichia-coli-E3669	PRJEB43584	ERR5443208	Food	Avian	Meleagris gallopavo; meat sample	2016			Netherlands
	Enterobase	C408	PRJDB5929	DRR150522	Human	Human	Homo sapiens	2016	11		Thailand
	Enterobase	1702142	PRJNA436242	SRR6791869	Human	Human	homo sapien; urine	2016	12		United States
	Enterobase	16AR1273	PRJNA531554	SRR10286059	Human	Human	Homo sapiens	2016			New Zealand
	Enterobase	PSU-4581	PRJNA357722	SRR14993803	Wild Animal	Primate	Primate (Rhesus monkey)	2016			United States
	Enterobase	CTRSIUE-6	PRJNA389557	SRR5660163	Human	Human	Homo sapiens; urine	2016	4		Thailand
	Enterobase	ECPUTH05	PRJNA389557	SRR5943517	Human	Human	Homo sapiens; Age: 39 year; male; urine	2016	5		Thailand
	Enterobase	SD216_001	PRJNA532719	SRR8901380	Livestock	Swine	Porcine	2016	11		United States
	Roer et al., 2018			ERR2652844	Human	Human		2016			Denmark
	Roer et al., 2018			ERR2652847	Human	Human		2016			Denmark
	Roer et al., 2018			ERR2652848	Human	Human		2016			Denmark
	Roer et al., 2018			ERR2652827	Human	Human		2016			Denmark
	Roer et al., 2018			ERR2652832	Human	Human		2016			Denmark
	Roer et al., 2018			ERR2652835	Human	Human		2016			Denmark
	Roer et al., 2018			ERR2652823	Human	Human		2016			Denmark
	Roer et al., 2018			ERR2652824	Human	Human		2016			Denmark
	Roer et al., 2018			ERR2652846	Human	Human		2016			Denmark
	Roer et al., 2018			ERR2652825	Human	Human		2016			Denmark
	Roer et al., 2018			ERR2652826	Human	Human		2016			Denmark
	Roer et al., 2018			ERR2652829	Human	Human		2016			Denmark
	Roer et al., 2018			ERR2652830	Human	Human		2016			Denmark
	Roer et al., 2018			ERR2652833	Human	Human		2016			Denmark
	Roer et al., 2018			ERR2652849	Human	Human		2016			Denmark
	Roer et al., 2018			ERR2652828	Human	Human		2016			Denmark
	Roer et al., 2018			ERR2652834	Human	Human		2016			Denmark
	Roer et al., 2018			ERR2652845	Human	Human		2016			Denmark
	Roer et al., 2018/Enterobase	ME160112	PRJEB19435	ERR1981602	Human	Human	Homo sapiens; Human	2016			Ireland
	Roer et al., 2018/Enterobase	0000-0059-2039	PRJNA278886	SRR3932426	Human	Human	abscess; Homo sapiens; Age: 61; female	2016			United States
	Enterobase	FSIS11706113	PRJNA292667	SRR6380485	Livestock	Swine	animal-swine-market swine	2017			United States
	Enterobase	AUSMDU00008277	PRJNA565795	SRR10126784	Human	Human	Homo sapiens	2017			Australia
	Enterobase		PRJNA398288	SRR7828826	Human	Human	Homo sapiens; blood; Age: 77; male; Blood	2017			Saudi Arabia
	Enterobase	1704343	PRJNA288601	SRR12902551	Human	Human	Homo sapiens; urine	2017			United States
B5/H24RxC	Enterobase	C725	PRJDB5929	DRR150717	Human	Human	Homo sapiens	2017	5		Thailand
	Enterobase	AUSMDU00010320	PRJNA529744	SRR15116136	Human	Human	Homo sapiens; urine	2017			Australia
B5/H24RxC	Enterobase	C718	PRJDB5929	DRR150709	Human	Human	Homo sapiens	2017	4		Thailand
B5/H24RxC	Enterobase	8	PRJEB39354	ERR4342172	Human	Human	human; blood	2017			Vietnam
	Enterobase	WCHEC020129	PRJNA418674	SRR7026307	Human	Human	Homo sapiens	2017			China
	Enterobase	AUSMDU00034386	PRJNA565795	SRR10126894	Human	Human	Homo sapiens	2017			Australia
	Enterobase	ecoli026	PRJEB28660	ERR2796982	Human	Human	Homo Sapiens; Hospital	2017			Switzerland
	Enterobase	AUSMDU00007564	PRJNA565795	SRR10127019	Human	Human	Homo sapiens	2017			Australia
	Enterobase	AUSMDU00008615	PRJNA565795	SRR10126963	Human	Human	Homo sapiens	2017			Australia
	Enterobase	CVM N17EC0701	PRJNA292663	SRR8095656	Livestock	Swine	Pork Chops bone-in	2017			United States
B5/H24RxC	Enterobase	C689	PRJDB5929	DRR150680	Human	Human	Homo sapiens	2017	5		Thailand
	Enterobase	AUSMDU00007515	PRJNA565795	SRR10127015	Human	Human	Homo sapiens	2017			Australia
	Enterobase	AUSMDU00010465	PRJNA529744	SRR15116129	Human	Human	Homo sapiens; swab	2017			Australia
	Enterobase	AUSMDU00008585	PRJNA565795	SRR10127140	Human	Human	Homo sapiens	2017			Australia
B5/H24RxC	Enterobase	C566	PRJDB5929	DRR150614	Human	Human	Homo sapiens	2017	4		Thailand
B5/H24RxC	Enterobase	C783	PRJDB5929	DRR150724	Human	Human	Homo sapiens	2017	5		Thailand
B5/H24RxC	Enterobase	C713	PRJDB5929	DRR150704	Human	Human	Homo sapiens	2017	4		Thailand
B5/H24RxC	Enterobase	C476	PRJDB5929	DRR150567	Human	Human	Homo sapiens	2017	1		Thailand
	Enterobase	PAT-17-28534/ECX	PRJEB33169	ERR3393317	Livestock	Swine	Sus scrofa domesticus; caecal sample	2017			Portugal
	Enterobase	AUSMDU00011329	PRJNA529744	SRR15116120	Human	Human	Homo sapiens; swab	2017			Australia
	Enterobase	FQ111	PRJNA656934	SRR12569243	Human	Human	Homo sapiens; pus	2017	4		Qatar
B5/H24RxC	Enterobase	C827	PRJDB5929	DRR150759	Human	Human	Homo sapiens	2017	7		Thailand
B5/H24RxC	Enterobase	C812	PRJDB5929	DRR150754	Human	Human	Homo sapiens	2017	6		Thailand
B5/H24RxC	Enterobase	C779	PRJDB5929	DRR150720	Human	Human	Homo sapiens	2017	6		Thailand
B5/H24RxC	Enterobase	C787B	PRJDB5929	DRR150730	Human	Human	Homo sapiens	2017	6		Thailand
B5/H24RxC	Enterobase	C712	PRJDB5929	DRR150703	Human	Human	Homo sapiens	2017	4		Thailand
B5/H24RxC	Enterobase	C579	PRJDB5929	DRR150625	Human	Human	Homo sapiens	2017	4		Thailand
B5/H24RxC	Enterobase	C835	PRJDB5929	DRR150767	Human	Human	Homo sapiens	2017	7		Thailand
B5/H24RxC	Enterobase	C785B	PRJDB5929	DRR150727	Human	Human	Homo sapiens	2017	6		Thailand
B5/H24RxC	Enterobase	C727	PRJDB5929	DRR150719	Human	Human	Homo sapiens	2017	5		Thailand
B5/H24RxC	Enterobase	C700	PRJDB5929	DRR150691	Human	Human	Homo sapiens	2017	5		Thailand
B5/H24RxC	Enterobase	C786	PRJDB5929	DRR150729	Human	Human	Homo sapiens	2017	6		Thailand
B5/H24RxC	Enterobase	C828	PRJDB5929	DRR150760	Human	Human	Homo sapiens	2017	7		Thailand
B5/H24RxC	Enterobase	C701	PRJDB5929	DRR150692	Human	Human	Homo sapiens	2017	5		Thailand
B5/H24RxC	Enterobase	C594	PRJDB5929	DRR150640	Human	Human	Homo sapiens	2017	1		Thailand
B5/H24RxC	Enterobase	C684	PRJDB5929	DRR150675	Human	Human	Homo sapiens	2017	5		Thailand
B5/H24RxC	Enterobase	C562	PRJDB5929	DRR150613	Human	Human	Homo sapiens	2017	4		Thailand
B5/H24RxC	Enterobase	C524	PRJDB5929	DRR150586	Human	Human	Homo sapiens	2017	2		Thailand
	Enterobase	AUSMDU00008535	PRJNA565795	SRR10126801	Human	Human	Homo sapiens	2017			Australia
	Enterobase	ECS1_14	PRJEB22077	ERR2088799	Human	Human	Homo sapiens; Hospital	2017	1		Italy
	Enterobase	N19-01377	PRJNA564992	SRR11688504	Human	Human	Homo sapiens; Age: 63; male; blood	2017	4		Canada
	Enterobase	1804428	PRJNA288601	SRR12902726	Human	Human	Homo sapiens; urine	2017			United States
	Enterobase	N19-01376	PRJNA564992	SRR11688499	Human	Human	Homo sapiens; Age: 63; male; blood	2017	4		Canada
	Enterobase	FQ124	PRJNA656934	SRR12569231	Human	Human	Homo sapiens; blood	2017	6		Qatar
	Enterobase	1804713	PRJNA288601	SRR12902467	Human	Human	Homo sapiens; urine	2017			United States
	Enterobase	Y-9	PRJNA680788	SRR13143249	Poultry	Poultry	poultry	2017			China
	Enterobase	EC203	PRJNA528851	SRR8776746	Companion Animal	ND/Other	cat and dog urine	2017	3		Italy
	Enterobase	EC632	PRJNA528851	SRR8776503	Companion Animal	ND/Other	cat and dog feces	2017	7		Italy
B5/H24RxC	Enterobase	C671	PRJDB5929	DRR150665	Human	Human	Homo sapiens	2017	4		Thailand
B5/H24RxC	Enterobase	C584	PRJDB5929	DRR150630	Human	Human	Homo sapiens	2017	3		Thailand
	Enterobase	AUSMDU00010524	PRJNA529744	SRR15116127	Human	Human	Homo sapiens; swab	2017			Australia
	Enterobase	AUSMDU00010789	PRJNA565795	SRR14673665	Human	Human	Homo sapiens; urine	2017			Australia
	Enterobase	SYSUSCBA2123	PRJNA593695	SRR15731918	Livestock	Swine	pig	2017			China
	Enterobase	N19-01380	PRJNA564992	SRR11688507	Human	Human	Homo sapiens; Age: 45; female; blood	2017	5		Canada
	Enterobase	543CREA	PRJNA486855	SRR7724656	Wild Animal	Avian	Seagull; Chroicocephalus; CREA	2017			Australia
	Enterobase	1804716	PRJNA288601	SRR12902469	Human	Human	Homo sapiens; urine	2017			United States
B5/H24RxC	Enterobase	C815	PRJDB5929	DRR150758	Human	Human	Homo sapiens	2017	7		Thailand
	Enterobase	C550	PRJDB5929	DRR150603	Human	Human	Homo sapiens	2017	2		Thailand
	Enterobase	ZTA17/01895	PRJEB33169	ERR3393409	Livestock	Bovine	Bos taurus; faecal sample	2017			Spain
	Enterobase	AUSMDU00007338	PRJNA565795	SRR10127035	Human	Human	Homo sapiens	2017			Australia
	Enterobase	FQ154	PRJNA656934	SRR12570008	Human	Human	Homo sapiens; pus	2017	9		Qatar
	Enterobase	hkcpe102	PRJNA595034	SRR12517578	Human	Human	Homo sapiens; rectal swab	2017	4		China
	Enterobase	1704376	PRJNA288601	SRR12902560	Human	Human	Homo sapiens; urine	2017			United States
B5/H24RxC	Enterobase	C521	PRJDB5929	DRR150585	Human	Human	Homo sapiens	2017	2		Thailand
B5/H24RxC	Enterobase	C703	PRJDB5929	DRR150694	Human	Human	Homo sapiens	2017	5		Thailand
B5/H24RxC	Enterobase	C495	PRJDB5929	DRR150582	Human	Human	Homo sapiens	2017	1		Thailand
B5/H24RxC	Enterobase	C623	PRJDB5929	DRR150648	Human	Human	Homo sapiens	2017	4		Thailand
B5/H24RxC	Enterobase	C784B	PRJDB5929	DRR150725	Human	Human	Homo sapiens	2017	6		Thailand
	Enterobase	FQ113	PRJNA656934	SRR12569947	Human	Human	Homo sapiens; urine	2017	4		Qatar
B5/H24RxC	Enterobase	C691	PRJDB5929	DRR150682	Human	Human	Homo sapiens	2017	5		Thailand
	Enterobase	SYSUSCBD115	PRJNA593695	SRR15732219	Human	Human	Patient colonized with Enterobacteriaceae	2017			China
	Enterobase	ECOL-17-VL-NY-FL-0002	PRJNA324565	SRR6118662	Companion Animal	Canine	Canis lupus familiaris Lung	2017	5		United States
	Enterobase	SYSUSCBD117	PRJNA593695	SRR15732217	Human	Human	Patient colonized with Enterobacteriaceae	2017			China
	Enterobase	SYSUSCBH170	PRJNA593695	SRR15732280	Food	ND/Others	food	2017			China
	Enterobase	PO-105-MCCTX-17	PRJEB33169	ERR3393430	Livestock	Swine	Sus scrofa domesticus; caecal sample	2017			United Kingdom
	Enterobase	2BE0141R	PRJNA614638	SRR11514692	Human	Human	Homo sapiens; #42; feces	2017	7		China
B5/H24RxC	Enterobase	AUSMDU00009843	PRJNA529744	SRR15116170	Human	Human	Homo sapiens; urine	2017			Australia
	Enterobase	136FECd	PRJNA650157	SRR14138287	Human	Human	Homo sapiens; anal swab	2017			China
	Enterobase	E.Coli320	PRJNA641983	SRR12117970	Environment	Environment	Coastal area; Valappu_Market,Cochin	2017	10		India
	Enterobase	E.Coli274	PRJNA641983	SRR12117973	Environment	Environment	Coastal area; Kadvanthra,Cochin	2017	8		India
	Enterobase	hkcpe37	PRJNA595034	SRR12517483	Human	Human	Homo sapiens; rectal swab	2017	10		China
	Enterobase	N19-01390	PRJNA564992	SRR11700219	Human	Human	Homo sapiens; Age: 66; female; blood	2017	8		Canada
B5/H24RxC	Enterobase	SECR17-0005	PRJNA554399	SRR13062328	Human	Human	Homo sapiens; hospital	2017	9		South Korea
	Enterobase	PAT-17-34500/ECX	PRJEB33169	ERR3393324	Livestock	Swine	Sus scrofa domesticus; caecal sample	2017			Portugal
	Enterobase	FSIS1702754	PRJNA292667	SRR5865414	Livestock	Swine	animal-swine-market swine	2017			United States
	Enterobase	2019QW-00004	PRJNA659498	SRR13080108	Human	Human	Homo sapiens; urine	2017			United States
	Enterobase	PR-IISPV-27977	PRJEB33169	ERR3393351	Livestock	Swine	Sus scrofa domesticus; meat	2017			Romania
B5/H24RxC	Enterobase	AUSMDU00009584	PRJNA529744	SRR15116203	Human	Human	Homo sapiens; swab	2017			Australia
	Enterobase	U17/0239X	PRJEB33169	ERR3393304	Livestock	Swine	Sus scrofa domesticus; caecal sample	2017			Poland
	Enterobase	CVM N17EC1131	PRJNA292663	SRR8095483	Livestock	Swine	Pork Chops	2017			United States
B5/H24RxC	Enterobase	C810	PRJDB5929	DRR150752	Human	Human	Homo sapiens	2017	5		Thailand
	Enterobase	SurreyAPEC094	PRJNA523197	SRR8923983	Poultry	Poultry	Gallus gallus domesticus	2017			United Kingdom
	Enterobase	C685	PRJDB5929	DRR150676	Human	Human	Homo sapiens	2017	5		Thailand
	Enterobase	17/ Mbl0768	PRJEB33169	ERR3393425	Livestock	Bovine	Bos taurus; caecal sample	2017			Switzerland
	Enterobase	Ec11_illumina	PRJEB38543	ERR4180585	Human	Human	Homo sapiens; gastric biopsies	2017			Denmark
	Enterobase	SYSUSCBJ298	PRJNA593695	SRR15732131	Human	Human	Healthy human volunteers	2017			China
B5/H24RxC	Enterobase	SIEC018	PRJNA532291	SRR8916349	Human	Human	Homo sapiens; stool	2017	11		Thailand
B5/H24RxC	Enterobase	SIEC084	PRJNA532291	SRR8916496	Human	Human	Homo sapiens; urine	2017	11		Thailand
B5/H24RxC	Enterobase	SIEC017	PRJNA532291	SRR8916347	Human	Human	Homo sapiens; stool	2017	11		Thailand
	Enterobase	2019QW-00002	PRJNA659498	SRR13080127	Human	Human	Homo sapiens; urine	2017			United States
	Enterobase	1801565	PRJNA288601	SRR12902660	Human	Human	Homo sapiens; urine	2017			United States
	Enterobase	ECC164	PRJNA615384	SRR11427759	Human	Human	Homo sapiens; urine	2017			France
	Enterobase	N19-01338	PRJNA564992	SRR11675974	Human	Human	Homo sapiens; Age: 59; female; blood	2017	3		Canada
	Enterobase	NC218_032	PRJNA532719	SRR8901393	Livestock	Swine	Porcine	2017	3		United States
	Enterobase	WCHEC115101	PRJNA418674	SRR7716575	Human	Human	Homo sapiens	2017			China
	Enterobase	ECC6	PRJNA615384	SRR11427872	Human	Human	Homo sapiens; urine	2017			France
	Enterobase	17-AB00528_0	PRJEB33169	ERR3393143	Livestock	Swine	Sus scrofa domesticus; caecal sample	2017			Germany
	Enterobase	ZTA17/01649EB	PRJEB33169	ERR3393405	Livestock	Bovine	Bos taurus; faecal sample	2017			Spain
	Enterobase	SYSUSCBA226	PRJNA593695	SRR15731903	Livestock	Swine	pig	2017			China
	Enterobase	OH-17-6662	PRJNA338676	SRR5865593	Livestock	Swine	Porcine Intestine	2017			United States
	Enterobase	SYSUSCBA218	PRJNA593695	SRR15731911	Livestock	Swine	pig	2017			China
	Enterobase	ZTA17/00531EB	PRJEB33169	ERR3393401	Livestock	Swine	Sus scrofa domesticus; faecal sample	2017			Spain
	Enterobase	E. coli 17-AB01030	PRJNA721573	SRR14226662	Food	Food	food production chain	2017			Germany
	Enterobase	WCHEC1943	PRJNA418674	SRR6442662	Environment	Water/River	Sewage	2017	4		China
	Enterobase	CVM N17EC0788	PRJNA292663	SRR8095505	Poultry	Avian	ground turkey	2017			United States
	Roer et al., 2018			ERR2652814	Human	Human		2017			Denmark
	Roer et al., 2018			ERR2652837	Human	Human		2017			Denmark
	Roer et al., 2018			ERR2652839	Human	Human		2017			Denmark
	Roer et al., 2018			ERR2652841	Human	Human		2017			Denmark
	Roer et al., 2018			ERR2652842	Human	Human		2017			Denmark
	Roer et al., 2018			ERR2652838	Human	Human		2017			Denmark
	Roer et al., 2018			ERR2652840	Human	Human		2017			Denmark
	Enterobase	ECOL-18-VL-SD-IA-0039	PRJNA318591	SRR9017111	Companion Animal	Canine	Canine Urine (Canis lupis familiaris)	2018	9		United States
	Enterobase	BES-1096	PRJNA795027	SRR17460950	Environment	Water/River	WWTP inflow Grand Prado	2018	1		France
	Enterobase	AUSMDU00020275	PRJNA565795	SRR14673567	Human	Human	Homo sapiens; Rectal Swab	2018			Australia
	Enterobase	Ec05_illumina	PRJEB38543	ERR4180579	Human	Human	Homo sapiens; gastric biopsies	2018			Denmark
	Enterobase	Ec03_illumina	PRJEB38543	ERR4180577	Human	Human	Homo sapiens; gastric biopsies	2018			Denmark
	Enterobase	ESC_YA8658AA_AS	PRJNA658685	SRR12495201	Human	Human	Homo sapiens	2018	11		Gambia
	Enterobase	ESC_YA8596AA_AS	PRJNA658685	SRR12495203	Human	Human	Homo sapiens	2018	11		Gambia
	Enterobase	ESC_YA8676AA_AS	PRJNA658685	SRR12495205	Human	Human	Homo sapiens	2018	11		Gambia
	Enterobase	ESC_YA8647AA_AS	PRJNA658685	SRR12495202	Human	Human	Homo sapiens	2018	11		Gambia
	Enterobase	BES-1456	PRJNA795027	SRR17460875	Human	Human	Homo sapiens	2018	11		France
	Enterobase	Ec04_illumina	PRJEB38543	ERR4180578	Human	Human	Homo sapiens; gastric biopsies	2018			Denmark
	Enterobase	SLDY16	PRJNA779169	SRR16896032	Human	Human	Homo sapiens; Age: 27 years; male; urine	2018	7		China
	Enterobase	PSU-1730	PRJNA357722	SRR8582159	Livestock	Bovine	cow	2018	4		United States
	Enterobase	Ec06_illumina	PRJEB38543	ERR4180580	Human	Human	Homo sapiens; gastric biopsies	2018			Denmark
B5/H24RxC	Enterobase	AUSMDU00023512	PRJNA529744	SRR15116348	Human	Human	Homo sapiens; urine	2018			Australia
	Enterobase	3575-100S	PRJNA577622	SRR10606869	Laboratory	Laboratory	3575 derived	2018	11		Spain
	Enterobase	3575-30S	PRJNA577622	SRR10606871	Laboratory	Laboratory	3575 derived	2018	11		Spain
B5/H24RxC	Enterobase	23	PRJEB39354	ERR4342187	Human	Human	human; blood	2018			Vietnam
	Enterobase	PSU-1706	PRJNA357722	SRR8397547	Wild Animal	Primate	Primate	2018	1		United States
	Enterobase	rac442	PRJNA662117	SRR12605580	Wild Animal	Rodent	Procyon lotor; rectum	2018	6		United States
	Enterobase	AUSMDU00014722	PRJNA565795	SRR14673569	Human	Human	Homo sapiens; Blood (whole)	2018			Australia
	Enterobase	AUSMDU00021200	PRJNA565795	SRR14673566	Human	Human	Homo sapiens; Bronchial Fluid	2018			Australia
B5/H24RxC	Enterobase	Ec12_illumina	PRJEB38543	ERR4180586	Human	Human	Homo sapiens; gastric biopsies	2018			Denmark
B5/H24RxC	Enterobase	SIEC197	PRJNA532291	SRR8919638	Human	Human	Homo sapiens; blood	2018	8		Thailand
B5/H24RxC	Enterobase	WCHEC115102	PRJNA418674	SRR7716572	Human	Human	Homo sapiens	2018			China
	Enterobase	Escherichia coli	PRJEB37711	ERR4014049	Human	Human	Homo sapiens; Urine	2018			Denmark
	Enterobase	BES-1209	PRJNA795027	SRR17460885	Environment	ND/Others	WW Barachois	2018	11		France
	Enterobase	BES-1101	PRJNA795027	SRR17460754	Environment	ND/Others	WW Barachois	2018	1		France
	Enterobase	ECOL-18-VL-NY-GAT-0007	PRJNA324565	SRR8247811	Companion Animal	Canine	Urine (Canis)	2018	3		United States
	Enterobase	jhyyecs5	PRJNA543602	SRR9088960	Human	Human	Homo sapiens; urine	2018	11		China
	Enterobase	pig2_18	PRJNA595034	SRR13342188	Livestock	Swine	pig	2018			China
	Enterobase	SYSUSCCB644	PRJNA593695	SRR15731883	Livestock	Swine	pig	2018			China
	Enterobase	SYSUSCCB631	PRJNA593695	SRR15731884	Livestock	Swine	pig	2018			China
	Enterobase	WCHEC035125	PRJNA418674	SRR7188516	Human	Human	Homo sapiens	2018			China
B5/H24RxC	Enterobase	AUSMDU00013103	PRJNA529744	SRR15116111	Human	Human	Homo sapiens; Blood (whole)	2018			Australia
	Enterobase	WCHEC035101	PRJNA418674	SRR7026310	Environment	Water/River	Sewage	2018			China
B5/H24RxC	Enterobase	AUSMDU00011848	PRJNA529744	SRR15116117	Human	Human	Homo sapiens; swab	2018			Australia
B5/H24RxC	Enterobase	YJ1	PRJDB5126	DRR165509	Human	Human	human stool; Homo sapiens	2018	3		Myanmar [Burma]
	Enterobase	jhyys9	PRJNA541588	SRR9030659	Human	Human	bloodstream infections of a 70-year-old male cerebral hemorrhage patient; isolated from bloodstream infections of a 70-year-old male cerebral hemorrhage patient	2018	10		China
	Enterobase	Escherichia coli F1T2-S12	PRJNA750276	SRR15322663	Livestock	Swine	Porcine; feces	2018			United Kingdom
	Enterobase	pig4_18	PRJNA595034	SRR13342186	Livestock	Swine	pig	2018			China
	Enterobase	AUSMDU00018198	PRJNA529744	SRR15116077	Human	Human	Homo sapiens; swab	2018			Australia
	Enterobase	CP18	PRJNA599369	SRR11348053	Human	Human	Homo sapiens; Rectal swab	2018	8		Qatar
	Enterobase	WCHEC035112	PRJNA418674	SRR7026302	Environment	Water/River	Sewage	2018			China
	Enterobase	RUT3576	PRJNA577622	SRR10291815	Human	Human	Homo sapiens; Age: 67; male; Rectal swab	2018	11		Spain
	Enterobase	3575-30R	PRJNA577622	SRR10606872	Laboratory	Laboratory	3575 derived	2018	11		Spain
	Enterobase	3575-100R	PRJNA577622	SRR10606870	Laboratory	Laboratory	3575 derived	2018	11		Spain
	Enterobase	WCHEC035123	PRJNA418674	SRR7026305	Environment	Water/River	Sewage	2018			China
	Enterobase	AUSMDU00016374	PRJNA529744	SRR15116091	Human	Human	Homo sapiens; swab	2018			Australia
	Enterobase	ECOL-18-VL-LA-KY-0024	PRJNA325243	SRR13680139	Companion Animal	Canine	Urine (Canis lupus familiaris)	2018	7		United States
	Enterobase	E298	PRJNA599369	SRR11348019	Human	Human	Homo sapiens; urine	2018	10		Qatar
	Enterobase	pig5_18	PRJNA595034	SRR13342185	Livestock	Swine	pig	2018			China
	Enterobase	WCHEC035140	PRJNA418674	SRR7026300	Environment	Water/River	Sewage	2018			China
	Enterobase	FSIS11814140	PRJNA292667	SRR7940163	Livestock	Bovine	animal-cattle-steer	2018			United States
	Enterobase	WCHEC035109	PRJNA418674	SRR7026299	Environment	Water/River	Sewage	2018			China
B5/H24RxC	Enterobase	AUSMDU00015108	PRJNA529744	SRR15116103	Human	Human	Homo sapiens; feces	2018			Australia
	Enterobase	2018HL-00139	PRJNA288601	SRR13087678	Human	Human	Homo sapiens; urine isolate	2018			United States
	Enterobase	128CM2	PRJEB38313	ERR4220805	Human	Human	Homo sapiens; ESBL Isolation Media	2018			Thailand
	Enterobase	WCHEC035148	PRJNA418674	SRR7188515	Environment	Water/River	Sewage	2018			China
	Enterobase	CP34	PRJNA667192	SRR12898974	Human	Human	Homo sapiens; Rectal Swab	2018	12		Qatar
	Enterobase	AUSMDU00012724	PRJNA529744	SRR15116114	Human	Human	Homo sapiens; swab	2018			Australia
	Enterobase	2104-145A	PRJNA531658	SRR8869639	Livestock	Swine	animal; pig farm	2018	11		Switzerland
	Enterobase	2018HL-00207	PRJNA288601	SRR13129376	Human	Human	Homo sapiens; stool isolate	2018			United States
	Enterobase	Escherichia coli	PRJEB37711	ERR4014311	Human	Human	Homo sapiens; Urine	2018			Denmark
	Enterobase	ECOL-18-VL-LA-TX-0026	PRJNA325243	SRR13643378	Companion Animal	Canine	Canine Muscle (Canis lupus familiaris)	2018	7		United States
	Enterobase	EC00738	PRJNA475751	SRR9647673	Human	Human	Homo sapiens; blood	2018			United States
	Enterobase	pig3_18	PRJNA595034	SRR13342187	Livestock	Swine	pig	2018			China
	Enterobase	2018HL-00166	PRJNA288601	SRR13086322	Human	Human	Homo sapiens; stool isolate	2018			United States
	Enterobase	1EC187	PRJNA473419	SRR13674117	Human	Human	Homo sapiens	2018	2		Ghana
	Enterobase	AUSMDU00015976	PRJNA565795	SRR14673568	Human	Human	Homo sapiens; Rectal Swab	2018			Australia
	Enterobase	Escherichia coli F1T3-S10	PRJNA750276	SRR15321618	Livestock	Swine	Porcine; feces	2018			United Kingdom
	Enterobase	SYSUSCCA305	PRJNA593695	SRR15732125	Livestock	Swine	pig	2018			China
	Enterobase	M954B	PRJDB5126	DRR275284	Human	Human	Homo sapiens	2018	12		Myanmar [Burma]
	Enterobase	Ec_297	PRJEB37980	ERR4095070	Livestock	Swine	pig; pig feces	2018			Vietnam
	Enterobase	SYSUSCCE107	PRJNA593695	SRR15732076	Human	Human	Patient infected with Enterobacteriaceae	2018			China
	Enterobase	RKI6237	PRJNA698802	SRR13609873	Livestock	Equine	Equine; feces	2018			Germany
	Enterobase	ECOL-18-VL-OH-IN-0038	PRJNA318589	SRR9997704	Companion Animal	Canine	urine - cystocentesis (Canis lupus familiaris)	2018	10		United States
	Enterobase	AUSMDU00013142	PRJNA529744	SRR15116110	Human	Human	Homo sapiens; swab	2018			Australia
B5/H24RxC	Enterobase	56CC1	PRJEB38313	ERR4221047	Human	Human	Homo sapiens; Carbapenem Isolation Media	2018			Thailand
	Enterobase	ECOL-18-VL-OH-IN-0045	PRJNA318589	SRR9998287	Companion Animal	Canine	urine - cystocentesis (Canis lupus familiaris)	2018	12		United States
	Enterobase	CP26	PRJNA599369	SRR11347902	Human	Human	Homo sapiens; Rectal swab	2018	10		Qatar
	Enterobase	ECOL-18-VL-LA-PA-Ryan-0016	PRJNA324573	SRR8206994	Companion Animal	Canine	Biliary stone (Canis lupus familiaris)	2018	4		United States
	Enterobase	BES-1121	PRJNA795027	SRR17461085	Environment	Water/River	WWTP inflow Grand Prado	2018	3		France
	Enterobase	CVM N18EC0776	PRJNA292663	SRR9984573	Livestock	Swine	Pork Chop	2018			United States
	Enterobase	13PP1	PRJEB38313	ERR4220853	Livestock	Swine	Sus scrofa; Colistin Isolation Media	2018			Thailand
	Enterobase	TM60	PRJDB7066	DRR138472	Human	Human	rectal swab; Homo sapiens	2018	2		Thailand
	Enterobase	108CM1	PRJEB38313	ERR4220727	Human	Human	Homo sapiens; ESBL Isolation Media	2018			Thailand
	Enterobase	PSU-1751	PRJNA357722	SRR8297620	Livestock	Bovine	cow	2018	5		United States
	Enterobase	ECOL-19-VL-OH-IN-0077	PRJNA318589	SRR12699122	Companion Animal	Canine	Urine (Canis lupus familiaris)	2019	8		United States
	Enterobase	S.97.19.Ec	PRJEB42370	ERR5432575	Human	Human	Homo sapiens; Hospital	2019	1		Germany
	Enterobase	P8.3	PRJNA578368	SRR10310440	Livestock	Swine	Suine; Pork meat	2019			Brazil
	Enterobase	RKI6265	PRJNA698802	SRR13609815	Livestock	Equine	Equine; nostrils	2019			Germany
	Enterobase	FSIS11917829	PRJNA292667	SRR8606460	Livestock	Swine	animal-swine-sow	2019			United States
	Enterobase	AUSMDU00030909	PRJNA529744	SRR15116286	Human	Human	Homo sapiens; Fluid	2019			Australia
	Enterobase	AUSMDU00028959	PRJNA529744	SRR15116304	Human	Human	Homo sapiens; urine	2019			Australia
	Enterobase	2019HL-00665	PRJNA288601	SRR13158668	Human	Human	Homo sapiens; rectal swab	2019			United States
	Enterobase	ECOL-19-VL-OH-IN-0058	PRJNA318589	SRR10810346	Companion Animal	Canine	Urine (Canis lupus)	2019	3		United States
	Enterobase	RKI6324	PRJNA698802	SRR13609857	Livestock	Equine	Equine; feces	2019			Germany
	Enterobase	RKI6602	PRJNA698802	SRR13609816	Livestock	Equine	Equine; feces	2019			Germany
	Enterobase	SAMEA11308093	PRJEB48998	ERR7436860	Human	Human	Homo sapiens; human	2019			Madagascar
B5/H24RxC	Enterobase	AUSMDU00034183	PRJNA529744	SRR15116252	Human	Human	Homo sapiens; swab	2019			Australia
	Enterobase	RKI6275	PRJNA698802	SRR13609818	Livestock	Equine	Equine; feces	2019			Germany
	Enterobase	RKI6284	PRJNA698802	SRR13609823	Livestock	Equine	Equine; feces	2019			Germany
	Enterobase	RKI6268	PRJNA698802	SRR13609814	Livestock	Equine	Equine; feces	2019			Germany
	Enterobase	RKI6317	PRJNA698802	SRR13609810	Livestock	Equine	Equine; feces	2019			Germany
	Enterobase	NHA036	PRJNA293225	SRR13000495	Human	Human	Homo sapiens; urine	2019	7		Nigeria
	Enterobase	2019HL-00638	PRJNA288601	SRR13158516	Human	Human	Homo sapiens; sputum isolate	2019			United States
	Enterobase	2019HL-00629	PRJNA288601	SRR13158517	Human	Human	Homo sapiens; rectal swab	2019			United States
	Enterobase	2019KU-00088	PRJNA288601	SRR16610211	Human	Human	Homo sapiens; Rectal swab	2019	3		United States
	Enterobase	2019HL-00663	PRJNA288601	SRR13158543	Human	Human	Homo sapiens; rectal swab	2019			United States
	Enterobase	SAMEA11308114	PRJEB48998	ERR7436881	Human	Human	Homo sapiens; human	2019			Madagascar
	Enterobase	EC-Cow-KY40511PPY20152	PRJNA510384	SRR17480409	Livestock	Bovine	cow; Feces	2019	7		United States
	Enterobase	AUSMDU00035317	PRJNA529744	SRR15116241	Human	Human	Homo sapiens; Blood (whole)	2019			Australia
B5/H24RxC	Enterobase	SLDY29	PRJNA779169	SRR16896041	Human	Human	Homo sapiens; Age: 45 years; male; urine	2019	7		China
	Enterobase	CMC-13	PRJNA683587	SRR14197829	Environment	Water/River	Wastewater of Chittagong Medical College & Hospital, Chittagong, Bangladesh	2019	6		Bangladesh
	Enterobase	AUSMDU00037962	PRJNA529744	SRR15116197	Human	Human	Homo sapiens; feces	2019			Australia
B5/H24RxC	Enterobase	N1115	PRJNA744003	SRR15047242	Human	Human	Homo sapiens	2019			Switzerland
	Enterobase	NHA098	PRJNA293225	SRR13001400	Human	Human	Homo sapiens; urine	2019	9		Nigeria
	Enterobase	ECOL-19-VL-SD-MN-0001	PRJNA318591	SRR10257909	Companion Animal	Canine	Canne Urine (Canis familiaris )	2019	3		United States
	Enterobase	SLDY33	PRJNA779169	SRR16896040	Human	Human	Homo sapiens; Age: 13 days; male; urine	2019	8		China
	Enterobase	CP85	PRJNA667192	SRR12898936	Human	Human	Homo sapiens; Rectal swab	2019	9		Qatar
B5/H24RxC	Enterobase	AUSMDU00025479	PRJNA529744	SRR15116332	Human	Human	Homo sapiens; urine	2019			Australia
	Enterobase	EC00782	PRJNA475751	SRR12764114	Human	Human	Homo sapiens; wound	2019			United States
	Enterobase	NHA099	PRJNA293225	SRR13001399	Human	Human	Homo sapiens; urine	2019	10		Nigeria
	Enterobase	NHA104	PRJNA293225	SRR13001393	Human	Human	Homo sapiens; urine	2019	7		Nigeria
	Enterobase	AUSMDU00036400	PRJNA529744	SRR15116221	Human	Human	Homo sapiens; swab	2019			Australia
	Enterobase	2019GO-00007	PRJNA288601	SRR11594606	Human	Human	Homo sapiens; urine	2019			United States
	Enterobase	s_12480	PRJNA701417	SRR13687108	Human	Human	Homo sapiens; Age: 34; female	2019	10		Benin
	Enterobase	CP80	PRJNA667192	SRR12898939	Human	Human	Homo sapiens; Rectal swab	2019	12		Qatar
	Enterobase	:H9	PRJNA288601	SRR12009633	Human	Human	Homo sapiens; urine	2019			United States
	Enterobase	Survcare453	PRJNA732846	SRR14656176	Human	Human	Homo sapiens; Rectal swab	2019			Germany
	Enterobase	CMC-8	PRJNA683587	SRR14198810	Environment	Water/River	Wastewater of Chittagong Medical College & Hospital, Chittagong, Bangladesh	2019	6		Bangladesh
	Enterobase	PSU-3908	PRJNA357722	SRR15688718	Livestock	Bovine	Cow, (Bovine)	2019			United States
	Enterobase	O131:H9	PRJNA288601	SRR12009624	Human	Human	Homo sapiens; urine	2019			United States
	Enterobase	EC-Cow-KY40511PPY20308	PRJNA510384	SRR17480407	Livestock	Bovine	cow; Lung	2019	12		United States
	Enterobase	LB-5660	PRJNA293225	SRR14854327	Companion Animal	Canine	Canine; Canine Urine	2019	7		United States
	Enterobase	2019KU-00166	PRJNA288601	SRR16610123	Human	Human	Homo sapiens; Rectal swab	2019	6		United States
	Enterobase	2020QG-00030	PRJNA288601	SRR11402693	Human	Human	Homo sapiens; Rectal Swab	2019	6		United States
B5/H24RxC	Enterobase	AUSMDU00032445	PRJNA529744	SRR15116265	Human	Human	Homo sapiens; swab	2019			Australia
	Enterobase	FSIS11920385	PRJNA292667	SRR8996023	Livestock	Swine	animal-swine-market swine	2019			United States
	Enterobase	NHA106	PRJNA293225	SRR13001391	Human	Human	Homo sapiens; urine	2019	7		Nigeria
	Enterobase	2020LN-00032	PRJNA288601	SRR12358934	Human	Human	Homo sapiens; urine	2019			United States
	Enterobase	2019HL-00373	PRJNA288601	SRR13088916	Human	Human	Homo sapiens; unknown isolate	2019			United States
	Enterobase	EC-Cow-SD57007PPY20084	PRJNA510384	SRR17480506	Livestock	Bovine	cow; Spleen	2019	4		United States
	Enterobase	723641	PRJNA315192	SRR15366107	Human	Human	Homo sapiens; human	2019	4		United Kingdom
	Enterobase	EC-Cow-CA95616PPY20004	PRJNA510384	SRR17480426	Livestock	Bovine	cow; Liver Tissue	2019	2		United States
	Enterobase	2019HL-00378	PRJNA288601	SRR13088888	Human	Human	Homo sapiens; blood isolate	2019			United States
	Enterobase	CP66	PRJNA667192	SRR12898947	Human	Human	Homo sapiens; Rectal swab	2019	8		Qatar
	Enterobase	AUSMDU00034108	PRJNA529744	SRR15116254	Human	Human	Homo sapiens; swab	2019			Australia
	Enterobase	ECOL-19-VL-LA-TX-0023	PRJNA324573	SRR10996853	Companion Animal	Canine	Skin (Canis lupus familiaris)	2019	7		United States
	Enterobase	Escherichia coli 289B PCPE	PRJNA645311	SRR12204408	Human	Human	Homo sapiens; rectal swab	2019			Pakistan
	Enterobase	Escherichia coli 296A PCPE	PRJNA645311	SRR12204403	Human	Human	Homo sapiens; rectal swab	2019			Pakistan
	Enterobase	NHA069	PRJNA293225	SRR13001302	Human	Human	Homo sapiens; urine	2020	2		Nigeria
	Enterobase	ECOL-20-VL-ON-ON-0036	PRJNA503851	SRR15055369	Companion Animal	Canine	Canis lupus familiaris; Surgical site (Canis lupus familiaris)	2020	9		Canada
	Enterobase	NHA060	PRJNA293225	SRR13001312	Human	Human	Homo sapiens; urine	2020	2		Nigeria
	Enterobase	J-8	PRJNA732585	SRR14761853	Human	Human	Homo sapiens; St. Joesph Healthcare	2020	2		United States
	Enterobase	20-MO00068-0	PRJNA706398	SRR13848084	Environment	Swine	Process water/wastewater (pig slaughterhouse)	2020			Germany
B5/H24RxC	Enterobase	AUSMDU00042383	PRJNA529744	SRR15116156	Human	Human	Homo sapiens; swab	2020			Australia
	Enterobase	FSIS12035601	PRJNA292667	SRR13642971	Livestock	Swine	Animal-Swine-Sow (cecal)	2020			United States
	Enterobase	ECOL-20-VL-ON-ON-0028	PRJNA503851	SRR15055372	Companion Animal	Canine	Canis lupus familiaris; Trachea (Canis lupus familiaris)	2020	7		Canada
	Enterobase	2020HL-00753	PRJNA288601	SRR13159140	Human	Human	Homo sapiens; peritoneal fluid ascites isolate	2020			United States
	Enterobase	N1454	PRJNA744003	SRR15047213	Human	Human	Homo sapiens	2020			Switzerland
	Enterobase	NHA070	PRJNA293225	SRR13001301	Human	Human	Homo sapiens; urine	2020	2		Nigeria
	Enterobase	2020QG-00115	PRJNA288601	SRR14095488	Human	Human	Homo sapiens; urine	2020	10		United States
B5/H24RxC	Enterobase	2020JQ-00068	PRJNA288601	SRR16893796	Human	Human	Homo sapiens; urine	2020			United States
B5/H24RxC	Enterobase	NHA089	PRJNA293225	SRR13001383	Human	Human	Homo sapiens; urine	2020	9		Nigeria
	Enterobase	NHA074	PRJNA293225	SRR13001296	Human	Human	Homo sapiens; blood	2020	8		Nigeria
	Enterobase	CP96	PRJNA667192	SRR14292220	Human	Human	Homo sapiens; blood	2020	3		Qatar
	Enterobase	2020GO-00016	PRJNA288601	SRR12903890	Human	Human	Homo sapiens	2020			United States
	Enterobase	FSIS12036679	PRJNA292667	SRR13681350	Livestock	Swine	Animal-Swine-Market Swine (cecal)	2020			United States
B5/H24RxC	Enterobase	Escherichia_coli_2020CK-00183	PRJNA288601	SRR12519144	Human	Human	Homo sapiens; urine	2020	4		United States
	Enterobase	NHA055	PRJNA293225	SRR13001317	Human	Human	Homo sapiens; urine	2020	2		Nigeria
	Enterobase	2020QW-00040	PRJNA659498	SRR13371312	Human	Human	Homo sapiens; urine	2020			United States
	Enterobase	20-MO00015-0	PRJNA706398	SRR13848065	Environment	Swine	Process water/wastewater (pig slaughterhouse)	2020			Germany
	Enterobase	2020GO-00164	PRJNA288601	SRR13619173	Human	Human	Homo sapiens; Urine specimen obtained by clean catch procedure	2020			United States
	Enterobase	N1612	PRJNA744003	SRR15047202	Human	Human	Homo sapiens	2020			Switzerland
	Enterobase	2020GO-00004	PRJNA288601	SRR12903874	Human	Human	Homo sapiens	2020			United States
	Enterobase	N1508	PRJNA744003	SRR15047206	Human	Human	Homo sapiens	2020			Switzerland
	Enterobase	N1494	PRJNA744003	SRR15047209	Human	Human	Homo sapiens	2020			Switzerland
	Enterobase	20IA02PC04-EC	PRJNA292663	SRR11901861	Livestock	Swine	Pork Chop	2020	2		United States
	Enterobase	2020EP-00050	PRJNA288601	SRR12352155	Human	Human	Homo sapiens; rectal	2020			United States
	Enterobase	2020LN-00043	PRJNA288601	SRR12358930	Human	Human	Homo sapiens; urine	2020			United States
	Enterobase	20-MO00009-0	PRJNA706398	SRR13848112	Environment	Swine	Process water/wastewater (pig slaughterhouse)	2020			Germany
	Enterobase	NHA094	PRJNA293225	SRR13001404	Human	Human	Homo sapiens; urine	2020	6		Nigeria
	Enterobase	N20E083234-01	PRJNA288601	SRR15566252	Human	Human	Homo sapiens; Bacterial isolate specimen	2020	3		United States
	Enterobase	20-MO00011-0	PRJNA706398	SRR13848090	Environment	Swine	Process water/wastewater (pig slaughterhouse)	2020			Germany
	Enterobase	2020JQ-00065	PRJNA288601	SRR16893801	Human	Human	Homo sapiens; Rectal	2020			United States
	Enterobase	20-MO00012-0	PRJNA706398	SRR13848079	Environment	Swine	Process water/wastewater (pig slaughterhouse)	2020			Germany
	Enterobase	2020QW-00054	PRJNA659498	SRR13371311	Human	Human	Homo sapiens; rectal	2020			United States
B5/H24RxC	Enterobase	N1241	PRJNA744003	SRR15047229	Human	Human	Homo sapiens	2020			Switzerland
	Enterobase	2020QG-00082	PRJNA288601	SRR13337510	Human	Human	Homo sapiens; blood	2020	2		United States
	Enterobase	2020GO-00169	PRJNA288601	SRR13619167	Human	Human	Homo sapiens; Blood specimen	2020			United States
	Enterobase	2020QG-00089	PRJNA288601	SRR13337497	Human	Human	Homo sapiens; urine	2020	6		United States
	Enterobase	2020LN-00040	PRJNA288601	SRR12358931	Human	Human	Homo sapiens; urine	2020			United States
	Enterobase	FSIS12030223	PRJNA292667	SRR11714413	Livestock	Bovine	Animal-Calf-Formula-fed Veal	2020			United States
	Enterobase	2020QG-00084	PRJNA288601	SRR13337502	Human	Human	Homo sapiens; urine	2020	2		United States
	Enterobase	NHA047	PRJNA293225	SRR13001288	Human	Human	Homo sapiens; urine	2020	1		Nigeria
	Enterobase	NHA006	PRJNA293225	SRR13000489	Human	Human	Homo sapiens; urine	2020	1		Nigeria
	Enterobase	2020EP-00021	PRJNA288601	SRR12352253	Human	Human	Homo sapiens; blood	2020			United States
	Enterobase	2020GO-00067	PRJNA288601	SRR12903834	Human	Human	Homo sapiens	2020			United States
	Enterobase	NHA087	PRJNA293225	SRR13001385	Human	Human	Homo sapiens; blood	2020	1		Nigeria
	Enterobase	AUSMDU00040137	PRJNA529744	SRR15116177	Human	Human	Homo sapiens; Blood (whole)	2020			Australia
	Enterobase	RKI6603	PRJNA698802	SRR13609843	Livestock	Equine	Equine; feces	2020			Germany
	Enterobase	RKI6604	PRJNA698802	SRR13609844	Livestock	Equine	Equine; feces	2020			Germany
	Enterobase	PSU-4881	PRJNA357722	SRR17200265	Environment	Water/River	Cistern water	2021	8		United States
	Enterobase	microbial	PRJNA288601	SRR14760387	Human	Human	Homo sapiens; urine	2021			United States
	Enterobase	ECOL-21-VL-SD-IA-0004	PRJNA318591	SRR16507333	Human	Human	urine	2021	1		United States
	Enterobase	21NC02GB05-EC	PRJNA292663	SRR14407154	Livestock	Bovine	Ground Beef	2021	2		United States
B5/H24RxC	Enterobase	CRE-21-VL-LA-PA-Ryan-0108	PRJNA325243	SRR16464329	Companion Animal	Canine	Feces (Canis lupus familiaris)	2021	8		United States
	Enterobase	RF192A1	PRJNA733494	SRR14684745	Animal Feed	Animal Feed	dog food	2021			United States
	Enterobase	2021AS-000115	PRJNA776024	SRR16617683	Human	Human	Homo sapiens; urine	2021			United States
B5/H24RxC	Enterobase	microbial	PRJNA288601	SRR14760398	Human	Human	Homo sapiens; urine	2021			United States
	Enterobase	FSIS12140349	PRJNA292667	SRR14783666	Livestock	Swine	Animal-Swine-Sow (cecal)	2021			United States
	Enterobase	Escherichia	PRJNA288601	SRR15914426	Human	Human	Homo sapiens; urine	2021	7		United States
	Enterobase	FSIS12137768	PRJNA292667	SRR13724635	Livestock	Swine	Animal-Swine-Market Swine (cecal)	2021			United States
	Enterobase	:H9	PRJNA288601	SRR16952088	Human	Human	Homo sapiens; wound	2021			United States
	Enterobase	2021QG-00006	PRJNA288601	SRR15676384	Human	Human	Homo sapiens; urine	2021	2		United States
	Enterobase	microbial	PRJNA288601	SRR16964819	Human	Human	Homo sapiens; urine	2021			United States
	Enterobase	O8:H21	PRJNA288601	SRR17311980	Human	Human	Homo sapiens; blood	2021			United States
	This study	2009243028	PRJNA931432	SRR24201631	Human	Human	Stool	2020	9	24	China
	This study	2103022055	PRJNA931432	SRR24224921	Human	Human	Bile	2021	3	2	China
	This study	2102232041	PRJNA931432	SRR24224917	Human	Human	Bile	2021	2	23	China
	This study	18_10	PRJNA931432	SRR24224904	Human	Human	Blood	2018	8	27	China
B5/H24RxC	This study	18_11	PRJNA931432	SRR24224903	Human	Human	Urine	2018	9	3	China
B5/H24RxC	This study	18_13	PRJNA931432	SRR24224902	Human	Human	Blood	2018	9	9	China
B5/H24RxC	This study	18_15	PRJNA931432	SRR24210232	Human	Human	Sputum	2018	9	14	China
B5/H24RxC	This study	18_21	PRJNA931432	SRR24210227	Human	Human	Blood	2018	11	10	China
B5/H24RxC	This study	18_25	PRJNA931432	SRR24210225	Human	Human	Urine	2018	11	21	China
B5/H24RxC	This study	18_26	PRJNA931432	SRR24210223	Human	Human	Urine	2018	11	29	China
B5/H24RxC	This study	18_29	PRJNA931432	SRR24224905	Human	Human	Blood	2018	12	20	China
B5/H24RxC	This study	18_4	PRJNA951454	SRR24319432	Human	Human	Blood	2018	4	13	China
B5/H24RxC	This study	19_12	PRJNA931432	SRR24210220	Human	Human	Urine	2019	6	11	China
B5/H24RxC	This study	19_13	PRJNA931432	SRR24210219	Human	Human	Urine	2019	6	14	China
B5/H24RxC	This study	19_14	PRJNA931432	SRR24210218	Human	Human	Urine	2019	6	15	China
B5/H24RxC	This study	19_15	PRJNA931432	SRR24210217	Human	Human	Urine	2019	6	12	China
B5/H24RxC	This study	19_17	PRJNA931432	SRR24210216	Human	Human	Sputum	2019	7	15	China
B5/H24RxC	This study	19_18	PRJNA931432	SRR24210215	Human	Human	Urine	2019	7	22	China
B5/H24RxC	This study	19_21	PRJNA931432	SRR24330214	Human	Human	Blood	2019	8	23	China
B5/H24RxC	This study	19_3	PRJNA931432	SRR24210204	Human	Human	Urine	2019	1	3	China
B5/H24RxC	This study	19_6	PRJNA931432	SRR24210201	Human	Human	Urine	2019	2	11	China
B5/H24RxC	This study	19_7	PRJNA951454	SRR24319431	Human	Human	Blood	2019	4	13	China
B5/H24RxC	This study	19_8	PRJNA931432	SRR24210199	Human	Human	Urine	2019	4	23	China
B5/H24RxC	This study	19_9	PRJNA931432	SRR24210198	Human	Human	Urine	2019	5	22	China
B5/H24RxC	This study	20_1	PRJNA931432	SRR24210185	Human	Human	Urine	2020	1	3	China
B5/H24RxC	This study	20_10	PRJNA931432	SRR24210196	Human	Human	Urine	2020	4	8	China
B5/H24RxC	This study	20_11	PRJNA931432	SRR24210195	Human	Human	Urine	2020	4	8	China
B5/H24RxC	This study	20_12	PRJNA931432	SRR24210194	Human	Human	Urine	2020	4	11	China
B5/H24RxC	This study	20_13	PRJNA931432	SRR24210193	Human	Human	Urine	2020	4	15	China
B5/H24RxC	This study	20_14	PRJNA931432	SRR24210192	Human	Human	Urine	2020	5	10	China
B5/H24RxC	This study	20_15	PRJNA931432	SRR24210190	Human	Human	Urine	2020	5	18	China
B5/H24RxC	This study	20_16	PRJNA951454	SRR24319430	Human	Human	Urine	2020	5	22	China
B5/H24RxC	This study	20_17	PRJNA931432	SRR24210188	Human	Human	Sputum	2020	5	25	China
B5/H24RxC	This study	20_18	PRJNA931432	SRR24210187	Human	Human	Sputum	2020	5	28	China
B5/H24RxC	This study	20_19	PRJNA931432	SRR24210186	Human	Human	Sputum	2020	6	11	China
B5/H24RxC	This study	20_2	PRJNA931432	SRR24210173	Human	Human	Sputum	2020	1	21	China
B5/H24RxC	This study	20_20	PRJNA951454	SRR24319429	Human	Human	Bronchoalveolar Lavage Fluid	2020	6	12	China
B5/H24RxC	This study	20_21	PRJNA931432	SRR24210183	Human	Human	Urine	2020	6	14	China
B5/H24RxC	This study	20_22	PRJNA931432	SRR24210182	Human	Human	Sputum	2020	6	14	China
B5/H24RxC	This study	20_23	PRJNA931432	SRR24210181	Human	Human	Urine	2020	7	6	China
B5/H24RxC	This study	20_24	PRJNA931432	SRR24210179	Human	Human	Urine	2020	7	6	China
B5/H24RxC	This study	20_25	PRJNA931432	SRR24210178	Human	Human	Urine	2020	7	6	China
B5/H24RxC	This study	20_26	PRJNA931432	SRR24210177	Human	Human	Urine	2020	7	13	China
B5/H24RxC	This study	20_27	PRJNA931432	SRR24210176	Human	Human	Urine	2020	7	27	China
B5/H24RxC	This study	20_28	PRJNA931432	SRR24210175	Human	Human	Sputum	2020	7	29	China
B5/H24RxC	This study	20_29	PRJNA931432	SRR24210174	Human	Human	Sputum	2020	8	11	China
B5/H24RxC	This study	20_3	PRJNA931432	SRR24210171	Human	Human	Sputum	2020	1	22	China
B5/H24RxC	This study	20_30	PRJNA931432	SRR24210172	Human	Human	Urine	2020	8	30	China
B5/H24RxC	This study	20_4	PRJNA931432	SRR24210166	Human	Human	Urine	2020	2	7	China
B5/H24RxC	This study	20_5	PRJNA931432	SRR24210165	Human	Human	Urine	2020	3	4	China
B5/H24RxC	This study	20_8	PRJNA931432	SRR24210163	Human	Human	Sputum	2020	4	4	China
B5/H24RxC	This study	20_9	PRJNA931432	SRR24210162	Human	Human	Urine	2020	4	7	China
	This study	A20	PRJNA931432	SRR24210146	Human	Human		2020	10		China
	This study	A3	PRJNA931432	SRR24210140	Human	Human		2020	10		China
	This study	A6	PRJNA931432	SRR24210137	Human	Human		2020	10		China
	This study	A8	PRJNA931432	SRR24210234	Human	Human		2020	10		China
	This study	A9	PRJNA931432	SRR24223266	Human	Human		2020	10		China
	This study	B3	PRJNA931432	SRR24224911	Human	Human		2020	10		China
	This study	E133	PRJNA931432	SRR24223265	Human	Human		2020			China
B5/H24RxC	This study	E22	PRJNA951454	SRR24319428	Human	Human		2020			China
	This study	E27	PRJNA931432	SRR24223260	Human	Human		2020			China
	This study	1025-0018-D18	PRJNA931432	SRR24457434	Human	Human	Sputum	2021			China
	This study	27-B35	PRJNA931432	SRR24457433	Human	Human	Secretion	2021			China
B5/H24RxC	This study	922-HS020-A41	PRJNA931432	SRR24457422	Human	Human	Urine	2021			China
B5/H24RxC	This study	922-HS021-A42	PRJNA931432	SRR24457411	Human	Human	Urine	2021			China
B5/H24RxC	This study	922-HS022-A43	PRJNA931432	SRR24457400	Human	Human	Sputum	2021			China
B5/H24RxC	This study	922-HS023-A44	PRJNA931432	SRR24457395	Human	Human	Ascites	2021			China
B5/H24RxC	This study	922-HS024-A45	PRJNA931432	SRR24457394	Human	Human	Pus	2021			China
B5/H24RxC	This study	922-HS025-A46	PRJNA931432	SRR24457393	Human	Human	Secretion	2021			China
B5/H24RxC	This study	922-HS027-A48	PRJNA931432	SRR24457392	Human	Human	Secretion	2021			China
B5/H24RxC	This study	922-HS028-B01_S2	PRJNA931432	SRR24457391	Human	Human	Blood	2021			China
	This study	922-HS029-B02_S3	PRJNA931432	SRR24457432	Human	Human	Catheter	2021			China
B5/H24RxC	This study	922-HS032-B05_S6	PRJNA931432	SRR24457431	Human	Human	Urine	2021			China
	This study	922-HS034-B07_S8	PRJNA931432	SRR24457430	Human	Human	Blood	2021			China
	This study	922-HS039-B12_S13	PRJNA931432	SRR24457429	Human	Human	Foot Swab	2021			China
B5/H24RxC	This study	922-HS045-B18_S19	PRJNA931432	SRR24457428	Human	Human	Urine	2021			China
B5/H24RxC	This study	922-HS047-B20_S21	PRJNA931432	SRR24457427	Human	Human	Cerebrospinal fluid	2021			China
B5/H24RxC	This study	922-HS049-B22_S23	PRJNA931432	SRR24457426	Human	Human	Sputum	2021			China
B5/H24RxC	This study	922-HS050-B23_S24	PRJNA931432	SRR24457425	Human	Human	Secretion	2021			China
	This study	922-HS055-B28_S29	PRJNA931432	SRR24457424	Human	Human	Sputum	2021			China
	This study	922-HS056-B29_S30	PRJNA931432	SRR24457423	Human	Human	Sputum	2021			China
	This study	A-CRE927-002-A02	PRJNA931432	SRR24457421	Human	Human	Urine	2021			China
B5/H24RxC	This study	A-CRE927-005-A05	PRJNA931432	SRR24457420	Human	Human	Urine	2021			China
	This study	A-CRE927-023-A21	PRJNA931432	SRR24457419	Human	Human	Abdominal swab	2021			China
B5/H24RxC	This study	A-CRE927-029-A26	PRJNA931432	SRR24457418	Human	Human	Other	2021			China
	This study	A-CRE927-036-A29	PRJNA931432	SRR24457417	Human	Human	Other	2021			China
	This study	A-CRE927-053-A42	PRJNA931432	SRR24457416	Human	Human	Blood	2021			China
	This study	A-CRE927-055-A44	PRJNA931432	SRR24457415	Human	Human	Bronchoalveolar Lavage Fluid	2021			China
B5/H24RxC	This study	A-CRE927-057-A46	PRJNA931432	SRR24457414	Human	Human	Urine	2021			China
B5/H24RxC	This study	B-CRE927-071-B12	PRJNA931432	SRR24457413	Human	Human	Sputum	2021			China
B5/H24RxC	This study	CRE-07F-26-D40_S51	PRJNA931432	SRR24457412	Human	Human		2021			China
B5/H24RxC	This study	CRE-07F-35-D46	PRJNA931432	SRR24457410	Human	Human		2021			China
B5/H24RxC	This study	CRE-0E8-15-B30	PRJNA931432	SRR24457409	Human	Human	Catheter urine	2021			China
B5/H24RxC	This study	CRE-36B-52-Re-A10	PRJNA931432	SRR24457408	Human	Human	Urine	2021			China
	This study	CRE-38D-2	PRJNA931432	SRR24457407	Human	Human	Blood	2021			China
	This study	CRE-474-13-A05	PRJNA931432	SRR24457406	Human	Human	Urine	2021			China
B5/H24RxC	This study	SC-125-C09_S55	PRJNA931432	SRR24457405	Human	Human	Urine	2021			China
B5/H24RxC	This study	SC-150-C30	PRJNA931432	SRR24457404	Human	Human	Urine	2021			China
	This study	SC-181-D12	PRJNA931432	SRR24457403	Human	Human	Urine	2021			China
	This study	SC-185-D16_S76	PRJNA931432	SRR24457402	Human	Human	Ascites	2021			China
B5/H24RxC	This study	SC-207-B08	PRJNA931432	SRR24457401	Human	Human	Sputum	2021			China
B5/H24RxC	This study	SC-239-B40_S87	PRJNA931432	SRR24457399	Human	Human	Tracheal aspiration fluid	2021			China
B5/H24RxC	This study	SC-246-B47	PRJNA931432	SRR24457398	Human	Human	Clean mid-stream urine	2021			China
	This study	SC343-D16_S80	PRJNA931432	SRR24457397	Human	Human	Urine	2021			China
	This study	SC344-D17	PRJNA931432	SRR24457396	Human	Human	Urine	2021			China
	This study	SHZH3	PRJNA931432	SRR24224929	Human	Human	Urine	2020			China
	This study	SHZH5	PRJNA931432	SRR24224907	Human	Human	Rectal Swab	2020			China
	This study	SHZH8	PRJNA931432	SRR24224900	Human	Human	Urine	2020			China
B5/H24RxC	This study	SHZH9	PRJNA931432	SRR24224899	Human	Human	Blood	2020			China
CP013112.1	Reference	YD786	PRJNA300553		Human	Human	Urine	2012			United States
