# Supplementary material for: Global emergence of a hypervirulent carbapenem-resistant Escherichia coli ST410 clone
Source: Nat Commun. 2024 Jan 12;15:494. doi: 10.1038/s41467-023-43854-3 (PMC10786849; doi:10.1038/s41467-023-43854-3)
Supplement: Supplementary file 6 — Supplementary Data 3 [file 41467_2023_43854_MOESM6_ESM.xlsx]

## Sheet: Sheet1
Suppelementary Data 3: Metadata for the E.coli ST410 isolated from the children's hospital in eastern China.
Isolate	Patient ID	Isolation Time	Admission Time	Discharge Time	Gender	Age group (days)	Samples type	Infection type	Complications	Hospital Department
20_16	P30	2020-05-22	2020-04-13	2020-07-10	female	0-30	Ascites	Neonatal Septicemia	Purulent meningitis	Neonatology
20_8	P25	2020-04-04	2020-03-03	2020-05-01	female	0-30	Blood	Neonatal Septicemia	Necrotizing enterocolitis of the newborn	Neonatology
20_22	P37	2020-06-14	2020-06-05	2020-06-19	male	0-30	Urine	Urinary tract infection	Neonatal pneumonia	Neonatology
18_25	P07	2018-11-21	2018-11-15	2018-11-24	female	0-30	Urine	Urinary tract infection	Neonatal pneumonia	Neonatology
18_15	P05	2018-09-14	2018-09-07	2018-09-17	female	0-30	Sputum	Pneumonia	Coagulation disorders	Neonatology
20_2	P23	2020-01-21	2020-01-14	2020-01-27	female	0-30	Urine	Urinary tract infection	Neonatal pneumonia	Neonatology
20_4	P24	2020-02-07	2020-01-24	2020-02-10	female	0-30	Urine	Urinary tract infection	Pathological jaundice of newborn	Neonatology
18_29	P09	2018-12-20	2018-12-10	2018-12-24	female	0-30	Urine	Urinary tract infection	Atrial septal defect	Neonatology
20_19	P39	2020-06-11	2020-06-09	2020-06-28	female	0-30	Urine	Urinary tract infection	Neonatal pneumonia	Neonatology
20_10	P29	2020-04-08	2020-04-08	2020-05-11	female	0-30	Ascites	Neonatal Septicemia	Neonatal pneumonia	Neonatology
20_11	P29-2	2020-04-08	2020-04-08	2020-05-11	female	0-30	Ascites	Neonatal Septicemia	Neonatal pneumonia	Neonatology
20_29	P43	2020-08-11	2020-07-17	2020-08-19	male	0-30	Sputum	Bronchopneumonia	Pulmonary arterial hypertension	Surgical Intensive Care Unit
18_13	P04	2018-09-09	2018-09-03	2018-09-13	female	0-30	Urine	Urinary tract infection	Neonatal pneumonia	Neonatology
20_12	P28	2020-04-11	2020-04-07	2020-04-26	female	0-30	Urine	Urinary tract infection	Neonatal sepsis	Neonatology
20_21	P36	2020-06-14	2020-06-01	2020-06-19	female	0-30	Urine	Urinary tract infection	Neonatal pneumonia	Neonatology
18_21	P06	2018-11-10	2018-11-04	2018-11-14	female	0-30	Urine	Urinary tract infection	Neonatal pneumonia	Neonatology
20_3	P22	2020-01-22	2020-01-03	2020-01-30	female	0-30	Urine	Urinary tract infection	Neonatal sepsis	Neonatology
19_12	P16	2019-06-11	2019-06-06	2019-06-13	female	0-30	Urine	Urinary tract infection	Neonatal pneumonia	Neonatology
19_8	P13	2019-04-23	2019-04-04	2019-05-01	male	0-30	Urine	Urinary tract infection	Neonatal pneumonia	Neonatology
18_11	P03	2018-09-03	2018-08-28	2018-09-07	female	0-30	Urine	Urinary tract infection	Neonatal pneumonia	Neonatology
19_21	P20	2019-08-23	2019-08-18	2019-08-30	female	0-30	Urine	Urinary tract infection	Neonatal pneumonia	Neonatology
19_3	P10	2019-01-03	2018-12-27	2019-01-10	female	0-30	Urine	Urinary tract infection	Neonatal pneumonia	Neonatology
19_17	P18	2019-07-15	2019-07-05	2019-07-23	female	0-30	Urine	Urinary tract infection	Neonatal pneumonia	Neonatology
20_28	P44	2020-07-29	2020-07-21	2020-08-03	female	0-30	Urine	Urinary tract infection	Congenital heart disease	Neonatology
20_24	P40	2020-07-06	2020-06-29	2020-07-07	male	0-30	Sputum	Neonatal pneumonia	Pathological jaundice of newborn	Neonatology
20_5	P26	2020-03-04	2020-03-03	2020-03-07	female	31-60	Sputum	Bronchopneumonia	Gastric volvulus	Pneumology
18_26	P08	2018-11-29	2018-11-28	2018-12-06	male	31-60	Sputum	Bronchopneumonia	Myocardial damage	Pneumology
19_13	P17	2019-06-14	2019-06-13	2019-06-25	female	31-60	Sputum	Bronchopneumonia	Urinary tract infection	Infectious disease
19_14	P17-2	2019-06-15	2019-06-13	2019-06-25	female	31-60	Sputum	Bronchopneumonia	Urinary tract infection	Infectious disease
19_9	P14	2019-05-22	2019-05-22	2019-05-28	female	31-60	Sputum	Bronchopneumonia	Rotavirus enteritis	Neonatology
19_15	P15	2019-06-12	2019-05-30	2019-06-27	female	31-60	Urine	Urinary tract infection	sepsis	Renal immunology
20_1	P21	2020-01-03	2020-01-03	2020-01-12	male	31-60	Urine	Urinary tract infection	Bronchopneumonia	Renal immunology
20_27	P45	2020-07-27	2020-07-26	2020-08-07	male	31-60	Sputum	Bronchopneumonia	Granulocytopenia	Neonatology
19_6	P11	2019-02-11	2019-02-07	2019-02-15	male	61-90	Urine	Urinary tract infection	Bronchopneumonia	Cardiology
20_25	P41	2020-07-06	2020-07-05	2020-07-09	male	61-90	Urine	Urinary tract infection	Pediatric enteritis	Infectious disease
20_23	P47	2020-07-06	2020-07-06	2020-07-06	female	61-90	Urine	Urinary tract infection	NA	Neonatology
20_18	P35	2020-05-28	2020-05-26	2020-06-17	male	91-120	Urine	Urinary tract infection	Purulent meningitis	Infectious disease
19_7	P12	2019-04-13	2019-04-03	2019-04-20	male	91-120	Urine	Urinary tract infection	Sepsis	Renal immunology
20_14	P33	2020-05-10	2020-05-01	2020-05-15	female	91-120	Urine	Urinary tract infection	Vesicoureteral reflux	Rheumatology and immunology
20_13	P31	2020-04-15	2020-04-14	2020-04-29	male	91-120	Urine	Urinary tract infection	Left hydronephrosis	Renal immunology
20_9	P27	2020-04-07	2020-03-28	2020-04-09	female	91-120	Sputum	Infant pneumonia	Abnormal liver function	Neonatology
20_17	P34	2020-05-25	2020-05-24	2020-06-18	male	121-150	Sputum	Bronchopneumonia	Cytomegalovirus infection	Neonatology
20_30	P46	2020-08-30	2020-08-28	2020-09-04	female	151-180	Urine	Urinary tract infection	Hand-foot-mouth disease	Rheumatology and immunology
20_26	P42	2020-07-13	2020-07-10	2020-07-16	female	>180	Urine	Urinary tract infection	Upper respiratory tract infection	Infectious disease
19_18	P19	2019-07-22	2019-07-20	2019-07-27	female	>180	Urine	Urinary tract infection	NA	Renal immunology
20_20	P38	2020-06-12	2020-06-08	2020-07-03	female	>180	Urine	Urinary tract infection	Mycoplasma infection	Renal immunology
18_10	P02	2018-08-27	2018-08-09	2018-09-19	male	>180	Sputum	Pneumonia	Respiratory failure	Pediatric Intensive Care Unit
18_4	P01	2018-04-13	2018-03-22	2018-05-26	male	>180	Blood	Bacteremia	Sepsis	Hematology
20_15	P32	2020-05-18	2020-04-16	2020-06-05	female	>180	Pus	Brain abscess	Acute tonsillitis	Neurosurgery
