# Supplementary material for: Global emergence of a hypervirulent carbapenem-resistant Escherichia coli ST410 clone
Source: Nat Commun. 2024 Jan 12;15:494. doi: 10.1038/s41467-023-43854-3 (PMC10786849; doi:10.1038/s41467-023-43854-3)
Supplement: Supplementary file 7 — Supplementary Data 4 [file 41467_2023_43854_MOESM7_ESM.xlsx]

## Sheet: sheet1
Supplementary Data 4: AMR gene identification for the global collection of ST410 (n=956) uisng abritAMR pipeline
Clone	Isolate	Colistin	ESBL (AmpC type)	Efflux	Aztreonam	Quinolone	Fosfomycin	Carbapenemase	Carbapenemase (MBL)	Other antimicrobial	Sulfonamide	Streptomycin	Macrolide	Gentamicin	Tetracycline	Amikacin/Kanamycin/Tobramycin/Quinolone	Beta-lactamase (not ESBL or carbapenemase)	Trimethoprim	Aminoglycosides (Ribosomal methyltransferase)	ESBL	Phenicol/Quinolone	Chloramphenicol/Florfenicol	Rifamycin	Chloramphenicol	Gentamicin/Tobramycin/Apramycin	Other aminoglycoside resistance (non-RMT)	Nitrofurantoin	Amikacin/Kanamycin/Tobramycin	Lincosamides	Kanamycin	Beta-lactamase (narrow-spectrum)	Ampicillin/Chloramphenicol/Quinolone/Rifampin/Tetracycline	Gentamicin/Kanamycin/Tobramycin	Beta-lactamase (unknown spectrum)	Azithromycin/Clarithromycin/Erythromycin
B4/H24RxC	SRR9734633	pmrB_Y358N	blaCMY-2,blaEC-15*	acrF*,mdtM*	ftsI_N337NYRIN	gyrA_D87N,gyrA_S83L,parC_S80I,parE_S458A,qnrS1	glpT_E448K	blaOXA-181	blaNDM-5	ble	sul1,sul2	aadA2,aadA5,aph(3'')-Ib,aph(6)-Id	mph(A)	aac(3)-IId	tet(B)	aac(6')-Ib-cr5	blaOXA-1,blaTEM-1	dfrA12,dfrA17	rmtB1	blaCTX-M-15
B4/H24RxC	SRR5714048	pmrB_Y358N	blaCMY-2,blaEC-15*	acrF*,mdtM*	ftsI_N337NYRIN	gyrA_D87N,gyrA_S83L,parC_S80I,parE_S458A,qnrS1	glpT_E448K	blaOXA-181			sul1,sul2	aadA5,aph(3'')-Ib,aph(6)-Id	mph(A)	aac(3)-IId	tet(B)	aac(6')-Ib-cr5	blaOXA-1,blaTEM-1	dfrA17		blaCTX-M-15
B4/H24RxC	ERR4180580	pmrB_Y358N	blaEC-15*	acrF*,mdtM*	ftsI_N337NYRIN	gyrA_D87N,gyrA_S83L,parC_S80I,parE_S458A,qnrS1	glpT_E448K	blaOXA-181			sul1	aadA5			tet(B)	aac(6')-Ib-cr5	blaOXA-1,blaTEM-1	dfrA17
B4/H24RxC	922-HS034-B07_S8	pmrB_Y358N	blaCMY-2,blaEC-15*	acrF*,mdtM*	ftsI_N337NYRIN	gyrA_D87N,gyrA_S83L,parC_S80I,parE_S458A	glpT_E448K		blaNDM-5	ble	sul1	aadA2						dfrA12
B4/H24RxC	SRR12569952	pmrB_Y358N	blaCMY-2,blaEC-15*	acrF*,mdtM*	ftsI_N337NYRIN	gyrA_D87N,gyrA_S83L,parC_S80I,parE_S458A,qnrS1	glpT_E448K	blaOXA-181			sul1,sul2	aadA5,aph(3'')-Ib,aph(6)-Id	mph(A)	aac(3)-IId	tet(B)	aac(6')-Ib-cr5	blaOXA-1,blaTEM-1	dfrA17		blaCTX-M-15
B4/H24RxC	ERR2639307	pmrB_Y358N	blaCMY-2,blaEC-15*	acrF*,mdtM*	ftsI_N337NYRIN	gyrA_D87N,gyrA_S83L,parC_S80I,parE_S458A,qnrS1	glpT_E448K	blaOXA-181			sul1,sul2	aadA5,aph(3'')-Ib,aph(6)-Id	mph(A)	aac(3)-IId	tet(B)	aac(6')-Ib-cr5	blaOXA-1,blaTEM-1	dfrA17		blaCTX-M-15
B4/H24RxC	ERR4180576	pmrB_Y358N	blaCMY-2,blaEC-15*	acrF*,mdtM*	ftsI_N337NYRIN	gyrA_D87N,gyrA_S83L,parC_S80I,parE_S458A,qnrS1	glpT_E448K	blaOXA-181	blaNDM-5	ble	sul1,sul2	aadA2,aadA5,aph(3'')-Ib,aph(6)-Id	mph(A)	aac(3)-IId	tet(B)	aac(6')-Ib-cr5	blaOXA-1,blaTEM-1	dfrA12,dfrA17		blaCTX-M-15
B4/H24RxC	ERR2639275	pmrB_Y358N	blaCMY-2,blaEC-15*	acrF*,mdtM*	ftsI_N337NYRIN	gyrA_D87N,gyrA_S83L,parC_S80I,parE_S458A,qnrS1	glpT_E448K	blaOXA-181			sul1,sul2	aadA5,aph(3'')-Ib,aph(6)-Id	mph(A)	aac(3)-IId	tet(B)	aac(6')-Ib-cr5	blaOXA-1,blaTEM-1	dfrA17		blaCTX-M-15
B4/H24RxC	DRR150296	pmrB_Y358N	blaCMY-2,blaEC-15*	acrF*,mdtM*	ftsI_N337NYRIN	gyrA_D87N,gyrA_S83L,parC_S80I,parE_S458A,qnrS1	glpT_E448K	blaOXA-181			sul1,sul2	aadA5,aph(3'')-Ib,aph(6)-Id	mph(A)	aac(3)-IId	tet(B)	aac(6')-Ib-cr5	blaOXA-1,blaTEM-1	dfrA17		blaCTX-M-15
B4/H24RxC	ERR2639308	pmrB_Y358N	blaCMY-2,blaEC-15*	acrF*,mdtM*	ftsI_N337NYRIN	gyrA_D87N,gyrA_S83L,parC_S80I,parE_S458A,qnrS1	glpT_E448K	blaOXA-181			sul1,sul2	aadA5,aph(3'')-Ib,aph(6)-Id	erm(B)*,mph(A)		tet(B)	aac(6')-Ib-cr5	blaOXA-1,blaTEM-1	dfrA17		blaCTX-M-15
B4/H24RxC	SRR9734632	pmrB_Y358N	blaCMY-2,blaEC-15*	acrF*,mdtM*	ftsI_N337NYRIN	gyrA_D87N,gyrA_S83L,parC_S80I,parE_S458A,qnrS1	glpT_E448K	blaOXA-181			sul1,sul2	aadA5,aph(3'')-Ib,aph(6)-Id	mph(A)	aac(3)-IId	tet(B)	aac(6')-Ib-cr5	blaOXA-1,blaTEM-1	dfrA17		blaCTX-M-15
B4/H24RxC	ERR2652830	pmrB_Y358N	blaCMY-2,blaEC-15*	acrF*,mdtM*	ftsI_N337NYRIN	gyrA_D87N,gyrA_S83L,parC_S80I,parE_S458A,qnrS1	glpT_E448K	blaOXA-181			sul1	aadA5,aph(3'')-Ib,aph(6)-Id	mph(A)	aac(3)-IId	tet(B)		blaTEM-1	dfrA17		blaCTX-M-15
B4/H24RxC	922-HS039-B12_S13	pmrB_Y358N	blaCMY-2,blaEC-15*	acrF*,mdtM*	ftsI_N337NYRIN	gyrA_D87N,gyrA_S83L,parC_S80I,parE_S458A	fosA3,glpT_E448K		blaNDM-5	ble	sul3	aadA1,aadA2	mph(A)	aac(3)-IId	tet(A)*			dfrA12	rmtB1	blaCTX-M-55	oqxA,oqxB			cmlA1						aph(3')-Ia
B4/H24RxC	ERR2639289	pmrB_Y358N	blaCMY-2,blaEC-15*	acrF*,mdtM*	ftsI_N337NYRIN	gyrA_D87N,gyrA_S83L,parC_S80I,parE_S458A,qnrS1	glpT_E448K	blaOXA-181			sul1	aadA5			tet(B)	aac(6')-Ib-cr5	blaOXA-1,blaTEM-1	dfrA17		blaCTX-M-15
B4/H24RxC	SRR12569947	pmrB_Y358N	blaCMY-2,blaEC-15*	acrF*,mdtM*	ftsI_N337NYRIN	gyrA_D87N,gyrA_S83L,parC_S80I,parE_S458A,qnrS1	glpT_E448K	blaOXA-181	blaNDM-5	ble	sul1,sul2	aadA2,aph(3'')-Ib,aph(6)-Id	mph(A)	aac(3)-IId	tet(B)	aac(6')-Ib-cr5	blaOXA-1,blaTEM-1	dfrA12		blaCTX-M-15
B4/H24RxC	ERR5685367	pmrB_Y358N	blaCMY-2,blaEC-15*	acrF*,mdtM*	ftsI_N337NYRIN	gyrA_D87N,gyrA_S83L,parC_S80I,parE_S458A,qnrS1	glpT_E448K	blaOXA-181	blaNDM-5	ble	sul1	aadA2,aadA5	mph(A)	aac(3)-IId	tet(B)	aac(6')-Ib-cr5	blaTEM-1	dfrA12,dfrA17	rmtB1	blaCTX-M-15
B4/H24RxC	SRR9734649	pmrB_Y358N	blaCMY-2,blaEC-15*	acrF*,mdtM*	ftsI_N337NYRIN	gyrA_D87N,gyrA_S83L,parC_S80I,parE_S458A,qnrS1	glpT_E448K	blaOXA-181			sul1,sul2	aadA5,aph(3'')-Ib,aph(6)-Id	mph(A)	aac(3)-IId	tet(B)	aac(6')-Ib-cr5	blaOXA-1,blaTEM-1	dfrA17		blaCTX-M-15
B4/H24RxC	ERR2652786	pmrB_Y358N	blaCMY-2,blaEC-15*	acrF*,mdtM*	ftsI_N337NYRIN	gyrA_D87N,gyrA_S83L,parC_S80I,parE_S458A,qnrS1	glpT_E448K	blaOXA-181	blaNDM-4	ble	sul1,sul2	aadA2,aadA5,aph(3'')-Ib,aph(6)-Id		aac(3)-IIe	tet(B)	aac(6')-Ib-cr5	blaOXA-1,blaTEM-1	dfrA12,dfrA17	rmtB1	blaCTX-M-15
B4/H24RxC	SRR9030659	pmrB_Y358N	blaCMY-2,blaEC-15*	acrF*,mdtM*	ftsI_N337NYRIN	gyrA_D87N,gyrA_S83L,parC_S80I,parE_S458A	glpT_E448K		blaNDM-5	ble	sul1,sul2	aadA5,aph(3'')-Ib,aph(6)-Id	mph(A)	aac(3)-IId	tet(B)	aac(6')-Ib-cr5	blaOXA-1,blaTEM-1	dfrA17		blaCTX-M-15
B4/H24RxC	SRR13371312	pmrB_Y358N	blaCMY-2,blaEC-15*	acrF*,mdtM*	ftsI_N337NYRIN	gyrA_D87N,gyrA_S83L,parC_S80I,parE_S458A,qnrS1	glpT_E448K	blaOXA-181			sul1	aadA5			tet(B)	aac(6')-Ib-cr5	blaOXA-1,blaTEM-1	dfrA17		blaCTX-M-15
B4/H24RxC	ERR2652808	pmrB_Y358N	blaCMY-2*,blaEC-15*	acrF*,mdtM*	ftsI_N337NYRIN	gyrA_D87N,gyrA_S83L,parC_S80I,parE_S458A,qnrS1	glpT_E448K	blaOXA-181			sul1,sul2	aadA5,aph(3'')-Ib,aph(6)-Id	mph(A)	aac(3)-IId	tet(B)	aac(6')-Ib-cr5*	blaOXA-1,blaTEM-1	dfrA17		blaCTX-M-15
B4/H24RxC	ERR7436860	pmrB_Y358N	blaCMY-2,blaEC-15*	acrF*,mdtM*	ftsI_N337NYRIN	gyrA_D87N,gyrA_S83L,parC_S80I,parE_S458A	glpT_E448K				sul1	aadA5			tet(B)	aac(6')-Ib-cr5	blaOXA-1,blaTEM-1	dfrA17*		blaCTX-M-15
B4/H24RxC	ERR2652825	pmrB_Y358N	blaCMY-2,blaEC-15*	acrF*,mdtM*	ftsI_N337NYRIN	gyrA_D87N,gyrA_S83L,parC_S80I,parE_S458A,qnrS1	glpT_E448K	blaOXA-181			sul1,sul2	aadA5,aph(3'')-Ib,aph(6)-Id	mph(A)	aac(3)-IId	tet(B)	aac(6')-Ib-cr5	blaOXA-1,blaTEM-1	dfrA17		blaCTX-M-15
B4/H24RxC	SRR16893801	pmrB_Y358N	blaCMY-2,blaEC-15*	acrF*,mdtM*	ftsI_N337NYRIN	gyrA_D87N,gyrA_S83L,parC_S80I,parE_S458A,qnrS1	glpT_E448K	blaOXA-181	blaNDM-5	ble	sul1	aadA2,aadA5			tet(B)	aac(6')-Ib-cr5	blaOXA-1,blaTEM-1	dfrA12,dfrA17	rmtB1	blaCTX-M-15
B4/H24RxC	ERR2652793	pmrB_Y358N	blaCMY-2,blaEC-15*	acrF*,mdtM*		gyrA_D87N,gyrA_S83L,parC_S80I,parE_S458A,qnrS1	glpT_E448K	blaOXA-181			sul1,sul2	aadA5,aph(3'')-Ib,aph(6)-Id		aac(3)-IId	tet(B)	aac(6')-Ib-cr5	blaOXA-1,blaTEM-1	dfrA17		blaCTX-M-15
B4/H24RxC	SRR12902469	pmrB_Y358N	blaCMY-2,blaEC-15*	acrF*,mdtM*	ftsI_N337NYRIN	gyrA_D87N,gyrA_S83L,parC_S80I,parE_S458A,qnrS1	glpT_E448K	blaOXA-181			sul1	aadA5			tet(B)	aac(6')-Ib-cr5	blaOXA-1,blaTEM-1	dfrA17		blaCTX-M-15
B4/H24RxC	ERR2652827	pmrB_Y358N	blaCMY-2,blaEC-15*	acrF*,mdtM*	ftsI_N337NYRIN	gyrA_D87N,gyrA_S83L,parC_S80I,parE_S458A,qnrS1	glpT_E448K	blaOXA-181	blaNDM-5	ble	sul1,sul2	aadA2,aadA5,aph(3'')-Ib,aph(6)-Id	mph(A)	aac(3)-IId	tet(B)	aac(6')-Ib-cr5	blaOXA-1,blaTEM-1	dfrA12,dfrA17		blaCTX-M-15
B4/H24RxC	ERR2652812	pmrB_Y358N	blaCMY-2,blaEC-15*	acrF*,mdtM*	ftsI_N337NYRIN	gyrA_D87N,gyrA_S83L,parC_S80I,parE_S458A,qnrS1	glpT_E448K	blaOXA-181			sul1,sul2	aadA5,aph(3'')-Ib,aph(6)-Id	mph(A)	aac(3)-IId	tet(B)	aac(6')-Ib-cr5	blaOXA-1,blaTEM-1	dfrA17		blaCTX-M-15
B4/H24RxC	DRR150303	pmrB_Y358N	blaCMY-2,blaEC-15*	acrF*,mdtM*	ftsI_N337NYRIN	gyrA_D87N,gyrA_S83L,parC_S80I,parE_S458A,qnrS1	glpT_E448K	blaOXA-181			sul1,sul2	aadA5,aph(3'')-Ib,aph(6)-Id	mph(A)	aac(3)-IId	tet(B)	aac(6')-Ib-cr5	blaOXA-1,blaTEM-1	dfrA17		blaCTX-M-15
B4/H24RxC	SRR13001400	pmrB_Y358N	blaCMY-2,blaEC-15*	acrF*,mdtM*	ftsI_N337NYRIN	gyrA_D87N,gyrA_S83L,parC_S80I,parE_S458A	glpT_E448K				sul1,sul2	aadA5,aph(3'')-Ib,aph(6)-Id	mph(A)	aac(3)-IId	tet(B)	aac(6')-Ib-cr5	blaOXA-1,blaTEM-1	dfrA17		blaCTX-M-15
B4/H24RxC	ERR2652788	pmrB_Y358N	blaCMY-2,blaEC-15*	acrF*,mdtM*	ftsI_N337NYRIN	gyrA_D87N,gyrA_S83L,parC_S80I,parE_S458A,qnrS1	glpT_E448K	blaOXA-181			sul1,sul2	aadA5,aph(3'')-Ib,aph(6)-Id	mph(A)	aac(3)-IId	tet(B)	aac(6')-Ib-cr5	blaOXA-1,blaTEM-1	dfrA17		blaCTX-M-15
B4/H24RxC	ERR4180577	pmrB_Y358N	blaCMY-2,blaEC-15*	acrF*,mdtM*	ftsI_N337NYRIN	gyrA_D87N,gyrA_S83L,parC_S80I,parE_S458A,qnrS1	glpT_E448K	blaOXA-181	blaNDM-5	ble	sul1	aadA2,aadA5			tet(B)	aac(6')-Ib-cr5	blaOXA-1,blaTEM-1	dfrA12,dfrA17		blaCTX-M-15
B4/H24RxC	ERR2652800	pmrB_Y358N	blaCMY-2*,blaEC-15*	acrF*,mdtM*	ftsI_N337NYRIN	gyrA_D87N,gyrA_S83L,parC_S80I,parE_S458A,qnrS1	glpT_E448K	blaOXA-181			sul1,sul2	aadA5,aph(3'')-Ib,aph(6)-Id		aac(3)-IId	tet(B)			dfrA17
B4/H24RxC	SRR12898936	pmrB_Y358N	blaCMY-2,blaEC-15*	acrF*,mdtM*	ftsI_N337NYRIN	gyrA_D87N,gyrA_S83L,parC_S80I,parE_S458A	glpT_E448K		blaNDM-5	ble	sul1	aadA2,aadA5,aph(3'')-Ib,aph(6)-Id	erm(B)*,mph(A)	aac(3)-IId	tet(B)	aac(6')-Ib-cr5	blaOXA-1,blaTEM-1	dfrA12,dfrA17		blaCTX-M-15
B4/H24RxC	ERR3328925	pmrB_Y358N	blaCMY-2,blaEC-15*	acrF*,mdtM*	ftsI_N337NYRIN	gyrA_D87N,gyrA_S83L,parC_S80I,parE_S458A,qnrS1	glpT_E448K	blaOXA-181			sul1	aadA5			tet(B)	aac(6')-Ib-cr5	blaOXA-1,blaTEM-1	dfrA17		blaCTX-M-15
B4/H24RxC	ERR2639271	pmrB_Y358N	blaCMY-2,blaEC-15*	acrF*,mdtM*	ftsI_N337NYRIN	gyrA_D87N,gyrA_S83L,parC_S80I,parE_S458A,qnrS1	glpT_E448K	blaOXA-181			sul1,sul2	aadA5,aph(3'')-Ib,aph(6)-Id	mph(A)	aac(3)-IId	tet(B)	aac(6')-Ib-cr5	blaOXA-1,blaTEM-1	dfrA17		blaCTX-M-15
B4/H24RxC	SRR9734564	pmrB_Y358N	blaCMY-2,blaEC-15*	acrF*,mdtM*		gyrA_D87N,gyrA_S83L,parC_S80I,parE_S458A,qnrS1	glpT_E448K	blaOXA-181			sul1,sul2	aadA5,aph(3'')-Ib,aph(6)-Id	mph(A)	aac(3)-IId	tet(B)	aac(6')-Ib-cr5	blaOXA-1,blaTEM-1	dfrA17		blaCTX-M-15
B4/H24RxC	27-B35	pmrB_Y358N	blaCMY-2,blaEC-15*	acrF*,mdtM*	ftsI_N337NYRIN	gyrA_D87N,gyrA_S83L,parC_S80I,parE_S458A	fosA3,glpT_E448K		blaNDM-5	ble	sul2,sul3	aadA1,aadA2,aph(3'')-Ib,aph(6)-Id	mph(A)	aac(3)-IId	tet(A)*			dfrA12	rmtB1	blaCTX-M-55	oqxA,oqxB			cmlA1						aph(3')-Ia
B4/H24RxC	ERR5685369	pmrB_Y358N	blaCMY-165*,blaEC-15*	acrF*,mdtM*	ftsI_N337NYRIN	gyrA_D87N,gyrA_S83L,parC_S80I,parE_S458A,qnrS1	glpT_E448K	blaOXA-181	blaNDM-5	ble	sul1	aadA2,aadA5	mph(A)	aac(3)-IId	tet(B)	aac(6')-Ib-cr5	blaOXA-1,blaTEM-1	dfrA12,dfrA17	rmtB1	blaCTX-M-15
B4/H24RxC	ERR2652835	pmrB_Y358N	blaCMY-2,blaEC-15*	acrF*,mdtM*	ftsI_N337NYRIN	gyrA_D87N,gyrA_S83L,parC_S80I,parE_S458A,qnrS1	glpT_E448K	blaOXA-181	blaNDM-5	ble	sul1,sul2	aadA2,aadA5,aph(3'')-Ib,aph(6)-Id	mph(A)	aac(3)-IId	tet(B)	aac(6')-Ib-cr5	blaOXA-1,blaTEM-1	dfrA12,dfrA17
B4/H24RxC	SRR9734586	pmrB_Y358N	blaCMY-2,blaEC-15*	acrF*,mdtM*	ftsI_N337NYRIN	gyrA_D87N,gyrA_S83L,parC_S80I,parE_S458A,qnrS1	glpT_E448K	blaOXA-181			sul1	aadA5			tet(B)	aac(6')-Ib-cr5	blaOXA-1,blaTEM-1	dfrA17		blaCTX-M-15
B4/H24RxC	ERR2652816	pmrB_Y358N	blaCMY-2,blaEC-15*	acrF*,mdtM*	ftsI_N337NYRIN	gyrA_D87N,gyrA_S83L,parC_S80I,parE_S458A,qnrS1	glpT_E448K	blaOXA-181			sul1	aadA5			tet(B)	aac(6')-Ib-cr5	blaOXA-1,blaTEM-1	dfrA17		blaCTX-M-15
B4/H24RxC	DRR150331	pmrB_Y358N	blaCMY-2,blaEC-15*	acrF*,mdtM*	ftsI_N337NYRIN	gyrA_D87N,gyrA_S83L,parC_S80I,parE_S458A,qnrS1	glpT_E448K	blaOXA-181			sul1,sul2	aadA5,aph(3'')-Ib,aph(6)-Id	mph(A)	aac(3)-IId	tet(B)	aac(6')-Ib-cr5	blaOXA-1,blaTEM-1	dfrA17		blaCTX-M-15
B4/H24RxC	ERR4180584	pmrB_Y358N	blaCMY-2,blaEC-15*	acrF*,mdtM*	ftsI_N337NYRIN	gyrA_D87N,gyrA_S83L,parC_S80I,parE_S458A,qnrS1	glpT_E448K	blaOXA-181			sul1,sul2	aadA5,aph(3'')-Ib,aph(6)-Id	mph(A)	aac(3)-IId	tet(B)	aac(6')-Ib-cr5	blaOXA-1,blaTEM-1	dfrA17		blaCTX-M-15
B4/H24RxC	SRR5714046	pmrB_Y358N	blaCMY-2,blaEC-15*	acrF*,mdtM*	ftsI_N337NYRIN	gyrA_D87N,gyrA_S83L,parC_S80I,parE_S458A,qnrS1	glpT_E448K	blaOXA-181			sul1,sul2	aadA5,aph(3'')-Ib,aph(6)-Id	mph(A)	aac(3)-IId	tet(B)	aac(6')-Ib-cr5	blaOXA-1,blaTEM-1	dfrA17		blaCTX-M-15
B4/H24RxC	ERR2652824	pmrB_Y358N	blaCMY-2,blaEC-15*	acrF*,mdtM*	ftsI_N337NYRIN	gyrA_D87N,gyrA_S83L,parC_S80I,parE_S458A,qnrS1	glpT_E448K	blaOXA-181			sul1,sul2	aadA5,aph(3'')-Ib,aph(6)-Id	mph(A)	aac(3)-IId	tet(B)	aac(6')-Ib-cr5	blaOXA-1,blaTEM-1	dfrA17		blaCTX-M-15			rpoB_Q513L
B4/H24RxC	ERR4180578	pmrB_Y358N	blaCMY-2,blaEC-15*	acrF*,mdtM*	ftsI_N337NYRIN	gyrA_D87N,gyrA_S83L,parC_S80I,parE_S458A,qnrS1	glpT_E448K	blaOXA-181	blaNDM-5	ble	sul1,sul2	aadA2,aadA5,aph(3'')-Ib,aph(6)-Id	mph(A)	aac(3)-IId	tet(B)	aac(6')-Ib-cr5	blaOXA-1,blaTEM-1	dfrA12,dfrA17		blaCTX-M-15
B4/H24RxC	ERR2538546	pmrB_Y358N	blaCMY-2,blaEC-15*	acrF*,mdtM*	ftsI_N337NYRIN	gyrA_D87N,gyrA_S83L,parC_S80I,parE_S458A,qnrS1	glpT_E448K	blaOXA-181			sul1,sul2	aadA5,aph(3'')-Ib,aph(6)-Id	mph(A)	aac(3)-IId	tet(B)	aac(6')-Ib-cr5	blaOXA-1,blaTEM-1	dfrA17		blaCTX-M-15
B4/H24RxC	ERR2639272	pmrB_Y358N	blaCMY-2,blaEC-15*	acrF*,mdtM*	ftsI_N337NYRIN	gyrA_D87N,gyrA_S83L,parC_S80I,parE_S458A,qnrS1	glpT_E448K	blaFRI-1*,blaOXA-181			sul1,sul2	aadA5,aph(3'')-Ib,aph(6)-Id	mph(A)	aac(3)-IId	tet(B)	aac(6')-Ib-cr5	blaOXA-1,blaTEM-1	dfrA17		blaCTX-M-15
B4/H24RxC	CRE-474-13-A05	pmrB_Y358N	blaCMY-2,blaEC-15*	acrF*,mdtM*	ftsI_N337NYRIN	gyrA_D87N,gyrA_S83L,parC_S80I,parE_S458A,qnrS1	glpT_E448K	blaOXA-181	blaNDM-5	ble	sul1,sul2	aadA2*,aadA5,aph(3'')-Ib,aph(6)-Id		aac(3)-IId	tet(B)	aac(6')-Ib-cr5	blaOXA-1,blaTEM-1*	dfrA17	rmtB1	blaCTX-M-15
B4/H24RxC	SRR13001296	pmrB_Y358N	blaCMY-2,blaEC-15*	acrF*,mdtM*	ftsI_N337NYRIN	gyrA_D87N,gyrA_S83L,parC_S80I,parE_S458A	glpT_E448K				sul1,sul2	aadA5,aph(3'')-Ib,aph(6)-Id	mph(A)	aac(3)-IId	tet(B)		blaTEM-1	dfrA17		blaCTX-M-15
B4/H24RxC	SRR10291815	pmrB_Y358N	blaCMY-2,blaEC-15*	acrF*,mdtM*	ftsI_N337NYRIN	gyrA_D87N,gyrA_S83L,parC_S80I,parE_S458A,qnrS1	glpT_E448K	blaOXA-181	blaNDM-5	ble	sul1	aadA2,aadA5			tet(B)	aac(6')-Ib-cr5	blaOXA-1,blaTEM-1	dfrA12,dfrA17	rmtB1	blaCTX-M-15
B4/H24RxC	ERR2652785	pmrB_Y358N	blaCMY-2,blaEC-15*	acrF*,mdtM*	ftsI_N337NYRIN	gyrA_D87N,gyrA_S83L,parC_S80I,parE_S458A,qnrS1	glpT_E448K	blaOXA-181	blaNDM-4	ble	sul1,sul2	aadA2,aadA5,aph(3'')-Ib,aph(6)-Id			tet(B)	aac(6')-Ib-cr5	blaOXA-1,blaTEM-1	dfrA12,dfrA17	rmtB1	blaCTX-M-15
B4/H24RxC	ERR2639314	pmrB_Y358N	blaCMY-2,blaEC-15*	acrF*,mdtM*	ftsI_N337NYRIN	gyrA_D87N,gyrA_S83L,parC_S80I,parE_S458A,qnrS1	glpT_E448K	blaOXA-181			sul1,sul2	aadA5,aph(3'')-Ib,aph(6)-Id	mph(A)	aac(3)-IId	tet(B)	aac(6')-Ib-cr5	blaOXA-1,blaTEM-1	dfrA17		blaCTX-M-15
B4/H24RxC	SRR12569983	pmrB_Y358N	blaCMY-2,blaEC-15*	acrF*,mdtM*	ftsI_N337NYRIN	gyrA_D87N,gyrA_S83L,parC_S80I,parE_S458A,qnrS1	glpT_E448K	blaOXA-181			sul1,sul2	aadA5,aph(3'')-Ib,aph(6)-Id	mph(A)	aac(3)-IId	tet(B)	aac(6')-Ib-cr5	blaOXA-1,blaTEM-1	dfrA17		blaCTX-M-15
B4/H24RxC	ERR2652814	pmrB_Y358N	blaCMY-2,blaEC-15*	acrF*,mdtM*	ftsI_N337NYRIN	gyrA_D87N,gyrA_S83L,parC_S80I,parE_S458A,qnrS1	glpT_E448K	blaOXA-181	blaNDM-5	ble	sul1,sul2	aadA2,aadA5,aph(3'')-Ib,aph(6)-Id	mph(A)	aac(3)-IId	tet(B)	aac(6')-Ib-cr5	blaTEM-1	dfrA12,dfrA17
B4/H24RxC	ERR2088799	pmrB_Y358N	blaCMY-2,blaEC-15*	acrF*,mdtM*	ftsI_N337NYRIN	gyrA_D87N,gyrA_S83L,parC_S80I,parE_S458A,qnrS1	glpT_E448K	blaOXA-181			sul1,sul2	aadA1,aadA5,aph(3'')-Ib,aph(6)-Id	mph(A)	aac(3)-IId	tet(B)	aac(6')-Ib-cr5	blaOXA-1,blaTEM-1	dfrA17		blaCTX-M-15				catA1
B4/H24RxC	ERR2639306	pmrB_Y358N	blaCMY-2,blaEC-15*	acrF*,mdtM*	ftsI_N337NYRIN	gyrA_D87N,gyrA_S83L,parC_S80I,parE_S458A,qnrS1	glpT_E448K	blaOXA-181			sul1,sul2	aadA5,aph(3'')-Ib,aph(6)-Id	mph(A)	aac(3)-IId	tet(B)	aac(6')-Ib-cr5	blaOXA-1,blaTEM-1	dfrA17		blaCTX-M-15
B4/H24RxC	ERR5685364	pmrB_Y358N	blaCMY-2,blaEC-15*	acrF*,mdtM*	ftsI_N337NYRIN	gyrA_D87N,gyrA_S83L,parC_S80I,parE_S458A,qnrS1	glpT_E448K	blaOXA-181	blaNDM-5	ble	sul1	aadA2,aadA5	mph(A)	aac(3)-IId	tet(B)	aac(6')-Ib-cr5	blaOXA-1,blaTEM-1	dfrA12,dfrA17	rmtB1	blaCTX-M-15
B4/H24RxC	SRR16610211	pmrB_Y358N	blaCMY-2,blaEC-15*	acrF*,mdtM*	ftsI_N337NYRIN	gyrA_D87N,gyrA_S83L,parC_S80I,parE_S458A	glpT_E448K		blaNDM-5	ble	sul2	aadA2,aadA5,aph(3'')-Ib,aph(6)-Id	mph(A)	aac(3)-IId	tet(B)	aac(6')-Ib-cr5	blaOXA-1,blaTEM-35	dfrA12,dfrA17		blaCTX-M-15
B4/H24RxC	ERR2639315	pmrB_Y358N	blaCMY-2,blaEC-15*	acrF*,mdtM*	ftsI_N337NYRIN	gyrA_D87N,gyrA_S83L,parC_S80I,parE_S458A,qnrS1	glpT_E448K	blaOXA-181			sul1	aadA5			tet(B)	aac(6')-Ib-cr5	blaOXA-1,blaTEM-1	dfrA17		blaCTX-M-15
B4/H24RxC	SRR9113458	pmrB_Y358N	blaCMY-2,blaEC-15*	acrF*,mdtM*	ftsI_N337NYRIN	gyrA_D87N,gyrA_S83L,parC_S80I,parE_S458A,qnrS1	glpT_E448K	blaOXA-181			sul1,sul2	aadA5,aph(3'')-Ib,aph(6)-Id	mph(A)	aac(3)-IId	tet(B)	aac(6')-Ib-cr5	blaOXA-1,blaTEM-1	dfrA17		blaCTX-M-15
B4/H24RxC	DRR122464	pmrB_Y358N	blaCMY-2,blaEC-15*	acrF*,mdtM*	ftsI_N337NYRIN	gyrA_D87N,gyrA_S83L,parC_S80I,parE_S458A	glpT_E448K		blaNDM-1	ble	sul1	aadA5		aac(3)-IId	tet(B)	aac(6')-Ib-cr5	blaOXA-1,blaTEM-1	dfrA17		blaCTX-M-15
B4/H24RxC	ERR2652823	pmrB_Y358N	blaCMY-2,blaEC-15*	acrF*,mdtM*	ftsI_N337NYRIN	gyrA_D87N,gyrA_S83L,parC_S80I,parE_S458A,qnrS1	glpT_E448K	blaOXA-181			sul1,sul2	aadA5,aph(3'')-Ib,aph(6)-Id	mph(A)	aac(3)-IId	tet(B)	aac(6')-Ib-cr5	blaOXA-1,blaTEM-1	dfrA17
B4/H24RxC	ERR2652833	pmrB_Y358N	blaCMY-2,blaEC-15*	acrF*,mdtM*	ftsI_N337NYRIN	gyrA_D87N,gyrA_S83L,parC_S80I,parE_S458A,qnrS1	glpT_E448K	blaOXA-181			sul1,sul2	aadA5,aph(3'')-Ib,aph(6)-Id	mph(A)	aac(3)-IId	tet(B)		blaTEM-1	dfrA17
B4/H24RxC	A-CRE927-053-A42	pmrB_Y358N	blaEC-15*	acrF*,mdtM*	ftsI_N337NYRIN	gyrA_D87N,gyrA_S83L,parC_S80I,parE_S458A	fosA3,glpT_E448K		blaNDM-5	ble	sul2	aadA2	mph(A)				blaTEM-1	dfrA12		blaCTX-M-14		floR			aac(3)-IVa					aph(3')-Ia
B4/H24RxC	SRR11348053	pmrB_Y358N	blaCMY-2,blaEC-15*	acrF*,mdtM*	ftsI_N337NYRIN	gyrA_D87N,gyrA_S83L,parC_S80I,parE_S458A	glpT_E448K		blaNDM-5*	ble	sul1,sul2	aadA5,aph(3'')-Ib,aph(6)-Id	mph(A)	aac(3)-IId	tet(B)	aac(6')-Ib-cr5	blaOXA-1,blaTEM-1	dfrA17		blaCTX-M-15
B4/H24RxC	SRR12902467	pmrB_Y358N	blaCMY-2,blaEC-15*	acrF*,mdtM*	ftsI_N337NYRIN	gyrA_D87N,gyrA_S83L,parC_S80I,parE_S458A,qnrS1	glpT_E448K	blaOXA-181			sul1	aadA5			tet(B)	aac(6')-Ib-cr5	blaOXA-1,blaTEM-1	dfrA17		blaCTX-M-15
B4/H24RxC	SRR10590887	pmrB_Y358N	blaCMY-2,blaEC-15*	acrF*,mdtM*	ftsI_N337NYRIN	gyrA_D87N,gyrA_S83L,parC_S80I,parE_S458A	glpT_E448K				sul1,sul2	aadA5,aph(3'')-Ib,aph(6)-Id	mph(A)	aac(3)-IId	tet(B)	aac(6')-Ib-cr5	blaOXA-1,blaTEM-1	dfrA17		blaCTX-M-15
B4/H24RxC	ERR5685408	pmrB_Y358N	blaCMY-2,blaEC-15*	acrF*,mdtM*	ftsI_N337NYRIN	gyrA_D87N,gyrA_S83L,parC_S80I,parE_S458A,qnrS1	glpT_E448K	blaOXA-181	blaNDM-5	ble	sul1	aadA2,aadA5	mph(A)	aac(3)-IId	tet(B)	aac(6')-Ib-cr5	blaOXA-1,blaTEM-1	dfrA12,dfrA17	rmtB1	blaCTX-M-15
B4/H24RxC	SRR12902726	pmrB_Y358N	blaCMY-2,blaEC-15*	acrF*,mdtM*	ftsI_N337NYRIN	gyrA_D87N,gyrA_S83L,parC_S80I,parE_S458A,qnrS1	glpT_E448K	blaOXA-181			sul1,sul2	aadA2,aph(3'')-Ib,aph(6)-Id	mph(A)	aac(3)-IId	tet(B)	aac(6')-Ib-cr5	blaOXA-1,blaTEM-1	dfrA12		blaCTX-M-15
B4/H24RxC	ERR2639273	pmrB_Y358N	blaCMY-2,blaEC-15*	acrF*,mdtM*	ftsI_N337NYRIN	gyrA_D87N,gyrA_S83L,parC_S80I,parE_S458A,qnrS1	glpT_E448K	blaOXA-181			sul1,sul2	aadA5,aph(3'')-Ib,aph(6)-Id	mph(A)	aac(3)-IId	tet(B)	aac(6')-Ib-cr5	blaOXA-1,blaTEM-1	dfrA17		blaCTX-M-15
B4/H24RxC	ERR2652810	pmrB_Y358N	blaCMY-2,blaEC-15*	acrF*,mdtM*	ftsI_N337NYRIN	gyrA_D87N,gyrA_S83L,parC_S80I,parE_S458A,qnrS1	glpT_E448K	blaOXA-181			sul1,sul2	aadA5,aph(3'')-Ib,aph(6)-Id	mph(A)	aac(3)-IId	tet(B)	aac(6')-Ib-cr5*	blaOXA-1,blaTEM-1	dfrA17		blaCTX-M-15
B4/H24RxC	SRR13001312	pmrB_Y358N	blaCMY-2,blaEC-15*	acrF*,mdtM*	ftsI_N337NYRIN	gyrA_D87N,gyrA_S83L,parC_S80I,parE_S458A	glpT_E448K				sul1,sul2	aadA5,aph(3'')-Ib,aph(6)-Id	mph(A)	aac(3)-IId	tet(B)	aac(6')-Ib-cr5	blaOXA-1,blaTEM-1	dfrA17		blaCTX-M-15
B4/H24RxC	ERR2652813	pmrB_Y358N	blaEC-15*	acrF*,mdtM*	ftsI_N337NYRIN	gyrA_D87N,gyrA_S83L,parC_S80I,parE_S458A,qnrS1	glpT_E448K	blaOXA-181			sul1	aadA5	mph(A)	aac(3)-IId	tet(B)	aac(6')-Ib-cr5	blaOXA-1,blaTEM-1	dfrA17
B4/H24RxC	SRR10606871	pmrB_Y358N	blaCMY-2,blaEC-15*	acrF*,mdtM*	ftsI_N337NYRIN	gyrA_D87N,gyrA_S83L,parC_S80I,parE_S458A,qnrS1	glpT_E448K	blaOXA-181			sul1	aadA5			tet(B)	aac(6')-Ib-cr5	blaOXA-1,blaTEM-1	dfrA17		blaCTX-M-15
B4/H24RxC	SRR13001301	pmrB_Y358N	blaCMY-2,blaEC-15*	acrF*,mdtM*	ftsI_N337NYRIN	gyrA_D87N,gyrA_S83L,parC_S80I,parE_S458A	glpT_E448K					aadA5,aph(3'')-Ib,aph(6)-Id			tet(B)	aac(6')-Ib-cr5	blaOXA-1,blaTEM-1	dfrA17		blaCTX-M-15
B4/H24RxC	SRR15047213	pmrB_Y358N	blaCMY-2,blaEC-15*	acrF*,mdtM*	ftsI_N337NYRIN	gyrA_D87N,gyrA_S83L,parC_S80I,parE_S458A,qnrS1	glpT_E448K	blaOXA-181	blaNDM-5	ble	sul1	aadA2	mph(A)	aac(3)-IId	tet(B)	aac(6')-Ib-cr5	blaOXA-1	dfrA12
B4/H24RxC	ERR5685365	pmrB_Y358N	blaCMY-2,blaEC-15*	acrF*,mdtM*	ftsI_N337NYRIN	gyrA_D87N,gyrA_S83L,parC_S80I,parE_S458A,qnrS1	glpT_E448K	blaOXA-181	blaNDM-5	ble	sul1	aadA2,aadA5	mph(A)	aac(3)-IId	tet(B)	aac(6')-Ib-cr5	blaOXA-1,blaTEM-1	dfrA12,dfrA17	rmtB1	blaCTX-M-15
B4/H24RxC	SRR12902560	pmrB_Y358N	blaCMY-2,blaEC-15*	acrF*,mdtM*	ftsI_N337NYRIN	gyrA_D87N,gyrA_S83L,parC_S80I,parE_S458A,qnrS1	glpT_E448K	blaOXA-181			sul1,sul2	aadA5,aph(3'')-Ib,aph(6)-Id		aac(3)-IId	tet(B)	aac(6')-Ib-cr5	blaOXA-1,blaTEM-1	dfrA17		blaCTX-M-15
B4/H24RxC	SRR9734855	pmrB_Y358N	blaCMY-2,blaEC-15*	acrF*,mdtM*	ftsI_N337NYRIN	gyrA_D87N,gyrA_S83L,parC_S80I,parE_S458A,qnrS1	glpT_E448K	blaOXA-181			sul1,sul2	aadA5,aph(3'')-Ib,aph(6)-Id	mph(A)	aac(3)-IId	tet(B)	aac(6')-Ib-cr5	blaOXA-1,blaTEM-1	dfrA17		blaCTX-M-15
B4/H24RxC	SRR15116136	pmrB_Y358N	blaCMY-2,blaEC-15*	acrF*,mdtM*	ftsI_N337NYRIN	gyrA_D87N,gyrA_S83L,parC_S80I,parE_S458A	glpT_E448K	blaOXA-181								aac(6')-Ib-cr5	blaOXA-1,blaTEM-1
B4/H24RxC	SRR12903834	pmrB_Y358N	blaCMY-2,blaEC-15*	acrF*,mdtM*	ftsI_N337NYRIN	gyrA_D87N,gyrA_S83L,parC_S80I,parE_S458A,qnrS1	glpT_E448K	blaOXA-181			sul1,sul2	aadA5,aph(3'')-Ib,aph(6)-Id	mph(A)	aac(3)-IId	tet(B)	aac(6')-Ib-cr5	blaOXA-1,blaTEM-1	dfrA17		blaCTX-M-15
B4/H24RxC	ERR2639291	pmrB_Y358N	blaCMY-2,blaEC-15*	acrF*,mdtM*	ftsI_N337NYRIN	gyrA_D87N,gyrA_S83L,parC_S80I,parE_S458A,qnrS1	glpT_E448K	blaOXA-181			sul1,sul2	aadA5,aph(3'')-Ib,aph(6)-Id	mph(A)	aac(3)-IId	tet(B)	aac(6')-Ib-cr5	blaOXA-1,blaTEM-1	dfrA17		blaCTX-M-15
B4/H24RxC	2103022055	pmrB_Y358N	blaCMY-2,blaEC-15*	acrF*,mdtM*	ftsI_N337NYRIN	gyrA_D87N,gyrA_S83L,parC_S80I,parE_S458A	glpT_E448K		blaNDM-5	ble	sul1,sul2	aadA5,aph(3'')-Ib,aph(6)-Id	mph(A)	aac(3)-IId	tet(A)*,tet(B)	aac(6')-Ib-cr5	blaOXA-1	dfrA17		blaCTX-M-55		floR*
B4/H24RxC	ERR2652803	pmrB_Y358N	blaCMY-2,blaEC-15*	acrF*,mdtM*	ftsI_N337NYRIN	gyrA_D87N,gyrA_S83L,parC_S80I,parE_S458A,qnrS1	glpT_E448K	blaOXA-181			sul1	aadA5			tet(B)	aac(6')-Ib-cr5	blaOXA-1,blaTEM-1	dfrA17
B4/H24RxC	ERR2652842	pmrB_Y358N	blaCMY-2,blaEC-15*	acrF*,mdtM*	ftsI_N337NYRIN	gyrA_D87N,gyrA_S83L,parC_S80I,parE_S458A,qnrS1	glpT_E448K	blaOXA-181	blaNDM-5	ble	sul1,sul2	aadA2,aadA5,aph(3'')-Ib,aph(6)-Id	mph(A)	aac(3)-IId	tet(B)	aac(6')-Ib-cr5	blaOXA-1,blaTEM-1	dfrA12,dfrA17		blaCTX-M-15
B4/H24RxC	ERR2652798	pmrB_Y358N	blaCMY-2,blaEC-15*	acrF*,mdtM*	ftsI_N337NYRIN	gyrA_D87N,gyrA_S83L,parC_S80I,parE_S458A,qnrS1	glpT_E448K	blaOXA-181	blaNDM-5	ble	sul1,sul2	aadA2,aadA5,aph(3'')-Ib,aph(6)-Id	mph(A)	aac(3)-IId	tet(B)	aac(6')-Ib-cr5	blaOXA-1,blaTEM-1	dfrA12,dfrA17		blaCTX-M-15,blaSHV-12
B4/H24RxC	ERR2652806	pmrB_Y358N	blaEC-15*	acrF*,mdtM*	ftsI_N337NYRIN	gyrA_D87N,gyrA_S83L,parC_S80I,parE_S458A,qnrS1	glpT_E448K	blaOXA-181			sul1	aadA5			tet(B)			dfrA17
B4/H24RxC	DRR150301	pmrB_Y358N	blaCMY-2,blaEC-15*	acrF*,mdtM*	ftsI_N337NYRIN	gyrA_D87N,gyrA_S83L,parC_S80I,parE_S458A,qnrS1	glpT_E448K	blaOXA-181	blaNDM-1	ble	sul1,sul2	aadA5,aph(3'')-Ib,aph(6)-Id	mph(A)	aac(3)-IId	tet(B)	aac(6')-Ib-cr5	blaOXA-1,blaTEM-1	dfrA17		blaCTX-M-15
B4/H24RxC	ERR2639305	pmrB_Y358N	blaCMY-2,blaEC-15*	acrF*,mdtM*	ftsI_N337NYRIN	gyrA_D87N,gyrA_S83L,parC_S80I,parE_S458A,qnrS1	glpT_E448K	blaOXA-181			sul1,sul2	aadA5,aph(3'')-Ib,aph(6)-Id	mph(A)	aac(3)-IId	tet(B)	aac(6')-Ib-cr5	blaOXA-1,blaTEM-1	dfrA17		blaCTX-M-55				catA2
B4/H24RxC	ERR2639285	pmrB_Y358N	blaCMY-2,blaEC-15*	acrF*,mdtM*	ftsI_N337NYRIN	gyrA_D87N,gyrA_S83L,parC_S80I,parE_S458A,qnrS1	glpT_E448K	blaOXA-181			sul1,sul2	aadA5,aph(3'')-Ib*,aph(6)-Id	mph(A)	aac(3)-IId	tet(B)	aac(6')-Ib-cr5	blaOXA-1,blaTEM-1	dfrA17		blaCTX-M-15
B4/H24RxC	ERR2652809	pmrB_Y358N	blaCMY-2,blaEC-15*	acrF*,mdtM*	ftsI_N337NYRIN	gyrA_D87N,gyrA_S83L,parC_S80I,parE_S458A,qnrS1	glpT_E448K	blaOXA-181			sul1,sul2	aadA5,aph(3'')-Ib,aph(6)-Id	mph(A)	aac(3)-IId	tet(B)	aac(6')-Ib-cr5*	blaOXA-1,blaTEM-1	dfrA17		blaCTX-M-15
B4/H24RxC	ERR2652799	pmrB_Y358N	blaCMY-2,blaEC-15*	acrF*,mdtM*	ftsI_N337NYRIN	gyrA_D87N,gyrA_S83L,parC_S80I,parE_S458A,qnrS1	glpT_E448K	blaOXA-181	blaNDM-5	ble	sul1,sul2	aadA2,aadA5,aph(3'')-Ib,aph(6)-Id	mph(A)	aac(3)-IId	tet(B)	aac(6')-Ib-cr5	blaOXA-1,blaTEM-1	dfrA12,dfrA17		blaCTX-M-15,blaSHV-12
B4/H24RxC	ERR2652797	pmrB_Y358N	blaCMY-2,blaEC-15*	acrF*,mdtM*	ftsI_N337NYRIN	gyrA_D87N,gyrA_S83L,parC_S80I,parE_S458A,qnrS1	glpT_E448K	blaOXA-181			sul1,sul2	aadA5,aph(3'')-Ib,aph(6)-Id	mph(A)	aac(3)-IId	tet(B)	aac(6')-Ib-cr5	blaOXA-1,blaTEM-1	dfrA17		blaCTX-M-15
B4/H24RxC	ERR2652828	pmrB_Y358N	blaCMY-2,blaEC-15*	acrF*,mdtM*	ftsI_N337NYRIN	gyrA_D87N,gyrA_S83L,parC_S80I,parE_S458A,qnrS1	glpT_E448K	blaOXA-181			sul1	aadA5			tet(B)	aac(6')-Ib-cr5	blaOXA-1,blaTEM-1	dfrA17
B4/H24RxC	ERR2639277	pmrB_Y358N	blaCMY-2,blaEC-15*	acrF*,mdtM*	ftsI_N337NYRIN	gyrA_D87N,gyrA_S83L,parC_S80I,parE_S458A,qnrS1	glpT_E448K	blaOXA-181			sul1,sul2	aadA5,aph(3'')-Ib,aph(6)-Id	mph(A)	aac(3)-IId	tet(B)	aac(6')-Ib-cr5	blaOXA-1,blaTEM-1	dfrA17		blaCTX-M-15
B4/H24RxC	ERR2652794	pmrB_Y358N	blaCMY-2,blaEC-15*	acrF*,mdtM*	ftsI_N337NYRIN	gyrA_D87N,gyrA_S83L,parC_S80I,parE_S458A,qnrS1	glpT_E448K	blaOXA-181	blaNDM-5	ble	sul1,sul2	aadA2,aadA5,aph(3'')-Ib,aph(6)-Id	mph(A)	aac(3)-IId	tet(B)	aac(6')-Ib-cr5	blaOXA-1,blaTEM-1	dfrA12,dfrA17		blaCTX-M-15,blaSHV-12
B4/H24RxC	SRR9113468	pmrB_Y358N	blaCMY-2,blaEC-15*	acrF*,mdtM*	ftsI_N337NYRIN	gyrA_D87N,gyrA_S83L,parC_S80I,parE_S458A	glpT_E448K	blaOXA-181	blaNDM-5	ble	sul1,sul2	aadA2,aadA5,aph(3'')-Ib,aph(6)-Id	mph(A)	aac(3)-IId	tet(B)	aac(6')-Ib-cr5	blaOXA-1,blaTEM-1	dfrA12,dfrA17	rmtB1	blaCTX-M-15
B4/H24RxC	ERR2639316	pmrB_Y358N	blaCMY-2,blaEC-15*	acrF*,mdtM*	ftsI_N337NYRIN	gyrA_D87N,gyrA_S83L,parC_S80I,parE_S458A,qnrS1	glpT_E448K	blaOXA-181			sul1	aadA5			tet(B)	aac(6')-Ib-cr5	blaOXA-1,blaTEM-1	dfrA17		blaCTX-M-15
B4/H24RxC	ERR2652787	pmrB_Y358N	blaCMY-2,blaEC-15*	acrF*,mdtM*	ftsI_N337NYRIN	gyrA_D87N,gyrA_S83L,parC_S80I,parE_S458A,qnrS1	glpT_E448K	blaOXA-181	blaNDM-4	ble	sul1,sul2	aadA2,aadA5,aph(3'')-Ib,aph(6)-Id			tet(B)	aac(6')-Ib-cr5	blaOXA-1,blaTEM-1	dfrA12,dfrA17	rmtB1	blaCTX-M-15
B4/H24RxC	ERR2639317	pmrB_Y358N	blaCMY-2,blaEC-15*	acrF*,mdtM*	ftsI_N337NYRIN	gyrA_D87N,gyrA_S83L,parC_S80I,parE_S458A,qnrS1	glpT_E448K	blaOXA-181			sul1	aadA5			tet(B)	aac(6')-Ib-cr5	blaOXA-1,blaTEM-1	dfrA17		blaCTX-M-15
B4/H24RxC	ERR2639295	pmrB_Y358N	blaCMY-2,blaEC-15*	acrF*,mdtM*	ftsI_N337NYRIN	gyrA_D87N,gyrA_S83L,parC_S80I,parE_S458A,qnrS1	glpT_E448K	blaOXA-181					erm(B)*,mph(A)*				blaTEM-1
B4/H24RxC	SRR10606872	pmrB_Y358N	blaCMY-2,blaEC-15*	acrF*,mdtM*	ftsI_N337NYRIN	gyrA_D87N,gyrA_S83L,parC_S80I,parE_S458A,qnrS1	glpT_E448K	blaOXA-181	blaNDM-5	ble	sul1	aadA2,aadA5			tet(B)	aac(6')-Ib-cr5	blaOXA-1,blaTEM-1	dfrA12,dfrA17	rmtB1	blaCTX-M-15
B4/H24RxC	SRR10606869	pmrB_Y358N	blaCMY-2,blaEC-15*	acrF*,mdtM*	ftsI_N337NYRIN	gyrA_D87N,gyrA_S83L,parC_S80I,parE_S458A,qnrS1	glpT_E448K	blaOXA-181			sul1	aadA5			tet(B)	aac(6')-Ib-cr5	blaOXA-1,blaTEM-1	dfrA17		blaCTX-M-15
B4/H24RxC	SRR13001302	pmrB_Y358N	blaCMY-2,blaEC-15*	acrF*,mdtM*	ftsI_N337NYRIN	parC_S80I,parE_S458A	glpT_E448K					aph(3'')-Ib,aph(6)-Id			tet(B)	aac(6')-Ib-cr5	blaOXA-1,blaTEM-1	dfrA17		blaCTX-M-15
B4/H24RxC	ERR2652795	pmrB_Y358N	blaCMY-2,blaEC-15*	acrF*,mdtM*	ftsI_N337NYRIN	gyrA_D87N,gyrA_S83L,parC_S80I,parE_S458A,qnrS1	glpT_E448K	blaOXA-181			sul1,sul2	aadA5,aph(3'')-Ib,aph(6)-Id	mph(A)	aac(3)-IId	tet(B)	aac(6')-Ib-cr5	blaOXA-1,blaTEM-1	dfrA17		blaCTX-M-15
B4/H24RxC	ERR2652817	pmrB_Y358N	blaCMY-2,blaEC-15*	acrF*,mdtM*	ftsI_N337NYRIN	gyrA_D87N,gyrA_S83L,parC_S80I,parE_S458A,qnrS1	glpT_E448K	blaOXA-181			sul1	aadA5			tet(B)	aac(6')-Ib-cr5	blaOXA-1,blaTEM-1	dfrA17		blaCTX-M-15
B4/H24RxC	DRR122195	pmrB_Y358N	blaCMY-2,blaEC-15*	acrF*,mdtM*	ftsI_N337NYRIN	gyrA_D87N,gyrA_S83L,parC_S80I,parE_S458A,qnrS1	glpT_E448K	blaOXA-181			sul1	aadA5		aac(3)-IId	tet(B)	aac(6')-Ib-cr5	blaOXA-1,blaTEM-1	dfrA17		blaCTX-M-15
B4/H24RxC	SRR11594606	pmrB_Y358N	blaCMY-2,blaEC-15*	acrF*,mdtM*	ftsI_N337NYRIN	gyrA_D87N,gyrA_S83L,parC_S80I,parE_S458A,qnrS1	glpT_E448K	blaOXA-181			sul1	aadA5	erm(G)		tet(B)	aac(6')-Ib-cr5	blaOXA-1,blaTEM-1	dfrA17		blaCTX-M-15
B4/H24RxC	ERR2639279	pmrB_Y358N	blaCMY-2,blaEC-15*	acrF*,mdtM*	ftsI_N337NYRIN	gyrA_D87N,gyrA_S83L,parC_S80I,parE_S458A,qnrS1	glpT_E448K	blaOXA-181			sul1,sul2	aadA5,aph(3'')-Ib,aph(6)-Id		aac(3)-IId	tet(B)	aac(6')-Ib-cr5	blaOXA-1,blaTEM-1	dfrA17		blaCTX-M-15
B4/H24RxC	ERR7436881	pmrB_Y358N	blaCMY-2,blaEC-15*	acrF*,mdtM*	ftsI_N337NYRIN	gyrA_D87N,gyrA_S83L,parC_S80I,parE_S458A	glpT_E448K				sul1,sul2	aadA5,aph(3'')-Ib,aph(6)-Id	mph(A)	aac(3)-IId	tet(B)	aac(6')-Ib-cr5	blaOXA-1,blaTEM-1	dfrA17		blaCTX-M-55
B4/H24RxC	SRR12569243	pmrB_Y358N	blaCMY-2,blaEC-15*	acrF*,mdtM*	ftsI_N337NYRIN	gyrA_D87N,gyrA_S83L,parC_S80I,parE_S458A,qnrS1	glpT_E448K	blaOXA-181			sul1	aadA2			tet(B)			dfrA12
B4/H24RxC	ERR2639294	pmrB_Y358N	blaCMY-2,blaEC-15*	acrF*,mdtM*	ftsI_N337NYRIN	gyrA_D87N,gyrA_S83L,parC_S80I,parE_S458A,qnrS1	glpT_E448K	blaOXA-181	blaNDM-5	ble	sul1	aadA2,aadA5	erm(B)*,mph(A)*		tet(B)	aac(6')-Ib-cr5	blaOXA-1,blaTEM-1	dfrA12,dfrA17		blaCTX-M-15
B4/H24RxC	ERR2639293	pmrB_Y358N	blaCMY-2,blaEC-15*	acrF*,mdtM*	ftsI_N337NYRIN	gyrA_D87N,gyrA_S83L,parC_S80I,parE_S458A,qnrS1	glpT_E448K	blaOXA-181
B4/H24RxC	ERR1971544	pmrB_Y358N	blaCMY-2,blaEC-15*	acrF*,mdtM*	ftsI_N337NYRIN	gyrA_D87N,gyrA_S83L,parC_S80I,parE_S458A,qnrS1	glpT_E448K	blaOXA-181			sul1	aadA5			tet(B)			dfrA17
B4/H24RxC	SRR7026307	pmrB_Y358N	blaCMY-2,blaEC-15*	acrF*,mdtM*	ftsI_N337NYRIN	gyrA_D87N,gyrA_S83L,parC_S80I,parE_S458A	glpT_E448K		blaNDM-1	ble	sul1	aadA5	mph(A)	aac(3)-IId	tet(B)	aac(6')-Ib-cr5	blaOXA-1,blaTEM-1	dfrA17		blaCTX-M-15,blaSHV-12
B4/H24RxC	SRR10590882	pmrB_Y358N	blaCMY-2,blaEC-15*	acrF*,mdtM*	ftsI_N337NYRIN	gyrA_D87N,gyrA_S83L,parC_S80I,parE_S458A	glpT_E448K				sul1,sul2	aadA5,aph(3'')-Ib,aph(6)-Id	mph(A)	aac(3)-IId	tet(B)	aac(6')-Ib-cr5	blaOXA-1,blaTEM-1	dfrA17		blaCTX-M-15
B4/H24RxC	ERR2652796	pmrB_Y358N	blaCMY-2,blaEC-15*	acrF*,mdtM*	ftsI_N337NYRIN	gyrA_D87N,gyrA_S83L,parC_S80I,parE_S458A,qnrS1	glpT_E448K	blaOXA-181			sul1	aadA5			tet(B)	aac(6')-Ib-cr5	blaOXA-1,blaTEM-1	dfrA17		blaCTX-M-15
B4/H24RxC	ERR2639301	pmrB_Y358N	blaCMY-2,blaEC-15*	acrF*,mdtM*	ftsI_N337NYRIN	gyrA_D87N,gyrA_S83L,parC_S80I,parE_S458A,qnrS1	glpT_E448K	blaOXA-181			sul1,sul2	aadA5,aph(3'')-Ib,aph(6)-Id	mph(A)	aac(3)-IId	tet(B)	aac(6')-Ib-cr5	blaOXA-1,blaTEM-1	dfrA17		blaCTX-M-15
B4/H24RxC	ERR2652837	pmrB_Y358N	blaCMY-2,blaEC-15*	acrF*,mdtM*	ftsI_N337NYRIN	gyrA_D87N,gyrA_S83L,parC_S80I,parE_S458A,qnrS1	glpT_E448K	blaOXA-181	blaNDM-5	ble	sul1,sul2	aadA2,aadA5,aph(3'')-Ib,aph(6)-Id	mph(A)	aac(3)-IId	tet(B)	aac(6')-Ib-cr5	blaOXA-1,blaTEM-1	dfrA12,dfrA17		blaCTX-M-15
B4/H24RxC	SRR10126894	pmrB_Y358N	blaCMY-2,blaEC-15*	acrF*,mdtM*	ftsI_N337NYRIN	gyrA_D87N,gyrA_S83L,parC_S80I,parE_S458A	glpT_E448K				sul1	aadA5			tet(B)			dfrA17
B4/H24RxC	ERR1971583	pmrB_Y358N	blaCMY-2,blaEC-15*	acrF*,mdtM*	ftsI_N337NYRIN	gyrA_D87N,gyrA_S83L,parC_S80I,parE_S458A,qnrS1	glpT_E448K	blaOXA-181			sul1	aadA5			tet(B)			dfrA17
B4/H24RxC	SC-185-D16_S76	pmrB_Y358N	blaCMY-2,blaEC-15*	acrF*,mdtM*	ftsI_N337NYRIN	gyrA_D87N,gyrA_S83L,parC_S80I,parE_S458A	glpT_E448K		blaNDM-5	ble,bleO*	sul2	aph(3'')-Ib,aph(6)-Id	mph(A)					dfrA14		blaCTX-M-55	oqxA,oqxB	floR*								aph(3')-Ia
B4/H24RxC	ERR2652829	pmrB_Y358N	blaCMY-2,blaEC-15*	acrF*,mdtM*	ftsI_N337NYRIN	gyrA_D87N,gyrA_S83L,parC_S80I,parE_S458A,qnrS1	glpT_E448K	blaOXA-181			sul1*,sul2	aadA5,aph(3'')-Ib,aph(6)-Id	mph(A)	aac(3)-IId	tet(B)		blaTEM-1	dfrA17*		blaCTX-M-15
B4/H24RxC	ERR2796982	pmrB_Y358N	blaCMY-2,blaEC-15*	acrF*,mdtM*	ftsI_N337NYRIN	gyrA_D87N,gyrA_S83L,parC_S80I,parE_S458A,qnrS1	glpT_E448K	blaOXA-181			sul1,sul2	aadA5,aph(3'')-Ib,aph(6)-Id	mph(A)	aac(3)-IId	tet(B)	aac(6')-Ib-cr5	blaOXA-1,blaTEM-1	dfrA17		blaCTX-M-15
B4/H24RxC	922-HS056-B29_S30	pmrB_Y358N	blaCMY-2,blaEC-15*	acrF*,mdtM*	ftsI_N337NYRIN	gyrA_D87N,gyrA_S83L,parC_S80I,parE_S458A	fosA3,glpT_E448K		blaNDM-5	ble,bleO*	sul2	aph(3'')-Ib,aph(6)-Id	mph(A)					dfrA14		blaCTX-M-55	oqxA,oqxB	floR*								aph(3')-Ia
B4/H24RxC	SRR6442662	mcr-1.1,mcr-3.5,pmrB_Y358N	blaCMY-2,blaEC-15*	acrF*,mdtM*	ftsI_N337NYRIN	gyrA_D87N,gyrA_S83L,parC_S80I,parE_S458A	glpT_E448K		blaNDM-5	ble,bleO*	sul1,sul2	aadA16,aadA22,aph(3'')-Ib*	mph(A)	aac(3)-IId	tet(M)*	aac(6')-Ib-cr5	blaTEM-1	dfrA14,dfrA27	rmtB1	blaCTX-M-65	oqxA2*,oqxB*	floR*	arr-3		aac(3)-IVa	aph(4)-Ia			lnu(F)*	aph(3')-Ia
B4/H24RxC	SRR13001399	pmrB_Y358N	blaCMY-2,blaEC-15*	acrF*,mdtM*	ftsI_N337NYRIN	gyrA_D87N,gyrA_S83L,parC_S80I,parE_S458A	glpT_E448K		blaNDM-5	ble	sul1,sul2	aadA5,aph(3'')-Ib,aph(6)-Id	mph(A)*	aac(3)-IId	tet(B)	aac(6')-Ib-cr5	blaOXA-1,blaTEM-1	dfrA17		blaCTX-M-15
B4/H24RxC	ERR2652846	pmrB_Y358N	blaCMY-2,blaEC-15*	acrF*,mdtM*	ftsI_N337NYRIN	gyrA_D87N,gyrA_S83L,parC_S80I,parE_S458A,qnrS1	glpT_E448K	blaOXA-181			sul1,sul2	aadA5,aph(3'')-Ib,aph(6)-Id	mph(A)	aac(3)-IId	tet(B)		blaTEM-1	dfrA17		blaCTX-M-15
B4/H24RxC	SRR9734634	pmrB_Y358N	blaCMY-2,blaEC-15*	acrF*,mdtM*	ftsI_N337NYRIN	gyrA_D87N,gyrA_S83L,parC_S80I,parE_S458A,qnrS1	glpT_E448K	blaOXA-181			sul1,sul2	aadA5,aph(3'')-Ib,aph(6)-Id	mph(A)	aac(3)-IId	tet(B)	aac(6')-Ib-cr5	blaOXA-1,blaTEM-1	dfrA17		blaCTX-M-15
B4/H24RxC	ERR2639292	pmrB_Y358N	blaEC-15*	acrF*,mdtM*	ftsI_N337NYRIN	gyrA_D87N,gyrA_S83L,parC_S80I,parE_S458A,qnrS1	glpT_E448K	blaOXA-181			sul1,sul2*	aadA5,aph(6)-Id	mph(A)	aac(3)-IId	tet(B)	aac(6')-Ib-cr5	blaOXA-1,blaTEM-1	dfrA14,dfrA17		blaCTX-M-15
B4/H24RxC	ERR2639281	pmrB_Y358N	blaCMY-2,blaEC-15*	acrF*,mdtM*	ftsI_N337NYRIN	gyrA_D87N,gyrA_S83L,parC_S80I,parE_S458A,qnrS1	glpT_E448K	blaOXA-181			sul1	aadA5			tet(B)	aac(6')-Ib-cr5	blaOXA-1,blaTEM-1	dfrA17		blaCTX-M-15
B4/H24RxC	ERR5432575	pmrB_Y358N	blaCMY-2,blaEC-15*	acrF*,mdtM*	ftsI_N337NYRIN	gyrA_D87N,gyrA_S83L,parC_S80I,parE_S458A	glpT_E448K		blaNDM-5	ble	sul1	aadA2,aadA5			tet(B)			dfrA12,dfrA17														soxR_G121D
B4/H24RxC	ERR2639274	pmrB_Y358N	blaCMY-2,blaEC-15*	acrF*,mdtM*	ftsI_N337NYRIN	gyrA_D87N,gyrA_S83L,parC_S80I,parE_S458A,qnrS1	glpT_E448K	blaOXA-181			sul1,sul2	aadA5,aph(3'')-Ib,aph(6)-Id	mph(A)	aac(3)-IId	tet(B)	aac(6')-Ib-cr5	blaOXA-1,blaTEM-1	dfrA17
B4/H24RxC	SRR9734547	pmrB_Y358N	blaCMY-2,blaEC-15*	acrF*,mdtM*	ftsI_N337NYRIN	gyrA_D87N,gyrA_S83L,parC_S80I,parE_S458A,qnrS1	glpT_E448K	blaOXA-181			sul1,sul2	aadA5,aph(3'')-Ib,aph(6)-Id	mph(A)	aac(3)-IId	tet(B)	aac(6')-Ib-cr5	blaOXA-1,blaTEM-1	dfrA17		blaCTX-M-15
B4/H24RxC	ERR2652832	pmrB_Y358N	blaCMY-2,blaEC-15*	acrF*,mdtM*	ftsI_N337NYRIN	gyrA_D87N,gyrA_S83L,parC_S80I,parE_S458A,qnrS1	glpT_E448K	blaOXA-181	blaNDM-5	ble*	sul1,sul2*	aadA2,aadA5,aph(3'')-Ib,aph(6)-Id	mph(A)*	aac(3)-IId	tet(B)	aac(6')-Ib-cr5	blaOXA-1,blaTEM-1	dfrA12,dfrA17		blaCTX-M-15*
B4/H24RxC	ERR2639283	pmrB_Y358N	blaCMY-2,blaEC-15*	acrF*,mdtM*	ftsI_N337NYRIN	gyrA_D87N,gyrA_S83L,parC_S80I,parE_S458A,qnrS1	glpT_E448K	blaOXA-181			sul1,sul2	aadA5,aph(3'')-Ib,aph(6)-Id	mph(A)	aac(3)-IId	tet(B)	aac(6')-Ib-cr5	blaOXA-1,blaTEM-1	dfrA17		blaCTX-M-15
B4/H24RxC	ERR2639310	pmrB_Y358N	blaCMY-2,blaEC-15*	acrF*,mdtM*	ftsI_N337NYRIN	gyrA_D87N,gyrA_S83L,parC_S80I,parE_S458A,qnrS1	glpT_E448K	blaOXA-181			sul1,sul2	aadA5,aph(3'')-Ib,aph(6)-Id	mph(A)	aac(3)-IId	tet(B)		blaTEM-1	dfrA17
B4/H24RxC	ERR2652801	pmrB_Y358N	blaCMY-2,blaEC-15*	acrF*,mdtM*	ftsI_N337NYRIN	gyrA_D87N,gyrA_S83L,parC_S80I,parE_S458A,qnrS1	glpT_E448K	blaOXA-181			sul1	aadA5,aph(6)-Id	mph(A)	aac(3)-IId	tet(B)	aac(6')-Ib-cr5	blaOXA-1,blaTEM-1	dfrA17
B4/H24RxC	ERR2639276	pmrB_Y358N	blaCMY-2,blaEC-15*	acrF*,mdtM*	ftsI_N337NYRIN	gyrA_D87N,gyrA_S83L,parC_S80I,parE_S458A	glpT_E448K	blaOXA-181			sul1,sul2	aadA5,aph(3'')-Ib,aph(6)-Id		aac(3)-IId	tet(B)	aac(6')-Ib-cr5	blaOXA-1,blaTEM-1	dfrA17		blaCTX-M-15
B4/H24RxC	ERR2652841	pmrB_Y358N	blaCMY-2,blaEC-15*	acrF*,mdtM*	ftsI_N337NYRIN	gyrA_D87N,gyrA_S83L,parC_S80I,parE_S458A,qnrS1	glpT_E448K	blaOXA-181	blaNDM-5	ble	sul1,sul2	aadA2,aadA5,aph(3'')-Ib,aph(6)-Id	mph(A)	aac(3)-IId	tet(B)	aac(6')-Ib-cr5	blaOXA-1,blaTEM-1	dfrA12,dfrA17		blaCTX-M-15
B4/H24RxC	SRR14673569	pmrB_Y358N	blaCMY-2,blaEC-15*	acrF*,mdtM*	ftsI_N337NYRIN	gyrA_D87N,gyrA_S83L,parC_S80I,parE_S458A	glpT_E448K				sul1,sul2	aadA5,aph(3'')-Ib,aph(6)-Id	mph(A)	aac(3)-IId	tet(B)		blaTEM-1	dfrA17
B4/H24RxC	SRR10606870	pmrB_Y358N	blaCMY-2,blaEC-15*	acrF*,mdtM*	ftsI_N337NYRIN	gyrA_D87N,gyrA_S83L,parC_S80I,parE_S458A,qnrS1	glpT_E448K	blaOXA-181	blaNDM-5	ble	sul1	aadA2,aadA5			tet(B)	aac(6')-Ib-cr5	blaOXA-1,blaTEM-1	dfrA12,dfrA17	rmtB1	blaCTX-M-15
B4/H24RxC	SRR15116241	pmrB_Y358N	blaCMY-2,blaDHA-1,blaEC-15*	acrF*,mdtM*	ftsI_N337NYRIN	gyrA_D87N,gyrA_S83L,parC_S80I,parE_S458A,qnrB4	glpT_E448K				sul1,sul2	aph(3'')-Ib,aph(6)-Id	mph(A)	aac(3)-IId	tet(B)	aac(6')-Ib-cr5	blaOXA-1,blaTEM-1	dfrA17		blaCTX-M-15
B4/H24RxC	ERR2652838	pmrB_Y358N	blaCMY-2,blaEC-15*	acrF*,mdtM*	ftsI_N337NYRIN	gyrA_D87N,gyrA_S83L,parC_S80I,parE_S458A,qnrS1	glpT_E448K	blaOXA-181			sul1,sul2	aadA5,aph(3'')-Ib,aph(6)-Id	mph(A)	aac(3)-IId	tet(B)	aac(6')-Ib-cr5	blaOXA-1	dfrA17*		blaCTX-M-15
B4/H24RxC	ERR2639309	pmrB_Y358N	blaCMY-2,blaEC-15*	acrF*,mdtM*	ftsI_N337NYRIN	gyrA_D87N,gyrA_S83L,parC_S80I,parE_S458A,qnrS1	glpT_E448K	blaOXA-181			sul1	aadA5			tet(B)	aac(6')-Ib-cr5	blaOXA-1,blaTEM-1	dfrA17		blaCTX-M-15
B4/H24RxC	ERR2639290	pmrB_Y358N	blaCMY-2,blaEC-15*	acrF*,mdtM*	ftsI_N337NYRIN	gyrA_D87N,gyrA_S83L,parC_S80I,parE_S458A,qnrS1	glpT_E448K	blaOXA-181			sul1,sul2	aadA5,aph(3'')-Ib,aph(6)-Id	mph(A)	aac(3)-IId	tet(B)	aac(6')-Ib-cr5	blaOXA-1,blaTEM-1	dfrA17		blaCTX-M-15
B4/H24RxC	SRR12569955	pmrB_Y358N	blaCMY-2,blaEC-15*	acrF*,mdtM*	ftsI_N337NYRIN	gyrA_D87N,gyrA_S83L,parC_S80I,parE_S458A,qnrS1	glpT_E448K	blaOXA-181			sul1,sul2	aadA5,aph(3'')-Ib,aph(6)-Id	mph(A)	aac(3)-IId*	tet(B)	aac(6')-Ib-cr5	blaOXA-1,blaTEM-1	dfrA17		blaCTX-M-15
B4/H24RxC	ERR2652843	pmrB_Y358N	blaCMY-2,blaEC-15*	acrF*,mdtM*	ftsI_N337NYRIN	gyrA_D87N,gyrA_S83L,parC_S80I,parE_S458A,qnrS1	glpT_E448K	blaOXA-181			sul1	aadA5			tet(B)	aac(6')-Ib-cr5	blaOXA-1,blaTEM-1	dfrA17		blaCTX-M-15
B4/H24RxC	SRR7026311	pmrB_Y358N	blaCMY-2,blaEC-15*	acrF*,mdtM*	ftsI_N337NYRIN	gyrA_D87N,gyrA_S83L,parC_S80I,parE_S458A	glpT_E448K		blaNDM-5	ble	sul1,sul2	aadA5,aph(3'')-Ib,aph(6)-Id	mph(A)	aac(3)-IId	tet(B)	aac(6')-Ib-cr5	blaOXA-1,blaTEM-1	dfrA17
B4/H24RxC	A-CRE927-005-A05	pmrB_Y358N	blaCMY-2,blaEC-15*	acrF*,mdtM*	ftsI_N337NYRIN	gyrA_D87N,gyrA_S83L,parC_S80I,parE_S458A	glpT_E448K		blaNDM-5	ble	sul1	aadA2,aadA5	mph(A)	aac(3)-IId	tet(B)	aac(6')-Ib-cr5	blaOXA-1,blaTEM-1	dfrA12,dfrA17	rmtB1	blaCTX-M-15
B4/H24RxC	SRR12569231	pmrB_Y358N	blaCMY-2,blaEC-15*	acrF*,mdtM*	ftsI_N337NYRIN	gyrA_D87N,gyrA_S83L,parC_S80I,parE_S458A	glpT_E448K	blaOXA-181			sul1	aadA5			tet(B)	aac(6')-Ib-cr5	blaOXA-1,blaTEM-1	dfrA17		blaCTX-M-15
B4/H24RxC	A-CRE927-055-A44	pmrB_Y358N	blaCMY-2,blaEC-15*	acrF*,mdtM*	ftsI_N337NYRIN	gyrA_D87N,gyrA_S83L,parC_S80I,parE_S458A	fosA3,glpT_E448K		blaNDM-5	ble	sul2,sul3	aadA1,aadA2,aph(3'')-Ib,aph(6)-Id	mph(A)	aac(3)-IId				dfrA12	rmtB1	blaCTX-M-55	oqxA,oqxB			cmlA1						aph(3')-Ia
B4/H24RxC	SHZH5	pmrB_Y358N	blaCMY-2,blaEC-15*	acrF*,mdtM*	ftsI_N337NYRIN	gyrA_D87N,gyrA_S83L,parC_S80I,parE_S458A	glpT_E448K		blaNDM-5	ble	sul1	aadA5	mph(A)	aac(3)-IId	tet(B)	aac(6')-Ib-cr5	blaOXA-1,blaTEM-1	dfrA17		blaCTX-M-15
B4/H24RxC	ERR2652784	pmrB_Y358N	blaCMY-2,blaEC-15*	acrF*,mdtM*	ftsI_N337NYRIN	gyrA_D87N,gyrA_S83L,parC_S80I,parE_S458A,qnrS1*	glpT_E448K	blaOXA-181			sul1*	aadA5			tet(B)	aac(6')-Ib-cr5	blaOXA-1,blaTEM-1	dfrA17
B4/H24RxC	ERR2639298	pmrB_Y358N	blaCMY-4,blaEC-15*	acrF*,mdtM*	ftsI_N337NYRIN	gyrA_D87N,gyrA_S83L,parC_S80I,parE_S458A,qnrS1*	glpT_E448K	blaOXA-181			sul1	aadA5,aph(3'')-Ib	mph(A)	aac(3)-IId	tet(B)	aac(6')-Ib-cr5	blaOXA-1*,blaTEM-1	dfrA17,dfrA8		blaCTX-M-15
B4/H24RxC	ERR4180583	pmrB_Y358N	blaCMY-2,blaEC-15*	acrF*,mdtM*	ftsI_N337NYRIN	gyrA_D87N,gyrA_S83L,parC_S80I,parE_S458A	glpT_E448K		blaNDM-5	ble	sul1,sul2	aadA5,aph(3'')-Ib,aph(6)-Id	mph(A)	aac(3)-IId	tet(B)	aac(6')-Ib-cr5	blaOXA-1,blaTEM-1	dfrA17		blaCTX-M-15
B4/H24RxC	ERR2652789	pmrB_Y358N	blaCMY-2,blaEC-15*	acrF*,mdtM*	ftsI_N337NYRIN	gyrA_D87N,gyrA_S83L,parC_S80I,parE_S458A,qnrS1	glpT_E448K	blaOXA-181			sul2	aph(3'')-Ib,aph(6)-Id		aac(3)-IId	tet(B)	aac(6')-Ib-cr5	blaOXA-1,blaTEM-1			blaCTX-M-15
B4/H24RxC	ERR2639284	pmrB_Y358N	blaCMY-2,blaEC-15*	acrF*,mdtM*	ftsI_N337NYRIN	gyrA_D87N,gyrA_S83L,parC_S80I,parE_S458A,qnrS1	glpT_E448K	blaOXA-181			sul1,sul2	aadA5,aph(3'')-Ib*,aph(6)-Id	mph(A)	aac(3)-IId	tet(B)	aac(6')-Ib-cr5	blaOXA-1,blaTEM-1	dfrA17		blaCTX-M-15
B4/H24RxC	DRR275284	pmrB_Y358N	blaCMY-2,blaEC-15*	acrF*,mdtM*	ftsI_N337NYRIN	gyrA_D87N,gyrA_S83L,parC_S80I,parE_S458A,qnrS1	glpT_E448K	blaOXA-181	blaNDM-5	ble	sul1,sul2	aadA2,aadA5,aph(3'')-Ib,aph(6)-Id	erm(B)*,mph(A)		tet(B)	aac(6')-Ib-cr5	blaOXA-1,blaTEM-1	dfrA12,dfrA17	rmtB1	blaCTX-M-15
B4/H24RxC	ERR2652807	pmrB_Y358N	blaCMY-2,blaEC-15*	acrF*,mdtM*	ftsI_N337NYRIN	gyrA_D87N,gyrA_S83L,parC_S80I,parE_S458A,qnrS1	glpT_E448K	blaOXA-181			sul1,sul2	aadA5,aph(3'')-Ib		aac(3)-IId	tet(B)	aac(6')-Ib-cr5	blaOXA-1,blaTEM-1	dfrA17		blaCTX-M-15
B4/H24RxC	SRR13371311	pmrB_Y358N	blaCMY-2,blaEC-15*	acrF*,mdtM*	ftsI_N337NYRIN	gyrA_D87N,gyrA_S83L,parC_S80I,parE_S458A,qnrS1	glpT_E448K	blaOXA-181			sul1	aadA5			tet(B)	aac(6')-Ib-cr5	blaOXA-1,blaTEM-1	dfrA17		blaCTX-M-15
B4/H24RxC	SRR13088888	pmrB_Y358N	blaCMY-2,blaEC-15*	acrF*,mdtM*	ftsI_N337NYRIN	gyrA_D87N,gyrA_S83L,parC_S80I,parE_S458A,qnrS1*	glpT_E448K	blaOXA-181*			sul1,sul2	aadA5,aph(3'')-Ib,aph(6)-Id	mph(A)	aac(3)-IId	tet(B)	aac(6')-Ib-cr5	blaOXA-1,blaTEM-1	dfrA17		blaCTX-M-15
B4/H24RxC	SRR13619167	pmrB_Y358N	blaEC-15*	acrF*,mdtM*	ftsI_N337NYRIN	gyrA_D87N,gyrA_S83L,parC_S80I,parE_S458A,qnrS1	glpT_E448K	blaOXA-181	blaNDM-5	ble	sul1	aadA2	mph(A)	aac(3)-IId	tet(B)	aac(6')-Ib-cr5	blaOXA-1	dfrA12
B4/H24RxC	SRR5714064	pmrB_Y358N	blaCMY-2,blaEC-15*	acrF*,mdtM*	ftsI_N337NYRIN	gyrA_D87N,gyrA_S83L,parC_S80I,parE_S458A,qnrS1	glpT_E448K	blaOXA-181			sul1,sul2	aadA5,aph(3'')-Ib,aph(6)-Id	mph(A)	aac(3)-IId	tet(B)	aac(6')-Ib-cr5	blaOXA-1,blaTEM-1	dfrA17		blaCTX-M-15
B4/H24RxC	ERR2652821	pmrB_Y358N	blaCMY-2,blaEC-15*	acrF*,mdtM*	ftsI_N337NYRIN	gyrA_D87N,gyrA_S83L,parC_S80I,parE_S458A,qnrS1	glpT_E448K	blaOXA-181	blaNDM-5	ble	sul1,sul2	aadA2,aadA5,aph(3'')-Ib,aph(6)-Id	mph(A)	aac(3)-IId	tet(B)	aac(6')-Ib-cr5	blaOXA-1,blaTEM-1	dfrA12,dfrA17		blaCTX-M-15
B4/H24RxC	ERR2652791	pmrB_Y358N	blaEC-15*	acrF*,mdtM*	ftsI_N337NYRIN	gyrA_D87N,gyrA_S83L,parC_S80I,parE_S458A,qnrS1	glpT_E448K	blaOXA-181			sul1,sul2	aadA5,aph(3'')-Ib,aph(6)-Id	mph(A)	aac(3)-IId	tet(B)	aac(6')-Ib-cr5	blaOXA-1,blaTEM-1	dfrA17		blaCTX-M-15
B4/H24RxC	DRR150522	pmrB_Y358N	blaCMY-2,blaEC-15*	acrF*,mdtM*	ftsI_N337NYRIN	gyrA_D87N,gyrA_S83L,parC_S80I,parE_S458A	glpT_E448K		blaNDM-1	ble	sul1	aadA5,aph(3'')-Ib,aph(6)-Id	erm(42),mph(A)	aac(3)-IId	tet(B)	aac(6')-Ib-cr5	blaOXA-1,blaTEM-1	dfrA17		blaCTX-M-15				catA2
B4/H24RxC	ERR2639303	pmrB_Y358N	blaCMY-2,blaEC-15*	acrF*,mdtM*	ftsI_N337NYRIN	gyrA_D87N,gyrA_S83L,parC_S80I,parE_S458A,qnrS1	glpT_E448K	blaOXA-181			sul1,sul2	aadA5,aph(3'')-Ib,aph(6)-Id	mph(A)	aac(3)-IId	tet(B)	aac(6')-Ib-cr5	blaOXA-1,blaTEM-1	dfrA17		blaCTX-M-15
B4/H24RxC	ERR1971612	pmrB_Y358N	blaCMY-2,blaEC-15*	acrF*,mdtM*	ftsI_N337NYRIN	gyrA_D87N,gyrA_S83L,parC_S80I,parE_S458A,qnrS1	glpT_E448K	blaOXA-181			sul1,sul2	aadA5,aph(3'')-Ib,aph(6)-Id	mph(A)	aac(3)-IId	tet(B)	aac(6')-Ib-cr5	blaOXA-1,blaTEM-1	dfrA17		blaCTX-M-15
B4/H24RxC	ERR2639299	pmrB_Y358N	blaCMY-2,blaEC-15*	acrF*,mdtM*	ftsI_N337NYRIN	gyrA_D87N,gyrA_S83L,parC_S80I,parE_S458A,qnrS1	glpT_E448K	blaOXA-181			sul1,sul2	aadA5,aph(3'')-Ib,aph(6)-Id	mph(A)	aac(3)-IId	tet(B)	aac(6')-Ib-cr5	blaOXA-1,blaTEM-1	dfrA17		blaCTX-M-15
B4/H24RxC	A-CRE927-023-A21	pmrB_Y358N	blaCMY-2,blaEC-15*	acrF*,mdtM*	ftsI_N337NYRIN	gyrA_D87N,gyrA_S83L,parC_S80I,parE_S458A	glpT_E448K		blaNDM-5	ble	sul1	aadA5			tet(B)	aac(6')-Ib-cr5	blaOXA-1,blaTEM-1	dfrA17		blaCTX-M-55
B4/H24RxC	SRR12570022	pmrB_Y358N	blaCMY-2,blaEC-15*	acrF*,mdtM*	ftsI_N337NYRIN	gyrA_D87N,gyrA_S83L,parC_S80I,parE_S458A,qnrS1	glpT_E448K	blaOXA-181			sul1	aadA5			tet(B)			dfrA17
B4/H24RxC	922-HS055-B28_S29	pmrB_Y358N	blaCMY-2,blaEC-15*	acrF*,mdtM*	ftsI_N337NYRIN	gyrA_D87N,gyrA_S83L,parC_S80I,parE_S458A,qnrS1	glpT_E448K		blaNDM-5	ble	sul3	aadA22,aph(6)-Id	mph(A)		tet(A)*		blaTEM-1	dfrA14		blaCTX-M-55		floR*	arr-2						lnu(F)	aph(3')-Ia
B4/H24RxC	21022320141	pmrB_Y358N	blaCMY-2,blaEC-15*	acrF*,mdtM*	ftsI_N337NYRIN	gyrA_D87N,gyrA_S83L,parC_S80I,parE_S458A	fosA3,glpT_E448K		blaNDM-5	ble	sul1,sul2	aadA5	mph(A)		tet(B)			dfrA17		blaCTX-M-14		floR*			aac(3)-IVa	aph(4)-Ia
B4/H24RxC	SRR5714073	pmrB_Y358N	blaEC-15*	acrF*,mdtM*	ftsI_N337NYRIN	gyrA_D87N,gyrA_S83L,parC_S80I,parE_S458A,qnrS1	glpT_E448K	blaOXA-181			sul1	aadA5	mph(A)	aac(3)-IId	tet(B)	aac(6')-Ib-cr5	blaOXA-1,blaTEM-1	dfrA17
B4/H24RxC	ERR2639296	pmrB_Y358N	blaCMY-2,blaDHA-1,blaEC-15*	acrF*,mdtM*	ftsI_N337NYRIN	gyrA_D87N,gyrA_S83L,parC_S80I,parE_S458A,qnrB4,qnrS1	glpT_E448K	blaOXA-181			sul1	aadA5	mph(A)		tet(B)	aac(6')-Ib-cr5	blaOXA-1,blaTEM-1	dfrA17		blaCTX-M-15
B4/H24RxC	SRR9734780	pmrB_Y358N	blaCMY-2,blaEC-15*	acrF*,mdtM*	ftsI_N337NYRIN	gyrA_D87N,gyrA_S83L,parC_S80I,parE_S458A	glpT_E448K		blaNDM-7	ble	sul1,sul2	aadA5,aph(3'')-Ib,aph(6)-Id		aac(3)-IId	tet(B)	aac(6')-Ib-cr5	blaOXA-1,blaTEM-1	dfrA17		blaCTX-M-15
B4/H24RxC	SRR5942764	pmrB_Y358N	blaCMY-2,blaEC-15*	acrF*,mdtM*	ftsI_N337NYRIN	gyrA_D87N,gyrA_S83L,parC_S80I,parE_S458A,qnrS1	glpT_E448K	blaOXA-232			sul1	aadA5	erm(B)*,mph(A)	aac(3)-IId	tet(B)	aac(6')-Ib-cr5	blaOXA-1,blaTEM-1	dfrA17		blaCTX-M-14,blaCTX-M-15
B4/H24RxC	SRR15116129	pmrB_Y358N	blaCMY-2,blaEC-15*	acrF*,mdtM*	ftsI_N337NYRIN	gyrA_D87N,gyrA_S83L,parC_S80I,parE_S458A,qnrB7	glpT_E448K		blaNDM-5	ble	sul1	aadA5	mph(A)	aac(3)-IId	tet(B)	aac(6')-Ib-cr5	blaOXA-1,blaTEM-1	dfrA17	rmtB1	blaCTX-M-15			rpoB_V146F
B4/H24RxC	SRR16896032	pmrB_Y358N	blaCMY-2,blaEC-15*	acrF*,mdtM*	ftsI_N337NYRIN	gyrA_D87N,gyrA_S83L,parC_S80I,parE_S458A	glpT_E448K				sul1,sul2	aadA5,aph(3'')-Ib,aph(6)-Id	mph(A)	aac(3)-IId	tet(B)	aac(6')-Ib-cr5	blaOXA-1,blaTEM-1	dfrA17		blaCTX-M-15
B4/H24RxC	ERR4180575	pmrB_Y358N	blaCMY-2,blaEC-15*	acrF*,mdtM*	ftsI_N337NYRIN	gyrA_D87N,gyrA_S83L,parC_S80I,parE_S458A,qnrS1	glpT_E448K	blaOXA-181	blaNDM-5	ble	sul1,sul2	aadA2,aadA5,aph(3'')-Ib,aph(6)-Id	mph(A)	aac(3)-IId	tet(B)	aac(6')-Ib-cr5	blaOXA-1,blaTEM-1	dfrA12,dfrA17		blaCTX-M-15
B4/H24RxC	ERR2639288	pmrB_Y358N	blaCMY-2,blaEC-15*	acrF*,mdtM*	ftsI_N337NYRIN	gyrA_D87N,gyrA_S83L,parC_S80I,parE_S458A,qnrS1	glpT_E448K	blaOXA-181			sul1,sul2	aadA5,aph(3'')-Ib,aph(6)-Id	mph(A)	aac(3)-IId	tet(B)	aac(6')-Ib-cr5	blaOXA-1,blaTEM-1	dfrA17		blaCTX-M-15
B4/H24RxC	ERR2639297	pmrB_Y358N	blaCMY-2,blaEC-15*	acrF*,mdtM*	ftsI_N337NYRIN	gyrA_D87N,gyrA_S83L,parC_S80I,parE_S458A,qnrS1	glpT_E448K	blaOXA-181			sul1,sul2	aadA5,aph(3'')-Ib,aph(6)-Id	mph(A)	aac(3)-IId	tet(B)	aac(6')-Ib-cr5	blaOXA-1*,blaTEM-1	dfrA17		blaCTX-M-15
B4/H24RxC	SRR9734819	pmrB_Y358N	blaCMY-2,blaEC-15*	acrF*,mdtM*	ftsI_N337NYRIN	gyrA_D87N,gyrA_S83L,parC_S80I,parE_S458A,qnrS1	glpT_E448K	blaOXA-181			sul1,sul2	aadA5,aph(3'')-Ib,aph(6)-Id	mph(A)	aac(3)-IId	tet(B)	aac(6')-Ib-cr5	blaOXA-1,blaTEM-1	dfrA17		blaCTX-M-15
B4/H24RxC	SRR10094339	pmrB_Y358N	blaCMY-2,blaEC-15*	acrF*,mdtM*	ftsI_N337NYRIN	gyrA_D87N,gyrA_S83L,parC_S80I,parE_S458A,qnrS1	glpT_E448K	blaOXA-181			sul1,sul2	aadA5,aph(3'')-Ib,aph(6)-Id	mph(A)	aac(3)-IId	tet(B)	aac(6')-Ib-cr5	blaOXA-1	dfrA17		blaCTX-M-15
B4/H24RxC	ERR2652840	pmrB_Y358N	blaCMY-2,blaEC-15*	acrF*,mdtM*	ftsI_N337NYRIN	gyrA_D87N,gyrA_S83L,parC_S80I,parE_S458A,qnrS1	glpT_E448K	blaOXA-181			sul1,sul2	aadA5,aph(3'')-Ib,aph(6)-Id	mph(A)	aac(3)-IId	tet(B)	aac(6')-Ib-cr5	blaOXA-1,blaTEM-1	dfrA17		blaCTX-M-15
B4/H24RxC	ERR2652802	pmrB_Y358N	blaCMY-2,blaEC-15*	acrF*,mdtM*	ftsI_N337NYRIN	gyrA_D87N,gyrA_S83L,parC_S80I,parE_S458A,qnrS1	glpT_E448K	blaOXA-181			sul1,sul2	aadA5,aph(3'')-Ib,aph(6)-Id	mph(A)	aac(3)-IId	tet(B)	aac(6')-Ib-cr5	blaOXA-1,blaTEM-1	dfrA17		blaCTX-M-15
B4/H24RxC	ERR2639300	pmrB_Y358N	blaCMY-2,blaEC-15*	acrF*,mdtM*	ftsI_N337NYRIN	gyrA_D87N,gyrA_S83L,parC_S80I,parE_S458A,qnrS1	glpT_E448K	blaOXA-181			sul2	aph(3'')-Ib,aph(6)-Id	mph(A)	aac(3)-IId	tet(B)	aac(6')-Ib-cr5	blaOXA-1			blaCTX-M-55				catA2
B4/H24RxC	DRR150420	pmrB_Y358N	blaCMY-2,blaEC-15*	acrF*,mdtM*	ftsI_N337NYRIN	gyrA_D87N,gyrA_S83L,parC_S80I,parE_S458A	glpT_E448K		blaNDM-1	ble	sul1	aadA5,aph(3'')-Ib,aph(6)-Id	erm(42),mph(A)	aac(3)-IId	tet(B)	aac(6')-Ib-cr5	blaOXA-1,blaTEM-1	dfrA17		blaCTX-M-15				catA2
B4/H24RxC	ERR4180582	pmrB_Y358N	blaCMY-2,blaEC-15*	acrF*,mdtM*	ftsI_N337NYRIN	gyrA_D87N,gyrA_S83L,parC_S80I,parE_S458A,qnrS1	glpT_E448K	blaOXA-181			sul1	aadA5			tet(B)	aac(6')-Ib-cr5	blaOXA-1,blaTEM-1	dfrA17		blaCTX-M-15
B4/H24RxC	SRR12898947	pmrB_Y358N	blaCMY-2,blaEC-15*	acrF*,mdtM*	ftsI_N337NYRIN	gyrA_D87N,gyrA_S83L,parC_S80I,parE_S458A,qnrS1		blaOXA-181			sul1,sul2	aadA5,aph(3'')-Ib,aph(6)-Id		aac(3)-IId	tet(B)	aac(6')-Ib-cr5	blaOXA-1,blaTEM-1	dfrA17		blaCTX-M-15
B4/H24RxC	ERR4180579	pmrB_Y358N	blaCMY-2,blaEC-15*	acrF*,mdtM*	ftsI_N337NYRIN	gyrA_D87N,gyrA_S83L,parC_S80I,parE_S458A	glpT_E448K		blaNDM-5	ble	sul1,sul2	aadA2,aadA5,aph(3'')-Ib,aph(6)-Id	mph(A)	aac(3)-IId	tet(B)	aac(6')-Ib-cr5	blaOXA-1*,blaTEM-1	dfrA12,dfrA17		blaCTX-M-15
B4/H24RxC	ERR2652783	pmrB_Y358N	blaCMY-2,blaEC-15*	acrF*,mdtM*	ftsI_N337NYRIN	gyrA_D87N,gyrA_S83L,parC_S80I,parE_S458A,qnrS1	glpT_E448K	blaOXA-181	blaNDM-5	ble	sul1,sul2	aadA2,aadA5,aph(3'')-Ib,aph(6)-Id	mph(A)	aac(3)-IId	tet(B)	aac(6')-Ib-cr5	blaOXA-1,blaTEM-1	dfrA12,dfrA17	rmtB1	blaCTX-M-15
B4/H24RxC	ERR2652782	pmrB_Y358N	blaCMY-2,blaEC-15*	acrF*,mdtM*	ftsI_N337NYRIN	gyrA_D87N,gyrA_S83L,parC_S80I,parE_S458A,qnrS1	glpT_E448K	blaOXA-181			sul1,sul2	aadA5,aph(3'')-Ib,aph(6)-Id		aac(3)-IId	tet(B)		blaTEM-1	dfrA17
B4/H24RxC	SRR14198810	pmrB_Y358N	blaCMY-2,blaEC-15*	acrF*,mdtM*	ftsI_N337NYRIN	gyrA_D87N,gyrA_S83L,parC_S80I,parE_S458A,qnrS1	glpT_E448K	blaOXA-181	blaNDM-5	ble	sul1,sul2	aadA2,aadA5,aph(3'')-Ib,aph(6)-Id	mph(A)	aac(3)-IId	tet(B)	aac(6')-Ib-cr5	blaOXA-1,blaTEM-1	dfrA12,dfrA17	rmtB1	blaCTX-M-15
B4/H24RxC	SRR17460875	pmrB_Y358N	blaCMY-2,blaEC-15*	acrF*,mdtM*	ftsI_N337NYRIN	gyrA_D87N,gyrA_S83L,parC_S80I,parE_S458A	glpT_E448K				sul1,sul2	aadA5,aph(3'')-Ib,aph(6)-Id		aac(3)-IId	tet(B)	aac(6')-Ib-cr5	blaOXA-1,blaTEM-1	dfrA17		blaCTX-M-15
B4/H24RxC	ERR2652790	pmrB_Y358N	blaCMY-2,blaEC-15*	acrF*,mdtM*	ftsI_N337NYRIN	gyrA_D87N,gyrA_S83L,parC_S80I,parE_S458A,qnrS1	glpT_E448K	blaOXA-181			sul1,sul2	aadA5,aph(3'')-Ib,aph(6)-Id	mph(A)	aac(3)-IId	tet(B)		blaTEM-1	dfrA17		blaCTX-M-15
B4/H24RxC	SRR6474925	pmrB_Y358N	blaCMY-2,blaEC-15*	acrF*,mdtM*	ftsI_N337NYRIN	gyrA_D87N,gyrA_S83L,parC_S80I,parE_S458A,qnrS1	glpT_E448K	blaOXA-181			sul1,sul2	aadA5,aph(3'')-Ib,aph(6)-Id	mph(A)	aac(3)-IId	tet(B)	aac(6')-Ib-cr5	blaOXA-1,blaTEM-1	dfrA17		blaCTX-M-15
B4/H24RxC	SRR15116120	pmrB_Y358N	blaCMY-2,blaEC-15*	acrF*,mdtM*	ftsI_N337NYRIN	gyrA_D87N,gyrA_S83L,parC_S80I,parE_S458A,qnrS1	glpT_E448K	blaOXA-181			sul1,sul2	aadA5,aph(3'')-Ib,aph(6)-Id	mph(A)	aac(3)-IId	tet(B)	aac(6')-Ib-cr5*	blaOXA-1,blaTEM-1	dfrA17		blaCTX-M-15
B4/H24RxC	SRR12903890	pmrB_Y358N	blaCMY-2,blaEC-15*	acrF*,mdtM*	ftsI_N337NYRIN	gyrA_D87N,gyrA_S83L,parC_S80I,parE_S458A	glpT_E448K		blaNDM-5	ble	sul1,sul2	aadA2,aadA5,aph(3'')-Ib,aph(6)-Id			tet(B)	aac(6')-Ib-cr5	blaOXA-1,blaTEM-1	dfrA12,dfrA17		blaCTX-M-15
B4/H24RxC	SRR16896040	pmrB_Y358N	blaCMY-2,blaEC-15*	acrF*,mdtM*	ftsI_N337NYRIN	gyrA_D87N,gyrA_S83L,parC_S80I,parE_S458A	fosA3,glpT_E448K		blaNDM-5	ble	sul1,sul2	aadA5,aph(3'')-Ib,aph(6)-Id	mph(A)	aac(3)-IId	tet(B)	aac(6')-Ib-cr5	blaOXA-1*	dfrA17	rmtB1	blaCTX-M-55										aph(3')-IIa
B4/H24RxC	SRR13687108	pmrB_Y358N	blaCMY-2,blaEC-15*	acrF*,mdtM*	ftsI_N337NYRIN	gyrA_D87N,gyrA_S83L,parC_S80I,parE_S458A,qnrS1	glpT_E448K	blaOXA-181			sul1,sul2	aadA5,aph(3'')-Ib,aph(6)-Id	mph(A)	aac(3)-IId	tet(B)	aac(6')-Ib-cr5	blaOXA-1,blaTEM-1	dfrA17		blaCTX-M-15
B4/H24RxC	DRR150327	pmrB_Y358N	blaCMY-2,blaEC-15*	acrF*,mdtM*	ftsI_N337NYRIN	gyrA_D87N,gyrA_S83L,parC_S80I,parE_S458A,qnrS1	glpT_E448K	blaOXA-181			sul1,sul2	aadA5,aph(3'')-Ib,aph(6)-Id	mph(A)	aac(3)-IId	tet(B)	aac(6')-Ib-cr5	blaOXA-1,blaTEM-1	dfrA17		blaCTX-M-15
B4/H24RxC	DRR150300	pmrB_Y358N	blaCMY-2,blaEC-15*	acrF*,mdtM*	ftsI_N337NYRIN	gyrA_D87N,gyrA_S83L,parC_S80I,parE_S458A,qnrS1	glpT_E448K	blaOXA-181			sul1,sul2	aadA5,aph(3'')-Ib,aph(6)-Id	mph(A)	aac(3)-IId	tet(B)	aac(6')-Ib-cr5	blaOXA-1,blaTEM-1	dfrA17		blaCTX-M-15
B4/H24RxC	DRR150307	pmrB_Y358N	blaCMY-2,blaEC-15*	acrF*,mdtM*	ftsI_N337NYRIN	gyrA_D87N,gyrA_S83L,parC_S80I,parE_S458A,qnrS1	glpT_E448K	blaOXA-181			sul1,sul2	aadA5,aph(3'')-Ib,aph(6)-Id	mph(A)	aac(3)-IId	tet(B)	aac(6')-Ib-cr5	blaOXA-1,blaTEM-1	dfrA17		blaCTX-M-15
B4/H24RxC	ERR2639302	pmrB_Y358N	blaCMY-2,blaEC-15*	acrF*,mdtM*	ftsI_N337NYRIN	gyrA_D87N,gyrA_S83L,parC_S80I,parE_S458A,qnrS1	glpT_E448K	blaOXA-181			sul1,sul2	aadA5,aph(3'')-Ib,aph(6)-Id	mph(A)	aac(3)-IId	tet(B)	aac(6')-Ib-cr5	blaOXA-1,blaTEM-1	dfrA17		blaCTX-M-15
B4/H24RxC	ERR2639280	pmrB_Y358N	blaCMY-2,blaEC-15*	acrF*,mdtM*	ftsI_N337NYRIN	gyrA_D87N,gyrA_S83L,parC_S80I,parE_S458A,qnrS1	fosA3,glpT_E448K	blaOXA-181			sul1,sul2	aadA5,aph(3'')-Ib,aph(6)-Id	mph(A)	aac(3)-IId	tet(B)	aac(6')-Ib-cr5	blaOXA-1,blaTEM-1	dfrA17
B4/H24RxC	ERR2652826	pmrB_Y358N	blaCMY-2,blaEC-15*	acrF*,mdtM*	ftsI_N337NYRIN	gyrA_D87N,gyrA_S83L,parC_S80I,parE_S458A,qnrS1	glpT_E448K	blaOXA-181			sul1,sul2	aadA5,aph(3'')-Ib,aph(6)-Id	mph(A)	aac(3)-IId	tet(B)	aac(6')-Ib-cr5	blaOXA-1,blaTEM-1	dfrA17		blaCTX-M-15
B4/H24RxC	ERR2652805	pmrB_Y358N	blaCMY-2,blaEC-15*	acrF*,mdtM*	ftsI_N337NYRIN	gyrA_D87N,gyrA_S83L,parC_S80I,parE_S458A,qnrS1	glpT_E448K	blaOXA-181			sul1,sul2	aadA5,aph(3'')-Ib,aph(6)-Id	mph(A)	aac(3)-IId	tet(A),tet(B)	aac(6')-Ib-cr5	blaOXA-1,blaTEM-1	dfrA17		blaCTX-M-15
B4/H24RxC	ERR2639304	pmrB_Y358N	blaCMY-2,blaDHA-1,blaEC-15*	acrF*,mdtM*	ftsI_N337NYRIN	gyrA_D87N,gyrA_S83L,parC_S80I,parE_S458A,qnrB4,qnrS1	glpT_E448K	blaOXA-181			sul1,sul2	aadA5,aph(3'')-Ib,aph(6)-Id	mph(A)	aac(3)-IId	tet(B)	aac(6')-Ib-cr5	blaOXA-1,blaTEM-1	dfrA17		blaCTX-M-15
B4/H24RxC	DRR150349	pmrB_Y358N	blaCMY-2,blaEC-15*	acrF*,mdtM*	ftsI_N337NYRIN	gyrA_D87N,gyrA_S83L,parC_S80I,parE_S458A,qnrS1	glpT_E448K	blaOXA-484			sul1	aadA5,aph(3'')-Ib,aph(6)-Id	mph(A)	aac(3)-IId	tet(A),tet(B)		blaTEM-1	dfrA17
B4/H24RxC	ERR2652839	pmrB_Y358N	blaCMY-2,blaEC-15*	acrF*,mdtM*	ftsI_N337NYRIN	gyrA_D87N,gyrA_S83L,parC_S80I,parE_S458A	glpT_E448K		blaNDM-5	ble	sul1	aadA2,aadA5			tet(B)	aac(6')-Ib-cr5	blaOXA-1,blaTEM-1	dfrA12,dfrA17
B5/H24RxC	SRR15116156	pmrB_Y358N	blaCMY-2,blaEC-15*	acrF*,mdtM*	ftsI_N337NYRIN	gyrA_D87N,gyrA_S83L,parC_S80I,parE_S458A	glpT_E448K		blaNDM-5	ble	sul1,sul2	aadA2,aadA5,aph(3'')-Ib,aph(6)-Id	mph(A)	aac(3)-IId	tet(B)	aac(6')-Ib-cr5	blaOXA-1,blaTEM-1	dfrA12,dfrA17		blaCTX-M-15
B5/H24RxC	SRR14760398	pmrB_Y358N	blaCMY-2,blaEC-15*	acrF*,mdtM*	ftsI_N337NYRIN	gyrA_D87N,gyrA_S83L,parC_S80I,parE_S458A	glpT_E448K		blaNDM-5	ble	sul1,sul2	aadA2,aadA5,aph(3'')-Ib,aph(6)-Id	mph(A)	aac(3)-IId	tet(B)	aac(6')-Ib-cr5	blaOXA-1,blaTEM-1	dfrA12,dfrA17		blaCTX-M-15
B5/H24RxC	CRE-36B-52-Re-A10	pmrB_Y358N	blaEC-15*	acrF*,mdtM*	ftsI_N337NYRIN	gyrA_D87N,gyrA_S83L,parC_S80I,parE_S458A	glpT_E448K		blaNDM-5	ble	sul1,sul2	aadA2,aadA5,aph(3'')-Ib,aph(6)-Id	mph(A)	aac(3)-IId	tet(B)	aac(6')-Ib-cr5	blaOXA-1,blaTEM-1	dfrA12,dfrA17
B5/H24RxC	922-HS049-B22_S23	pmrB_Y358N	blaCMY-2,blaEC-15*	mdtM*	ftsI_N337NYRIN	gyrA_D87N,gyrA_S83L,parC_S80I,parE_S458A	glpT_E448K		blaNDM-5	ble	sul1,sul2	aadA2,aadA5,aph(3'')-Ib,aph(6)-Id	mph(A)	aac(3)-IId	tet(B)	aac(6')-Ib-cr5	blaOXA-1,blaTEM-1	dfrA12,dfrA17
B5/H24RxC	922-HS050-B23_S24	pmrB_Y358N	blaCMY-2,blaEC-15*	mdtM*	ftsI_N337NYRIN	gyrA_D87N,gyrA_S83L,parC_S80I,parE_S458A	glpT_E448K		blaNDM-5	ble	sul1,sul2	aadA2,aadA5,aph(3'')-Ib,aph(6)-Id	mph(A)	aac(3)-IId	tet(B)	aac(6')-Ib-cr5	blaOXA-1,blaTEM-1	dfrA12,dfrA17
B5/H24RxC	20_18	pmrB_Y358N	blaCMY-2,blaEC-15*	acrF*,mdtM*	ftsI_N337NYRIN	gyrA_D87N,gyrA_S83L,parC_S80I,parE_S458A	glpT_E448K		blaNDM-5	ble	sul1	aadA2,aadA5			tet(B)	aac(6')-Ib-cr5	blaOXA-1,blaTEM-1	dfrA12,dfrA17		blaCTX-M-15
B5/H24RxC	18_29	pmrB_Y358N	blaCMY-2,blaEC-15*	acrF*,mdtM*	ftsI_N337NYRIN	gyrA_D87N,gyrA_S83L,parC_S80I,parE_S458A	glpT_E448K		blaNDM-5	ble	sul1	aadA2,aadA5			tet(B)	aac(6')-Ib-cr5	blaOXA-1,blaTEM-1	dfrA12,dfrA17		blaCTX-M-15
B5/H24RxC	20_20	pmrB_Y358N	blaCMY-2,blaEC-15*	acrF*,mdtM*	ftsI_N337NYRIN	gyrA_D87N,gyrA_S83L,parC_S80I,parE_S458A	glpT_E448K		blaNDM-5	ble	sul1	aadA2			tet(B)	aac(6')-Ib-cr5	blaOXA-1,blaTEM-1	dfrA12		blaCTX-M-15
B5/H24RxC	19_13	pmrB_Y358N	blaCMY-2,blaEC-15*	acrF*,mdtM*	ftsI_N337NYRIN	gyrA_D87N,gyrA_S83L,parC_S80I,parE_S458A	glpT_E448K		blaNDM-5	ble	sul1	aadA2			tet(B)	aac(6')-Ib-cr5	blaOXA-1,blaTEM-1	dfrA12		blaCTX-M-15
B5/H24RxC	SRR15116103	pmrB_Y358N	blaCMY-2,blaEC-15*	acrF*,mdtM*	ftsI_N337NYRIN	gyrA_D87N,gyrA_S83L,parC_S80I,parE_S458A	glpT_E448K		blaNDM-5	ble	sul1,sul2	aadA2,aadA5,aph(3'')-Ib,aph(6)-Id	mph(A)	aac(3)-IId	tet(B)	aac(6')-Ib-cr5	blaOXA-1,blaTEM-1	dfrA12,dfrA17		blaCTX-M-15
B5/H24RxC	SRR15116117	pmrB_Y358N	blaCMY-2,blaDHA-1,blaEC-15*	acrF*,mdtM*	ftsI_N337NYRIN	gyrA_D87N,gyrA_S83L,parC_S80I,parE_S458A,qnrB4	glpT_E448K		blaNDM-5	ble	sul1	aadA2,aadA5,aph(3'')-Ib	erm(B)*,mph(A)	aac(3)-IId	tet(A),tet(B)	aac(6')-Ib-cr5	blaOXA-1,blaTEM-1	dfrA12,dfrA17		blaCTX-M-15,blaCTX-M-27
B5/H24RxC	922-HS028-B01_S2	pmrB_Y358N	blaCMY-2,blaEC-15*	acrF*,mdtM*	ftsI_N337NYRIN	gyrA_D87N,gyrA_S83L,parC_S80I,parE_S458A	glpT_E448K		blaNDM-5	ble	sul1	aadA2		aac(3)-IId	tet(B)	aac(6')-Ib-cr5	blaOXA-1	dfrA12
B5/H24RxC	19_7	pmrB_Y358N	blaCMY-2,blaEC-15*	acrF*,mdtM*	ftsI_N337NYRIN	gyrA_D87N,gyrA_S83L,parC_S80I,parE_S458A	glpT_E448K		blaNDM-5	ble	sul1	aadA2,aadA5	mph(A)*		tet(B)	aac(6')-Ib-cr5	blaOXA-1,blaTEM-1	dfrA12,dfrA17		blaCTX-M-15
B5/H24RxC	18_21	pmrB_Y358N	blaCMY-2,blaEC-15*	acrF*,mdtM*	ftsI_N337NYRIN	gyrA_D87N,gyrA_S83L,parC_S80I,parE_S458A	glpT_E448K		blaNDM-5	ble	sul1	aadA2,aadA5			tet(B)	aac(6')-Ib-cr5	blaOXA-1,blaTEM-1	dfrA12,dfrA17		blaCTX-M-15
B5/H24RxC	20_22	pmrB_Y358N	blaCMY-2,blaEC-15*	acrF*,mdtM*	ftsI_N337NYRIN	gyrA_D87N,gyrA_S83L,parC_S80I,parE_S458A	glpT_E448K		blaNDM-5	ble	sul1	aadA2,aadA5			tet(B)	aac(6')-Ib-cr5	blaOXA-1,blaTEM-1	dfrA12,dfrA17		blaCTX-M-15
B5/H24RxC	19_3	pmrB_Y358N	blaCMY-2,blaEC-15*	acrF*,mdtM*	ftsI_N337NYRIN	gyrA_D87N,gyrA_S83L,parC_S80I,parE_S458A	glpT_E448K		blaNDM-5	ble	sul1	aadA2,aadA5			tet(B)	aac(6')-Ib-cr5	blaOXA-1,blaTEM-1	dfrA12,dfrA17		blaCTX-M-15
B5/H24RxC	DRR150719	pmrB_Y358N	blaCMY-2,blaEC-15*	acrF*,mdtM*	ftsI_N337NYRIN	gyrA_D87N,gyrA_S83L,parC_S80I,parE_S458A	glpT_E448K		blaNDM-5	ble	sul1,sul2	aadA2,aadA5,aph(3'')-Ib,aph(6)-Id	mph(A)	aac(3)-IId	tet(B)	aac(6')-Ib-cr5	blaOXA-1,blaTEM-1	dfrA12,dfrA17		blaCTX-M-15
B5/H24RxC	20_1	pmrB_Y358N	blaCMY-2,blaEC-15*	acrF*,mdtM*	ftsI_N337NYRIN	gyrA_D87N,gyrA_S83L,parC_S80I,parE_S458A	glpT_E448K		blaNDM-5	ble	sul1,sul2	aadA2,aadA5,aph(3'')-Ib,aph(6)-Id	mph(A)	aac(3)-IId	tet(B)	aac(6')-Ib-cr5	blaOXA-1,blaTEM-1	dfrA12,dfrA17		blaCTX-M-15
B5/H24RxC	DRR150567	pmrB_Y358N	blaCMY-2,blaEC-15*	acrF*,mdtM*	ftsI_N337NYRIN	gyrA_D87N,gyrA_S83L,parC_S80I,parE_S458A	glpT_E448K		blaNDM-5	ble	sul1,sul2	aadA2,aadA5,aph(3'')-Ib,aph(6)-Id	mph(A)	aac(3)-IId	tet(B)	aac(6')-Ib-cr5	blaOXA-1,blaTEM-1	dfrA12,dfrA17		blaCTX-M-15
B5/H24RxC	SRR8916496	pmrB_Y358N	blaCMY-2,blaEC-15*	acrF*,mdtM*	ftsI_N337NYRIN	gyrA_D87N,gyrA_S83L,parC_S80I,parE_S458A			blaNDM-5	ble	sul1,sul2	aadA2,aadA5,aph(3'')-Ib,aph(6)-Id	erm(42),mph(A)	aac(3)-IId	tet(B)	aac(6')-Ib-cr5	blaOXA-1,blaTEM-1	dfrA12,dfrA17		blaCTX-M-15
B5/H24RxC	SHZH9	pmrB_Y358N	blaCMY-2,blaEC-15*	acrF*,mdtM*	ftsI_N337NYRIN	gyrA_D87N,gyrA_S83L,parC_S80I,parE_S458A	glpT_E448K		blaNDM-5	ble	sul1,sul2	aadA2,aadA5,aph(3'')-Ib,aph(6)-Id	mph(A)	aac(3)-IId	tet(B)	aac(6')-Ib-cr5	blaOXA-1,blaTEM-1	dfrA12,dfrA17		blaCTX-M-15
B5/H24RxC	SC-150-C30	pmrB_Y358N	blaCMY-2,blaEC-15*	acrF*,mdtM*	ftsI_N337NYRIN	gyrA_D87N,gyrA_S83L,parC_S80I,parE_S458A	glpT_E448K		blaNDM-5	ble	sul1	aadA2,aadA5		aac(3)-IId	tet(B)	aac(6')-Ib-cr5	blaOXA-1,blaTEM-1	dfrA12,dfrA17
B5/H24RxC	SC-239-B40_S87	pmrB_Y358N	blaCMY-2,blaEC-15*	acrF*,mdtM*	ftsI_N337NYRIN	gyrA_D87N,gyrA_S83L,parC_S80I,parE_S458A	glpT_E448K		blaNDM-5	ble	sul1	aadA2,aadA5	mph(A)	aac(3)-IId	tet(B)	aac(6')-Ib-cr5	blaOXA-1,blaTEM-1	dfrA12,dfrA17		blaCTX-M-15
B5/H24RxC	SRR16464329	pmrB_Y358N	blaCMY-2,blaEC-15*	acrF*,mdtM*	ftsI_N337NYRIN	gyrA_D87N,gyrA_S83L,parC_S80I,parE_S458A	glpT_E448K		blaNDM-5	ble	sul1	aadA2*,aadA5*	mph(A)	aac(3)-IId	tet(B)	aac(6')-Ib-cr5	blaOXA-1,blaTEM-1	dfrA12,dfrA17		blaCTX-M-15
B5/H24RxC	DRR150675	pmrB_Y358N	blaCMY-2,blaEC-15*	acrF*,mdtM*	ftsI_N337NYRIN	gyrA_D87N,gyrA_S83L,parC_S80I,parE_S458A	glpT_E448K		blaNDM-5	ble	sul1,sul2	aadA2,aadA5,aph(3'')-Ib,aph(6)-Id	mph(A)	aac(3)-IId	tet(B)	aac(6')-Ib-cr5	blaOXA-1,blaTEM-1	dfrA12,dfrA17		blaCTX-M-15
B5/H24RxC	ERR4221047	pmrB_Y358N	blaCMY-2,blaEC-15*	acrF*,mdtM*	ftsI_N337NYRIN	gyrA_D87N,gyrA_S83L,parC_S80I,parE_S458A,qnrS1	fosA5,glpT_E448K		blaNDM-5	ble	sul1	aadA2		aac(3)-IId	tet(B)	aac(6')-Ib-cr5	blaOXA-1,blaTEM-1	dfrA12
B5/H24RxC	20_15	pmrB_Y358N	blaCMY-2,blaEC-15*	acrF*,mdtM*	ftsI_N337NYRIN	gyrA_D87N,gyrA_S83L,parC_S80I,parE_S458A	glpT_E448K		blaNDM-5	ble	sul1	aadA2,aadA5			tet(B)	aac(6')-Ib-cr5	blaOXA-1,blaTEM-1	dfrA12,dfrA17		blaCTX-M-15
B5/H24RxC	20_16	pmrB_Y358N	blaCMY-2,blaEC-15*	acrF*,mdtM*	ftsI_N337NYRIN	gyrA_D87N,gyrA_S83L,parC_S80I,parE_S458A	glpT_E448K		blaNDM-5	ble	sul1,sul2	aadA2,aadA5,aph(3'')-Ib,aph(6)-Id	mph(A)		tet(B)	aac(6')-Ib-cr5	blaOXA-1,blaTEM-1	dfrA12,dfrA17		blaCTX-M-15
B5/H24RxC	DRR150704	pmrB_Y358N	blaCMY-2,blaEC-15*	acrF*,mdtM*	ftsI_N337NYRIN	gyrA_D87N,gyrA_S83L,parC_S80I,parE_S458A	glpT_E448K		blaNDM-5	ble	sul1,sul2	aadA2,aadA5,aph(3'')-Ib,aph(6)-Id	mph(A)	aac(3)-IId	tet(B)	aac(6')-Ib-cr5	blaOXA-1,blaTEM-1	dfrA12,dfrA17		blaCTX-M-15
B5/H24RxC	DRR150727	pmrB_Y358N	blaCMY-2,blaEC-15*	acrF*,mdtM*	ftsI_N337NYRIN	gyrA_D87N,gyrA_S83L,parC_S80I,parE_S458A	glpT_E448K		blaNDM-5	ble	sul1,sul2	aadA2,aph(3'')-Ib,aph(6)-Id	mph(A)	aac(3)-IId	tet(B)	aac(6')-Ib-cr5	blaOXA-1,blaTEM-1	dfrA12		blaCTX-M-15
B5/H24RxC	DRR150460	pmrB_Y358N	blaCMY-2,blaEC-15*	acrF*,mdtM*	ftsI_N337NYRIN	gyrA_D87N,gyrA_S83L,parC_S80I,parE_S458A	glpT_E448K		blaNDM-5	ble	sul1,sul2	aadA2,aadA5,aph(3'')-Ib,aph(6)-Id	mph(A)		tet(B)		blaTEM-1	dfrA12,dfrA17		blaCTX-M-15
B5/H24RxC	922-HS020-A41	pmrB_Y358N	blaCMY-2,blaEC-15*	acrF*,mdtM*	ftsI_N337NYRIN	gyrA_D87N,gyrA_S83L,parC_S80I,parE_S458A	glpT_E448K		blaNDM-5	ble	sul1	aadA2		aac(3)-IId	tet(B)	aac(6')-Ib-cr5	blaOXA-1,blaTEM-1	dfrA12
B5/H24RxC	SRR15116265	pmrB_Y358N	blaCMY-2,blaEC-15*	acrF*,mdtM*	ftsI_N337NYRIN	gyrA_D87N,gyrA_S83L,parC_S80I,parE_S458A	glpT_E448K		blaNDM-5	ble	sul1,sul2	aadA2,aadA5,aph(3'')-Ib,aph(6)-Id	mph(A)	aac(3)-IId	tet(B)	aac(6')-Ib-cr5	blaOXA-1,blaTEM-1	dfrA12,dfrA17		blaCTX-M-15
B5/H24RxC	DRR150680	pmrB_Y358N	blaCMY-2,blaEC-15*	acrF*,mdtM*	ftsI_N337NYRIN	gyrA_D87N,gyrA_S83L,parC_S80I,parE_S458A	glpT_E448K		blaNDM-5	ble	sul1,sul2	aadA2,aadA5,aph(3'')-Ib,aph(6)-Id	mph(A)		tet(B)		blaTEM-1	dfrA12,dfrA17		blaCTX-M-15
B5/H24RxC	DRR150758	pmrB_Y358N	blaCMY-2,blaEC-15*	acrF*,mdtM*	ftsI_N337NYRIN	gyrA_D87N,gyrA_S83L,parC_S80I,parE_S458A	glpT_E448K		blaNDM-5	ble	sul1,sul2	aadA2,aph(3'')-Ib,aph(6)-Id	mph(A)	aac(3)-IId	tet(B)	aac(6')-Ib-cr5	blaOXA-1,blaTEM-1	dfrA12		blaCTX-M-15
B5/H24RxC	SRR13001383	pmrB_Y358N	blaCMY-2,blaEC-15*	acrF*,mdtM*	ftsI_N337NYRIN	gyrA_D87N,gyrA_S83L,parC_S80I,parE_S458A	glpT_E448K		blaNDM-5	ble	sul1,sul2	aadA2,aadA5,aph(3'')-Ib,aph(6)-Id	mph(A)	aac(3)-IId	tet(B)	aac(6')-Ib-cr5	blaOXA-1,blaTEM-1	dfrA12,dfrA17		blaCTX-M-15
B5/H24RxC	DRR150473	pmrB_Y358N	blaCMY-2,blaEC-15*	acrF*,mdtM*	ftsI_N337NYRIN	gyrA_D87N,gyrA_S83L,parC_S80I,parE_S458A	glpT_E448K		blaNDM-5	ble	sul1	aadA2,aadA5			tet(B)	aac(6')-Ib-cr5	blaOXA-1,blaTEM-1	dfrA12,dfrA17		blaCTX-M-15
B5/H24RxC	20_25	pmrB_Y358N	blaCMY-2,blaEC-15*	acrF*,mdtM*	ftsI_N337NYRIN	gyrA_D87N,gyrA_S83L,parC_S80I,parE_S458A	glpT_E448K		blaNDM-5	ble	sul1	aadA2			tet(B)	aac(6')-Ib-cr5	blaOXA-1,blaTEM-1	dfrA12		blaCTX-M-15
B5/H24RxC	922-HS027-A48	pmrB_Y358N	blaCMY-2,blaEC-15*	acrF*,mdtM*	ftsI_N337NYRIN	gyrA_D87N,gyrA_S83L,parC_S80I,parE_S458A	glpT_E448K		blaNDM-5	ble	sul1	aadA2		aac(3)-IId	tet(B)	aac(6')-Ib-cr5	blaOXA-1	dfrA12
B5/H24RxC	SRR16893796	pmrB_Y358N	blaCMY-2,blaEC-15*	acrF*,mdtM*	ftsI_N337NYRIN	gyrA_D87N,gyrA_S83L,parC_S80I,parE_S458A	glpT_E448K		blaNDM-5	ble	sul1,sul2	aadA2,aadA5,aph(3'')-Ib,aph(6)-Id		aac(3)-IId	tet(B)		blaTEM-1	dfrA12,dfrA17		blaCTX-M-55
B5/H24RxC	922-HS032-B05_S6	pmrB_Y358N	blaCMY-2,blaEC-15*	acrF*,mdtM*	ftsI_N337NYRIN	gyrA_D87N,gyrA_S83L,parC_S80I,parE_S458A	glpT_E448K		blaNDM-5	ble	sul1	aadA2,aadA5	mph(A)	aac(3)-IId	tet(B)	aac(6')-Ib-cr5	blaOXA-1,blaTEM-1	dfrA12,dfrA17		blaCTX-M-15
B5/H24RxC	20_23	pmrB_Y358N	blaEC-15*	acrF*,mdtM*	ftsI_N337NYRIN	gyrA_D87N,gyrA_S83L,parC_S80I,parE_S458A			blaNDM-5	ble	sul1,sul2	aadA2,aadA5,aph(3'')-Ib,aph(6)-Id	mph(A)	aac(3)-IId	tet(B)	aac(6')-Ib-cr5	blaOXA-1,blaTEM-1	dfrA12,dfrA17		blaCTX-M-15
B5/H24RxC	DRR150703	pmrB_Y358N	blaCMY-2,blaEC-15*	acrF*,mdtM*	ftsI_N337NYRIN	gyrA_D87N,gyrA_S83L,parC_S80I,parE_S458A	glpT_E448K		blaNDM-5	ble	sul1,sul2	aadA2,aadA5,aph(3'')-Ib,aph(6)-Id		aac(3)-IId	tet(B)	aac(6')-Ib-cr5	blaOXA-1,blaTEM-1	dfrA12,dfrA17		blaCTX-M-15
B5/H24RxC	19_9	pmrB_Y358N	blaCMY-2,blaEC-15*	acrF*,mdtM*	ftsI_N337NYRIN	gyrA_D87N,gyrA_S83L,parC_S80I,parE_S458A	glpT_E448K				sul1	aadA2			tet(B)	aac(6')-Ib-cr5	blaOXA-1,blaTEM-1	dfrA12		blaCTX-M-15
B5/H24RxC	DRR150752	pmrB_Y358N	blaCMY-2,blaEC-15*	acrF*,mdtM*	ftsI_N337NYRIN	gyrA_D87N,gyrA_S83L,parC_S80I,parE_S458A	glpT_E448K		blaNDM-5	ble	sul1	aadA2,aadA5,aph(3'')-Ib,aph(6)-Id	erm(42),mph(A)	aac(3)-IId	tet(B)	aac(6')-Ib-cr5	blaOXA-1,blaTEM-1	dfrA12,dfrA17		blaCTX-M-15
B5/H24RxC	SRR15116332	pmrB_Y358N	blaCMY-2,blaEC-15*	acrF*,mdtM*	ftsI_N337NYRIN	gyrA_D87N,gyrA_S83L,parC_S80I,parE_S458A	glpT_E448K				sul1	aadA5		aac(3)-IId	tet(B)	aac(6')-Ib-cr5	blaOXA-1,blaTEM-1	dfrA17
B5/H24RxC	DRR150630	pmrB_Y358N	blaCMY-2,blaEC-15*	acrF*,mdtM*	ftsI_N337NYRIN	gyrA_D87N,gyrA_S83L,parC_S80I,parE_S458A	glpT_E448K		blaNDM-5	ble	sul1,sul2	aadA2,aadA5,aph(3'')-Ib,aph(6)-Id	erm(B)*,mph(A)	aac(3)-IId	tet(B)	aac(6')-Ib-cr5	blaOXA-1,blaTEM-1	dfrA12,dfrA17		blaCTX-M-15
B5/H24RxC	SRR15116111	pmrB_Y358N	blaCMY-2,blaEC-15*	acrF*,mdtM*	ftsI_N337NYRIN	gyrA_D87N,gyrA_S83L,parC_S80I,parE_S458A	glpT_E448K		blaNDM-5	ble	sul1,sul2	aadA2,aadA5,aph(3'')-Ib,aph(6)-Id	mph(A)	aac(3)-IId	tet(B)	aac(6')-Ib-cr5	blaOXA-1,blaTEM-1	dfrA12,dfrA17		blaCTX-M-15
B5/H24RxC	DRR150586	pmrB_Y358N	blaCMY-2,blaEC-15*	acrF*,mdtM*	ftsI_N337NYRIN	gyrA_D87N,gyrA_S83L,parC_S80I,parE_S458A	glpT_E448K		blaNDM-5	ble	sul1,sul2	aadA2,aadA5,aph(3'')-Ib,aph(6)-Id	mph(A)		tet(B)		blaTEM-1	dfrA12,dfrA17		blaCTX-M-15
B5/H24RxC	922-HS021-A42	pmrB_Y358N	blaCMY-2,blaEC-15*	acrF*,mdtM*	ftsI_N337NYRIN	gyrA_D87N,gyrA_S83L,parC_S80I,parE_S458A	glpT_E448K		blaNDM-5	ble	sul1	aadA2		aac(3)-IId	tet(B)	aac(6')-Ib-cr5	blaOXA-1	dfrA12
B5/H24RxC	A-CRE927-029-A26	pmrB_Y358N	blaCMY-2,blaEC-15*	acrF*,mdtM*	ftsI_N337NYRIN	gyrA_D87N,gyrA_S83L,parC_S80I,parE_S458A	glpT_E448K		blaNDM-5	ble	sul1,sul2	aadA2,aadA5,aph(3'')-Ib,aph(6)-Id	mph(A)		tet(B)	aac(6')-Ib-cr5	blaOXA-1,blaTEM-1	dfrA12,dfrA17		blaCTX-M-15
B5/H24RxC	18_15	pmrB_Y358N	blaCMY-2,blaEC-15*	acrF*,mdtM*	ftsI_N337NYRIN	gyrA_D87N,gyrA_S83L,parC_S80I,parE_S458A	glpT_E448K		blaNDM-5	ble	sul1	aadA2,aadA5			tet(B)	aac(6')-Ib-cr5	blaOXA-1,blaTEM-1	dfrA12,dfrA17		blaCTX-M-15
B5/H24RxC	DRR150496	pmrB_Y358N	blaCMY-2,blaEC-15*	acrF*,mdtM*	ftsI_N337NYRIN	gyrA_D87N,gyrA_S83L,parC_S80I,parE_S458A	glpT_E448K		blaNDM-5	ble	sul1,sul2	aadA2,aadA5,aph(3'')-Ib,aph(6)-Id	mph(A)	aac(3)-IId	tet(B)	aac(6')-Ib-cr5	blaOXA-1,blaTEM-1	dfrA12,dfrA17		blaCTX-M-15
B5/H24RxC	CRE-07F-26-D40_S51	pmrB_Y358N	blaCMY-2,blaEC-15*	acrF*,mdtM*	ftsI_N337NYRIN	gyrA_D87N,gyrA_S83L,parC_S80I,parE_S458A	glpT_E448K		blaNDM-5	ble	sul1	aadA2,aadA5			tet(B)	aac(6')-Ib-cr5	blaOXA-1,blaTEM-1	dfrA12,dfrA17		blaCTX-M-15
B5/H24RxC	DRR150556	pmrB_Y358N	blaCMY-2,blaEC-15*	acrF*,mdtM*	ftsI_N337NYRIN	gyrA_D87N,gyrA_S83L,parC_S80I,parE_S458A	glpT_E448K		blaNDM-5	ble	sul1,sul2	aadA2,aadA5,aph(3'')-Ib,aph(6)-Id	mph(A)	aac(3)-IId	tet(B)	aac(6')-Ib-cr5	blaOXA-1,blaTEM-1	dfrA12,dfrA17		blaCTX-M-15
B5/H24RxC	DRR150553	pmrB_Y358N	blaCMY-2,blaEC-15*	acrF*,mdtM*	ftsI_N337NYRIN	gyrA_D87N,gyrA_S83L,parC_S80I,parE_S458A	glpT_E448K		blaNDM-5	ble	sul1	aadA2,aadA5,aph(3'')-Ib	erm(42),mph(A)	aac(3)-IId	tet(A),tet(B)	aac(6')-Ib-cr5	blaOXA-1,blaTEM-1	dfrA12,dfrA17		blaCTX-M-15
B5/H24RxC	SRR15116203	pmrB_Y358N	blaCMY-2,blaEC-15*	acrF*,mdtM*	ftsI_N337NYRIN	gyrA_D87N,gyrA_S83L,parC_S80I,parE_S458A,qnrS1	glpT_E448K	blaOXA-181			sul1,sul2	aadA2,aph(3'')-Ib,aph(6)-Id	mph(A)	aac(3)-IId	tet(A),tet(B)	aac(6')-Ib-cr5	blaOXA-1,blaTEM-1	dfrA12		blaCTX-M-15
B5/H24RxC	ERR4180586	pmrB_Y358N	blaCMY-2,blaEC-15*	acrF*,mdtM*	ftsI_N337NYRIN	gyrA_D87N,gyrA_S83L,parC_S80I,parE_S458A	glpT_E448K		blaNDM-5	ble	sul1	aadA2,aadA5		aac(3)-IId	tet(B)	aac(6')-Ib-cr5	blaOXA-1,blaTEM-1	dfrA12,dfrA17		blaCTX-M-55
B5/H24RxC	CRE-07F-35-D46	pmrB_Y358N	blaCMY-2,blaEC-15*	acrF*,mdtM*	ftsI_N337NYRIN	gyrA_D87N,gyrA_S83L,parC_S80I,parE_S458A	glpT_E448K		blaNDM-5	ble	sul1,sul2	aadA2,aadA5,aph(3'')-Ib,aph(6)-Id	mph(A)	aac(3)-IId	tet(B)	aac(6')-Ib-cr5	blaOXA-1,blaTEM-1	dfrA12,dfrA17		blaCTX-M-15
B5/H24RxC	DRR150625	pmrB_Y358N	blaCMY-2,blaEC-15*	acrF*,mdtM*	ftsI_N337NYRIN	gyrA_D87N,gyrA_S83L,parC_S80I,parE_S458A	glpT_E448K		blaNDM-1	ble	sul1	aadA2	mph(A)	aac(3)-IId	tet(B)	aac(6')-Ib-cr5	blaOXA-1,blaTEM-1	dfrA12
B5/H24RxC	19_12	pmrB_Y358N	blaCMY-2,blaEC-15*	acrF*,mdtM*	ftsI_N337NYRIN	gyrA_D87N,gyrA_S83L,parC_S80I,parE_S458A	glpT_E448K		blaNDM-5	ble	sul1	aadA2			tet(B)	aac(6')-Ib-cr5	blaOXA-1,blaTEM-1	dfrA12		blaCTX-M-15
B5/H24RxC	DRR150717	pmrB_Y358N	blaCMY-2,blaEC-15*	acrF*,mdtM*	ftsI_N337NYRIN	gyrA_D87N,gyrA_S83L,parC_S80I,parE_S458A	glpT_E448K		blaNDM-5	ble	sul1,sul2	aadA2,aadA5,aph(3'')-Ib,aph(6)-Id	mph(A)	aac(3)-IId	tet(B)	aac(6')-Ib-cr5	blaOXA-1,blaTEM-1	dfrA12,dfrA17		blaCTX-M-15
B5/H24RxC	DRR150730	pmrB_Y358N	blaCMY-2,blaEC-15*	acrF*,mdtM*	ftsI_N337NYRIN	gyrA_D87N,gyrA_S83L,parC_S80I,parE_S458A	glpT_E448K		blaNDM-5	ble	sul1,sul2	aadA2,aadA5,aph(3'')-Ib,aph(6)-Id	mph(A)		tet(B)		blaTEM-1	dfrA12,dfrA17		blaCTX-M-15
B5/H24RxC	SC-246-B47	pmrB_Y358N	blaCMY-2,blaEC-15*	acrF*,mdtM*	ftsI_N337NYRIN	gyrA_D87N,gyrA_S83L,parC_S80I,parE_S458A	glpT_E448K		blaNDM-5	ble	sul1,sul2	aadA2,aph(3'')-Ib,aph(6)-Id	mph(A)	aac(3)-IId	tet(B)	aac(6')-Ib-cr5	blaOXA-1	dfrA12		blaCTX-M-15
B5/H24RxC	DRR150554	pmrB_Y358N	blaCMY-2,blaEC-15*	acrF*,mdtM*	ftsI_N337NYRIN	gyrA_D87N,gyrA_S83L,parC_S80I,parE_S458A	glpT_E448K		blaNDM-5	ble	sul1,sul2	aadA2,aadA5,aph(3'')-Ib,aph(6)-Id			tet(B)	aac(6')-Ib-cr5	blaOXA-1,blaTEM-1	dfrA12,dfrA17		blaCTX-M-15
B5/H24RxC	DRR150531	pmrB_Y358N	blaCMY-2,blaEC-15*	acrF*,mdtM*	ftsI_N337NYRIN	gyrA_D87N,gyrA_S83L,parC_S80I,parE_S458A	glpT_E448K		blaNDM-5	ble	sul1,sul2	aadA2,aph(3'')-Ib,aph(6)-Id	mph(A)	aac(3)-IId	tet(B)	aac(6')-Ib-cr5	blaOXA-1,blaTEM-1	dfrA12		blaCTX-M-15
B5/H24RxC	20_12	pmrB_Y358N	blaCMY-2,blaEC-15*	acrF*,mdtM*	ftsI_N337NYRIN	gyrA_D87N,gyrA_S83L,parC_S80I,parE_S458A	glpT_E448K		blaNDM-5	ble	sul1	aadA2,aadA5			tet(B)	aac(6')-Ib-cr5	blaOXA-1,blaTEM-1	dfrA12,dfrA17		blaCTX-M-15
B5/H24RxC	A-CRE927-002-A02	pmrB_Y358N	blaCMY-2,blaEC-15*	acrF*,mdtM*	ftsI_N337NYRIN	gyrA_D87N,gyrA_S83L,parC_S80I,parE_S458A	glpT_E448K		blaNDM-5	ble	sul1	aadA5			tet(B)	aac(6')-Ib-cr5	blaOXA-1,blaTEM-1	dfrA17														soxR_G121D
B5/H24RxC	19_17	pmrB_Y358N	blaCMY-2,blaEC-15*	acrF*,mdtM*	ftsI_N337NYRIN	gyrA_D87N,gyrA_S83L,parC_S80I,parE_S458A	glpT_E448K		blaNDM-5	ble	sul1	aadA2			tet(B)	aac(6')-Ib-cr5	blaOXA-1,blaTEM-1	dfrA12		blaCTX-M-15
B5/H24RxC	DRR150614	pmrB_Y358N	blaCMY-2,blaEC-15*	acrF*,mdtM*	ftsI_N337NYRIN	gyrA_D87N,gyrA_S83L,parC_S80I,parE_S458A	glpT_E448K		blaNDM-5	ble	sul1,sul2	aadA2,aadA5,aph(3'')-Ib,aph(6)-Id	mph(A)		tet(B)		blaTEM-1	dfrA12,dfrA17		blaCTX-M-15
B5/H24RxC	DRR150754	pmrB_Y358N	blaCMY-2,blaEC-15*	acrF*,mdtM*	ftsI_N337NYRIN	gyrA_D87N,gyrA_S83L,parC_S80I,parE_S458A	glpT_E448K		blaNDM-5	ble	sul1,sul2	aadA2,aadA5,aph(3'')-Ib,aph(6)-Id	mph(A)	aac(3)-IId	tet(B)	aac(6')-Ib-cr5	blaOXA-1,blaTEM-1	dfrA12,dfrA17		blaCTX-M-15
B5/H24RxC	DRR150498	pmrB_Y358N	blaCMY-2,blaEC-15*	acrF*,mdtM*	ftsI_N337NYRIN	gyrA_D87N,gyrA_S83L,parC_S80I,parE_S458A	glpT_E448K		blaNDM-5	ble	sul1,sul2	aadA2,aadA5,aph(3'')-Ib,aph(6)-Id	mph(A)	aac(3)-IId	tet(B)	aac(6')-Ib-cr5	blaOXA-1,blaTEM-1	dfrA12,dfrA17		blaCTX-M-15
B5/H24RxC	922-HS022-A43	pmrB_Y358N	blaCMY-2,blaEC-15*	acrF*,mdtM*	ftsI_N337NYRIN	gyrA_D87N,gyrA_S83L,parC_S80I,parE_S458A	glpT_E448K		blaNDM-5	ble	sul1	aadA2		aac(3)-IId	tet(B)	aac(6')-Ib-cr5	blaOXA-1	dfrA12
B5/H24RxC	ERR4342187	pmrB_Y358N	blaCMY-2,blaEC-15*	acrF*,mdtM*	ftsI_N337NYRIN	gyrA_D87N,gyrA_S83L,parC_S80I,parE_S458A	glpT_E448K		blaNDM-5	ble	sul1,sul2	aadA5,aph(3'')-Ib,aph(6)-Id	mph(A)	aac(3)-IId	tet(B)	aac(6')-Ib-cr5	blaOXA-1,blaTEM-1	dfrA12,dfrA17
B5/H24RxC	DRR150694	pmrB_Y358N	blaCMY-2,blaEC-15*	acrF*,mdtM*	ftsI_N337NYRIN	gyrA_D87N,gyrA_S83L,parC_S80I,parE_S458A	glpT_E448K		blaNDM-5	ble	sul1,sul2	aadA2,aph(3'')-Ib,aph(6)-Id	mph(A)	aac(3)-IId	tet(B)	aac(6')-Ib-cr5	blaOXA-1,blaTEM-1	dfrA12		blaCTX-M-15
B5/H24RxC	DRR150724	pmrB_Y358N	blaCMY-2,blaEC-15*	acrF*,mdtM*	ftsI_N337NYRIN	gyrA_D87N,gyrA_S83L,parC_S80I,parE_S458A	glpT_E448K		blaNDM-5	ble	sul1,sul2	aadA2,aadA5,aph(3'')-Ib,aph(6)-Id	mph(A)		tet(B)		blaTEM-1	dfrA12,dfrA17		blaCTX-M-15
B5/H24RxC	DRR150760	basR_G53W,pmrB_Y358N	blaCMY-2,blaEC-15*	acrF*,mdtM*	ftsI_N337NYRIN	gyrA_D87N,gyrA_S83L,parC_S80I,parE_S458A	glpT_E448K		blaNDM-5	ble	sul1,sul2	aadA2,aadA5,aph(3'')-Ib,aph(6)-Id	mph(A)		tet(B)		blaTEM-1	dfrA12,dfrA17		blaCTX-M-15
B5/H24RxC	20_9	pmrB_Y358N	blaCMY-2,blaEC-15*	acrF*,mdtM*	ftsI_N337NYRIN	gyrA_D87N,gyrA_S83L,parC_S80I,parE_S458A	glpT_E448K		blaNDM-5	ble	sul1,sul2	aadA2,aadA5,aph(3'')-Ib,aph(6)-Id	mph(A)	aac(3)-IId	tet(B)	aac(6')-Ib-cr5	blaOXA-1,blaTEM-1	dfrA12,dfrA17		blaCTX-M-15
B5/H24RxC	DRR122531	pmrB_Y358N	blaCMY-2,blaEC-15*	acrF*,mdtM*	ftsI_N337NYRIN	gyrA_D87N,gyrA_S83L,parC_S80I,parE_S458A	glpT_E448K		blaNDM-5	ble	sul1,sul2	aadA2,aadA5,aph(3'')-Ib,aph(6)-Id	mph(A)	aac(3)-IId	tet(B)	aac(6')-Ib-cr5	blaOXA-1,blaTEM-1	dfrA12,dfrA17		blaCTX-M-15
B5/H24RxC	DRR150582	pmrB_Y358N	blaCMY-2,blaEC-15*	acrF*,mdtM*	ftsI_N337NYRIN	gyrA_D87N,gyrA_S83L,parC_S80I,parE_S458A	glpT_E448K		blaNDM-5	ble	sul1,sul2	aadA2,aph(3'')-Ib,aph(6)-Id	mph(A)	aac(3)-IId	tet(B)	aac(6')-Ib-cr5	blaOXA-1,blaTEM-1	dfrA12		blaCTX-M-15
B5/H24RxC	ERR2538150	pmrB_Y358N	blaCMY-2,blaEC-15*	acrF*,mdtM*	ftsI_N337NYRIN	gyrA_D87N,gyrA_S83L,parC_S80I,parE_S458A	glpT_E448K		blaNDM-5	ble	sul1,sul2	aadA2,aadA5,aph(3'')-Ib,aph(6)-Id	mph(A)	aac(3)-IId	tet(B)	aac(6')-Ib-cr5	blaOXA-1,blaTEM-1	dfrA12,dfrA17		blaCTX-M-15
B5/H24RxC	19_14	pmrB_Y358N	blaCMY-2,blaEC-15*	acrF*,mdtM*	ftsI_N337NYRIN	gyrA_D87N,gyrA_S83L,parC_S80I,parE_S458A	glpT_E448K		blaNDM-5	ble	sul1	aadA2			tet(B)	aac(6')-Ib-cr5	blaOXA-1,blaTEM-1	dfrA12		blaCTX-M-15
B5/H24RxC	SRR16896041	pmrB_Y358N	blaCMY-2,blaEC-15*	acrF*,mdtM*	ftsI_N337NYRIN	gyrA_D87N,gyrA_S83L,parC_S80I,parE_S458A	glpT_E448K		blaNDM-5	ble	sul1,sul2	aadA2,aadA5,aph(3'')-Ib,aph(6)-Id	mph(A)	aac(3)-IId	tet(B)	aac(6')-Ib-cr5	blaOXA-1,blaTEM-1	dfrA12,dfrA17		blaCTX-M-15
B5/H24RxC	DRR122563	pmrB_Y358N	blaCMY-2,blaEC-15*	acrF*,mdtM*		gyrA_D87N,gyrA_S83L,parC_S80I,parE_S458A	glpT_E448K		blaNDM-5	ble	sul1,sul2	aadA2,aadA5,aph(3'')-Ib,aph(6)-Id	mph(A)	aac(3)-IId	tet(B)	aac(6')-Ib-cr5	blaOXA-1,blaTEM-1	dfrA12,dfrA17		blaCTX-M-15
B5/H24RxC	DRR150691	pmrB_Y358N	blaCMY-2,blaEC-15*	acrF*,mdtM*	ftsI_N337NYRIN	gyrA_D87N,gyrA_S83L,parC_S80I,parE_S458A	glpT_E448K		blaNDM-5	ble	sul1,sul2	aadA2,aadA5,aph(3'')-Ib,aph(6)-Id	mph(A)		tet(B)		blaTEM-1	dfrA12,dfrA17		blaCTX-M-15
B5/H24RxC	SRR8916349	pmrB_Y358N	blaCMY-2,blaEC-15*	acrF*,mdtM*	ftsI_N337NYRIN	gyrA_D87N,gyrA_S83L,parC_S80I,parE_S458A			blaNDM-5	ble	sul1,sul2	aadA2,aadA5,aph(3'')-Ib,aph(6)-Id	erm(42),mph(A)	aac(3)-IId	tet(B)	aac(6')-Ib-cr5	blaOXA-1,blaTEM-1	dfrA12,dfrA17		blaCTX-M-15
B5/H24RxC	19_8	pmrB_Y358N	blaCMY-2,blaEC-15*	acrF*,mdtM*	ftsI_N337NYRIN	gyrA_D87N,gyrA_S83L,parC_S80I,parE_S458A	glpT_E448K		blaNDM-5	ble	sul1	aadA2			tet(B)	aac(6')-Ib-cr5	blaOXA-1,blaTEM-1	dfrA12		blaCTX-M-15
B5/H24RxC	DRR150709	pmrB_Y358N	blaCMY-2,blaEC-15*	acrF*,mdtM*	ftsI_N337NYRIN	gyrA_D87N,gyrA_S83L,parC_S80I,parE_S458A	glpT_E448K		blaNDM-5	ble	sul1,sul2	aadA2,aadA5,aph(3'')-Ib,aph(6)-Id	mph(A)	aac(3)-IId	tet(B)	aac(6')-Ib-cr5	blaOXA-1,blaTEM-1	dfrA12,dfrA17		blaCTX-M-15
B5/H24RxC	20_11	pmrB_Y358N	blaCMY-2,blaEC-15*	acrF*,mdtM*	ftsI_N337NYRIN	gyrA_D87N,gyrA_S83L,parC_S80I,parE_S458A	glpT_E448K		blaNDM-5	ble	sul1	aadA2,aadA5			tet(B)	aac(6')-Ib-cr5	blaOXA-1,blaTEM-1	dfrA12,dfrA17		blaCTX-M-15
B5/H24RxC	DRR150423	pmrB_Y358N	blaCMY-2,blaEC-15*	acrF*,mdtM*	ftsI_N337NYRIN	gyrA_D87N,gyrA_S83L,parC_S80I,parE_S458A	glpT_E448K		blaNDM-5	ble	sul1,sul2	aadA2,aadA5,aph(3'')-Ib,aph(6)-Id	mph(A)	aac(3)-IId	tet(B)	aac(6')-Ib-cr5	blaOXA-1,blaTEM-1	dfrA12,dfrA17		blaCTX-M-15
B5/H24RxC	DRR150536	pmrB_Y358N	blaCMY-2,blaEC-15*	acrF*,mdtM*	ftsI_N337NYRIN	gyrA_D87N,gyrA_S83L,parC_S80I,parE_S458A	glpT_E448K		blaNDM-5	ble	sul1,sul2	aadA2,aadA5,aph(3'')-Ib,aph(6)-Id	mph(A)	aac(3)-IId	tet(B)	aac(6')-Ib-cr5	blaOXA-1,blaTEM-1	dfrA12,dfrA17		blaCTX-M-15
B5/H24RxC	DRR150515	pmrB_Y358N	blaCMY-2,blaEC-15*	acrF*,mdtM*	ftsI_N337NYRIN	gyrA_D87N,gyrA_S83L,parC_S80I,parE_S458A	glpT_E448K		blaNDM-5	ble	sul1,sul2	aadA2,aadA5,aph(3'')-Ib,aph(6)-Id	mph(A)	aac(3)-IId	tet(B)	aac(6')-Ib-cr5	blaOXA-1,blaTEM-1	dfrA12,dfrA17		blaCTX-M-15
B5/H24RxC	20_24	pmrB_Y358N	blaCMY-2,blaEC-15*	acrF*,mdtM*	ftsI_N337NYRIN	gyrA_D87N,gyrA_S83L,parC_S80I,parE_S458A	glpT_E448K		blaNDM-5	ble	sul1	aadA2,aadA5			tet(B)	aac(6')-Ib-cr5	blaOXA-1,blaTEM-1	dfrA12,dfrA17		blaCTX-M-15															acrB_R717L
B5/H24RxC	DRR150767	pmrB_Y358N	blaCMY-2,blaEC-15*	acrF*,mdtM*	ftsI_N337NYRIN	gyrA_D87N,gyrA_S83L,parC_S80I,parE_S458A	glpT_E448K		blaNDM-5	ble	sul1,sul2	aadA2,aadA5,aph(3'')-Ib,aph(6)-Id	mph(A)	aac(3)-IId	tet(B)	aac(6')-Ib-cr5	blaOXA-1,blaTEM-1	dfrA12,dfrA17		blaCTX-M-15
B5/H24RxC	18_26	pmrB_Y358N	blaCMY-2,blaEC-15*	acrF*,mdtM*	ftsI_N337NYRIN	gyrA_D87N,gyrA_S83L,parC_S80I,parE_S458A	glpT_E448K		blaNDM-5	ble	sul1	aadA2,aadA5			tet(B)	aac(6')-Ib-cr5	blaOXA-1,blaTEM-1	dfrA12,dfrA17		blaCTX-M-15
B5/H24RxC	DRR150613	pmrB_Y358N	blaCMY-2,blaEC-15*	acrF*,mdtM*	ftsI_N337NYRIN	gyrA_D87N,gyrA_S83L,parC_S80I,parE_S458A	glpT_E448K		blaNDM-5	ble	sul1,sul2	aadA2,aadA5,aph(3'')-Ib,aph(6)-Id	mph(A)	aac(3)-IId	tet(B)	aac(6')-Ib-cr5	blaOXA-1,blaTEM-1	dfrA12,dfrA17		blaCTX-M-15
B5/H24RxC	922-HS023-A44	pmrB_Y358N	blaCMY-2,blaEC-15*	acrF*,mdtM*	ftsI_N337NYRIN	gyrA_D87N,gyrA_S83L,parC_S80I,parE_S458A	glpT_E448K		blaNDM-5	ble	sul1	aadA2		aac(3)-IId	tet(B)	aac(6')-Ib-cr5	blaOXA-1	dfrA12
B5/H24RxC	DRR150640	pmrB_Y358N	blaCMY-2,blaEC-15*	acrF*,mdtM*	ftsI_N337NYRIN	gyrA_D87N,gyrA_S83L,parC_S80I,parE_S458A	glpT_E448K		blaNDM-5	ble	sul1,sul2	aadA2,aadA5,aph(3'')-Ib,aph(6)-Id	mph(A)	aac(3)-IId	tet(B)	aac(6')-Ib-cr5	blaOXA-1,blaTEM-1	dfrA12,dfrA17		blaCTX-M-15
B5/H24RxC	DRR150585	pmrB_Y358N	blaCMY-2,blaEC-15*	acrF*,mdtM*	ftsI_N337NYRIN	gyrA_D87N,gyrA_S83L,parC_S80I,parE_S458A	glpT_E448K		blaNDM-5	ble	sul1,sul2	aadA2,aadA5,aph(3'')-Ib,aph(6)-Id	mph(A)	aac(3)-IId	tet(B)		blaTEM-1	dfrA12,dfrA17		blaCTX-M-15				catA2
B5/H24RxC	19_21	pmrB_Y358N	blaCMY-2,blaEC-15*	acrF*,mdtM*	ftsI_N337NYRIN	gyrA_D87N,gyrA_S83L,parC_S80I,parE_S458A	glpT_E448K		blaNDM-5	ble	sul1	aadA2			tet(B)	aac(6')-Ib-cr5	blaOXA-1,blaTEM-1	dfrA12		blaCTX-M-15
B5/H24RxC	DRR150528	pmrB_Y358N	blaCMY-2,blaEC-15*	acrF*,mdtM*	ftsI_N337NYRIN	gyrA_D87N,gyrA_S83L,parC_S80I,parE_S458A	glpT_E448K		blaNDM-5	ble	sul1,sul2	aadA2,aadA5,aph(3'')-Ib,aph(6)-Id	mph(A)		tet(B)		blaTEM-1	dfrA12,dfrA17		blaCTX-M-15
B5/H24RxC	19_6	pmrB_Y358N	blaCMY-2,blaEC-15*	acrF*,mdtM*	ftsI_N337NYRIN	gyrA_D87N,gyrA_S83L,parC_S80I,parE_S458A	glpT_E448K		blaNDM-5	ble	sul1	aadA2,aadA5			tet(B)	aac(6')-Ib-cr5	blaOXA-1,blaTEM-1	dfrA12,dfrA17		blaCTX-M-15
B5/H24RxC	DRR150538	pmrB_Y358N	blaCMY-2,blaEC-15*	acrF*,mdtM*	ftsI_N337NYRIN	gyrA_D87N,gyrA_S83L,parC_S80I,parE_S458A	glpT_E448K		blaNDM-5	ble	sul1,sul2	aadA2,aadA5,aph(3'')-Ib,aph(6)-Id	mph(A)	aac(3)-IId	tet(B)	aac(6')-Ib-cr5	blaOXA-1,blaTEM-1	dfrA12,dfrA17		blaCTX-M-15
B5/H24RxC	922-HS025-A46	pmrB_Y358N	blaCMY-2,blaEC-15*	acrF*,mdtM*	ftsI_N337NYRIN	gyrA_D87N,gyrA_S83L,parC_S80I,parE_S458A	glpT_E448K		blaNDM-5	ble	sul1	aadA2		aac(3)-IId	tet(B)	aac(6')-Ib-cr5	blaOXA-1	dfrA12
B5/H24RxC	922-HS024-A45	pmrB_Y358N	blaCMY-2,blaEC-15*	acrF*,mdtM*	ftsI_N337NYRIN	gyrA_D87N,gyrA_S83L,parC_S80I,parE_S458A	glpT_E448K		blaNDM-5	ble	sul1	aadA2		aac(3)-IId	tet(B)	aac(6')-Ib-cr5	blaOXA-1	dfrA12
B5/H24RxC	DRR122457	pmrB_Y358N	blaCMY-2,blaEC-15*	acrF*,mdtM*	ftsI_N337NYRIN	gyrA_D87N,gyrA_S83L,parC_S80I,parE_S458A	glpT_E448K		blaNDM-5	ble	sul1,sul2	aadA2,aadA5,aph(3'')-Ib,aph(6)-Id	mph(A)	aac(3)-IId	tet(B)	aac(6')-Ib-cr5	blaOXA-1,blaTEM-1	dfrA12,dfrA17		blaCTX-M-15
B5/H24RxC	DRR150729	pmrB_Y358N	blaCMY-2,blaEC-15*	acrF*,mdtM*	ftsI_N337NYRIN	gyrA_D87N,gyrA_S83L,parC_S80I,parE_S458A	glpT_E448K		blaNDM-5	ble	sul1,sul2	aadA2,aadA5,aph(3'')-Ib,aph(6)-Id	mph(A)		tet(B)		blaTEM-1	dfrA12,dfrA17		blaCTX-M-15
B5/H24RxC	20_4	pmrB_Y358N	blaCMY-2,blaEC-15*	acrF*,mdtM*	ftsI_N337NYRIN	gyrA_D87N,gyrA_S83L,parC_S80I,parE_S458A	glpT_E448K		blaNDM-5	ble	sul1,sul2	aadA2,aadA5,aph(3'')-Ib,aph(6)-Id	mph(A)	aac(3)-IId	tet(B)	aac(6')-Ib-cr5	blaOXA-1,blaTEM-1	dfrA12,dfrA17		blaCTX-M-15
B5/H24RxC	DRR150419	pmrB_Y358N	blaCMY-2,blaEC-15*	acrF*,mdtM*	ftsI_N337NYRIN	gyrA_D87N,gyrA_S83L,parC_S80I,parE_S458A	glpT_E448K		blaNDM-5	ble	sul1,sul2	aadA2,aadA5,aph(3'')-Ib,aph(6)-Id	mph(A)	aac(3)-IId	tet(B)	aac(6')-Ib-cr5	blaOXA-1,blaTEM-1	dfrA12,dfrA17		blaCTX-M-15
B5/H24RxC	20_30	pmrB_Y358N	blaCMY-2,blaEC-15*	acrF*,mdtM*	ftsI_N337NYRIN	gyrA_D87N,gyrA_S83L,parC_S80I,parE_S458A	glpT_E448K		blaNDM-5	ble	sul1,sul2	aadA2,aadA5,aph(3'')-Ib,aph(6)-Id	mph(A)		tet(B)	aac(6')-Ib-cr5	blaOXA-1,blaTEM-1	dfrA12,dfrA17		blaCTX-M-15
B5/H24RxC	20_17	pmrB_Y358N	blaCMY-2,blaEC-15*	acrF*,mdtM*	ftsI_N337NYRIN	gyrA_D87N,gyrA_S83L,parC_S80I,parE_S458A	glpT_E448K		blaNDM-5	ble	sul1,sul2	aadA2,aadA5,aph(3'')-Ib,aph(6)-Id	mph(A)		tet(B)	aac(6')-Ib-cr5	blaOXA-1,blaTEM-1	dfrA12,dfrA17		blaCTX-M-15
B5/H24RxC	20_3	pmrB_Y358N	blaCMY-2,blaEC-15*	acrF*,mdtM*	ftsI_N337NYRIN	gyrA_D87N,gyrA_S83L,parC_S80I,parE_S458A	glpT_E448K		blaNDM-5	ble	sul1,sul2	aadA2,aadA5,aph(3'')-Ib,aph(6)-Id	mph(A)	aac(3)-IId	tet(B)	aac(6')-Ib-cr5	blaOXA-1,blaTEM-1	dfrA12,dfrA17		blaCTX-M-15
B5/H24RxC	DRR150725	pmrB_Y358N	blaCMY-2,blaEC-15*	acrF*,mdtM*	ftsI_N337NYRIN	gyrA_D87N,gyrA_S83L,parC_S80I,parE_S458A	glpT_E448K		blaNDM-5	ble	sul1,sul2	aadA2,aph(3'')-Ib,aph(6)-Id	mph(A)	aac(3)-IId	tet(B)	aac(6')-Ib-cr5	blaOXA-1,blaTEM-1	dfrA12		blaCTX-M-15
B5/H24RxC	18_4	pmrB_Y358N	blaCMY-2,blaEC-15*	acrF*,mdtM*	ftsI_N337NYRIN	gyrA_D87N,gyrA_S83L,parC_S80I,parE_S458A	glpT_E448K		blaNDM-5	ble	sul1,sul2	aadA2,aph(3'')-Ib,aph(6)-Id	mph(A)	aac(3)-IId	tet(B)	aac(6')-Ib-cr5	blaOXA-1,blaTEM-1	dfrA12		blaCTX-M-15
B5/H24RxC	18_13	pmrB_Y358N	blaCMY-2,blaEC-15*	acrF*,mdtM*	ftsI_N337NYRIN	gyrA_D87N,gyrA_S83L,parC_S80I,parE_S458A	glpT_E448K		blaNDM-5	ble	sul1	aadA2,aadA5			tet(B)	aac(6')-Ib-cr5	blaOXA-1,blaTEM-1	dfrA12,dfrA17		blaCTX-M-15
B5/H24RxC	SRR7716572	pmrB_Y358N	blaCMY-2,blaEC-15*	acrF*,mdtM*	ftsI_N337NYRIN	gyrA_D87N,gyrA_S83L,parC_S80I,parE_S458A	glpT_E448K		blaNDM-5	ble	sul1	aadA2,aadA5		aac(3)-IId	tet(B)	aac(6')-Ib-cr5	blaOXA-1,blaTEM-1	dfrA12,dfrA17
B5/H24RxC	DRR150497	pmrB_Y358N	blaCMY-2,blaEC-15*	acrF*,mdtM*	ftsI_N337NYRIN	gyrA_D87N,gyrA_S83L,parC_S80I,parE_S458A	glpT_E448K		blaNDM-5	ble	sul1,sul2	aadA2,aadA5,aph(3'')-Ib,aph(6)-Id	mph(A)	aac(3)-IId	tet(B)	aac(6')-Ib-cr5	blaOXA-1,blaTEM-1	dfrA12,dfrA17		blaCTX-M-15
B5/H24RxC	20_19	pmrB_Y358N	blaCMY-2,blaEC-15*	acrF*,mdtM*	ftsI_N337NYRIN	gyrA_D87N,gyrA_S83L,parC_S80I,parE_S458A	glpT_E448K		blaNDM-5	ble	sul1,sul2	aadA2,aadA5,aph(3'')-Ib,aph(6)-Id	mph(A)		tet(B)	aac(6')-Ib-cr5	blaOXA-1,blaTEM-1	dfrA12,dfrA17		blaCTX-M-15
B5/H24RxC	DRR150416	pmrB_Y358N	blaCMY-2,blaEC-15*	acrF*,mdtM*	ftsI_N337NYRIN	gyrA_D87N,gyrA_S83L,parC_S80I,parE_S458A	glpT_E448K		blaNDM-5	ble	sul1	aadA2,aadA5,aph(3'')-Ib,aph(6)-Id	mph(A)	aac(3)-IId	tet(B)	aac(6')-Ib-cr5	blaOXA-1,blaTEM-1	dfrA12,dfrA17		blaCTX-M-15
B5/H24RxC	DRR150692	pmrB_Y358N	blaCMY-2,blaEC-15*	acrF*,mdtM*	ftsI_N337NYRIN	gyrA_D87N,gyrA_S83L,parC_S80I,parE_S458A	glpT_E448K		blaNDM-5	ble	sul1,sul2	aadA2,aadA5,aph(3'')-Ib,aph(6)-Id	mph(A)		tet(B)		blaTEM-1	dfrA12,dfrA17		blaCTX-M-15
B5/H24RxC	SRR8919638	pmrB_Y358N	blaCMY-2,blaEC-15*	acrF*,mdtM*	ftsI_N337NYRIN	gyrA_D87N,gyrA_S83L,parC_S80I,parE_S458A	glpT_E448K		blaNDM-5	ble	sul1,sul2	aadA2,aadA5,aph(3'')-Ib,aph(6)-Id	mph(A)	aac(3)-IId	tet(B)	aac(6')-Ib-cr5	blaOXA-1,blaTEM-1	dfrA12,dfrA17
B5/H24RxC	DRR122550	pmrB_Y358N	blaCMY-2,blaEC-15*	acrF*,mdtM*	ftsI_N337NYRIN	gyrA_D87N,gyrA_S83L,parC_S80I,parE_S458A,qnrS1	glpT_E448K		blaNDM-5	ble	sul1,sul3	aadA1,aadA5	erm(B)*		tet(A),tet(B)	aac(6')-Ib-cr5	blaOXA-1,blaTEM-1	dfrA12,dfrA17		blaCTX-M-15				cmlA1
B5/H24RxC	18_11	pmrB_Y358N	blaCMY-2,blaEC-15*	acrF*,mdtM*	ftsI_N337NYRIN	gyrA_D87N,gyrA_S83L,parC_S80I,parE_S458A	glpT_E448K		blaNDM-5	ble	sul1	aadA2,aadA5			tet(B)	aac(6')-Ib-cr5	blaOXA-1,blaTEM-1	dfrA12,dfrA17		blaCTX-M-15
B5/H24RxC	DRR122565	pmrB_Y358N	blaCMY-2,blaEC-15*	acrF*,mdtM*	ftsI_N337NYRIN	gyrA_D87N,gyrA_S83L,parC_S80I,parE_S458A	glpT_E448K		blaNDM-5	ble	sul1,sul2	aadA2,aadA5,aph(3'')-Ib,aph(6)-Id	mph(A)	aac(3)-IId	tet(B)	aac(6')-Ib-cr5	blaOXA-1,blaTEM-1	dfrA12,dfrA17		blaCTX-M-15
B5/H24RxC	18_25	pmrB_Y358N	blaCMY-2,blaEC-15*	acrF*,mdtM*	ftsI_N337NYRIN	gyrA_D87N,gyrA_S83L,parC_S80I,parE_S458A	glpT_E448K		blaNDM-5	ble	sul1	aadA2,aadA5			tet(B)	aac(6')-Ib-cr5	blaOXA-1,blaTEM-1	dfrA12,dfrA17		blaCTX-M-15
B5/H24RxC	922-HS045-B18_S19	pmrB_Y358N	blaCMY-2,blaEC-15*	mdtM*	ftsI_N337NYRIN	gyrA_D87N,gyrA_S83L,parC_S80I,parE_S458A	glpT_E448K		blaNDM-5	ble	sul1,sul2	aadA2,aadA5,aph(3'')-Ib,aph(6)-Id	mph(A)	aac(3)-IId	tet(B)	aac(6')-Ib-cr5	blaOXA-1,blaTEM-1	dfrA12,dfrA17
B5/H24RxC	SRR15116348	pmrB_Y358N	blaCMY-2,blaEC-15*	acrF*,mdtM*	ftsI_N337NYRIN	gyrA_D87N,gyrA_S83L,parC_S80I,parE_S458A	glpT_E448K		blaNDM-5	ble	sul1	aadA2,aadA5		aac(3)-IId	tet(B)	aac(6')-Ib-cr5	blaOXA-1,blaTEM-1	dfrA12,dfrA17
B5/H24RxC	SRR15116170	pmrB_Y358N	blaCMY-2,blaEC-15*	acrF*,mdtM*	ftsI_N337NYRIN	gyrA_D87N,gyrA_S83L,parC_S80I,parE_S458A,qnrS1	glpT_E448K	blaOXA-181			sul1,sul2	aadA2,aph(3'')-Ib,aph(6)-Id	mph(A)	aac(3)-IId	tet(B)	aac(6')-Ib-cr5	blaOXA-1,blaTEM-1	dfrA12		blaCTX-M-15
B5/H24RxC	SRR13062328	pmrB_Y358N	blaCMY-2,blaEC-15*	acrF*,mdtM*	ftsI_N337NYRIN	gyrA_D87N,gyrA_S83L,parC_S80I,parE_S458A,qnrS1	glpT_E448K	blaOXA-181	blaNDM-5	ble	sul1,sul2	aadA2,aadA5,aph(3'')-Ib,aph(6)-Id	mph(A)	aac(3)-IId	tet(B)	aac(6')-Ib-cr5	blaOXA-1,blaTEM-1	dfrA12,dfrA17		blaCTX-M-15
B5/H24RxC	DRR150491	pmrB_Y358N	blaCMY-2,blaEC-15*	acrF*,mdtM*	ftsI_N337NYRIN	gyrA_D87N,gyrA_S83L,parC_S80I,parE_S458A	glpT_E448K		blaNDM-5	ble	sul1,sul2	aadA2,aadA5,aph(3'')-Ib,aph(6)-Id	mph(A)	aac(3)-IId	tet(B)	aac(6')-Ib-cr5	blaOXA-1,blaTEM-1	dfrA12,dfrA17		blaCTX-M-15
B5/H24RxC	SRR15047242	pmrB_Y358N	blaCMY-2,blaEC-15*	acrF*,mdtM*	ftsI_N337NYRIN	gyrA_D87N,gyrA_S83L,parC_S80I,parE_S458A	glpT_E448K		blaNDM-5	ble	sul1,sul2	aadA2,aadA5,aph(3'')-Ib,aph(6)-Id	erm(42),mph(A)	aac(3)-IId	tet(B)	aac(6')-Ib-cr5	blaOXA-1,blaTEM-1	dfrA12,dfrA17
B5/H24RxC	A-CRE927-057-A46	pmrB_Y358N	blaCMY-2,blaEC-15*	acrF*,mdtM*		gyrA_D87N,gyrA_S83L,parC_S80I,parE_S458A	glpT_E448K		blaNDM-5	ble	sul1,sul2	aadA2,aadA5,aph(3'')-Ib*,aph(6)-Id	erm(B)*,mph(A)	aac(3)-IId	tet(A),tet(B)	aac(6')-Ib-cr5	blaOXA-1,blaTEM-1	dfrA12,dfrA14,dfrA17		blaCTX-M-27				catA2
B5/H24RxC	SC-125-C09_S55	pmrB_Y358N	blaCMY-2,blaEC-15*	acrF*,mdtM*	ftsI_N337NYRIN	gyrA_D87N,gyrA_S83L,parC_S80I,parE_S458A	glpT_E448K		blaNDM-5	ble	sul1	aadA2,aadA5		aac(3)-IId	tet(B)	aac(6')-Ib-cr5	blaOXA-1	dfrA12,dfrA17		blaCTX-M-15
B5/H24RxC	20_27	pmrB_Y358N	blaCMY-2,blaEC-15*	acrF*,mdtM*	ftsI_N337NYRIN	gyrA_D87N,gyrA_S83L,parC_S80I,parE_S458A	glpT_E448K		blaNDM-5	ble	sul1	aadA2,aadA5			tet(B)	aac(6')-Ib-cr5	blaOXA-1	dfrA12,dfrA17		blaCTX-M-15
B5/H24RxC	20_29	pmrB_Y358N	blaCMY-2,blaEC-15*	acrF*,mdtM*	ftsI_N337NYRIN	gyrA_D87N,gyrA_S83L,parC_S80I,parE_S458A	glpT_E448K		blaNDM-5	ble	sul1	aadA2,aadA5			tet(B)	aac(6')-Ib-cr5	blaOXA-1,blaTEM-1	dfrA12,dfrA17		blaCTX-M-15
B5/H24RxC	DRR150521	pmrB_Y358N	blaCMY-2,blaEC-15*	acrF*,mdtM*	ftsI_N337NYRIN	gyrA_D87N,gyrA_S83L,parC_S80I,parE_S458A	glpT_E448K		blaNDM-5	ble	sul1,sul2	aadA2,aadA5,aph(3'')-Ib,aph(6)-Id	mph(A)		tet(B)		blaTEM-1	dfrA12,dfrA17		blaCTX-M-15
B5/H24RxC	922-HS047-B20_S21	pmrB_Y358N	blaCMY-2,blaEC-15*	acrF*,mdtM*	ftsI_N337NYRIN	gyrA_D87N,gyrA_S83L,parC_S80I,parE_S458A	glpT_E448K		blaNDM-5	ble	sul1,sul2	aadA2,aadA5,aph(3'')-Ib,aph(6)-Id	mph(A)	aac(3)-IId	tet(B)	aac(6')-Ib-cr5	blaOXA-1,blaTEM-1	dfrA12,dfrA17
B5/H24RxC	19_15	pmrB_Y358N	blaCMY-2,blaEC-15*	acrF*,mdtM*	ftsI_N337NYRIN	gyrA_D87N,gyrA_S83L,parC_S80I,parE_S458A	glpT_E448K		blaNDM-5	ble	sul1	aadA2			tet(B)	aac(6')-Ib-cr5	blaOXA-1,blaTEM-1	dfrA12		blaCTX-M-15
B5/H24RxC	20_28	pmrB_Y358N	blaCMY-2,blaEC-15*	acrF*,mdtM*	ftsI_N337NYRIN	gyrA_D87N,gyrA_S83L,parC_S80I,parE_S458A	glpT_E448K		blaNDM-5	ble	sul1	aadA2			tet(B)			dfrA12
B5/H24RxC	DRR150665	pmrB_Y358N	blaCMY-2,blaEC-15*	acrF*,mdtM*		gyrA_D87N,gyrA_S83L,parC_S80I,parE_S458A	glpT_E448K		blaNDM-5	ble	sul1,sul2	aadA2,aadA5,aph(3'')-Ib,aph(6)-Id	erm(B)*,mph(A)	aac(3)-IId	tet(B)	aac(6')-Ib-cr5	blaOXA-1,blaTEM-1	dfrA12,dfrA17		blaCTX-M-15
B5/H24RxC	DRR150407	pmrB_Y358N	blaCMY-2,blaEC-15*	acrF*,mdtM*	ftsI_N337NYRIN	gyrA_D87N,gyrA_S83L,parC_S80I,parE_S458A	glpT_E448K		blaNDM-5	ble	sul1,sul2	aadA2,aadA5,aph(3'')-Ib,aph(6)-Id	mph(A)	aac(3)-IId	tet(B)	aac(6')-Ib-cr5	blaOXA-1,blaTEM-1	dfrA12,dfrA17		blaCTX-M-15
B5/H24RxC	DRR150720	pmrB_Y358N	blaCMY-2,blaEC-15*	acrF*,mdtM*	ftsI_N337NYRIN	gyrA_D87N,gyrA_S83L,parC_S80I,parE_S458A	glpT_E448K		blaNDM-5	ble	sul1,sul2	aadA2,aadA5,aph(3'')-Ib,aph(6)-Id	mph(A)		tet(B)		blaTEM-1	dfrA12,dfrA17		blaCTX-M-15
B5/H24RxC	DRR150406	pmrB_Y358N	blaCMY-2,blaEC-15*	acrF*,mdtM*	ftsI_N337NYRIN	gyrA_D87N,gyrA_S83L,parC_S80I,parE_S458A	glpT_E448K		blaNDM-5	ble	sul1,sul2	aadA2,aadA5,aph(3'')-Ib,aph(6)-Id	mph(A)	aac(3)-IId	tet(B)	aac(6')-Ib-cr5	blaOXA-1,blaTEM-1	dfrA12,dfrA17		blaCTX-M-15
B5/H24RxC	ERR4342172	pmrB_Y358N	blaCMY-2,blaEC-15*	acrF*,mdtM*	ftsI_N337NYRIN	gyrA_D87N,gyrA_S83L,parC_S80I,parE_S458A	glpT_E448K		blaNDM-5	ble	sul1,sul2	aadA2,aadA5,aph(3'')-Ib,aph(6)-Id	mph(A)	aac(3)-IId	tet(B)	aac(6')-Ib-cr5	blaOXA-1,blaTEM-1	dfrA12,dfrA17
B5/H24RxC	20_13	pmrB_Y358N	blaCMY-2,blaEC-15*	acrF*,mdtM*	ftsI_N337NYRIN	gyrA_D87N,gyrA_S83L,parC_S80I,parE_S458A	glpT_E448K		blaNDM-5	ble	sul1	aadA2,aadA5			tet(B)	aac(6')-Ib-cr5	blaOXA-1,blaTEM-1	dfrA12,dfrA17		blaCTX-M-15
B5/H24RxC	DRR150451	pmrB_Y358N	blaCMY-2,blaEC-15*	acrF*,mdtM*	ftsI_N337NYRIN	gyrA_D87N,gyrA_S83L,parC_S80I,parE_S458A	glpT_E448K		blaNDM-5	ble	sul1,sul2	aadA2,aadA5,aph(3'')-Ib,aph(6)-Id	erm(B)*,mph(A)	aac(3)-IId	tet(B)	aac(6')-Ib-cr5	blaOXA-1,blaTEM-1	dfrA12,dfrA17		blaCTX-M-15
B5/H24RxC	B-CRE927-071-B12	pmrB_Y358N	blaCMY-2,blaEC-15*	acrF*,mdtM*	ftsI_N337NYRIN	gyrA_D87N,gyrA_S83L,parC_S80I,parE_S458A	glpT_E448K		blaNDM-5	ble	sul1,sul2	aadA2,aadA5,aph(3'')-Ib,aph(6)-Id	mph(A)	aac(3)-IId	tet(B)		blaTEM-1	dfrA12,dfrA17
B5/H24RxC	DRR150524	pmrB_Y358N	blaCMY-2,blaEC-15*	acrF*,mdtM*	ftsI_N337NYRIN	gyrA_D87N,gyrA_S83L,parC_S80I,parE_S458A	glpT_E448K		blaNDM-5	ble	sul1,sul2	aadA2,aadA5,aph(3'')-Ib,aph(6)-Id	mph(A)	aac(3)-IId	tet(B)	aac(6')-Ib-cr5	blaOXA-1,blaTEM-1	dfrA12,dfrA17		blaCTX-M-15
B5/H24RxC	E22	pmrB_Y358N	blaCMY-2,blaEC-15*	acrF*,mdtM*	ftsI_N337NYRIN	gyrA_D87N,gyrA_S83L,parC_S80I,parE_S458A	glpT_E448K		blaNDM-5	ble	sul1,sul2	aadA2,aadA5,aph(3'')-Ib,aph(6)-Id	mph(A)	aac(3)-IId	tet(B)	aac(6')-Ib-cr5	blaOXA-1,blaTEM-1	dfrA12,dfrA17		blaCTX-M-15
B5/H24RxC	20_21	pmrB_Y358N	blaCMY-2,blaEC-15*	acrF*,mdtM*	ftsI_N337NYRIN	gyrA_D87N,gyrA_S83L,parC_S80I,parE_S458A	glpT_E448K		blaNDM-5	ble	sul1	aadA2,aadA5			tet(B)	aac(6')-Ib-cr5	blaOXA-1,blaTEM-1	dfrA12,dfrA17		blaCTX-M-15
B5/H24RxC	DRR150759	pmrB_Y358N	blaCMY-2,blaEC-15*	acrF*,mdtM*	ftsI_N337NYRIN	gyrA_D87N,gyrA_S83L,parC_S80I,parE_S458A	glpT_E448K		blaNDM-5	ble	sul1,sul2	aadA2,aadA5,aph(3'')-Ib,aph(6)-Id	mph(A)		tet(B)		blaTEM-1	dfrA12,dfrA17		blaCTX-M-15
B5/H24RxC	DRR165509	pmrB_Y358N	blaCMY-2,blaEC-15*	acrF*,mdtM*	ftsI_N337NYRIN	gyrA_D87N,gyrA_S83L,parC_S80I,parE_S458A	glpT_E448K		blaNDM-5	ble	sul1,sul2	aadA2,aadA5,aph(3'')-Ib,aph(6)-Id	mph(A)	aac(3)-IId	tet(B)	aac(6')-Ib-cr5	blaOXA-1,blaTEM-1	dfrA12,dfrA17		blaCTX-M-15
B5/H24RxC	DRR150518	pmrB_Y358N	blaCMY-2,blaEC-15*	acrF*,mdtM*	ftsI_N337NYRIN	gyrA_D87N,gyrA_S83L,parC_S80I,parE_S458A	glpT_E448K		blaNDM-5	ble	sul1,sul2	aadA2,aadA5,aph(3'')-Ib,aph(6)-Id	mph(A)	aac(3)-IId	tet(B)		blaTEM-1	dfrA12,dfrA17		blaCTX-M-15				catA2
B5/H24RxC	20_26	pmrB_Y358N	blaCMY-2,blaEC-15*	acrF*,mdtM*	ftsI_N337NYRIN	gyrA_D87N,gyrA_S83L,parC_S80I,parE_S458A	glpT_E448K		blaNDM-5	ble	sul1,sul2	aadA2,aadA5,aph(3'')-Ib,aph(6)-Id	mph(A)	aac(3)-IId	tet(B)	aac(6')-Ib-cr5	blaOXA-1,blaTEM-1	dfrA12,dfrA17		blaCTX-M-15
B5/H24RxC	SRR12519144	pmrB_Y358N	blaCMY-2,blaEC-15*	acrF*,mdtM*	ftsI_N337NYRIN	gyrA_D87N,gyrA_S83L,parC_S80I,parE_S458A	glpT_E448K		blaNDM-5	ble	sul1,sul2	aadA2,aadA5,aph(3'')-Ib,aph(6)-Id	mph(A)	aac(3)-IId	tet(B)	aac(6')-Ib-cr5	blaOXA-1,blaTEM-1	dfrA12,dfrA17				floR*
B5/H24RxC	DRR150490	pmrB_Y358N	blaCMY-2,blaEC-15*	acrF*,mdtM*	ftsI_N337NYRIN	gyrA_D87N,gyrA_S83L,parC_S80I,parE_S458A	glpT_E448K		blaNDM-5	ble	sul1,sul2	aadA2,aadA5,aph(3'')-Ib,aph(6)-Id	mph(A)	aac(3)-IId	tet(B)	aac(6')-Ib-cr5	blaOXA-1,blaTEM-1	dfrA12,dfrA17		blaCTX-M-15
B5/H24RxC	SC-207-B08	pmrB_Y358N	blaCMY-2,blaEC-15*	acrF*,mdtM*	ftsI_N337NYRIN	gyrA_D87N,gyrA_S83L,parC_S80I,parE_S458A	glpT_E448K		blaNDM-5	ble	sul1	aadA2,aadA5		aac(3)-IId	tet(B)	aac(6')-Ib-cr5	blaOXA-1,blaTEM-1	dfrA12,dfrA17		blaCTX-M-55
B5/H24RxC	DRR150415	pmrB_Y358N	blaCMY-2,blaEC-15*	acrF*,mdtM*	ftsI_N337NYRIN	gyrA_D87N,gyrA_S83L,parC_S80I,parE_S458A	glpT_E448K		blaNDM-5	ble	sul1	aadA2,aadA5,aph(3'')-Ib,aph(6)-Id	mph(A)	aac(3)-IId	tet(B)	aac(6')-Ib-cr5	blaOXA-1,blaTEM-1	dfrA12,dfrA17		blaCTX-M-15
B5/H24RxC	DRR150520	pmrB_Y358N	blaCMY-2,blaEC-15*	acrF*,mdtM*	ftsI_N337NYRIN	gyrA_D87N,gyrA_S83L,parC_S80I,parE_S458A	glpT_E448K		blaNDM-5	ble	sul1,sul2	aadA2,aadA5,aph(3'')-Ib,aph(6)-Id	mph(A)		tet(B)		blaTEM-1	dfrA12,dfrA17		blaCTX-M-15
B5/H24RxC	20_2	pmrB_Y358N	blaCMY-2,blaEC-15*	acrF*,mdtM*	ftsI_N337NYRIN	gyrA_D87N,gyrA_S83L,parC_S80I,parE_S458A	glpT_E448K		blaNDM-5	ble	sul1,sul2	aadA2,aadA5,aph(3'')-Ib,aph(6)-Id	mph(A)	aac(3)-IId	tet(B)	aac(6')-Ib-cr5	blaOXA-1,blaTEM-1	dfrA12,dfrA17		blaCTX-M-15
B5/H24RxC	CRE-0E8-15-B30	pmrB_Y358N	blaCMY-2,blaEC-15*	acrF*,mdtM*	ftsI_N337NYRIN	gyrA_D87N,gyrA_S83L,parC_S80I,parE_S458A	glpT_E448K		blaNDM-5	ble	sul1	aadA2,aadA5	mph(A)	aac(3)-IId	tet(B)	aac(6')-Ib-cr5	blaOXA-1,blaTEM-1	dfrA12,dfrA17		blaCTX-M-15
B5/H24RxC	SRR15116252	pmrB_Y358N	blaCMY-2,blaEC-15*	acrF*,mdtM*	ftsI_N337NYRIN	gyrA_D87N,gyrA_S83L,parC_S80I,parE_S458A	glpT_E448K		blaNDM-5	ble	sul1,sul2	aadA2,aadA5,aph(3'')-Ib,aph(6)-Id	mph(A)	aac(3)-IId	tet(B)	aac(6')-Ib-cr5	blaOXA-1,blaTEM-1	dfrA12,dfrA17		blaCTX-M-15
B5/H24RxC	DRR150682	pmrB_Y358N	blaCMY-2,blaEC-15*	acrF*,mdtM*	ftsI_N337NYRIN	gyrA_D87N,gyrA_S83L,parC_S80I,parE_S458A	glpT_E448K		blaNDM-5	ble	sul1,sul2	aadA2,aph(3'')-Ib,aph(6)-Id	mph(A)	aac(3)-IId	tet(B)	aac(6')-Ib-cr5	blaOXA-1,blaTEM-1	dfrA12		blaCTX-M-15
B5/H24RxC	DRR150417	pmrB_Y358N	blaCMY-2,blaEC-15*	acrF*,mdtM*	ftsI_N337NYRIN	gyrA_D87N,gyrA_S83L,parC_S80I,parE_S458A	glpT_E448K		blaNDM-5	ble	sul1	aadA2,aadA5,aph(3'')-Ib,aph(6)-Id	mph(A)	aac(3)-IId	tet(B)	aac(6')-Ib-cr5	blaOXA-1,blaTEM-1	dfrA12,dfrA17		blaCTX-M-15
B5/H24RxC	20_8	pmrB_Y358N	blaCMY-2,blaEC-15*	acrF*,mdtM*	ftsI_N337NYRIN	gyrA_D87N,gyrA_S83L,parC_S80I,parE_S458A	glpT_E448K		blaNDM-5	ble	sul1	aadA2,aadA5			tet(B)	aac(6')-Ib-cr5	blaOXA-1,blaTEM-1	dfrA12,dfrA17		blaCTX-M-15
B5/H24RxC	SRR15047229	pmrB_Y358N	blaCMY-2,blaEC-15*	acrF*,mdtM*	ftsI_N337NYRIN	gyrA_D87N,gyrA_S83L,parC_S80I,parE_S458A,qnrS1	glpT_E448K	blaOXA-181	blaNDM-5	ble	sul1,sul2	aadA2,aadA5,aph(3'')-Ib,aph(6)-Id	mph(A)	aac(3)-IId	tet(B)	aac(6')-Ib-cr5	blaOXA-1,blaTEM-1	dfrA12,dfrA17		blaCTX-M-15
B5/H24RxC	SRR9734640	pmrB_Y358N	blaCMY-2,blaEC-15*	acrF*,mdtM*	ftsI_N337NYRIN	gyrA_D87N,gyrA_S83L,parC_S80I,parE_S458A	glpT_E448K		blaNDM-5	ble	sul1,sul2	aadA2,aadA5,aph(3'')-Ib,aph(6)-Id	mph(A)	aac(3)-IId	tet(B)	aac(6')-Ib-cr5	blaOXA-1,blaTEM-1	dfrA12,dfrA17		blaCTX-M-15
B5/H24RxC	20_5	pmrB_Y358N	blaCMY-2,blaEC-15*	acrF*,mdtM*	ftsI_N337NYRIN	gyrA_D87N,gyrA_S83L,parC_S80I,parE_S458A	glpT_E448K		blaNDM-5	ble	sul1	aadA2,aadA5			tet(B)			dfrA12,dfrA17
B5/H24RxC	ERR2538545	pmrB_Y358N	blaCMY-2,blaEC-15*	acrF*,mdtM*	ftsI_N337NYRIN	gyrA_D87N,gyrA_S83L,parC_S80I,parE_S458A	glpT_E448K		blaNDM-5	ble	sul1,sul2	aadA2,aadA5,aph(3'')-Ib,aph(6)-Id	mph(A)	aac(3)-IId	tet(B)	aac(6')-Ib-cr5	blaOXA-1,blaTEM-1	dfrA12,dfrA17		blaCTX-M-15
B5/H24RxC	SRR8916347	pmrB_Y358N	blaCMY-2,blaEC-15*	acrF*,mdtM*	ftsI_N337NYRIN	gyrA_D87N,gyrA_S83L,parC_S80I,parE_S458A			blaNDM-5	ble	sul1,sul2	aadA2,aadA5,aph(3'')-Ib,aph(6)-Id	erm(42),mph(A)	aac(3)-IId	tet(B)	aac(6')-Ib-cr5	blaOXA-1,blaTEM-1	dfrA12,dfrA17		blaCTX-M-15
B5/H24RxC	19_18	pmrB_Y358N	blaCMY-2,blaEC-15*	acrF*,mdtM*	ftsI_N337NYRIN	gyrA_D87N,gyrA_S83L,parC_S80I,parE_S458A	glpT_E448K		blaNDM-5	ble	sul1	aadA2,aadA5			tet(B)		blaTEM-1	dfrA12,dfrA17
B5/H24RxC	DRR150648	pmrB_Y358N	blaCMY-2,blaEC-15*	acrF*,mdtM*	ftsI_N337NYRIN	gyrA_D87N,gyrA_S83L,parC_S80I,parE_S458A	glpT_E448K		blaNDM-5	ble	sul1,sul2	aadA2,aph(3'')-Ib,aph(6)-Id	mph(A)	aac(3)-IId	tet(B)	aac(6')-Ib-cr5	blaOXA-1,blaTEM-1	dfrA12		blaCTX-M-15
B5/H24RxC	20_10	pmrB_Y358N	blaCMY-2,blaEC-15*	acrF*,mdtM*	ftsI_N337NYRIN	gyrA_D87N,gyrA_S83L,parC_S80I,parE_S458A	glpT_E448K		blaNDM-5	ble	sul1,sul2	aadA2,aadA5,aph(3'')-Ib,aph(6)-Id	mph(A)	aac(3)-IId	tet(B)	aac(6')-Ib-cr5	blaOXA-1,blaTEM-1	dfrA12,dfrA17		blaCTX-M-15
B5/H24RxC	20_14	pmrB_Y358N	blaCMY-2*,blaEC-15*	acrF*,mdtM*	ftsI_N337NYRIN	gyrA_D87N,gyrA_S83L,parC_S80I,parE_S458A	glpT_E448K		blaNDM-5	ble	sul1,sul2	aadA2,aadA5,aph(3'')-Ib,aph(6)-Id	mph(A)	aac(3)-IId	tet(B)	aac(6')-Ib-cr5	blaOXA-1,blaTEM-1	dfrA12,dfrA17		blaCTX-M-15
	ERR4014049	pmrB_Y358N		acrF*,mdtM*			glpT_E448K
	ERR2652847	pmrB_Y358N	blaEC-15*	acrF*,mdtM*		gyrA_D87N,gyrA_S83L,parC_S80I,parE_S458A	glpT_E448K				sul1	aadA5	mph(A)		tet(A)		blaOXA-1	dfrA17		blaCTX-M-15
	SRR15732219	mcr-1.1,pmrB_Y358N	blaEC-15*	acrF*,mdtM*		gyrA_D87N,gyrA_S83L,parC_S80I,parE_S458A	glpT_E448K			bleO*	sul2				tet(A)		blaTEM-1				oqxA,oqxB	floR*
	SRR13143249	pmrB_Y358N	blaEC-15*	acrF*,mdtM*		gyrA_D87N,gyrA_S83L,parC_S80I,parE_S458A	glpT_E448K			bleO*	sul1,sul2	aadA5			tet(A)	aac(6')-Ib-cr5	blaOXA-1,blaTEM-1	dfrA17				floR	arr-3	catB3	aac(3)-IVa	aph(4)-Ia
	ERR712775	pmrB_Y358N	blaEC-15*	acrF*,mdtM*		gyrA_D87N,gyrA_S83L,parC_S80I,parE_S458A	glpT_E448K													blaCTX-M-15
	ERR2652820	pmrB_Y358N	blaCMY-42,blaEC-15*	acrF*,mdtM*	ftsI_I336IKYRI	gyrA_D87N,gyrA_S83L,parC_S80I,parE_S458A	glpT_E448K	blaOXA-48					mph(A)	aac(3)-IIe	tet(A)	aac(6')-Ib-cr5	blaOXA-1			blaCTX-M-15
	SRR8247811	pmrB_Y358N	blaEC-15*	acrF*,mdtM*		gyrA_D87N,gyrA_S83L,parC_S80I,parE_S458A	glpT_E448K								tet(A)		blaTEM-1
	SRR11484575	pmrB_Y358N	blaEC-15*	acrF*,mdtM*			glpT_E448K
	SRR9997704	pmrB_Y358N	blaCMY-2,blaEC-15*	acrF*,mdtM*		gyrA_D87N,gyrA_S83L,parC_S80I,parE_S458A	glpT_E448K				sul1*,sul2*	aadA1,aadA5,aph(3'')-Ib,aph(6)-Id	mph(A)		tet(B)		blaTEM-1	dfrA1,dfrA17						catA1
	ERR1971528	pmrB_Y358N	blaEC-15*	acrF*,mdtM*		gyrA_D87N,gyrA_S83L,parC_S80I,parE_S458A	glpT_E448K				sul1	aadA5	mph(A)		tet(A)		blaOXA-1	dfrA17		blaCTX-M-15
	ERR2639313	pmrB_Y358N	blaCMY-42,blaEC-15*	acrF*,mdtM*	ftsI_I336IKYRI	gyrA_D87N,gyrA_S83L,parC_S80I,parE_S458A,qnrS1	glpT_E448K	blaOXA-181			sul1,sul2	aadA5	mph(A)		tet(A)			dfrA17		blaCTX-M-15
	SRR10188469	pmrB_Y358N	blaCMY-42,blaEC-15*	acrF*,mdtM*	ftsI_I336IPYRI	gyrA_D87N,gyrA_S83L,parC_S80I,parE_S458A	glpT_E448K		blaNDM-5	ble	sul1	aadA2	mph(A)					dfrA12
	SRR9984573	pmrB_Y358N	blaCMY-2,blaEC-15*	acrF*,mdtM*			glpT_E448K				sul2	aph(3'')-Ib,aph(6)-Id			tet(B)
	SRR3999067	pmrB_Y358N	blaEC-15*	acrF*,mdtM*		gyrA_D87N,gyrA_S83L,parC_S80I,parE_S458A	glpT_E448K	blaKPC-2			sul1	aadA5	mph(A)		tet(A)	aac(6')-Ib-cr5	blaOXA-1	dfrA17		blaCTX-M-15
	SRR11454283	pmrB_Y358N	blaEC-15*	acrF*,mdtM*		gyrA_D87N,gyrA_S83L,parC_S80I,parE_S458A	glpT_E448K				sul1	aadA5	mph(A)		tet(A)			dfrA17		blaCTX-M-15
	SRR10126784	pmrB_Y358N	blaCMY-42,blaEC-15*	acrF*	ftsI_N337NYRIN	gyrA_D87N,gyrA_S83L,parC_S80I,parE_S458A	glpT_E448K				sul2	aadA5,aph(3'')-Ib,aph(6)-Id	mph(A)	aac(3)-IId	tet(B)		blaTEM-1	dfrA17									nfsA_R203C
	ERR5685329	pmrB_Y358N	blaCMY-6,blaEC-15*	acrF*,mdtM*	ftsI_I336IKYRI	gyrA_D87N,gyrA_S83L,parC_S80I,parE_S458A	glpT_E448K		blaNDM-1	ble	sul1		mph(A)						rmtC	blaCTX-M-15								aac(6')-Ib3
	SRR6065859	mcr-1.1,pmrB_Y358N	blaEC-15*	acrF*,mdtM*		gyrA_D87N,gyrA_S83L,parC_S80I,parE_S458A	glpT_E448K			bleO*	sul2	aph(3'')-Ib,aph(6)-Id			tet(B)		blaTEM-1	dfrA17			oqxA,oqxB*			catA1
	SRR10188436	pmrB_Y358N	blaCMY-42,blaEC-15*	acrF*,mdtM*	ftsI_I336IPYRI	gyrA_D87N,gyrA_S83L,parC_S80I,parE_S458A	glpT_E448K		blaNDM-5	ble	sul1	aadA2,aadE	erm(B),mph(A)					dfrA12
	SRR16011235	pmrB_Y358N	blaEC-15*	acrF*,mdtM*		gyrA_D87N,gyrA_S83L,parC_S80I,parE_S458A	glpT_E448K				sul1	aadA5	mph(A)	aac(3)-IIe	tet(B)*			dfrA17		blaCTX-M-15
	SRR10188463	pmrB_Y358N	blaCMY-42,blaEC-15*	acrF*,mdtM*	ftsI_I336IPYRI	gyrA_D87N,gyrA_S83L,parC_S80I,parE_S458A	glpT_E448K		blaNDM-5	ble	sul1	aadA2	mph(A)					dfrA12
	SRR8996023	pmrB_Y358N	blaEC-15*	acrF*,mdtM*		gyrA_D87N,gyrA_S83L,parC_S80I,parE_S458A	glpT_E448K				sul3	aadA1		aac(3)-IIe	tet(A)*					blaCTX-M-55
	SRR10188438	pmrB_Y358N	blaCMY-42,blaEC-15*	acrF*,mdtM*	ftsI_I336IPYRI	gyrA_D87N,gyrA_S83L,parC_S80I,parE_S458A	glpT_E448K		blaNDM-5	ble	sul1	aadA2	mph(A)					dfrA12
	922-HS029-B02_S3	pmrB_Y358N	blaEC-15*	acrF*,mdtM*		gyrA_D87N,gyrA_S83L,parC_S80I,parE_S458A	glpT_E448K		blaNDM-5	ble			mph(A)	aac(3)-IId			blaTEM-1			blaCTX-M-65
	SRR15732235	mcr-1.1,pmrB_Y358N	blaEC-15*	acrF*,mdtM*		gyrA_D87N,gyrA_S83L,parC_S80I,parE_S458A	glpT_E448K				sul2	aadA22			tet(B)		blaTEM-1	dfrA17				floR		catA1					lnu(F)
	SRR15116077	pmrB_Y358N	blaEC-15*	acrF*,mdtM*	ftsI_I336IKYRI	gyrA_D87N,gyrA_S83L,parC_S80I,parE_S458A	glpT_E448K		blaNDM-5	ble	sul1	aadA2,aadA5	mph(A)		tet(A)			dfrA12,dfrA17
	SRR7828826	pmrB_Y358N	blaEC-15*	acrF*,mdtM*		gyrA_D87N,gyrA_S83L,parC_S80I,parE_S458A	glpT_E448K
	SRR10188470	pmrB_Y358N	blaCMY-42,blaEC-15*	acrF*,mdtM*	ftsI_I336IPYRI	gyrA_D87N,gyrA_S83L,parC_S80I,parE_S458A	glpT_E448K		blaNDM-5	ble	sul1	aadA2	mph(A)					dfrA12
	SRR15731911	mcr-1.1,pmrB_Y358N	blaEC-15*	acrF*,mdtM*		gyrA_D87N,gyrA_S83L,parC_S80I,parE_S458A	fosA3,glpT_E448K			bleO*	sul1,sul2,sul3	aadA1,aadA2,aadA5,aph(3'')-Ib,aph(6)-Id	mph(A)	aac(3)-IIe*	tet(A)*			dfrA14,dfrA17		blaCTX-M-55	oqxA2*,oqxB*	floR*		cmlA1						aph(3')-Ia
	SRR2970227	pmrB_Y358N	blaEC-15*	acrF*,mdtM*			glpT_E448K
	SRR11962081	pmrB_Y358N	blaEC-15*	acrF*,mdtM*		gyrA_D87N,gyrA_S83L,parC_S80I,parE_S458A	glpT_E448K				sul2	aph(3'')-Ib,aph(6)-Id	mph(A)	aac(3)-IIe	tet(A)	aac(6')-Ib-cr5	blaOXA-1,blaTEM-1	dfrA14		blaCTX-M-15				catA1						aph(3')-Ia
	SRR12352155	pmrB_Y358N	blaEC-15*	acrF*,mdtM*	ftsI_I336IKYRI	gyrA_D87N,gyrA_S83L,parC_S80I,parE_S458A	glpT_E448K	blaOXA-48			sul1	aadA5	mph(A)		tet(A)			dfrA17					rpoB_V146F
	SRR13001317	pmrB_Y358N	blaEC-15*	acrF*,mdtM*		gyrA_D87N,gyrA_S83L,parC_S80I,parE_S458A	glpT_E448K				sul1	aadA5	mph(A)		tet(A)	aac(6')-Ib-cr5	blaOXA-1	dfrA17		blaCTX-M-15
	SRR12358931	pmrB_Y358N	blaEC-15*	acrF*,mdtM*	ftsI_I336IKYRI	gyrA_D87N,gyrA_S83L,parC_S80I,parE_S458A	glpT_E448K		blaNDM-5	ble	sul1	aadA2,aadA5	mph(A)		tet(A)			dfrA12,dfrA17		blaCTX-M-15
	SRR4017900	pmrB_Y358N	blaEC-15*	acrF*,mdtM*		gyrA_D87N,gyrA_S83L,parC_S80I,parE_S458A	glpT_E448K				sul1*,sul2	aadA5,aph(3'')-Ib,aph(6)-Id	mph(A)		tet(A)	aac(6')-Ib-cr5	blaOXA-1	dfrA17		blaCTX-M-15
	SRR10996853	pmrB_Y358N	blaEC-15*	acrF*,mdtM*		gyrA_D87N,gyrA_S83L,parC_S80I,parE_S458A	glpT_E448K				sul2,sul3	aph(3'')-Ib*,aph(6)-Id			tet(A)*			dfrA14		blaCTX-M-55		floR		catA2					lnu(F)	aph(3')-Ia
	SRR8505999	pmrB_Y358N	blaEC-15*	acrF*,mdtM*		gyrA_D87N,gyrA_S83L,parC_S80I,parE_S458A	glpT_E448K				sul2	aph(3'')-Ib,aph(6)-Id			tet(A)	aac(6')-Ib-cr5	blaOXA-1,blaTEM-1	dfrA14		blaCTX-M-15
	ERR5685384	pmrB_Y358N	blaEC-15*	acrF*,mdtM*	ftsI_I336IKYRI	gyrA_D87N,gyrA_S83L,parC_S80I,parE_S458A	glpT_E448K		blaNDM-1	ble	sul1		mph(A)						rmtC	blaCTX-M-15								aac(6')-Ib3
	ERR2987482	pmrB_Y358N	blaEC-15*	acrF*,mdtM*			glpT_E448K				sul1	aph(3'')-Ib,aph(6)-Id			tet(B)					blaCTX-M-14										aph(3')-Ia*	ampC_C-42T
	SRR11454406	pmrB_Y358N	blaEC-15*	acrF*,mdtM*		gyrA_D87N,gyrA_S83L,parC_S80I,parE_S458A					sul1	aadA5	mph(A)		tet(A)	aac(6')-Ib-cr5	blaOXA-1	dfrA17		blaCTX-M-15				catA1
	SRR10188467	pmrB_Y358N	blaCMY-42,blaEC-15*	acrF*,mdtM*	ftsI_I336IPYRI	gyrA_D87N,gyrA_S83L,parC_S80I,parE_S458A	glpT_E448K		blaNDM-5	ble	sul1	aadA2	mph(A)					dfrA12
	SRR6505344	pmrB_Y358N	blaCMY-2,blaEC-15*	acrF*,mdtM*		gyrA_D87N,gyrA_S83L,parC_S80I,parE_S458A	fosA4,glpT_E448K				sul1	aadA5	mph(A)		tet(A)	aac(6')-Ib-cr5	blaOXA-1	dfrA17		blaCTX-M-15
	ERR2861372	pmrB_Y358N	blaEC-15*	acrF*,mdtM*	ftsI_I336IKYRI	gyrA_D87N,gyrA_S83L,parC_S80I,parE_S458A	glpT_E448K							aac(3)-IIe	tet(A)*			dfrA14		blaCTX-M-55			arr-2							aph(3')-Ia
	SRR16507333	pmrB_Y358N	blaEC-15*	acrF*,mdtM*		gyrA_D87N,gyrA_S83L,parC_S80I,parE_S458A	glpT_E448K									aac(6')-Ib-cr5	blaOXA-1
	SRR14018337	pmrB_Y358N	blaEC-15*	acrF*,mdtM*		gyrA_D87N,gyrA_S83L,parC_S80I,parE_S458A	glpT_E448K				sul2,sul3*	aadA1		aac(3)-IId	tet(A)*		blaTEM-1	dfrA12				floR*		cmlA1					lnu(F)	aph(3')-Ia
	SRR7211944	pmrB_Y358N	blaEC-15*	acrF*,mdtM*		gyrA_D87N,gyrA_S83L,parC_S80I,parE_S458A	glpT_E448K				sul1	aadA1					blaOXA-1,blaTEM-35
	SRR11871273	pmrB_Y358N	blaEC-15*	acrF*,mdtM*			glpT_E448K				sul1	aph(3'')-Ib,aph(6)-Id			tet(B)															aph(3')-Ia*	ampC_C-42T
	SRR3999080	pmrB_Y358N	blaEC-15*	acrF*,mdtM*		gyrA_D87N,gyrA_S83L,parC_S80I,parE_S458A	glpT_E448K	blaKPC-3		sat2	sul1	aadA1,aph(3'')-Ib*,aph(6)-Id*			tet(A)			dfrA1,dfrA15
	ERR3393405	mcr-1.1,pmrB_Y358N	blaEC-15*	acrF*,mdtM*		gyrA_D87N,gyrA_S83L,parC_S80I,parE_S458A	glpT_E448K				sul2,sul3	aadA1		aac(3)-IId	tet(A)*,tet(M)*		blaTEM-1	dfrA12		blaCTX-M-1		floR*		cmlA1					lnu(F)	aph(3')-Ia
	SRR13001288	pmrB_Y358N	blaEC-15*	acrF*		gyrA_D87N,gyrA_S83L,parC_S80I,parE_S458A	glpT_E448K				sul1,sul2	aadA5,aph(3'')-Ib,aph(6)-Id	mph(A)		tet(A)	aac(6')-Ib-cr5	blaOXA-1	dfrA17		blaCTX-M-15
	SRR7026299	pmrB_Y358N	blaCMY-42,blaEC-15*	acrF*,mdtM*	ftsI_I336IKYRI	gyrA_D87N,gyrA_S83L,parC_S80I,parE_S458A	glpT_E448K						mph(A)		tet(A)
	SRR16011237	pmrB_Y358N	blaEC-15*	acrF*,mdtM*		gyrA_D87N,gyrA_S83L,parC_S80I,parE_S458A	glpT_E448K				sul1	aadA5	mph(A)	aac(3)-IIe	tet(B)			dfrA17		blaCTX-M-15
	SRR13609843	pmrB_Y358N	blaEC-15*	acrF*,mdtM*		gyrA_S83L	glpT_E448K				sul1,sul2	aadA1,aph(3'')-Ib,aph(6)-Id			tet(A)*,tet(Y)		blaOXA-1	dfrA36				floR			aac(3)-IVa	aph(4)-Ia				aph(3')-Ia	ampC_C-42T
	SRR11454330	pmrB_Y358N	blaEC-15*	acrF*,mdtM*			glpT_E448K				sul1	aadA1,aadA5,aph(3'')-Ib,aph(6)-Id	mph(B)*		tet(A)		blaTEM-1	dfrA1,dfrA17		blaCTX-M-1		floR		catA1
	SC343-D16_S80	pmrB_Y358N	blaEC-15*	acrF*,mdtM*		gyrA_D87N,gyrA_S83L,parC_S80I,parE_S458A	glpT_E448K		blaNDM-5	ble	sul2	aadA2,aph(3'')-Ib*,aph(6)-Id	mph(A)	aac(3)-IId	tet(A)*		blaTEM-1	dfrA12				floR*
	SRR10878371	pmrB_Y358N	blaEC-15*	acrF*,mdtM*		gyrA_D87N,gyrA_S83L,parC_S80I,parE_S458A	glpT_E448K				sul1,sul2	aadA5,aph(3'')-Ib,aph(6)-Id	mph(A)	aac(3)-IIe	tet(B)	aac(6')-Ib-cr5	blaOXA-1	dfrA17		blaCTX-M-15				catA1
	SRR5943517	mcr-3.5,pmrB_Y358N	blaEC-15*	acrF*,mdtM*		gyrA_D87N,gyrA_S83L,parC_S80I,parE_S458A,qnrS1	glpT_E448K				sul3	aadA1,aadA2		aac(3)-IId	tet(B)		blaTEM-1	dfrA12		blaCTX-M-55	oqxA,oqxB			catA2,cmlA1
	SRR15731832	mcr-1.1,pmrB_Y358N	blaEC-15*	acrF*,mdtM*		gyrA_D87N,gyrA_S83L,parC_S80I,parE_S458A	glpT_E448K				sul2	aadA1	mph(A)	aac(3)-IId	tet(A)*,tet(M)*			dfrA12		blaCTX-M-14		floR*						aac(6')-Ib3		aph(3')-Ia
	SRR10006026	mcr-3.5,pmrB_Y358N	blaEC-15*	acrF*,mdtM*		gyrA_D87N,gyrA_S83L,parC_S80I,parE_S458A	glpT_E448K				sul1,sul2,sul3	aadA1,aadA2,aadA5,aph(3'')-Ib,aph(6)-Id			tet(B)		blaTEM-1	dfrA17		blaCTX-M-15				catA1,cmlA1
	ERR2987480	pmrB_Y358N	blaEC-15*	acrF*,mdtM*			glpT_E448K				sul1	aph(3'')-Ib,aph(6)-Id			tet(B)					blaCTX-M-14										aph(3')-Ia*	ampC_C-42T
	SRR10188446	pmrB_Y358N	blaEC-15*	acrF*,mdtM*	ftsI_I336IPYRI	gyrA_D87N,gyrA_S83L,parC_S80I,parE_S458A	glpT_E448K	blaKPC-2	blaNDM-5	ble	sul1*	aadA2	mph(A)	aac(3)-IId		aac(6')-Ib-cr5	blaOXA-1,blaTEM-1	dfrA12		blaCTX-M-39			arr-3	catA1,catB3
	SRR10188460	pmrB_Y358N	blaCMY-42,blaEC-15*	acrF*,mdtM*	ftsI_I336IPYRI	gyrA_D87N,gyrA_S83L,parC_S80I,parE_S458A	glpT_E448K		blaNDM-5	ble	sul1	aadA2	mph(A)					dfrA12
	SRR11714413	pmrB_Y358N	blaEC-15*	acrF*,mdtM*			glpT_E448K				sul2,sul3	aadA1,aadA2,aadA5			tet(A),tet(M)*		blaTEM-1	dfrA12,dfrA17		blaCTX-M-1				cmlA1						aph(3')-Ia*
	ERR2935664	pmrB_Y358N	blaEC-15*	acrF*,mdtM*		gyrA_D87N,gyrA_S83L,parC_S80I,parE_S458A	glpT_E448K					aadA5,aph(3'')-Ib,aph(6)-Id			tet(B)			dfrA17						catA1						aph(3')-Ia
	SRR8505978	pmrB_Y358N	blaEC-15*	acrF*,mdtM*		gyrA_D87N,gyrA_S83L,parC_S80I,parE_S458A	glpT_E448K				sul1,sul2	aadA5,aph(3'')-Ib,aph(6)-Id	mph(A)	aac(3)-IId	tet(A)	aac(6')-Ib-cr5	blaOXA-1,blaTEM-1	dfrA17		blaCTX-M-15
	SRR13848084	pmrB_Y358N	blaEC-15*	acrF*,mdtM*		gyrA_D87N,gyrA_S83L,parC_S80I,parE_S458A	glpT_E448K								tet(A)	aac(6')-Ib-cr5	blaOXA-1			blaCTX-M-15
	SRR10257909	pmrB_Y358N	blaEC-15*	acrF*,mdtM*		gyrA_D87N,gyrA_S83L,parC_S80I,parE_S458A	glpT_E448K				sul2,sul3	aadA1,aadA2			tet(A)*,tet(M)*		blaTEM-1	dfrA12				floR*		cmlA1
	ERR712485	pmrB_Y358N	blaEC-15*	acrF*,mdtM*		gyrA_D87N,gyrA_S83L,parC_S80I,parE_S458A	glpT_E448K				sul1,sul2	aadA1,aadA5	mph(A)		tet(A)			dfrA17,dfrA36		blaCTX-M-15		floR*										soxR_R20H	ant(2'')-Ia
	SRR15055372	pmrB_Y358N	blaEC-15*	acrF*,mdtM*		gyrA_D87N,gyrA_S83L,parC_S80I,parE_S458A,qnrS1	glpT_E448K				sul2	aph(3'')-Ib,aph(6)-Id	mph(A)		tet(B)		blaTEM-1	dfrA14		blaSHV-12
	SRR3987591	pmrB_Y358N	blaEC-15*	acrF*,mdtM*			glpT_E448K
	SRR13337502	pmrB_Y358N	blaCMY-42,blaEC-15*	acrF*,mdtM*	ftsI_I336IKYRI	gyrA_D87N,gyrA_S83L,parC_S80I,parE_S458A,qnrS1	glpT_E448K	blaOXA-181					mph(A)	aac(3)-IIe	tet(A)	aac(6')-Ib-cr5	blaOXA-1			blaCTX-M-15
	A3	pmrB_Y358N	blaEC-15*	acrF*,mdtM*	ftsI_I336IKYRI	gyrA_D87N,gyrA_S83L,parC_S80I,parE_S458A,qnrS1	fosA3,glpT_E448K		blaNDM-5	ble	sul3	aph(6)-Id	mph(A)				blaOXA-10	dfrA14	rmtB1	blaCTX-M-55		floR*	arr-2						lnu(F)	aph(3')-Ia
	ERR1971452	pmrB_Y358N	blaEC-15*	acrF*,mdtM*			glpT_E448K				sul3	aadA1,aadA2,aph(3'')-Ib,aph(6)-Id			tet(A)*,tet(B)					blaSHV-12				cmlA1
	SRR10188437	pmrB_Y358N	blaCMY-42,blaEC-15*	acrF*,mdtM*	ftsI_I336IPYRI	gyrA_D87N,gyrA_S83L,parC_S80I,parE_S458A	glpT_E448K	blaKPC-2	blaNDM-5	ble	sul1	aadA2	mph(A)					dfrA12
	SRR15116254	pmrB_Y358N	blaEC-15*	acrF*,mdtM*	ftsI_I336IKYRI	gyrA_D87N,gyrA_S83L,parC_S80I,parE_S458A	glpT_E448K		blaNDM-5	ble	sul1,sul2	aadA2,aadA5	mph(A)		tet(A)		blaTEM-1	dfrA12,dfrA17	rmtB1	blaCTX-M-15
	B3	pmrB_Y358N	blaEC-15*	acrF*,mdtM*		gyrA_D87N,gyrA_S83L,parC_S80I,parE_S458A	glpT_E448K		blaNDM-1	ble	sul1,sul2	aadA5			tet(A)	aac(6')-Ib-cr5	blaOXA-1	dfrA17				floR	arr-3	catB3	aac(3)-IVa	aph(4)-Ia
	ERR4426173	pmrB_Y358N	blaEC-15*	acrF*,mdtM*		gyrA_D87N,gyrA_S83L,parC_S80I,parE_S458A	glpT_E448K				sul3	aadA1,aadA2			tet(A)*		blaTEM-1	dfrA1		blaCTX-M-15				cmlA1
	SRR10188480	pmrB_Y358N	blaCMY-42,blaEC-15*	acrF*,mdtM*	ftsI_I336IPYRI	gyrA_D87N,gyrA_S83L,parC_S80I,parE_S458A	glpT_E448K		blaNDM-5	ble	sul1	aadA2	mph(A)					dfrA12
	SRR15116197	pmrB_Y358N	blaCMY-173,blaEC-15*	acrF*,mdtM*	ftsI_I336IPYRI	gyrA_D87N,gyrA_S83L,parC_S80I,parE_S458A,qnrS1	glpT_E448K	blaOXA-181*					mph(A)																					blaTEM-190
	SRR11484750	pmrB_Y358N	blaEC-15*	acrF*,mdtM*			glpT_E448K				sul2	aph(3'')-Ib,aph(6)-Id			tet(B)															aph(3')-Ia*
	SRR11454377	pmrB_Y358N	blaEC-15*	acrF*,mdtM*		gyrA_D87N,gyrA_S83L,parC_S80I,parE_S458A	glpT_E448K				sul1	aadA1	mph(A)		tet(A)		blaTEM-1	dfrA1,dfrA12		blaCTX-M-15									lnu(F)
	SRR14673567	pmrB_Y358N	blaCMY-42,blaEC-15*	acrF*,mdtM*		gyrA_D87N,gyrA_S83L,parC_S80I,parE_S458A	glpT_E448K
	SRR6456016	pmrB_Y358N	blaCMY-2,blaEC-15*	acrF*,mdtM*		gyrA_D87N,gyrA_S83L,parC_S80I,parE_S458A	glpT_E448K				sul1,sul2	aadA5,aph(3'')-Ib,aph(6)-Id	mph(A)		tet(B)		blaTEM-1	dfrA17						catA1
	SRR11454389	pmrB_Y358N	blaEC-15*	acrF*,mdtM*		gyrA_D87N,gyrA_S83L,parC_S80I,parE_S458A	glpT_E448K				sul1	aadA1			tet(A)			dfrA1		blaCTX-M-15									lnu(F)
	SRR13848090	pmrB_Y358N	blaEC-15*	acrF*,mdtM*		gyrA_D87N,gyrA_S83L,parC_S80I,parE_S458A	glpT_E448K				sul2	aph(3'')-Ib,aph(6)-Id	mph(A)	aac(3)-IIe	tet(A)	aac(6')-Ib-cr5	blaOXA-1			blaCTX-M-15
	SRR10230859	pmrB_Y358N	blaCMY-2,blaEC-15*	acrF*,mdtM*		gyrA_D87N,gyrA_S83L,parC_S80I,parE_S458A	glpT_E448K
	ERR2935512	pmrB_Y358N	blaEC-15*	acrF*,mdtM*		gyrA_D87N,gyrA_S83L,parC_S80I,parE_S458A	glpT_E448K				sul2	aph(3'')-Ib,aph(6)-Id			tet(A)	aac(6')-Ib-cr5	blaOXA-1,blaTEM-1	dfrA8		blaCTX-M-15
	SRR10188454	pmrB_Y358N	blaCMY-42,blaEC-15*	acrF*,mdtM*	ftsI_I336IPYRI	gyrA_D87N,gyrA_S83L,parC_S80I,parE_S458A	glpT_E448K		blaNDM-5	ble	sul1	aadA2	mph(A)					dfrA12
	SRR8502423	pmrB_Y358N	blaEC-15*	acrF*,mdtM*			glpT_E448K
	SRR10127035	pmrB_Y358N	blaEC-15*	acrF*,mdtM*		gyrA_D87N,gyrA_S83L,parC_S80I,parE_S458A	glpT_E448K								tet(A)	aac(6')-Ib-cr5	blaOXA-1			blaCTX-M-15
	SRR17460950	pmrB_Y358N	blaCMY-42,blaEC-15*	acrF*	ftsI_N337NYRIN	gyrA_D87N,gyrA_S83L,parC_S80I,parE_S458A	glpT_E448K				sul2	aadA5,aph(3'')-Ib,aph(6)-Id	mph(A)	aac(3)-IId	tet(B)	aac(6')-Ib-cr5	blaOXA-1,blaTEM-1	dfrA17						catB3			nfsA_R203C
	SRR8297620	pmrB_Y358N	blaEC-15*	acrF*,mdtM*		gyrA_D87N,gyrA_S83L,parC_S80I,parE_S458A	glpT_E448K				sul1,sul3	aadA2	mph(A)		tet(A)*			dfrA12		blaCTX-M-55		floR							lnu(F)
	ERR5443203	pmrB_Y358N	blaEC-15*	acrF*,mdtM*		gyrA_D87N,gyrA_S83L,parC_S80I,parE_S458A	glpT_E448K				sul2	aph(3'')-Ib*,aph(6)-Id			tet(A)		blaTEM-1			blaCTX-M-15
	SRR11810203	pmrB_Y358N	blaEC-15*	acrF*,mdtM*			glpT_E448K				sul1*,sul2	aadA1,aph(3'')-Ib,aph(6)-Id			tet(B)			dfrA36				floR*								aph(3')-Ia*	ampC_C-42T		ant(2'')-Ia
	SRR11810144	pmrB_Y358N	blaEC-15*	acrF*,mdtM*			glpT_E448K				sul1	aadA12			tet(A)		blaTEM-1			blaCTX-M-14
	SRR6791869	mcr-1.1,pmrB_Y358N	blaEC-15*	acrF*,mdtM*		gyrA_D87N,gyrA_S83L,parC_S80I,parE_S458A	glpT_E448K				sul2	aadA5,aph(6)-Id	mph(A)		tet(A)		blaTEM-1	dfrA17										aac(6')-Ib3
	ERR5696749	pmrB_Y358N	blaEC-15*	acrF*,mdtM*		gyrA_D87N,gyrA_S83L,parC_S80I,parE_S458A	glpT_E448K				sul2	aph(3'')-Ib,aph(6)-Id	mph(A)		tet(A)	aac(6')-Ib-cr5	blaOXA-1,blaTEM-1	dfrA14		blaCTX-M-15
	SRR10188483	pmrB_Y358N	blaCMY-42,blaEC-15*	acrF*,mdtM*	ftsI_I336IPYRI	gyrA_D87N,gyrA_S83L,parC_S80I,parE_S458A	glpT_E448K		blaNDM-5	ble	sul1	aadA2	mph(A)					dfrA12
	SRR13342188	pmrB_Y358N	blaEC-15*	acrF*,mdtM*		gyrA_D87N,gyrA_S83L,parC_S80I,parE_S458A	glpT_E448K		blaNDM-5	ble	sul2	aadA1,aadA2			tet(M)*			dfrA12				floR*		cmlA1
	SRR10188447	pmrB_Y358N	blaCMY-42,blaEC-15*	acrF*,mdtM*	ftsI_I336IPYRI	gyrA_D87N,gyrA_S83L,parC_S80I,parE_S458A	glpT_E448K		blaNDM-5	ble	sul1	aadA2	mph(A)					dfrA12
	SRR17311980	pmrB_Y358N	blaEC-15*	acrF*,mdtM*	ftsI_I336IKYRI	gyrA_D87N,gyrA_S83L,parC_S80I,parE_S458A	glpT_E448K	blaOXA-48					mph(A)		tet(A)
	SRR13680139	pmrB_Y358N	blaCMY-2,blaEC-15*	acrF*,mdtM*		gyrA_D87N,gyrA_S83L,parC_S80I,parE_S458A	glpT_E448K				sul2	aph(3'')-Ib,aph(6)-Id	mph(A)		tet(B)		blaTEM-1	dfrA14						catA1						aph(3')-Ia
	ERR2540224	mcr-4.2,pmrB_Y358N	blaEC-15*	acrF*,mdtM*		gyrA_D87N,gyrA_S83L,parC_S80I,parE_S458A	glpT_E448K				sul1,sul2	aadA1,aph(3'')-Ib,aph(6)-Id	mph(A)		tet(B)			dfrA36*		blaCTX-M-1		floR*							lnu(G)*	aph(3')-Ia			ant(2'')-Ia
	SRR3957093	pmrB_Y358N	blaEC-15*	acrF*,mdtM*			glpT_E448K			ble		aph(3'')-Ib,aph(6)-Ic,aph(6)-Id					blaTEM-1													aph(3')-IIa
	SRR17461085	pmrB_Y358N	blaEC-15*	acrF*,mdtM*	ftsI_I336IKYRI	gyrA_D87N,gyrA_S83L,parC_S80I,parE_S458A	glpT_E448K				sul1,sul3	aadA2,aadA5	mph(A)		tet(A)	aac(6')-Ib-cr5	blaOXA-1,blaTEM-1	dfrA17		blaCTX-M-15
	SRR13619173	pmrB_Y358N	blaCMY-42,blaEC-15*	acrF*,mdtM*	ftsI_I336IKYRI	gyrA_D87N,gyrA_S83L,parC_S80I,parE_S458A,qnrS1	glpT_E448K	blaOXA-181					mph(A)		tet(A)	aac(6')-Ib-cr5	blaOXA-1			blaCTX-M-15
	SRR958487	pmrB_Y358N	blaEC-15*	acrF*,mdtM*			glpT_E448K								tet(A)															aph(3')-Ia
	SRR11454409	pmrB_Y358N	blaEC-15*	acrF*,mdtM*		gyrA_D87N,gyrA_S83L,parC_S80I,parE_S458A	glpT_E448K				sul1	aadA5	mph(A)		tet(31),tet(A)			dfrA17		blaCTX-M-15					aac(3)-IVa	aph(4)-Ia
	SRR12495203	pmrB_Y358N	blaEC-15*	acrF*,mdtM*			glpT_E448K
	ERR1971559	pmrB_Y358N	blaCMY-42,blaEC-15*	acrF*		gyrA_D87N,gyrA_S83L,parC_S80I,parE_S458A	glpT_E448K				sul2	aadA5,aph(3'')-Ib,aph(6)-Id	mph(A)	aac(3)-IId	tet(B)	aac(6')-Ib-cr5	blaOXA-1,blaTEM-1	dfrA17						catB3			nfsA_R203C
	SRR6724058	pmrB_Y358N	blaEC-15*	acrF*,mdtM*		gyrA_D87N,gyrA_S83L,parC_S80I,parE_S458A	glpT_E448K				sul1,sul2	aadA1			tet(A)	aac(6')-Ib-cr5	blaOXA-1	dfrA36		blaCTX-M-15		floR											ant(2'')-Ia
	SRR10188476	pmrB_Y358N	blaCMY-42,blaEC-15*	acrF*,mdtM*	ftsI_I336IPYRI	gyrA_D87N,gyrA_S83L,parC_S80I,parE_S458A	glpT_E448K		blaNDM-5	ble	sul1	aadA2	mph(A)					dfrA12
	ERR1971344	pmrB_Y358N	blaCMY-42,blaEC-15*	acrF*		gyrA_D87N,gyrA_S83L,parC_S80I,parE_S458A	glpT_E448K				sul2	aadA5,aph(3'')-Ib,aph(6)-Id	mph(A)	aac(3)-IId	tet(B)	aac(6')-Ib-cr5	blaOXA-1,blaTEM-1	dfrA17						catB3			nfsA_R203C
	ERR1720663	pmrB_Y358N	blaCMY-42,blaEC-15*	acrF*,mdtM*	ftsI_I336IPYRI	gyrA_D87N,gyrA_S83L,parC_S80I,parE_S458A	glpT_E448K		blaNDM-5	ble	sul1	aadA2	mph(A)				blaTEM-1	dfrA12	rmtB1
	SRR12517546	pmrB_Y358N	blaEC-15*	acrF*,mdtM*	ftsI_I336IKYRI	gyrA_D87N,gyrA_S83L,parC_S80I,parE_S458A	glpT_E448K		blaNDM-1	ble	sul1,sul2	aadA5,aph(3'')-Ib*,aph(6)-Id	mph(A)		tet(A)*,tet(M)*					blaCTX-M-130,blaCTX-M-15,blaSHV-12
	SRR11454320	pmrB_Y358N	blaEC-15*	acrF*,mdtM*		gyrA_D87N,gyrA_S83L,parC_S80I,parE_S458A	glpT_E448K				sul1,sul2	aadA1			tet(A)		blaOXA-1	dfrA36				floR
	SRR10188448	pmrB_Y358N	blaCMY-42,blaEC-15*	acrF*,mdtM*		gyrA_D87N,gyrA_S83L,parC_S80I,parE_S458A	glpT_E448K	blaKPC-2	blaNDM-5	ble	sul1*	aadA2	mph(A)	aac(3)-IId		aac(6')-Ib-cr5	blaOXA-1,blaTEM-1	dfrA12		blaCTX-M-39			arr-3	catA1,catB3
	SRR13000495	pmrB_Y358N	blaEC-15*	acrF*,mdtM*		gyrA_D87N,gyrA_S83L,parC_S80I,parE_S458A	glpT_E448K						mph(A)																					blaTEM-190
	SRR15732131	mcr-1.1,pmrB_V161G,pmrB_Y358N	blaEC-15*	acrF*,mdtM*		gyrA_D87N,gyrA_S83L,parC_S80I,parE_S458A	glpT_E448K					aadA2*,aph(3'')-Ib,aph(6)-Id		aac(3)-IId	tet(B)			dfrA17				floR		catA1					lnu(F)
	ERR2639318	pmrB_Y358N	blaEC-15*	acrF*,mdtM*		gyrA_D87N,gyrA_S83L,parC_S80I,parE_S458A	glpT_E448K	blaOXA-48			sul2				tet(A)*
	ERR2019250	pmrB_Y358N	blaEC-15*	acrF*,mdtM*		gyrA_D87N,gyrA_S83L,parC_S80I,parE_S458A	glpT_E448K				sul1,sul2	aadA1			tet(A),tet(M)*	aac(6')-Ib-cr5	blaOXA-1	dfrA36		blaCTX-M-15		floR											ant(2'')-Ia
	SRR10188428	pmrB_Y358N	blaCMY-42,blaEC-15*	acrF*,mdtM*	ftsI_I336IPYRI	gyrA_D87N,gyrA_S83L,parC_S80I,parE_S458A	glpT_E448K		blaNDM-5	ble	sul1	aadA2	mph(A)					dfrA12
	SRR11454385	pmrB_Y358N	blaEC-15*	acrF*,mdtM*		gyrA_D87N,gyrA_S83L,parC_S80I,parE_S458A	glpT_E448K				sul2	aph(3'')-Ib*,aph(6)-Id	mph(A)	aac(3)-IIe		aac(6')-Ib-cr5*	blaOXA-1,blaTEM-1	dfrA14		blaCTX-M-15
	SRR10127019	pmrB_Y358N	blaEC-15*	acrF*,mdtM*		gyrA_D87N,gyrA_S83L,parC_S80I,parE_S458A	glpT_E448K				sul1	aadA5	mph(A)		tet(A)		blaOXA-1	dfrA17		blaCTX-M-15								aac(6')-Ib
	SRR17480506	pmrB_Y358N	blaEC-15*	acrF*,mdtM*		gyrA_D87N,gyrA_S83L,parC_S80I,parE_S458A	glpT_E448K				sul1,sul2	aadA5,aph(3'')-Ib,aph(6)-Id		aac(3)-IId	tet(A)		blaTEM-1	dfrA17				floR*
	SRR11454386	pmrB_Y358N	blaEC-15*	acrF*,mdtM*		gyrA_D87N,gyrA_S83L,parC_S80I,parE_S458A	glpT_E448K				sul1	aadA1	mph(A)		tet(A)			dfrA1,dfrA12		blaCTX-M-15,blaTEM-52									lnu(F)
	SRR4017926	pmrB_Y358N	blaEC-15*	acrF*,mdtM*		gyrA_D87N,gyrA_S83L,parC_S80I,parE_S458A	glpT_E448K	blaKPC-3			sul1	aadA5	mph(A)		tet(A)		blaOXA-1,blaTEM-1	dfrA17		blaCTX-M-15
	SRR12570008	pmrB_Y358N	blaCMY-42,blaEC-15*	acrF*,mdtM*	ftsI_I336IPYRI	gyrA_D87N,gyrA_S83L,parC_S80I,parE_S458A,qnrS1	glpT_E448K	blaOXA-181			sul1	aadA1	erm(B)*,mph(A)		tet(B)									cmlA6									ant(2'')-Ia
	SRR11430521		blaEC-15*	acrF*,mdtM*			glpT_E448K					aph(3'')-Ib,aph(6)-Id			tet(B)
	SRR1508875	pmrB_Y358N	blaCMY-42,blaEC-15*	acrF*,mdtM*	ftsI_I336IKYRI	gyrA_D87N,gyrA_S83L,parC_S80I,parE_S458A,qepA4*	glpT_E448K				sul1	aadA1,aadA2	mph(A)		tet(A)		blaOXA-9,blaTEM-1	dfrA12										aac(6')-Ib*		aph(3')-Ia
	SRR8582159	pmrB_Y358N	blaEC-15*	acrF*,mdtM*		gyrA_D87N,gyrA_S83L,parC_S80I,parE_S458A	glpT_E448K				sul3	aadA1,aadA22			tet(A)*					blaCTX-M-55		floR							lnu(F)
	SRR14761853	pmrB_Y358N	blaEC-15*	acrF*,mdtM*		gyrA_D87N,gyrA_S83L,parC_S80I,parE_S458A	glpT_E448K				sul1	aadA5	mph(A)		tet(A)	aac(6')-Ib-cr5	blaOXA-1			blaCTX-M-15
	SRR12898974	pmrB_Y358N	blaEC-15*	acrF*,mdtM*	ftsI_I336IKYRI	gyrA_D87N,gyrA_S83L,parC_S80I,parE_S458A	glpT_E448K		blaNDM-5	ble	sul1	aadA2	mph(A)*				blaTEM-1	dfrA12		blaCTX-M-15
	ERR3393324	pmrB_Y358N	blaEC-15*	acrF*,mdtM*		gyrA_D87N,gyrA_S83L,parC_S80I,parE_S458A	glpT_E448K			sat2	sul2	aadA1	mph(A)		tet(A)		blaTEM-1	dfrA1		blaCTX-M-1
	ERR2538192	pmrB_Y358N	blaEC-15*	acrF*,mdtM*	ftsI_I336IKYRI	gyrA_D87N,gyrA_S83L,parC_S80I,parE_S458A	glpT_E448K				sul1	aadA2*,aadA5	mph(A)	aac(3)-IId	tet(A)		blaTEM-1	dfrA17		blaCTX-M-15									lnu(F)*
	SRR8901380	pmrB_Y358N	blaEC-15*	acrF*,mdtM*		gyrA_S83L	glpT_E448K				sul1,sul2	aadA2,aph(3'')-Ib,aph(6)-Id	mph(A)	aac(3)-IId	tet(B),tet(M)		blaTEM-1	dfrA12		blaCTX-M-55										aph(3')-Ia*
	SRR11675974	pmrB_Y358N	blaEC-15*	acrF*,mdtM*		gyrA_D87N,gyrA_S83L,parC_S80I,parE_S458A	glpT_E448K				sul1	aadA5	mph(A)		tet(A)	aac(6')-Ib-cr5	blaOXA-1			blaCTX-M-15
	SRR13342186	pmrB_Y358N	blaEC-15*	acrF*,mdtM*		gyrA_D87N,gyrA_S83L,parC_S80I,parE_S458A	glpT_E448K		blaNDM-5	ble	sul2	aadA1,aadA2			tet(M)*			dfrA12				floR*		cmlA1
	ERR2935763	pmrB_Y358N	blaEC-15*	acrF*,mdtM*			glpT_E448K
	ERR4180581	pmrB_Y358N	blaCMY-42,blaEC-15*	acrF*,mdtM*	ftsI_I336IKYRI	gyrA_D87N,gyrA_S83L,parC_S80I,parE_S458A,qnrS1	glpT_E448K	blaOXA-181					mph(A)	aac(3)-IIe	tet(A)	aac(6')-Ib-cr5	blaOXA-1			blaCTX-M-15
	SRR12517578	pmrB_Y358N	blaEC-15*	acrF*,mdtM*	ftsI_I336IKYRI	gyrA_D87N,gyrA_S83L,parC_S80I,parE_S458A	glpT_E448K		blaNDM-5	ble	sul1	aadA2	mph(A)		tet(A)		blaTEM-1	dfrA12	rmtB1	blaCTX-M-15
	SRR11402693	pmrB_Y358N	blaEC-15*	acrF*,mdtM*		gyrA_D87N,gyrA_S83L,parC_S80I,parE_S458A	glpT_E448K	blaKPC-3			sul3	aadA1		aac(3)-IIe	tet(A)*		blaTEM-1			blaCTX-M-55		floR
	ERR5696721	pmrB_Y358N	blaEC-15*	acrF*,mdtM*		gyrA_D87N,gyrA_S83L,parC_S80I,parE_S458A	glpT_E448K				sul2	aph(3'')-Ib,aph(6)-Id	mph(A)		tet(A)	aac(6')-Ib-cr5	blaOXA-1,blaTEM-1	dfrA14		blaCTX-M-15
	SRR5936509	pmrB_Y358N	blaEC-15*	acrF*,mdtM*		gyrA_D87N,gyrA_S83L,parC_S80I,parE_S458A	glpT_E448K				sul2	aph(3'')-Ib*,aph(6)-Id			tet(A)*		blaTEM-1	dfrA14		blaCTX-M-55
	SRR13577337	pmrB_Y358N	blaEC-15*	acrF*,mdtM*		gyrA_D87N,gyrA_S83L,parC_S80I,parE_S458A	glpT_E448K				sul1	aadA1,aadA5	mph(A)		tet(A)		blaTEM-1	dfrA17						cmlA6									ant(2'')-Ia
	ERR4180585	pmrB_Y358N	blaCMY-42,blaEC-15*	acrF*,mdtM*	ftsI_I336IKYRI	gyrA_D87N,gyrA_S83L,parC_S80I,parE_S458A,qnrS1	glpT_E448K	blaOXA-181					erm(B)*,mph(A)							blaCTX-M-15														blaTEM-190
	SRR10188475	pmrB_Y358N	blaCMY-42,blaEC-15*	acrF*,mdtM*	ftsI_I336IPYRI	gyrA_D87N,gyrA_S83L,parC_S80I,parE_S458A	glpT_E448K		blaNDM-5	ble	sul1	aadA2	mph(A)					dfrA12
	ERR3393401	mcr-1.1,pmrB_Y358N	blaEC-15*	acrF*,mdtM*		gyrA_D87N,gyrA_S83L,parC_S80I,parE_S458A	glpT_E448K				sul1,sul2	aadA1	mph(B)*		tet(M)*		blaTEM-1*	dfrA1		blaCTX-M-14										aph(3')-Ia
	SRR6059895	mcr-1.1,pmrB_Y358N	blaEC-15*	acrF*,mdtM*		gyrA_D87N,gyrA_S83L,parC_S80I,parE_S458A	fosA3,glpT_E448K			bleO*	sul2	aadA2,aph(3'')-Ib,aph(6)-Id	mph(A)	aac(3)-IId	tet(A)*		blaTEM-1	dfrA12		blaCTX-M-14	oqxA,oqxB	floR*								aph(3')-Ia
	ERR712511	pmrB_Y358N	blaEC-15*	acrF*,mdtM*		gyrA_D87N,gyrA_S83L,parC_S80I,parE_S458A	glpT_E448K						mph(A)		tet(A)	aac(6')-Ib-cr5	blaOXA-1			blaCTX-M-1,blaCTX-M-15
	SRR10188456	pmrB_Y358N	blaCMY-42,blaEC-15*	acrF*,mdtM*	ftsI_I336IPYRI	gyrA_D87N,gyrA_S83L,parC_S80I,parE_S458A	glpT_E448K		blaNDM-5	ble	sul1	aadA2	mph(A)					dfrA12
	ERR1725936	pmrB_Y358N	blaCMY-42,blaEC-15*	acrF*,mdtM*	ftsI_I336IPYRI	gyrA_D87N,gyrA_S83L,parC_S80I,parE_S458A,qnrS1*	glpT_E448K		blaNDM-5	ble	sul1	aadA2	mph(A)				blaTEM-1	dfrA12	rmtB1
	SRR16011234	pmrB_Y358N	blaEC-15*	acrF*,mdtM*		gyrA_D87N,gyrA_S83L,parC_S80I,parE_S458A	glpT_E448K				sul1	aadA1,aadA5	mph(A)		tet(A)		blaTEM-1	dfrA17		blaCTX-M-15				cmlA6									ant(2'')-Ia
	SRR3999074	pmrB_Y358N	blaEC-15*	acrF*,mdtM*		gyrA_D87N,gyrA_S83L,parC_S80I,parE_S458A	glpT_E448K	blaKPC-3		sat2	sul1	aph(3'')-Ib*,aph(6)-Id*			tet(A)			dfrA1,dfrA15
	SRR12505079		blaEC-15*	acrF*,mdtM*			glpT_E448K					aph(3'')-Ib,aph(6)-Id			tet(B)																ampC_C-11T
	18_10	pmrB_Y358N	blaEC-15*	acrF*,mdtM*	ftsI_I336IKYRI	gyrA_D87N,gyrA_S83L,parC_S80I,parE_S458A	glpT_E448K		blaNDM-5	ble	sul2	aadA1,aadA2	erm(B)*,mph(A)		tet(M)*			dfrA12		blaCTX-M-123		floR*		cmlA1						aph(3')-Ia
	ERR1971604	pmrB_Y358N	blaCMY-42*,blaEC-15*	acrF*		gyrA_D87N,gyrA_S83L,parC_S80I,parE_S458A	glpT_E448K				sul2	aph(3'')-Ib,aph(6)-Id		aac(3)-IId	tet(B)	aac(6')-Ib-cr5	blaOXA-1,blaTEM-1							catB3			nfsA_R203C
	ERR4843386	pmrB_Y358N	blaEC-15*	acrF*,mdtM*		gyrA_D87N,gyrA_S83L,parC_S80I,parE_S458A	glpT_E448K				sul3	aadA1,aph(3'')-Ib,aph(6)-Id			tet(A)*,tet(M)*		blaTEM-1	dfrA1												aph(3')-Ia
	SRR9913822	pmrB_Y358N	blaEC-15*	acrF*,mdtM*			glpT_E448K								tet(B)
	ERR4843567	pmrB_Y358N	blaEC-15*	acrF*,mdtM*		gyrA_D87N,gyrA_S83L,parC_S80I,parE_S458A	glpT_E448K				sul2						blaTEM-1	dfrA36												aph(3')-Ia
	SRR10188430	pmrB_Y358N	blaCMY-42*,blaEC-15*	acrF*,mdtM*	ftsI_I336IPYRI	gyrA_D87N,gyrA_S83L,parC_S80I,parE_S458A	glpT_E448K		blaNDM-5	ble	sul1	aadA2	mph(A)					dfrA12
	SRR17200265	pmrB_Y358N	blaEC-15*	acrF*,mdtM*			glpT_E448K								tet(A)		blaTEM-1
	SRR12746173	pmrB_Y358N	blaEC-15*	acrF*,mdtM*			glpT_E448K			ble	sul2	aph(6)-Ic																		aph(3')-IIa	ampC_C-11T
	SRR6724099	pmrB_Y358N	blaEC-15*	acrF*,mdtM*		gyrA_D87N,gyrA_S83L,parC_S80I,parE_S458A	glpT_E448K				sul1,sul2	aadA1			tet(A)	aac(6')-Ib-cr5	blaOXA-1	dfrA36		blaCTX-M-15		floR											ant(2'')-Ia
	SRR7211943	pmrB_Y358N	blaEC-15*	acrF*,mdtM*		gyrA_D87N,gyrA_S83L,parC_S80I,parE_S458A	glpT_E448K				sul1,sul2	aadA1					blaOXA-1,blaTEM-35					floR
	ERR4843562	pmrB_Y358N	blaEC-15*	acrF*,mdtM*		gyrA_D87N,gyrA_S83L,parC_S80I,parE_S458A	glpT_E448K				sul1,sul2	aadA1			tet(A)		blaTEM-1	dfrA36*				floR											ant(2'')-Ia
	SRR1186782	pmrB_Y358N	blaEC-15*	acrF*,mdtM*			glpT_E448K				sul2	aph(3'')-Ib,aph(6)-Id					blaTEM-1	dfrA8
	ERR712630	pmrB_Y358N	blaEC-15*	acrF*,mdtM*		gyrA_D87N,gyrA_S83L,parC_S80I,parE_S458A	glpT_E448K						mph(A)							blaCTX-M-15
	SRR10147623	pmrB_Y358N	blaEC-15*	acrF*,mdtM*		gyrA_D87N,gyrA_S83L,parC_S80I,parE_S458A	glpT_E448K				sul1,sul2	aadA5,aph(3'')-Ib	mph(A)		tet(A)	aac(6')-Ib-cr5	blaOXA-1	dfrA17		blaCTX-M-15
	DRR150403	pmrB_Y358N	blaEC-15*	acrF*,mdtM*		gyrA_D87N,gyrA_S83L,parC_S80I,parE_S458A,qnrS1	glpT_E448K		blaNDM-1	ble		aadA2			tet(A)	aac(6')-Ib-cr5	blaOXA-1,blaTEM-1												lnu(F)*
	SRR7828796	pmrB_Y358N	blaEC-15*	acrF*,mdtM*		gyrA_D87N,gyrA_S83L,parC_S80I,parE_S458A	glpT_E448K				sul1	aadA5	mph(A)		tet(A)	aac(6')-Ib-cr5	blaOXA-1	dfrA17		blaCTX-M-15
	SRR13159140	pmrB_Y358N	blaEC-15*	acrF*,mdtM*		gyrA_D87N,gyrA_S83L,parC_S80I,parE_S458A	glpT_E448K		blaNDM-5	ble	sul1	aadA5	mph(A)		tet(B)
	SRR11454286	pmrB_Y358N	blaEC-15*	acrF*,mdtM*		gyrA_D87N,gyrA_S83L,parC_S80I,parE_S458A	glpT_E448K								tet(A)	aac(6')-Ib-cr5	blaOXA-1,blaTEM-1			blaCTX-M-15
	ERR2652811	pmrB_Y358N	blaEC-15*	acrF*,mdtM*	ftsI_I336IKYRI	gyrA_D87N,gyrA_S83L,parC_S80I,parE_S458A,qnrS1	glpT_E448K	blaOXA-181					mph(A)	aac(3)-IIe	tet(A)	aac(6')-Ib-cr5	blaOXA-1			blaCTX-M-15
	ERR712589	pmrB_Y358N	blaEC-15*	acrF*,mdtM*		gyrA_D87N,gyrA_S83L,parC_S80I,parE_S458A	glpT_E448K				sul2	aph(3'')-Ib,aph(6)-Id	mph(A)	aac(3)-IIe	tet(A)	aac(6')-Ib-cr5	blaOXA-1			blaCTX-M-15
	SRR3932426	pmrB_Y358N	blaCMY-2,blaEC-15*	acrF*,mdtM*		gyrA_D87N,gyrA_S83L,parC_S80I,parE_S458A	glpT_E448K							aac(3)-IIe		aac(6')-Ib-cr5	blaOXA-1			blaCTX-M-15
	SRR10188453	pmrB_Y358N	blaCMY-42,blaEC-15*	acrF*,mdtM*	ftsI_I336IPYRI	gyrA_D87N,gyrA_S83L,parC_S80I,parE_S458A	glpT_E448K		blaNDM-5	ble	sul1	aadA2	mph(A)					dfrA12
	SRR10188444	pmrB_Y358N	blaEC-15*	acrF*,mdtM*	ftsI_I336IPYRI	gyrA_D87N,gyrA_S83L,parC_S80I,parE_S458A	glpT_E448K	blaKPC-2	blaNDM-5	ble	sul1*	aadA2	mph(A)	aac(3)-IId		aac(6')-Ib-cr5	blaOXA-1,blaTEM-1	dfrA12		blaCTX-M-39			arr-3	catA1,catB3
	SRR13609823	pmrB_Y358N	blaEC-15*	acrF*,mdtM*		gyrA_D87N,gyrA_S83L,parC_S80I,parE_S458A	glpT_E448K				sul1,sul2	aadA1,aadA5	mph(A)		tet(A)			dfrA17,dfrA36		blaCTX-M-15		floR*											ant(2'')-Ia
	SRR11688504	pmrB_Y358N	blaEC-15*	acrF*,mdtM*		gyrA_D87N,gyrA_S83L,parC_S80I,parE_S458A	glpT_E448K				sul1	aadA5	mph(A)	aac(3)-IId	tet(A)	aac(6')-Ib-cr5	blaOXA-1	dfrA17		blaCTX-M-15
	SRR13337497	pmrB_Y358N	blaEC-15*	acrF*,mdtM*	ftsI_I336IKYRI	gyrA_D87N,gyrA_S83L,parC_S80I,parE_S458A,qnrS1	glpT_E448K	blaOXA-181					mph(A)	aac(3)-IIe	tet(A)	aac(6')-Ib-cr5	blaOXA-1			blaCTX-M-15
	SRR4262794	pmrB_Y358N	blaEC-15*	acrF*,mdtM*			glpT_E448K					aph(3'')-Ib,aph(6)-Id			tet(B)		blaTEM-1													aph(3')-Ia
	SRR6118662	pmrB_Y358N	blaCMY-2,blaEC-15*	acrF*,mdtM*		gyrA_D87N,gyrA_S83L,parC_S80I,parE_S458A	glpT_E448K				sul2,sul3	aadA1,aph(3'')-Ib,aph(6)-Id	mph(A)	aac(3)-IId	tet(B)			dfrA14						catA1						aph(3')-Ia
	SRR5936532	pmrB_Y358N	blaCMY-2,blaEC-15*	acrF*,mdtM*		gyrA_D87N,gyrA_S83L,parC_S80I,parE_S458A	glpT_E448K										blaTEM-1	dfrA14		blaCTX-M-55	oqxA,oqxB
	SRR10188473	pmrB_Y358N	blaCMY-42,blaEC-15*	acrF*,mdtM*	ftsI_I336IPYRI	gyrA_D87N,gyrA_S83L,parC_S80I,parE_S458A	glpT_E448K		blaNDM-5	ble	sul1	aadA2	mph(A)					dfrA12
	SRR17480409	pmrB_Y358N	blaEC-15*	acrF*,mdtM*		gyrA_D87N,gyrA_S83L,parC_S80I,parE_S458A	glpT_E448K				sul3			aac(3)-IIe	tet(A)*					blaCTX-M-55		floR							lnu(F)
	SRR5714040	pmrB_Y358N	blaCMY-42,blaEC-15*	acrF*,mdtM*	ftsI_I336IKYRI	gyrA_D87N,gyrA_S83L,parC_S80I,parE_S458A,qnrS1	glpT_E448K	blaOXA-181					mph(A)	aac(3)-IIe	tet(A)	aac(6')-Ib-cr5	blaOXA-1			blaCTX-M-15
	SRR10188472	pmrB_Y358N	blaCMY-42,blaEC-15*	acrF*,mdtM*	ftsI_I336IPYRI	gyrA_D87N,gyrA_S83L,parC_S80I,parE_S458A	glpT_E448K		blaNDM-5	ble	sul1	aadA2	mph(A)					dfrA12
	SRR10310432	pmrB_Y358N	blaEC-15*	acrF*,mdtM*		gyrA_D87N,gyrA_S83L,parC_S80I,parE_S458A	glpT_E448K								tet(A)	aac(6')-Ib-cr5	blaOXA-1
	SRR13080127	pmrB_Y358N	blaEC-15*	acrF*,mdtM*		gyrA_D87N,gyrA_S83L,parC_S80I,parE_S458A,qnrS1	glpT_E448K		blaNDM-5	ble	sul1,sul3	aadA22,aadA5,aph(6)-Id	mph(A)	aac(3)-IId			blaLAP-2,blaTEM-1	dfrA14,dfrA17		blaCTX-M-55		floR*	arr-2						lnu(F)	aph(3')-Ia
	SRR5806867	pmrB_Y358N	blaCMY-42,blaEC-15*	acrF*,mdtM*	ftsI_I336IKYRI	gyrA_D87N,gyrA_S83L,parC_S80I,parE_S458A	glpT_E448K				sul2	aph(3'')-Ib,aph(6)-Id	mph(A)		tet(A),tet(B)		blaTEM-1	dfrA8		blaCTX-M-27
	ERR2639319	pmrB_Y358N	blaEC-15*	acrF*,mdtM*			glpT_E448K				sul2	aph(3'')-Ib,aph(6)-Id			tet(A)		blaTEM-1													aph(3')-Ia*
	SRR11454085	pmrB_Y358N	blaEC-15*	acrF*,mdtM*		gyrA_D87N,gyrA_S83L,parC_S80I,parE_S458A	glpT_E448K				sul1	aadA5	mph(A)	aac(3)-IIe	tet(A)			dfrA17		blaCTX-M-15
	SRR13342185	pmrB_Y358N	blaEC-15*	acrF*,mdtM*		gyrA_D87N,gyrA_S83L,parC_S80I,parE_S458A	glpT_E448K		blaNDM-5	ble	sul2	aadA1,aadA2			tet(M)*			dfrA12				floR*		cmlA1
	SRR12902660	pmrB_Y358N	blaEC-15*	acrF*,mdtM*	ftsI_I336IKYRI	gyrA_D87N,gyrA_S83L,parC_S80I,parE_S458A	glpT_E448K		blaNDM-5	ble	sul1,sul2	aadA2,aadA5	mph(A)		tet(A)		blaTEM-1	dfrA12,dfrA17	rmtB1	blaCTX-M-15
	SRR10233477	mcr-9,pmrB_Y358N	blaEC-15*	acrF*,mdtM*		gyrA_D87N,gyrA_S83L,parC_S80I,parE_S458A	glpT_E448K				sul1,sul2	aadA5,aph(3'')-Ib,aph(6)-Id	mph(A)	aac(3)-IId	tet(B)	aac(6')-Ib-cr5	blaOXA-1,blaTEM-1	dfrA17		blaCTX-M-15				catA1
	SRR13681350	pmrB_Y358N	blaEC-15*	acrF*,mdtM*		gyrA_D87N,gyrA_S83L,parC_S80I,parE_S458A	glpT_E448K			bleO*				aac(3)-IId	tet(B)	aac(6')-Ib-cr5	blaOXA-1,blaTEM-1
	SRR14783666	pmrB_Y358N	blaEC-15*	acrF*,mdtM*			glpT_E448K				sul2
	ERR2019230	pmrB_Y358N	blaEC-15*	acrF*,mdtM*		gyrA_D87N,gyrA_S83L,parC_S80I,parE_S458A	glpT_E448K				sul1,sul2	aadA1	mph(A)		tet(B)		blaOXA-1	dfrA14,dfrA36		blaCTX-M-32		floR		catA1						aph(3')-Ia
	SRR13609857	pmrB_Y358N	blaEC-15*	acrF*,mdtM*		gyrA_D87N,gyrA_S83L,parC_S80I,parE_S458A	glpT_E448K				sul1,sul2	aadA1,aadA5	mph(A)		tet(A)			dfrA17,dfrA36		blaCTX-M-15		floR*											ant(2'')-Ia
	SRR11430523	pmrB_Y358N	blaEC-15*	acrF*,mdtM*			glpT_E448K					aph(3'')-Ib,aph(6)-Id			tet(B)
	SRR11810179	pmrB_Y358N	blaEC-15*	acrF*,mdtM*		gyrA_D87N,gyrA_S83L,parC_S80I,parE_S458A	glpT_E448K				sul1,sul2	aadA1,aph(3'')-Ib		aac(3)-IIe	tet(A)	aac(6')-Ib-cr5	blaOXA-1,blaTEM-1*	dfrA36		blaCTX-M-15		floR*
	SRR16617683	pmrB_Y358N	blaEC-15*	acrF*,mdtM*	ftsI_I336IKYRI	gyrA_D87N,gyrA_S83L,parC_S80I,parE_S458A	glpT_E448K		blaNDM-5	ble	sul1	aadA2	mph(A)		tet(A)			dfrA12		blaCTX-M-15
	ERR2639312	pmrB_Y358N	blaEC-15*	acrF*,mdtM*		gyrA_D87N,gyrA_S83L,parC_S80I,parE_S458A,qnrS1	glpT_E448K	blaOXA-181			sul1	aadA5	mph(A)		tet(A)	aac(6')-Ib-cr5	blaOXA-1	dfrA17		blaCTX-M-15
	SRR11454268	pmrB_Y358N	blaEC-15*	acrF*,mdtM*		gyrA_D87N,gyrA_S83L,parC_S80I,parE_S458A	glpT_E448K				sul1	aadA2	mph(A)		tet(A)			dfrA12		blaCTX-M-15
	SRR13001391	pmrB_Y358N	blaEC-15*	acrF*,mdtM*		gyrA_D87N,gyrA_S83L,parC_S80I,parE_S458A,qnrS1	glpT_E448K				sul1,sul2,sul3	aadA2,aadA5	mph(A)	aac(3)-IIe	tet(M)*	aac(6')-Ib-cr5	blaOXA-1,blaTEM-1	dfrA14,dfrA17		blaCTX-M-15
	SRR10270326	pmrB_Y358N	blaEC-15*	acrF*,mdtM*		gyrA_D87N,gyrA_S83L,parC_S80I,parE_S458A	glpT_E448K													blaCTX-M-15
	ERR5443208	mcr-1.1,pmrB_Y358N	blaEC-15*	acrF*,mdtM*		gyrA_D87N,gyrA_S83L,parC_S80I,parE_S458A	glpT_E448K				sul3	aadA1*,aadA2			tet(A)									cmlA1						aph(3')-Ia*
	SRR10188468	pmrB_Y358N	blaCMY-42,blaEC-15*	acrF*,mdtM*	ftsI_I336IPYRI	gyrA_D87N,gyrA_S83L,parC_S80I,parE_S458A	glpT_E448K		blaNDM-5	ble	sul1	aadA2	mph(A)					dfrA12
	ERR5443228	pmrB_Y358N	blaEC-15*	acrF*,mdtM*		gyrA_D87N,gyrA_S83L,parC_S80I,parE_S458A	glpT_E448K				sul2	aph(3'')-Ib*,aph(6)-Id			tet(A)		blaTEM-1			blaCTX-M-15
	SRR16952088	pmrB_Y358N	blaEC-15*	acrF*,mdtM*	ftsI_I336IKYRI	gyrA_D87N,gyrA_S83L,parC_S80I,parE_S458A	glpT_E448K		blaNDM-5	ble		aadA2,aadA5	mph(A)		tet(A)	aac(6')-Ib-cr5	blaOXA-1,blaTEM-1*	dfrA12,dfrA17		blaCTX-M-15
	SRR10688308	pmrB_Y358N	blaEC-15*	acrF*,mdtM*			glpT_E448K				sul2	aph(3'')-Ib,aph(6)-Id			tet(B),tet(M)*															aph(3')-Ia
	SRR17460885	pmrB_Y358N	blaCMY-42,blaEC-15*	acrF*,mdtM*	ftsI_I336IKYRI	gyrA_D87N,gyrA_S83L,parC_S80I,parE_S458A	glpT_E448K						mph(A)		tet(A)	aac(6')-Ib-cr5	blaOXA-1			blaCTX-M-15
	SRR11810154	pmrB_Y358N	blaEC-15*	acrF*,mdtM*		gyrA_D87N,gyrA_S83L,parC_S80I,parE_S458A	glpT_E448K				sul2	aph(3'')-Ib,aph(6)-Id			tet(A)*	aac(6')-Ib-cr5	blaOXA-1			blaCTX-M-15		floR*
	SRR13577334	pmrB_Y358N	blaEC-15*	acrF*,mdtM*		gyrA_D87N,gyrA_S83L,parC_S80I,parE_S458A	glpT_E448K				sul1	aadA1,aadA5	mph(A)		tet(A)		blaTEM-1	dfrA17		blaCTX-M-15				cmlA6									ant(2'')-Ia		acrB_R717L
	SRR8606460	pmrB_Y358N	blaEC-15*	acrF*,mdtM*			glpT_E448K
	SRR13001385	pmrB_Y358N	blaEC-15*	acrF*,mdtM*		gyrA_D87N,gyrA_S83L,parC_S80I,parE_S458A	glpT_E448K				sul1,sul2	aadA5,aph(3'')-Ib,aph(6)-Id	mph(A)		tet(A)			dfrA17		blaCTX-M-15
	SRR12204408	pmrB_Y358N	blaEC-15*	acrF*,mdtM*	ftsI_I336IKYRI	gyrA_D87N,gyrA_S83L,parC_S80I,parE_S458A,qnrS1	glpT_E448K		blaNDM-5	ble	sul1		erm(B)*,mph(A)				blaTEM-1	dfrA12	rmtB1	blaCTX-M-15
	SRR12358930	pmrB_Y358N	blaEC-15*	acrF*,mdtM*		gyrA_D87N,gyrA_S83L,parC_S80I,parE_S458A,qnrS1	glpT_E448K	blaOXA-181	blaNDM-5	ble	sul1,sul2*	aadA2	mph(A)				blaTEM-1	dfrA12	rmtB1	blaSHV-12
	SRR12764114	pmrB_Y358N	blaEC-15*	acrF*,mdtM*		gyrA_D87N,gyrA_S83L,parC_S80I,parE_S458A	glpT_E448K				sul1,sul2	aadA5,aph(3'')-Ib,aph(6)-Id	mph(A)	aac(3)-IId	tet(B)	aac(6')-Ib-cr5	blaOXA-1,blaTEM-1	dfrA17		blaCTX-M-15				catA1
	SRR5642082	pmrB_Y358N	blaCMY-42,blaDHA-1,blaEC-15*	acrF*,mdtM*	ftsI_I336IKYRI	gyrA_D87N,gyrA_S83L,parC_S80I,parE_S458A,qnrB4	glpT_E448K				sul1		mph(A)	aac(3)-IIe	tet(A)	aac(6')-Ib-cr5	blaOXA-1			blaCTX-M-15			rpoB_Q513L
	SRR9647673	pmrB_Y358N	blaEC-15*	acrF*,mdtM*		gyrA_D87N,gyrA_S83L,parC_S80I,parE_S458A	glpT_E448K				sul1	aadA5			tet(A)	aac(6')-Ib-cr5	blaOXA-1,blaTEM-1	dfrA17		blaCTX-M-15
	SRR6724039	pmrB_Y358N	blaEC-15*	acrF*,mdtM*		gyrA_D87N,gyrA_S83L,parC_S80I,parE_S458A	glpT_E448K				sul1,sul2	aadA5	mph(A)		tet(A)	aac(6')-Ib-cr5	blaOXA-1	dfrA17		blaCTX-M-15
	SRR13080108	pmrB_Y358N	blaCMY-42*,blaEC-15*	acrF*,mdtM*	ftsI_I336IPYRI	gyrA_D87N,gyrA_S83L,parC_S80I,parE_S458A	glpT_E448K		blaNDM-5	ble	sul1	aadA2,aadA5	erm(B)*,mph(A)		tet(B)		blaTEM-1	dfrA12,dfrA17	rmtB1
	ERR2019239	pmrB_Y358N	blaEC-15*	acrF*,mdtM*		gyrA_D87N,gyrA_S83L,parC_S80I,parE_S458A	glpT_E448K													blaCTX-M-15
	SRR16610123	pmrB_Y358N	blaEC-15*,blaFOX-5	acrF*	ftsI_N337NYRIN	gyrA_D87N,gyrA_S83L,parC_S80I,parE_S458A	glpT_E448K		blaNDM-5	ble	sul1*,sul2	aadA1,aph(3'')-Ib,aph(6)-Id	erm(B)*,mph(A)	aac(3)-IId	tet(B)		blaTEM-1	dfrA19									nfsA_R203C
	ERR2203411	pmrB_Y358N	blaEC-15*	acrF*,mdtM*		gyrA_D87N,gyrA_S83L,parC_S80I,parE_S458A	glpT_E448K				sul1,sul2	aadA1,aadA5	mph(A)	aac(3)-IIe	tet(A)			dfrA17,dfrA36		blaCTX-M-15		floR*											ant(2'')-Ia
	SRR4262712	pmrB_Y358N	blaEC-15*	acrF*,mdtM*			glpT_E448K				sul2	aph(3'')-Ib,aph(6)-Id			tet(B)															aph(3')-Ia
	SRR13001393	pmrB_Y358N	blaEC-15*	acrF*,mdtM*		gyrA_D87N,gyrA_S83L,parC_S80I,parE_S458A	glpT_E448K				sul1	aadA5	mph(A)		tet(A)	aac(6')-Ib-cr5	blaOXA-1	dfrA17		blaCTX-M-15
	E27	pmrB_Y358N	blaCMY-2,blaEC-15*	acrF*,mdtM*		gyrA_D87N,gyrA_S83L,parC_S80I,parE_S458A,qnrS1	glpT_E448K		blaNDM-5	ble	sul2	aadA1,aadA2		aac(3)-IId	tet(A)*,tet(M)*		blaTEM-1	dfrA12				floR*		cmlA1
	SRR5865593	pmrB_Y358N	blaCMY-2,blaEC-15*	acrF*,mdtM*			glpT_E448K				sul2	aph(3'')-Ib,aph(6)-Id			tet(B)															aph(3')-Ia*
	SRR7839402	pmrB_Y358N	blaCMY-2,blaEC-15*	acrF*,mdtM*		gyrA_D87N,gyrA_S83L,parC_S80I,parE_S458A	glpT_E448K	blaKPC-2			sul1	aadA5	mph(A)	aac(3)-IId	tet(A)	aac(6')-Ib-cr5	blaOXA-1,blaTEM-1	dfrA17		blaCTX-M-15
	SRR15047206	pmrB_Y358N	blaEC-15*	acrF*,mdtM*	ftsI_I336IKYRI	gyrA_D87N,gyrA_S83L,parC_S80I,parE_S458A	glpT_E448K		blaNDM-5	ble	sul1,sul2*	aadA2	mph(A)		tet(A)		blaTEM-1	dfrA12	rmtB1
	ERR1971515	pmrB_Y358N	blaCMY-42,blaEC-15*	acrF*		gyrA_D87N,gyrA_S83L,parC_S80I,parE_S458A	glpT_E448K				sul2	aadA5,aph(3'')-Ib,aph(6)-Id	mph(A)	aac(3)-IId	tet(B)	aac(6')-Ib-cr5	blaOXA-1,blaTEM-1	dfrA17						catB3			nfsA_R203C
	ERR5355902	pmrB_Y358N	blaEC-15*	acrF*,mdtM*		gyrA_D87N,gyrA_S83L,parC_S80I,parE_S458A	glpT_E448K				sul2,sul3	aadA1		aac(3)-IId	tet(M)*			dfrA12				floR*		cmlA1					lnu(F)
	SRR12009633	pmrB_Y358N	blaCMY-6,blaEC-15*	acrF*,mdtM*		gyrA_D87N,gyrA_S83L,parC_S80I,parE_S458A	glpT_E448K		blaNDM-1	ble	sul1,sul2	aph(3'')-Ib,aph(6)-Id			tet(A)				rmtC			floR						aac(6')-Ib3
	ERR4220805	pmrB_Y358N	blaCMY-2,blaEC-15*	acrF*,mdtM*		gyrA_D87N,gyrA_S83L,parC_S80I,parE_S458A	glpT_E448K				sul2	aph(3'')-Ib,aph(6)-Id			tet(B)		blaTEM-1							catA1
	SRR9113479	pmrB_Y358N	blaEC-15*	acrF*,mdtM*	ftsI_I336IKYRI	gyrA_D87N,gyrA_S83L,parC_S80I,parE_S458A	glpT_E448K		blaNDM-7	ble	sul1	aadA5	mph(A)		tet(A)	aac(6')-Ib-cr5	blaOXA-1	dfrA17		blaCTX-M-15
	ERR2652804	pmrB_Y358N	blaEC-15*	acrF*,mdtM*		gyrA_D87N,gyrA_S83L,parC_S80I,parE_S458A,qnrS1	glpT_E448K	blaOXA-181																										blaTEM-190
	ERR5443136	pmrB_Y358N	blaEC-15*	acrF*,mdtM*		gyrA_D87N,gyrA_S83L,parC_S80I,parE_S458A	glpT_E448K				sul2	aph(3'')-Ib*,aph(6)-Id			tet(A)		blaTEM-1			blaCTX-M-15
	SRR3971177	pmrB_Y358N	blaEC-15*	acrF*,mdtM*			glpT_E448K
	SRR5942540	pmrB_Y358N	blaEC-15*	acrF*,mdtM*		gyrA_D87N,gyrA_S83L,parC_S80I,parE_S458A	glpT_E448K	blaOXA-232			sul2	aph(3'')-Ib*			tet(A)*					blaCTX-M-55										aph(3')-Ia
	SRR10153071	pmrB_Y358N	blaEC-15*	acrF*,mdtM*		gyrA_D87N,gyrA_S83L,parC_S80I,parE_S458A	glpT_E448K				sul1	aadA5	mph(A)		tet(A),tet(G)	aac(6')-Ib-cr5	blaOXA-1	dfrA17		blaCTX-M-15		floR2
	SRR15116091	pmrB_Y358N	blaEC-15*	acrF*,mdtM*		gyrA_D87N,gyrA_S83L,parC_S80I,parE_S458A,qnrS1	glpT_E448K	blaOXA-181			sul2,sul3	aph(3'')-Ib,aph(6)-Id			tet(A)		blaTEM-1	dfrA14				floR								aph(3')-Ia
	SRR10286326	pmrB_Y358N	blaEC-15*	acrF*,mdtM*	ftsI_I336IKYRI	gyrA_D87N,gyrA_S83L,parC_S80I,parE_S458A	glpT_E448K						mph(A)	aac(3)-IIe	tet(A)	aac(6')-Ib-cr5	blaOXA-1			blaCTX-M-15
	ERR5443121	pmrB_Y358N	blaEC-15*	acrF*,mdtM*		gyrA_D87N,gyrA_S83L,parC_S80I,parE_S458A	glpT_E448K				sul2	aph(3'')-Ib*,aph(6)-Id			tet(A)		blaTEM-1			blaCTX-M-15
	ERR3393143	pmrB_Y358N	blaEC-15*	acrF*,mdtM*		gyrA_D87N,gyrA_S83L,parC_S80I,parE_S458A	glpT_E448K				sul1,sul2	aadA31*,aph(3'')-Ib,aph(6)-Id		aac(3)-IIe	tet(A),tet(M)	aac(6')-Ib-cr5	blaOXA-1,blaTEM-1			blaCTX-M-15		floR*		catA2					lnu(G)
	SRR10188482	pmrB_Y358N	blaCMY-42,blaEC-15*	acrF*,mdtM*	ftsI_I336IPYRI	gyrA_D87N,gyrA_S83L,parC_S80I,parE_S458A	glpT_E448K		blaNDM-5	ble	sul1	aadA2	mph(A)					dfrA12
	SRR7026305	pmrB_Y358N	blaCMY-42,blaEC-15*	acrF*,mdtM*	ftsI_I336IKYRI	gyrA_D87N,gyrA_S83L,parC_S80I,parE_S458A,qnrS1	glpT_E448K								tet(A)*		blaTEM-135	dfrA14
	SRR13000389	pmrB_Y358N	blaEC-15*	acrF*,mdtM*			glpT_E448K			ble		aph(3'')-Ib,aph(6)-Ic,aph(6)-Id			tet(B)															aph(3')-IIa	ampC_C-42T
	SRR14993811	pmrB_Y358N	blaEC-15*	acrF*,mdtM*		gyrA_D87N,gyrA_S83L,parC_S80I,parE_S458A	glpT_E448K				sul1	aadA5	mph(A)		tet(A)	aac(6')-Ib-cr5	blaOXA-1	dfrA17		blaCTX-M-15
	SRR10255011	pmrB_Y358N	blaEC-15*	acrF*,mdtM*		gyrA_D87N,gyrA_S83L,parC_S80I,parE_S458A	glpT_E448K				sul1	aadA5	mph(A)	aac(3)-IIe	tet(B)	aac(6')-Ib-cr5	blaOXA-1	dfrA17		blaCTX-M-15
	SRR12495201	pmrB_Y358N	blaEC-15*	acrF*,mdtM*			glpT_E448K
	ERR3094184	pmrB_Y358N	blaCMY-42,blaEC-15*	acrF*,mdtM*	ftsI_I336IKYRI	gyrA_D87N,gyrA_S83L,parC_S80I,parE_S458A	glpT_E448K						mph(A)	aac(3)-IIe	tet(A)	aac(6')-Ib-cr5	blaOXA-1			blaCTX-M-15
	SRR10188433	pmrB_Y358N	blaCMY-42,blaEC-15*	acrF*,mdtM*	ftsI_I336IPYRI	gyrA_D87N,gyrA_S83L,parC_S80I,parE_S458A	glpT_E448K		blaNDM-5	ble	sul1	aadA2	mph(A)					dfrA12
	ERR712668	pmrB_Y358N	blaEC-15*	acrF*,mdtM*		gyrA_D87N,gyrA_S83L,parC_S80I,parE_S458A	glpT_E448K				sul1	aadA5	mph(A)		tet(A)	aac(6')-Ib-cr5	blaOXA-1	dfrA17		blaCTX-M-15
	ERR1720665	pmrB_Y358N	blaCMY-42,blaEC-15*	acrF*,mdtM*	ftsI_I336IPYRI	gyrA_D87N,gyrA_S83L,parC_S80I,parE_S458A	glpT_E448K		blaNDM-5	ble	sul1	aadA2	mph(A)				blaTEM-1	dfrA12	rmtB1
	SRR15731903	mcr-1.1,pmrB_Y358N	blaCMY-2,blaEC-15*	acrF*,mdtM*		gyrA_D87N,gyrA_S83L,parC_S80I,parE_S458A	glpT_E448K			bleO*	sul1,sul2	aadA5	mph(A)	aac(3)-IIe	tet(A)		blaTEM-1	dfrA17			oqxA2*,oqxB*	floR
	ERR2935604	pmrB_Y358N	blaEC-15*	acrF*,mdtM*			glpT_E448K				sul2	aph(3'')-Ib,aph(6)-Id			tet(A),tet(Y)										aac(3)-IVa	aph(4)-Ia				aph(3')-Ia*	ampC_C-42T
	SRR8095483	pmrB_Y358N	blaEC-15*	acrF*,mdtM*			glpT_E448K				sul2	aph(3'')-Ib,aph(6)-Id			tet(B)
	ERR7339059	pmrB_Y358N	blaEC-15*	acrF*,mdtM*			glpT_E448K				sul2	aph(3'')-Ib,aph(6)-Id			tet(A),tet(Y)										aac(3)-IVa	aph(4)-Ia				aph(3')-Ia*	ampC_C-42T
	SRR11454068	pmrB_Y358N	blaEC-15*	acrF*,mdtM*		gyrA_D87N,gyrA_S83L,parC_S80I,parE_S458A	glpT_E448K				sul1	aadA5	mph(A)		tet(A)	aac(6')-Ib-cr5	blaOXA-1	dfrA17		blaCTX-M-15
	SRR15566252	pmrB_Y358N	blaEC-15*,blaFOX-5	acrF*	ftsI_N337NYRIN	gyrA_D87N,gyrA_S83L,parC_S80I,parE_S458A	glpT_E448K		blaNDM-5	ble	sul1,sul2	aadA1,aph(3'')-Ib,aph(6)-Id		aac(3)-IId	tet(B)		blaTEM-1	dfrA19									nfsA_R203C
	SRR12605580	pmrB_Y358N	blaEC-15*	acrF*,mdtM*		gyrA_D87N,gyrA_S83L,parC_S80I,parE_S458A	glpT_E448K													blaCTX-M-15
	SRR13337510	pmrB_Y358N	blaEC-15*	acrF*,mdtM*	ftsI_I336IKYRI	gyrA_D87N,gyrA_S83L,parC_S80I,parE_S458A,qnrS1	glpT_E448K	blaOXA-181					mph(A)	aac(3)-IIe	tet(A)	aac(6')-Ib-cr5	blaOXA-1			blaCTX-M-15
	SRR5865414	pmrB_Y358N	blaEC-15*	acrF*,mdtM*			glpT_E448K				sul2	aph(3'')-Ib,aph(6)-Id			tet(B)*															aph(3')-Ia*
	SRR15116177	pmrB_Y358N	blaCMY-6,blaEC-15*	acrF*,mdtM*	ftsI_I336IKYRI	gyrA_D87N,gyrA_S83L,parC_S80I,parE_S458A,qnrS1	glpT_E448K	blaOXA-181	blaNDM-1	ble	sul1								rmtC									aac(6')-Ib3
	ERR2652834	pmrB_Y358N	blaEC-15*	acrF*,mdtM*		gyrA_D87N,gyrA_S83L,parC_S80I,parE_S458A	glpT_E448K	blaOXA-48			sul1	aadA5	mph(A)		tet(A)	aac(6')-Ib-cr5	blaOXA-1	dfrA17		blaCTX-M-15
	SRR10188478	pmrB_Y358N	blaCMY-42,blaEC-15*	acrF*,mdtM*	ftsI_I336IPYRI	gyrA_D87N,gyrA_S83L,parC_S80I,parE_S458A	glpT_E448K		blaNDM-5	ble	sul1	aadA2	mph(A)					dfrA12
	SRR12204403	pmrB_Y358N	blaEC-15*	acrF*,mdtM*	ftsI_I336IKYRI	gyrA_D87N,gyrA_S83L,parC_S80I,parE_S458A,qnrS1	glpT_E448K		blaNDM-5	ble	sul1		erm(B)*,mph(A)				blaTEM-1	dfrA12	rmtB1	blaCTX-M-15
	ERR2639321	pmrB_Y358N	blaEC-15*	acrF*,mdtM*		gyrA_D87N,gyrA_S83L,parC_S80I,parE_S458A	glpT_E448K				sul1,sul2	aadA5,aph(3'')-Ib,aph(6)-Id	mph(A)	aac(3)-IId	tet(B)	aac(6')-Ib-cr5	blaOXA-1,blaTEM-1	dfrA17		blaCTX-M-15
	SRR12009624	pmrB_Y358N	blaEC-15*	acrF*,mdtM*	ftsI_I336IKYRI	gyrA_D87N,gyrA_S83L,parC_S80I,parE_S458A,qnrS1	glpT_E448K	blaOXA-181			sul1	aadA5	mph(A)		tet(A)			dfrA17		blaCTX-M-15
	ERR5696820	pmrB_Y358N	blaEC-15*	acrF*,mdtM*		gyrA_D87N,gyrA_S83L,parC_S80I,parE_S458A	glpT_E448K				sul2	aph(3'')-Ib,aph(6)-Id	mph(A)		tet(A)	aac(6')-Ib-cr5	blaOXA-1,blaTEM-1	dfrA14		blaCTX-M-15
	ERR2019163	mcr-4.2,pmrB_Y358N	blaEC-15*	acrF*,mdtM*		gyrA_D87N,gyrA_S83L,parC_S80I,parE_S458A	glpT_E448K				sul1,sul2	aadA1			tet(A)			dfrA36		blaCTX-M-15		floR*											ant(2'')-Ia
	SRR1187805	pmrB_Y358N	blaEC-15*	acrF*,mdtM*		gyrA_D87N,gyrA_S83L,parC_S80I,parE_S458A	glpT_E448K								tet(A)	aac(6')-Ib-cr5	blaOXA-1			blaCTX-M-15
	ERR2193921	mcr-4.2,pmrB_Y358N	blaEC-15*	acrF*,mdtM*		gyrA_D87N,gyrA_S83L,parC_S80I,parE_S458A	glpT_E448K				sul1,sul2	aadA1			tet(A)			dfrA36		blaCTX-M-15		floR*											ant(2'')-Ia
	SRR14629639	pmrB_Y358N	blaEC-15*	acrF*,mdtM*			glpT_E448K
	DRR122194	pmrB_Y358N	blaCMY-42,blaEC-15*	acrF*,mdtM*	ftsI_I336IKYRI	gyrA_D87N,gyrA_S83L,parC_S80I,parE_S458A	glpT_E448K						erm(B)*,mph(A)	aac(3)-IIe	tet(A)	aac(6')-Ib-cr5	blaOXA-1			blaCTX-M-55				catA2
	ERR3393304	pmrB_Y358N	blaEC-15*	acrF*,mdtM*		gyrA_D87N,gyrA_S83L,parC_S80I,parE_S458A	glpT_E448K				sul2				tet(A)		blaTEM-1			blaCTX-M-1
	SRR7613567	pmrB_Y358N	blaEC-15*	acrF*,mdtM*			glpT_E448K			bleO*	sul1*,sul3	aadA12*			tet(B)		blaTEM-1	dfrA12*							aac(3)-IVa	aph(4)-Ia				aph(3')-Ia*
	ERR4014311	pmrB_Y358N	blaEC-15*	acrF*,mdtM*			glpT_E448K
	ERR2652848	pmrB_Y358N	blaCMY-42,blaEC-15*	acrF*		gyrA_D87N,gyrA_S83L,parC_S80I,parE_S458A	glpT_E448K							aac(3)-IId		aac(6')-Ib-cr5	blaOXA-1,blaTEM-1							catB3			nfsA_R203C
	ERR1981602	pmrB_Y358N	blaDHA-1,blaEC-15*	acrF*,mdtM*		gyrA_D87N,gyrA_S83L,parC_S80I,parE_S458A,qnrB4	glpT_E448K	blaOXA-48			sul1		mph(A)					dfrA17
	SRR7940163	pmrB_Y358N	blaEC-15*	acrF*,mdtM*			glpT_E448K
	ERR2987481	pmrB_Y358N	blaEC-15*	acrF*,mdtM*			glpT_E448K				sul1	aph(3'')-Ib,aph(6)-Id			tet(B)					blaCTX-M-14										aph(3')-Ia*	ampC_C-42T
	SRR9646367	pmrB_Y358N	blaCMY-2,blaEC-15*	acrF*,mdtM*			glpT_E448K				sul1,sul2	aadA2,aph(3'')-Ib,aph(6)-Id			tet(A)			dfrA12				floR
	SRR14673566	pmrB_Y358N	blaEC-15*	acrF*,mdtM*		gyrA_D87N,gyrA_S83L,parC_S80I,parE_S458A	glpT_E448K				sul1	aadA5	mph(A)		tet(A)	aac(6')-Ib-cr5	blaOXA-1	dfrA17		blaCTX-M-15				catA1
	SRR13158668	pmrB_Y358N	blaEC-15*	acrF*,mdtM*		gyrA_D87N,gyrA_S83L,parC_S80I,parE_S458A	glpT_E448K		blaNDM-5	ble	sul1	aadA5	mph(A)		tet(B)	aac(6')-Ib-cr5	blaOXA-1	dfrA17		blaCTX-M-15
	SRR14407154	pmrB_Y358N	blaEC-15*	acrF*,mdtM*			glpT_E448K
	SRR7304444	pmrB_Y358N	blaEC-15*	acrF*,mdtM*			glpT_E448K
	SHZH3	pmrB_Y358N	blaEC-15*	acrF*,mdtM*	ftsI_I336IKYRI	gyrA_D87N,gyrA_S83L,parC_S80I,parE_S458A	glpT_E448K		blaNDM-5	ble		aadA22	erm(B)*,mph(A)	aac(3)-IId	tet(A)*,tet(M)		blaTEM-1			blaCTX-M-14,blaCTX-M-55										aph(3')-Ia
	SRR15116127	pmrB_Y358N	blaCMY-42,blaEC-15*	acrF*	ftsI_N337NYRIN	gyrA_D87N,gyrA_S83L,parC_S80I,parE_S458A,qnrS1	glpT_E448K	blaOXA-181				aadA5	mph(A)	aac(3)-IId	tet(B)	aac(6')-Ib-cr5	blaOXA-1,blaTEM-1	dfrA17						catB3			nfsA_R203C
	SRR13674117	pmrB_Y358N	blaEC-15*	acrF*,mdtM*		gyrA_D87N,gyrA_S83L,parC_S80I,parE_S458A,qnrS1	glpT_E448K	blaOXA-181			sul2	aph(3'')-Ib,aph(6)-Id	mph(A)		tet(B)	aac(6')-Ib-cr5	blaOXA-1,blaTEM-1	dfrA14		blaCTX-M-15				catA1
	SRR10376981	pmrB_Y358N	blaEC-15*	acrF*,mdtM*		gyrA_D87N,gyrA_S83L,parC_S80I,parE_S458A	glpT_E448K	blaKPC-3			sul1	aadA5	mph(A)		tet(A)		blaTEM-1	dfrA17										aac(6')-Ib
	SRR15366107	pmrB_Y358N	blaEC-15*	acrF*,mdtM*		gyrA_D87N,gyrA_S83L,parC_S80I,parE_S458A	glpT_E448K													blaCTX-M-15
	SRR15732217	mcr-1.1,pmrB_Y358N	blaEC-15*	acrF*,mdtM*		gyrA_D87N,gyrA_S83L,parC_S80I,parE_S458A	glpT_E448K			bleO*	sul2				tet(A)		blaTEM-1				oqxA,oqxB	floR*
	A6	pmrB_Y358N	blaEC-15*	acrF*,mdtM*	ftsI_I336IKYRI	gyrA_D87N,gyrA_S83L,parC_S80I,parE_S458A,qnrS1	fosA3,glpT_E448K		blaNDM-5	ble	sul3	aph(6)-Id	mph(A)				blaOXA-10	dfrA14	rmtB1	blaCTX-M-55		floR*	arr-2						lnu(F)	aph(3')-Ia
	SRR8533628	pmrB_Y358N	blaCMY-42,blaEC-15*	acrF*,mdtM*	ftsI_I336IPYRI	gyrA_D87N,gyrA_S83L,parC_S80I,parE_S458A	glpT_E448K					aadA1	mph(A)				blaOXA-1							catA1										blaTEM-190
	SRR11454410	pmrB_Y358N	blaEC-15*	acrF*,mdtM*		gyrA_D87N,gyrA_S83L,parC_S80I,parE_S458A	glpT_E448K				sul1	aadA5	mph(A)		tet(31),tet(A)			dfrA17		blaCTX-M-15					aac(3)-IVa	aph(4)-Ia
	SRR16011213	pmrB_Y358N	blaEC-15*	acrF*,mdtM*		gyrA_D87N,gyrA_S83L,parC_S80I,parE_S458A	glpT_E448K				sul1	aadA1,aadA5	mph(A)		tet(A)		blaTEM-1	dfrA17		blaCTX-M-15				cmlA6									ant(2'')-Ia		acrB_R717L
	SRR10188455	pmrB_Y358N	blaCMY-42,blaEC-15*	acrF*,mdtM*	ftsI_I336IPYRI	gyrA_D87N,gyrA_S83L,parC_S80I,parE_S458A	glpT_E448K		blaNDM-5	ble	sul1	aadA2	mph(A)					dfrA12
	ERR1720662	pmrB_Y358N	blaCMY-42,blaEC-15*	acrF*,mdtM*	ftsI_I336IPYRI	gyrA_D87N,gyrA_S83L,parC_S80I,parE_S458A	glpT_E448K		blaNDM-5	ble	sul1	aadA2	mph(A)				blaTEM-1	dfrA12	rmtB1
	CRE-38D-2	pmrB_Y358N	blaEC-15*	acrF*,mdtM*	ftsI_I336IKYRI	gyrA_D87N,gyrA_S83L,parC_S80I,parE_S458A	glpT_E448K		blaNDM-5	ble	sul3		mph(A)		tet(A)*			dfrA14		blaCTX-M-55		floR			aac(3)-IVa	aph(4)-Ia			lnu(F)	aph(3')-Ia
	SRR14993803	pmrB_Y358N	blaEC-15*	acrF*,mdtM*		gyrA_D87N,gyrA_S83L,parC_S80I,parE_S458A	glpT_E448K				sul3	aadA1,aadA2	mef(B)		tet(B)*									cmlA1
	SRR10310440	pmrB_Y358N	blaEC-15*	acrF*,mdtM*		gyrA_D87N,gyrA_S83L,parC_S80I,parE_S458A	glpT_E448K				sul1	aadA5	mph(A)		tet(A)	aac(6')-Ib-cr5	blaOXA-1	dfrA17		blaCTX-M-15
	SRR13077412	pmrB_Y358N	blaEC-15*	acrF*,mdtM*	ftsI_I336IKYRI	gyrA_D87N,gyrA_S83L,parC_S80I,parE_S458A,qnrS1	glpT_E448K								tet(A)	aac(6')-Ib-cr5	blaLAP-2,blaOXA-1	dfrA14		blaCTX-M-15
	SRR13087678	pmrB_Y358N	blaEC-15*	acrF*,mdtM*		gyrA_D87N,gyrA_S83L,parC_S80I,parE_S458A	glpT_E448K		blaNDM-5	ble	sul1	aadA5	mph(A)	aac(3)-IIe	tet(B)	aac(6')-Ib-cr5	blaOXA-1	dfrA17		blaCTX-M-15
	ERR4019889	pmrB_Y358N	blaEC-15*	acrF*,mdtM*	ftsI_I336IKYRI	gyrA_D87N,gyrA_S83L,parC_S80I,parE_S458A	glpT_E448K				sul1	aadA5	mph(A)		tet(A)			dfrA17		blaCTX-M-15
	SRR8923983	pmrB_Y358N	blaEC-15*	acrF*,mdtM*		gyrA_D87N,gyrA_S83L,parC_S80I,parE_S458A	glpT_E448K								tet(A)*		blaTEM-135
	SRR11347902	pmrB_Y358N	blaEC-15*	acrF*,mdtM*	ftsI_I336IKYRI	gyrA_D87N,gyrA_S83L,parC_S80I,parE_S458A	glpT_E448K		blaNDM-5	ble	sul1	aadA2	mph(A)*				blaTEM-1	dfrA12
	SRR13158517	pmrB_Y358N	blaEC-15*	acrF*,mdtM*		gyrA_D87N,gyrA_S83L,parC_S80I,parE_S458A	glpT_E448K		blaNDM-5	ble	sul1	aadA5	mph(A)	aac(3)-IIe	tet(B)	aac(6')-Ib-cr5	blaOXA-1	dfrA17		blaCTX-M-15
	SRR12827160	pmrB_Y358N	blaEC-15*	acrF*,mdtM*			glpT_E448K				sul1	aadA7,aph(3'')-Ib,aph(6)-Id			tet(B)																ampC_C-11T
	ERR3393351	pmrB_Y358N	blaEC-15*	acrF*,mdtM*		gyrA_D87N,gyrA_S83L,parC_S80I,parE_S458A	glpT_E448K				sul1,sul2	aadA1			tet(A)		blaOXA-1,blaTEM-1	dfrA36		blaCTX-M-15		floR
	SRR15732064	mcr-1.1,pmrB_Y358N	blaEC-15*	acrF*,mdtM*		gyrA_D87N,gyrA_S83L,parC_S80I,parE_S458A	glpT_E448K				sul3	aadA1,aadA2	mph(A)	aac(3)-IId	tet(A)*			dfrA12			oqxA,oqxB			cmlA1						aph(3')-Ia
	SRR10188431	pmrB_Y358N	blaCMY-42,blaEC-15*	acrF*,mdtM*	ftsI_I336IPYRI	gyrA_D87N,gyrA_S83L,parC_S80I,parE_S458A	glpT_E448K		blaNDM-5	ble	sul1	aadA2	mph(A)					dfrA12
	SRR10286059	pmrB_Y358N	blaEC-15*	acrF*,mdtM*		gyrA_D87N,gyrA_S83L,parC_S80I,parE_S458A	glpT_E448K				sul1	aadA5	mph(A)		tet(A)	aac(6')-Ib-cr5	blaOXA-1			blaCTX-M-15
	SRR10188443	pmrB_Y358N	blaEC-15*	acrF*,mdtM*	ftsI_I336IPYRI	gyrA_D87N,gyrA_S83L,parC_S80I,parE_S458A	glpT_E448K	blaKPC-2	blaNDM-5	ble	sul1*	aadA2	mph(A)	aac(3)-IId		aac(6')-Ib-cr5	blaOXA-1,blaTEM-1	dfrA12		blaCTX-M-39			arr-3	catA1,catB3
	DRR089062	pmrB_Y358N	blaEC-15*	acrF*,mdtM*		gyrA_D87N,gyrA_S83L,parC_S80I,parE_S458A	glpT_E448K				sul1	aadA5	mph(A)		tet(A)	aac(6')-Ib-cr5	blaOXA-1	dfrA17		blaCTX-M-15
	SRR10188449	pmrB_Y358N	blaCMY-42,blaEC-15*	acrF*,mdtM*	ftsI_I336IPYRI	gyrA_D87N,gyrA_S83L,parC_S80I,parE_S458A	glpT_E448K		blaNDM-5	ble	sul1	aadA2	mph(A)					dfrA12
	SRR10251220	pmrB_Y358N	blaEC-15*	acrF*,mdtM*		gyrA_D87N,gyrA_S83L,parC_S80I,parE_S458A	glpT_E448K				sul2,sul3	aadA1,aadA2,aph(3'')-Ib*,aph(6)-Id		aac(3)-IIe	tet(A)		blaTEM-1	dfrA14		blaCTX-M-55	oqxA2,oqxB2			cmlA1						aph(3')-IIa,aph(3')-Ia
	SRR11354603	pmrB_Y358N	blaEC-15*	acrF*,mdtM*	ftsI_I336IKYRI	gyrA_D87N,gyrA_S83L,parC_S80I,parE_S458A	glpT_E448K						erm(B)*,mph(A)	aac(3)-IIe	tet(A)		blaOXA-1			blaCTX-M-14,blaCTX-M-15								aac(6')-Ib3
	SRR10126801	pmrB_Y358N	blaEC-15*	acrF*,mdtM*		gyrA_D87N,gyrA_S83L,parC_S80I,parE_S458A	glpT_E448K				sul1	aadA5	mph(A)		tet(A)		blaOXA-1	dfrA17		blaCTX-M-15
	SRR7188516	pmrB_Y358N	blaCMY-42,blaEC-15*	acrF*,mdtM*	ftsI_I336IKYRI	gyrA_D87N,gyrA_S83L,parC_S80I,parE_S458A,qnrS1	glpT_E448K								tet(A)*			dfrA14
	SRR8901393	pmrB_Y358N	blaEC-15*	acrF*,mdtM*			glpT_E448K				sul2	aph(3'')-Ib,aph(6)-Id																		aph(3')-Ia*
	A8	pmrB_Y358N	blaCMY-2,blaEC-15*	acrF*,mdtM*		gyrA_D87N,gyrA_S83L,parC_S80I,parE_S458A	glpT_E448K		blaNDM-5	ble
	SRR8506018	pmrB_Y358N	blaEC-15*	acrF*,mdtM*		gyrA_D87N,gyrA_S83L,parC_S80I,parE_S458A	glpT_E448K				sul1,sul2	aadA5,aph(3'')-Ib	mph(A)	aac(3)-IId	tet(A)	aac(6')-Ib-cr5	blaOXA-1,blaTEM-1	dfrA17		blaCTX-M-15
	SRR7026300	pmrB_Y358N	blaCMY-42,blaEC-15*	acrF*,mdtM*	ftsI_I336IKYRI	gyrA_D87N,gyrA_S83L,parC_S80I,parE_S458A	glpT_E448K						mph(A)		tet(A)
	SRR14226662	mcr-9,pmrB_Y358N	blaEC-15*	acrF*,mdtM*			glpT_E448K				sul1,sul2	aadA2,aph(3'')-Ib,aph(6)-Id	mef(C)*,mph(G)	aac(3)-IIg	tet(D)		blaTEM-1	dfrA19		blaSHV-12			arr	catA2						aph(3')-Ia			aac(6')-IIc
	SRR5642118	pmrB_Y358N	blaEC-15*	acrF*,mdtM*		gyrA_D87N,gyrA_S83L,parC_S80I,parE_S458A	glpT_E448K				sul3			aac(3)-IIe	tet(A)*					blaCTX-M-55		floR							lnu(F)
	SRR15322663	pmrB_Y358N	blaEC-15*	acrF*,mdtM*			glpT_E448K
	ERR3393409	pmrB_Y358N	blaEC-15*	acrF*,mdtM*		gyrA_D87N,gyrA_S83L,parC_S80I,parE_S458A	glpT_E448K				sul2,sul3	aadA1,aadA2,aph(3'')-Ib,aph(6)-Id			tet(A)*,tet(B)		blaTEM-1	dfrA12		blaCTX-M-32		floR*		cmlA1
	SRR13088916	pmrB_Y358N	blaCMY-42,blaEC-15*	acrF*,mdtM*	ftsI_I336IKYRI	gyrA_D87N,gyrA_S83L,parC_S80I,parE_S458A,qnrS1	glpT_E448K	blaOXA-181					mph(A)	aac(3)-IIe	tet(A)	aac(6')-Ib-cr5	blaOXA-1			blaCTX-M-15
	SRR10506354	pmrB_Y358N	blaEC-15*	acrF*,mdtM*		gyrA_D87N,gyrA_S83L,parC_S80I,parE_S458A	glpT_E448K						mph(A)	aac(3)-IIe	tet(A)	aac(6')-Ib-cr5	blaOXA-1			blaCTX-M-15
	SRR15116286	pmrB_Y358N	blaEC-15*	acrF*,mdtM*		gyrA_D87N,gyrA_S83L,parC_S80I,parE_S458A	glpT_E448K				sul1	aadA5	mph(A)		tet(A)	aac(6')-Ib-cr5	blaOXA-1	dfrA17		blaCTX-M-15
	ERR4554406	pmrB_Y358N	blaCMY-42,blaEC-15*	acrF*,mdtM*	ftsI_I336IKYRI	gyrA_D87N,gyrA_S83L,parC_S80I,parE_S458A	glpT_E448K						mph(A)	aac(3)-IIe	tet(A)	aac(6')-Ib-cr5	blaOXA-1			blaCTX-M-15
	SRR15321618	pmrB_Y358N	blaEC-15*	acrF*,mdtM*			glpT_E448K
	SRR8776503	pmrB_Y358N	blaEC-15*	acrF*,mdtM*			glpT_E448K				sul2	aph(3'')-Ib,aph(6)-Id			tet(A)		blaTEM-1							catA1
	SRR10188457	pmrB_Y358N	blaCMY-42,blaEC-15*	acrF*,mdtM*	ftsI_I336IPYRI	gyrA_D87N,gyrA_S83L,parC_S80I,parE_S458A	glpT_E448K		blaNDM-5	ble	sul1	aadA2	mph(A)					dfrA12
	DRR150421	pmrB_Y358N	blaEC-15*	acrF*,mdtM*	ftsI_I336IKYRI	gyrA_D87N,gyrA_S83L,parC_S80I,parE_S458A	glpT_E448K		blaNDM-1	ble	sul1,sul2	aadA1,aadA5	erm(42),mph(A)		tet(A)	aac(6')-Ib-cr5	blaOXA-1,blaOXA-10	dfrA10,dfrA17		blaCTX-M-15,blaVEB-1			arr-2	cmlA5		aac(6')-Ia							ant(2'')-Ia
	SRR13643378	pmrB_Y358N	blaCMY-2,blaEC-15*	acrF*,mdtM*		gyrA_D87N,gyrA_S83L,parC_S80I,parE_S458A	glpT_E448K				sul2	aph(3'')-Ib,aph(6)-Id	mph(A)		tet(A),tet(B)		blaTEM-1	dfrA14		blaCTX-M-32		floR*								aph(3')-IIa,aph(3')-Ia
	SRR13129376	mcr-1.1,pmrB_Y358N	blaEC-15*	mdtM*		gyrA_D87N,gyrA_S83L,parC_S80I,parE_S458A	glpT_E448K				sul2	aph(3'')-Ib,aph(6)-Id*	mph(A)		tet(B)			dfrA14				floR*								aph(3')-Ia				blaTEM-176
	SRR13609810	pmrB_Y358N	blaEC-15*	acrF*,mdtM*		gyrA_D87N,gyrA_S83L,parC_S80I,parE_S458A	glpT_E448K				sul1,sul2	aadA1,aadA5	mph(A)		tet(A)			dfrA17,dfrA36		blaCTX-M-15		floR*											ant(2'')-Ia
	SRR11454225	pmrB_Y358N	blaEC-15*	acrF*,mdtM*		gyrA_D87N,gyrA_S83L,parC_S80I,parE_S458A	glpT_E448K				sul2	aph(3'')-Ib,aph(6)-Id	mph(A)			aac(6')-Ib-cr5	blaOXA-1	dfrA14		blaCTX-M-15
	SRR14760387	pmrB_Y358N	blaEC-15*	acrF*,mdtM*		gyrA_D87N,gyrA_S83L,parC_S80I,parE_S458A,qnrS1	glpT_E448K	blaOXA-181	blaNDM-5	ble	sul1	aadA2	mph(A)				blaTEM-1	dfrA12	rmtB1
	SRR11484421	pmrB_Y358N	blaEC-15*	acrF*,mdtM*			glpT_E448K				sul1				tet(B)		blaOXA-2													aph(3')-Ia
	SRR1178257	pmrB_Y358N	blaEC-15*	acrF*,mdtM*			glpT_E448K				sul1	aph(3'')-Ib,aph(6)-Id			tet(B)															aph(3')-Ia*	ampC_C-42T
	ERR4220853	mcr-1.1,pmrB_Y358N	blaCMY-2,blaEC-15*	acrF*,mdtM*		gyrA_D87N,gyrA_S83L,parC_S80I,parE_S458A,qnrS1	glpT_E448K				sul2,sul3	aadA22,aph(3'')-Ib,aph(6)-Id		aac(3)-VIa	tet(A)		blaTEM-1	dfrA14				floR								aph(3')-Ia
	SRR8737916	pmrB_Y358N	blaEC-15*	acrF*,mdtM*		qnrD1,qnrS1	glpT_E448K				sul3				tet(A)*		blaTEM-1	dfrA14
	SRR11700219	pmrB_Y358N	blaEC-15*	acrF*,mdtM*		gyrA_D87N,gyrA_S83L,parC_S80I,parE_S458A	glpT_E448K				sul1,sul3	aadA1		aac(3)-IIe	tet(A)		blaTEM-1	dfrA1		blaCTX-M-55		floR								aph(3')-Ia
	SRR11454405	pmrB_Y358N	blaEC-15*	acrF*,mdtM*		gyrA_D87N,gyrA_S83L,parC_S80I,parE_S458A					sul1	aadA5	mph(A)		tet(A)	aac(6')-Ib-cr5	blaOXA-1	dfrA17		blaCTX-M-15				catA1
	SRR11454265	pmrB_Y358N	blaEC-15*	acrF*,mdtM*		gyrA_D87N,gyrA_S83L,parC_S80I,parE_S458A	glpT_E448K				sul1,sul2	aadA1			tet(A)		blaOXA-1	dfrA36				floR
	ERR2652844	pmrB_Y358N	blaEC-15*	acrF*,mdtM*		gyrA_D87N,gyrA_S83L,parC_S80I,parE_S458A	glpT_E448K				sul1	aadA5	mph(A)		tet(A)		blaOXA-1	dfrA17		blaCTX-M-15
	SRR14138287	pmrB_Y358N	blaEC-15*	acrF*,mdtM*		gyrA_D87N,gyrA_S83L,parC_S80I,parE_S458A	glpT_E448K			bleO*	sul2*	aadA2*,aph(3'')-Ib,aph(6)-Id		aac(3)-IId			blaTEM-1*					floR							lnu(F)	aph(3')-Ia
	ERR1720664	pmrB_Y358N	blaCMY-42,blaEC-15*	acrF*,mdtM*	ftsI_I336IPYRI	gyrA_D87N,gyrA_S83L,parC_S80I,parE_S458A	glpT_E448K		blaNDM-5	ble	sul1	aadA2	mph(A)				blaTEM-1	dfrA12	rmtB1
	SRR6512532	pmrB_Y358N	blaEC-15*	acrF*,mdtM*			glpT_E448K
	ERR3393430	pmrB_Y358N	blaEC-15*	acrF*,mdtM*		gyrA_D87N,gyrA_S83L,parC_S80I,parE_S458A	glpT_E448K				sul2	aph(3'')-Ib,aph(6)-Id	mph(A)	aac(3)-IIe	tet(B)	aac(6')-Ib-cr5	blaOXA-1	dfrA14		blaCTX-M-15				catA1						aph(3')-Ia
	SRR10188452	pmrB_Y358N	blaCMY-42,blaEC-15*	acrF*,mdtM*	ftsI_I336IPYRI	gyrA_D87N,gyrA_S83L,parC_S80I,parE_S458A	glpT_E448K	blaKPC-2	blaNDM-5	ble	sul1*	aadA2	mph(A)	aac(3)-IId		aac(6')-Ib-cr5	blaOXA-1,blaTEM-1	dfrA12		blaCTX-M-39			arr-3	catA1,catB3
	SRR10188471	pmrB_Y358N	blaCMY-42,blaEC-15*	acrF*,mdtM*	ftsI_I336IPYRI	gyrA_D87N,gyrA_S83L,parC_S80I,parE_S458A	glpT_E448K		blaNDM-5	ble	sul1	aadA2	mph(A)					dfrA12
	SRR6455978	pmrB_Y358N	blaCMY-2,blaEC-15*	acrF*,mdtM*		gyrA_D87N,gyrA_S83L,parC_S80I,parE_S458A	glpT_E448K				sul2	aadA1,aph(3'')-Ib,aph(6)-Id	mph(A)	aac(3)-IId	tet(A),tet(B),tet(M)*		blaTEM-1	dfrA14				floR		catA1						aph(3')-Ia
	SRR15731918	mcr-1.1,pmrB_Y358N	blaEC-15*	acrF*,mdtM*		gyrA_D87N,gyrA_S83L,parC_S80I,parE_S458A	fosA3,glpT_E448K				sul2,sul3	aph(3'')-Ib,aph(6)-Id								blaCTX-M-55										aph(3')-Ia
	SRR10188481	pmrB_Y358N	blaCMY-42,blaEC-15*	acrF*,mdtM*	ftsI_I336IPYRI	gyrA_D87N,gyrA_S83L,parC_S80I,parE_S458A	glpT_E448K		blaNDM-5	ble	sul1	aadA2	mph(A)					dfrA12
	SRR11427872	pmrB_Y358N	blaEC-15*	acrF*,mdtM*			glpT_E448K					aph(3'')-Ib,aph(6)-Id			tet(A)
	SRR15116110	pmrB_Y358N	blaEC-15*	acrF*,mdtM*	ftsI_I336IKYRI	gyrA_D87N,gyrA_S83L,parC_S80I,parE_S458A	glpT_E448K		blaNDM-5	ble	sul1	aadA2			tet(A)	aac(6')-Ib-cr5	blaOXA-1,blaTEM-1	dfrA12		blaCTX-M-15
	SRR7304347	pmrB_Y358N	blaEC-15*	acrF*,mdtM*			glpT_E448K				sul2	aph(3'')-Ib,aph(6)-Id			tet(B)															aph(3')-Ia
	SRR10188442	pmrB_Y358N	blaEC-15*	acrF*,mdtM*	ftsI_I336IPYRI	gyrA_D87N,gyrA_S83L,parC_S80I,parE_S458A	glpT_E448K	blaKPC-2	blaNDM-5	ble	sul1*	aadA2	mph(A)	aac(3)-IId		aac(6')-Ib-cr5	blaOXA-1,blaTEM-1	dfrA12		blaCTX-M-39			arr-3	catA1,catB3
	SRR13342187	pmrB_Y358N	blaEC-15*	acrF*,mdtM*		gyrA_D87N,gyrA_S83L,parC_S80I,parE_S458A	glpT_E448K		blaNDM-5	ble,bleO*	sul1	aadA5			tet(A)		blaTEM-1	dfrA17
	SRR15732280	mcr-1.1,pmrB_Y358N	blaEC-15*	acrF*,mdtM*		gyrA_D87N,gyrA_S83L,parC_S80I,parE_S458A				bleO*	sul2	aadA2	mph(A)	aac(3)-IId	tet(A)			dfrA12			oqxA,oqxB*	floR
	DRR138472	mcr-1.1,pmrB_Y358N	blaEC-15*	acrF*,mdtM*		gyrA_D87N,gyrA_S83L,parC_S80I,parE_S458A,qnrS1	glpT_E448K						erm(B)*,mph(A)	aac(3)-IId	tet(B)		blaTEM-1			blaCTX-M-55				catA1
	SRR11348019	pmrB_Y358N	blaEC-15*	acrF*,mdtM*	ftsI_I336IKYRI	gyrA_D87N,gyrA_S83L,parC_S80I,parE_S458A	glpT_E448K			sat2	sul1	aadA5	mph(A)		tet(A)			dfrA1,dfrA17		blaCTX-M-15
	SRR13848065	pmrB_Y358N	blaEC-15*	acrF*,mdtM*		gyrA_D87N,gyrA_S83L,parC_S80I,parE_S458A	glpT_E448K				sul3	aadA1		aac(3)-IIe				dfrA14				floR
	SRR9088960	pmrB_Y358N	blaEC-15*	acrF*,mdtM*	ftsI_I336IKYRI	gyrA_D87N,gyrA_S83L,parC_S80I,parE_S458A	glpT_E448K		blaNDM-5	ble	sul1	aadA5	mph(A)		tet(A)			dfrA17
	SRR10126963	pmrB_Y358N	blaEC-15*	acrF*,mdtM*		gyrA_D87N,gyrA_S83L,parC_S80I,parE_S458A	glpT_E448K				sul1	aadA5	mph(A)		tet(A)		blaOXA-1	dfrA17		blaCTX-M-15								aac(6')-Ib
	SRR8505974	pmrB_Y358N	blaEC-15*	acrF*,mdtM*		gyrA_D87N,gyrA_S83L,parC_S80I,parE_S458A	glpT_E448K				sul2	aph(3'')-Ib,aph(6)-Id			tet(A)	aac(6')-Ib-cr5	blaOXA-1,blaTEM-1	dfrA14		blaCTX-M-15
	SRR10810346	pmrB_Y358N	blaCMY-2,blaEC-15*	acrF*,mdtM*		gyrA_D87N,gyrA_S83L,parC_S80I,parE_S458A	glpT_E448K						mph(A)		tet(B)			dfrA14						catA1
	SRR10188464	pmrB_Y358N	blaCMY-42,blaEC-15*	acrF*,mdtM*	ftsI_I336IPYRI	gyrA_D87N,gyrA_S83L,parC_S80I,parE_S458A	glpT_E448K		blaNDM-5	ble	sul1	aadA2	mph(A)					dfrA12
	SRR6380485	pmrB_Y358N	blaEC-15*	acrF*,mdtM*		gyrA_D87N,gyrA_S83L,parC_S80I,parE_S458A	glpT_E448K				sul1,sul2	aadA2,aph(3'')-Ib,aph(6)-Id			tet(A)					blaCTX-M-55		floR
	SRR13724635	pmrB_Y358N	blaEC-15*	acrF*,mdtM*		gyrA_D87N,gyrA_S83L,parC_S80I,parE_S458A	glpT_E448K			bleO*	sul3	aadA1		aac(3)-IIe	tet(A)*					blaCTX-M-55		floR								aph(3')-Ia
	ERR1725935	pmrB_Y358N	blaCMY-42,blaEC-15*	acrF*,mdtM*	ftsI_I336IPYRI	gyrA_D87N,gyrA_S83L,parC_S80I,parE_S458A	glpT_E448K		blaNDM-5	ble	sul1	aadA2	mph(A)				blaTEM-1	dfrA12	rmtB1
	SRR14095488	pmrB_Y358N	blaEC-15*	acrF*,mdtM*	ftsI_I336IKYRI	gyrA_D87N,gyrA_S83L,parC_S80I,parE_S458A	glpT_E448K		blaNDM-5	ble	sul1	aadA5	mph(A)		tet(A)		blaTEM-1	dfrA17	rmtB1
	SRR7026310	pmrB_Y358N	blaCMY-42,blaEC-15*	acrF*,mdtM*	ftsI_I336IKYRI	gyrA_D87N,gyrA_S83L,parC_S80I,parE_S458A,qnrS1	glpT_E448K								tet(A)*			dfrA14
	SRR7724656	pmrB_Y358N	blaDHA-1,blaEC-15*	acrF*,mdtM*		gyrA_D87N,gyrA_S83L,parC_S80I,parE_S458A,qnrB4	glpT_E448K	blaOXA-48			sul1		mph(A)					dfrA17
	SRR11514692	pmrB_Y358N	blaEC-15*	acrF*,mdtM*	ftsI_I336IKYRI	gyrA_D87N,gyrA_S83L,parC_S80I,parE_S458A	glpT_E448K		blaNDM-5	ble	sul3	aadA1			tet(A)*			dfrA14		blaCTX-M-55		floR							lnu(F)	aph(3')-Ia
	SRR15732076	mcr-1.1,pmrB_Y358N	blaEC-15*	acrF*,mdtM*		gyrA_D87N,gyrA_S83L,parC_S80I,parE_S458A	glpT_E448K				sul2	aadA2,aph(3'')-Ib,aph(6)-Id	mph(A)		tet(A)*		blaTEM-1	dfrA12			oqxA,oqxB	floR*
	SRR8776588	pmrB_V161G,pmrB_Y358N	blaEC-15*	acrF*,mdtM*			glpT_E448K								tet(A)
	SRR8776746	pmrB_Y358N	blaCMY-2,blaEC-15*	acrF*,mdtM*		gyrA_D87N,gyrA_S83L,parC_S80I,parE_S458A	glpT_E448K
	SRR12517483	pmrB_Y358N	blaEC-15*	acrF*,mdtM*	ftsI_I336IKYRI	gyrA_D87N,gyrA_S83L,parC_S80I,parE_S458A,qnrS1	glpT_E448K	blaOXA-181	blaNDM-5	ble	sul1	aadA2	mph(A)		tet(A)		blaTEM-1	dfrA12
	SRR11688499	pmrB_Y358N	blaEC-15*	acrF*,mdtM*		gyrA_D87N,gyrA_S83L,parC_S80I,parE_S458A	glpT_E448K				sul1	aadA5	mph(A)	aac(3)-IId	tet(A)	aac(6')-Ib-cr5	blaOXA-1	dfrA17		blaCTX-M-15
	SRR10188434	pmrB_Y358N	blaCMY-42,blaEC-15*	acrF*,mdtM*	ftsI_I336IPYRI	gyrA_D87N,gyrA_S83L,parC_S80I,parE_S458A	glpT_E448K		blaNDM-5	ble	sul1	aadA2	mph(A)					dfrA12
	YD786	pmrB_Y358N	blaEC-15*	acrF*,mdtM*		gyrA_D87N,gyrA_S83L,parC_S80I,parE_S458A	glpT_E448K
	SRR12898939	pmrB_Y358N	blaEC-15*	acrF*,mdtM*	ftsI_I336IKYRI	gyrA_D87N,gyrA_S83L,parC_S80I,parE_S458A,qnrS1	glpT_E448K	blaOXA-181					mph(A)							blaCTX-M-15														blaTEM-190
	SRR12699122	pmrB_Y358N	blaEC-15*	acrF*,mdtM*		gyrA_D87N,gyrA_S83L,parC_S80I,parE_S458A	glpT_E448K
	SRR15116221	pmrB_Y358N	blaCMY-42,blaEC-15*	acrF*,mdtM*	ftsI_I336IKYRI	gyrA_D87N,gyrA_S83L,parC_S80I,parE_S458A	fosA4,glpT_E448K	blaOXA-48								aac(6')-Ib-cr5	blaOXA-1,blaTEM-1			blaCTX-M-15
	SRR14292220	pmrB_Y358N	blaEC-15*	acrF*,mdtM*	ftsI_I336IKYRI	gyrA_D87N,gyrA_S83L,parC_S80I,parE_S458A	glpT_E448K	blaOXA-244					mph(A)	aac(3)-IIe	tet(A)	aac(6')-Ib-cr5	blaOXA-1			blaCTX-M-15
	SRR8869639	pmrB_Y358N	blaEC-15*	acrF*,mdtM*			glpT_E448K				sul2						blaTEM-1	dfrA8
	SRR4302102	pmrB_Y358N	blaCMY-42,blaEC-15*	acrF*,mdtM*	ftsI_I336IKYRI	gyrA_D87N,gyrA_S83L,parC_S80I,parE_S458A	glpT_E448K	blaKPC-2					mph(A)	aac(3)-IIe		aac(6')-Ib-cr5	blaOXA-1,blaTEM-1			blaCTX-M-15
	A9	pmrB_Y358N	blaCMY-2,blaEC-15*	acrF*,mdtM*		gyrA_D87N,gyrA_S83L,parC_S80I,parE_S458A	glpT_E448K		blaNDM-5	ble	sul2,sul3	aadA1		aac(3)-IId	tet(A)*,tet(M)*		blaTEM-1	dfrA12				floR*		cmlA1*					lnu(F)	aph(3')-Ia*
	SRR11454380	pmrB_Y358N	blaEC-15*	acrF*,mdtM*		gyrA_D87N,gyrA_S83L,parC_S80I,parE_S458A	glpT_E448K				sul1	aadA1			tet(A)			dfrA1		blaCTX-M-15,blaTEM-52*									lnu(F)
	SRR10188461	pmrB_Y358N	blaCMY-42,blaEC-15*	acrF*,mdtM*	ftsI_I336IPYRI	gyrA_D87N,gyrA_S83L,parC_S80I,parE_S458A	glpT_E448K		blaNDM-5	ble	sul1	aadA2	mph(A)					dfrA12
	SRR10188445	pmrB_Y358N	blaEC-15*	acrF*,mdtM*	ftsI_I336IPYRI	gyrA_D87N,gyrA_S83L,parC_S80I,parE_S458A	glpT_E448K	blaKPC-2	blaNDM-5	ble	sul1	aadA2	mph(A)	aac(3)-IId		aac(6')-Ib-cr5	blaOXA-1,blaTEM-1	dfrA12		blaCTX-M-39			arr-3	catA1,catB3
	ERR2639320	pmrB_Y358N	blaEC-15*	acrF*,mdtM*			glpT_E448K				sul2	aph(3'')-Ib,aph(6)-Id			tet(A)		blaTEM-1													aph(3')-Ia
	SRR6892691	pmrB_Y358N	blaCMY-2,blaEC-15*	acrF*,mdtM*		gyrA_D87N,gyrA_S83L,parC_S80I,parE_S458A	glpT_E448K				sul1	aadA5	mph(A)		tet(B)	aac(6')-Ib-cr5	blaOXA-1	dfrA17		blaCTX-M-15
	SRR7026302	pmrB_Y358N	blaCMY-42,blaEC-15*	acrF*,mdtM*	ftsI_I336IKYRI	gyrA_D87N,gyrA_S83L,parC_S80I,parE_S458A,qnrS1	glpT_E448K		blaNDM-5	ble					tet(A)*		blaTEM-135	dfrA14
	SRR13848079	pmrB_Y358N	blaEC-15*	acrF*,mdtM*		gyrA_D87N,gyrA_S83L,parC_S80I,parE_S458A	glpT_E448K				sul2	aph(3'')-Ib,aph(6)-Id	mph(A)	aac(3)-IIe	tet(A)	aac(6')-Ib-cr5	blaOXA-1			blaCTX-M-15
	SRR14197829	pmrB_Y358N	blaEC-15*	acrF*,mdtM*	ftsI_I336IKYRI	gyrA_D87N,gyrA_S83L,parC_S80I,parE_S458A	glpT_E448K				sul1	aadA5	mph(A)		tet(A)			dfrA17		blaCTX-M-15
	2009243028	pmrB_Y358N	blaEC-15*	acrF*,mdtM*	ftsI_I336IKYRI	gyrA_D87N,gyrA_S83L,parC_S80I,parE_S458A	fosA3,glpT_E448K		blaNDM-5	ble	sul2	aadA2	mph(A)		tet(A)		blaTEM-1	dfrA12		blaCTX-M-14		floR*			aac(3)-IVa					aph(3')-Ia
	SRR7828686	pmrB_Y358N	blaCMY-42,blaEC-15*	acrF*,mdtM*		gyrA_D87N,gyrA_S83L,parC_S80I,parE_S458A	glpT_E448K
	SRR11454378	pmrB_Y358N	blaEC-15*	acrF*,mdtM*		gyrA_D87N,gyrA_S83L,parC_S80I,parE_S458A	glpT_E448K				sul1	aadA1	mph(A)		tet(A)		blaTEM-1	dfrA1,dfrA12		blaCTX-M-15									lnu(F)
	SRR12495202	pmrB_Y358N	blaEC-15*	acrF*,mdtM*			glpT_E448K
	ERR4095070	pmrB_Y358N	blaEC-15*	acrF*,mdtM*		gyrA_D87N,gyrA_S83L,parC_A56T,parC_S80I,parE_S458A,qnrS1	fosA3,glpT_E448K				sul2,sul3			aac(3)-IId	tet(A)*,tet(M)*,tet(X4)			dfrA12		blaCTX-M-55				cmlA1					lnu(F),lnu(G)*
	SRR17460754	pmrB_Y358N	blaEC-15*	acrF*,mdtM*	ftsI_I336IKYRI	gyrA_D87N,gyrA_S83L,parC_S80I,parE_S458A	glpT_E448K									aac(6')-Ib-cr5	blaOXA-1			blaCTX-M-15
	SRR4017857	pmrB_Y358N	blaCMY-2,blaEC-15*	acrF*,mdtM*		gyrA_D87N,gyrA_S83L,parC_S80I,parE_S458A	glpT_E448K								tet(A)															aph(3')-Ia
	SC344-D17	pmrB_Y358N	blaEC-15*	acrF*,mdtM*		gyrA_D87N,gyrA_S83L,parC_S80I,parE_S458A	glpT_E448K		blaNDM-5	ble	sul2	aph(3'')-Ib*,aph(6)-Id	mph(A)	aac(3)-IId	tet(A)*		blaTEM-1					floR*
	ERR2019109	pmrB_Y358N	blaEC-15*	acrF*,mdtM*		gyrA_D87N,gyrA_S83L,parC_S80I,parE_S458A	glpT_E448K				sul1	aadA5	mph(A)		tet(A)	aac(6')-Ib-cr5	blaOXA-1	dfrA17		blaCTX-M-15
	SRR11454391	pmrB_Y358N	blaEC-15*	acrF*,mdtM*		gyrA_D87N,gyrA_S83L,parC_S80I,parE_S458A	glpT_E448K				sul1	aadA1	mph(A)		tet(A)		blaTEM-1	dfrA1,dfrA12		blaCTX-M-15									lnu(F)
	SRR15914426	pmrB_Y358N	blaEC-15*	acrF*,mdtM*	ftsI_I336IKYRI	gyrA_D87N,gyrA_S83L,parC_S80I,parE_S458A	glpT_E448K		blaNDM-5	ble	sul1	aadA5	mph(A)		tet(A)	aac(6')-Ib-cr5	blaOXA-1	dfrA17
	SRR13609844	pmrB_Y358N	blaEC-15*	acrF*,mdtM*		gyrA_S83L	glpT_E448K				sul1,sul2	aadA1,aph(3'')-Ib,aph(6)-Id			tet(A)*,tet(Y)		blaOXA-1	dfrA1,dfrA36				floR			aac(3)-IVa	aph(4)-Ia				aph(3')-Ia	ampC_C-42T
	SRR15676384	pmrB_Y358N	blaDHA-1,blaEC-15*	acrF*,mdtM*	ftsI_I336IKYRI	gyrA_D87N,gyrA_S83L,parC_S80I,parE_S458A,qnrB4	glpT_E448K		blaNDM-1	ble	sul1,sul2	aadA1,aph(3'')-Ib,aph(6)-Id	mph(A)		tet(A)	aac(6')-Ib-cr5	blaOXA-1,blaOXA-10	dfrA17		blaSHV-12		floR	arr-3	cmlA5
	SRR9734750	pmrB_Y358N	blaEC-15*	acrF*,mdtM*		gyrA_D87N,gyrA_S83L,parC_S80I,parE_S458A,qnrB2	glpT_E448K		blaIMP-4		sul1	aadA5	mph(A)	aac(3)-IId,aac(6')-Ib4	tet(A)		blaOXA-1,blaTEM-1	dfrA17		blaCTX-M-15			rpoB_S531F
	ERR4843607	pmrB_Y358N	blaEC-15*	acrF*,mdtM*			glpT_E448K				sul2	aph(3'')-Ib			tet(A)		blaTEM-1
	ERR1971418	pmrB_Y358N	blaEC-15*	acrF*,mdtM*		gyrA_D87N,gyrA_S83L,parC_S80I,parE_S458A	glpT_E448K				sul2	aph(3'')-Ib,aph(6)-Id	mph(A)*	aac(3)-IIe	tet(A)	aac(6')-Ib-cr5	blaOXA-1,blaTEM-1	dfrA14		blaCTX-M-15
	SRR15047202	pmrB_Y358N	blaEC-15*	acrF*,mdtM*	ftsI_I336IKYRI	gyrA_D87N,gyrA_S83L,parC_S80I,parE_S458A	glpT_E448K		blaNDM-5	ble	sul1	aadA2	mph(A)		tet(A)			dfrA12		blaCTX-M-15
	ERR2538560	pmrB_Y358N	blaCMY-42,blaEC-15*	acrF*		gyrA_D87N,gyrA_S83L,parC_S80I,parE_S458A	glpT_E448K				sul2	aadA2,aadA5,aph(3'')-Ib,aph(6)-Id	mph(A)	aac(3)-IId	tet(B)	aac(6')-Ib-cr5	blaOXA-1,blaTEM-1	dfrA17		blaCTX-M-55				catB3			nfsA_R203C		lnu(F)*
	SRR12352253	pmrB_Y358N	blaEC-15*	acrF*,mdtM*	ftsI_I336IKYRI	gyrA_D87N,gyrA_S83L,parC_S80I,parE_S458A	glpT_E448K	blaOXA-48			sul1	aadA5	mph(A)		tet(A)	aac(6')-Ib-cr5	blaOXA-1	dfrA17
	SRR17480407	pmrB_Y358N	blaEC-15*	acrF*,mdtM*		gyrA_D87N,gyrA_S83L,parC_S80I,parE_S458A	glpT_E448K				sul2	aadA5,aadA6,aph(3'')-Ib,aph(6)-Id		aac(3)-IId,aac(3)-VIa	tet(A)*,tet(M)*		blaOXA-1	dfrA17	rmtE1	blaCTX-M-15		floR*								aph(3')-Ia*
	ERR2019135	pmrB_Y358N	blaEC-15*	acrF*,mdtM*		gyrA_D87N,gyrA_S83L,parC_S80I,parE_S458A	glpT_E448K				sul1	aadA2	mph(A)		tet(A)			dfrA12		blaCTX-M-15
	SRR8737901	pmrB_Y358N	blaEC-15*	acrF*,mdtM*		qnrS1	glpT_E448K				sul3				tet(A)*		blaTEM-1	dfrA14
	SRR11454387	pmrB_Y358N	blaEC-15*	acrF*,mdtM*		gyrA_D87N,gyrA_S83L,parC_S80I,parE_S458A	glpT_E448K				sul1	aadA1			tet(A)			dfrA1		blaCTX-M-15									lnu(F)
	SRR10188465	pmrB_Y358N	blaCMY-42,blaEC-15*	acrF*,mdtM*	ftsI_I336IPYRI	gyrA_D87N,gyrA_S83L,parC_S80I,parE_S458A	glpT_E448K		blaNDM-5	ble	sul1	aadA2	mph(A)					dfrA12
	SRR10188479	pmrB_Y358N	blaCMY-42,blaEC-15*	acrF*,mdtM*	ftsI_I336IPYRI	gyrA_D87N,gyrA_S83L,parC_S80I,parE_S458A	glpT_E448K		blaNDM-5	ble	sul1	aadA2	mph(A)					dfrA12
	SRR13158516	pmrB_Y358N	blaEC-15*	acrF*,mdtM*		gyrA_D87N,gyrA_S83L,parC_S80I,parE_S458A	glpT_E448K		blaNDM-5	ble	sul1	aadA5	mph(A)	aac(3)-IIe	tet(B)	aac(6')-Ib-cr5	blaOXA-1	dfrA17		blaCTX-M-15
	SRR15688718	pmrB_Y358N	blaEC-15*	acrF*,mdtM*		gyrA_D87N,gyrA_S83L,parC_S80I,parE_S458A	glpT_E448K				sul3				tet(A)*					blaCTX-M-55		floR							lnu(F)
	SRR8397547	pmrB_Y358N	blaEC-15*	acrF*,mdtM*		gyrA_D87N,gyrA_S83L,parC_S80I,parE_S458A,qnrS1	glpT_E448K	blaKPC-3			sul1	aadA1,aadA5	mph(A)	aac(6')-Ib'	tet(A)		blaOXA-1	dfrA14,dfrA17		blaCTX-M-15
	ERR4220727	pmrB_Y358N	blaEC-15*	acrF*,mdtM*		gyrA_D87N,gyrA_S83L,parC_S80I,parE_S458A,qnrS1	glpT_E448K				sul2,sul3	aadA2*,aph(3'')-Ib,aph(6)-Id	mef(B)	aac(3)-IId	tet(A),tmexC3*,tmexD3*,toprJ1*			dfrA12		blaCTX-M-55		floR*		cmlA1
	1025-0018-D18	pmrB_Y358N	blaCMY-146,blaEC-15*	acrF*,mdtM*		gyrA_D87N,gyrA_S83L,parC_S80I,parE_S458A	glpT_E448K				sul2	aph(3'')-Ib,aph(6)-Id	mph(A)		tet(B)		blaTEM-1	dfrA14		blaCTX-M-27
	SRR10878370	pmrB_Y358N	blaEC-15*	acrF*,mdtM*		gyrA_D87N,gyrA_S83L,parC_S80I,parE_S458A	glpT_E448K				sul1,sul2	aadA5,aph(3'')-Ib,aph(6)-Id	mph(A)	aac(3)-IIe	tet(B)	aac(6')-Ib-cr5	blaOXA-1	dfrA17		blaCTX-M-15				catA1
	SRR11484571	pmrB_Y358N	blaEC-15*	acrF*,mdtM*			glpT_E448K					aadA1			tet(B)		blaOXA-2
	SRR11454388	pmrB_Y358N	blaEC-15*	acrF*,mdtM*		gyrA_D87N,gyrA_S83L,parC_S80I,parE_S458A	glpT_E448K				sul1	aadA1	mph(A)		tet(A)			dfrA1		blaCTX-M-15,blaTEM-52									lnu(F)
	SRR13609873	pmrB_Y358N	blaEC-15*	acrF*,mdtM*			glpT_E448K													blaCTX-M-3
	ERR712659	pmrB_Y358N	blaEC-15*	acrF*,mdtM*		gyrA_D87N,gyrA_S83L,parC_S80I,parE_S458A	glpT_E448K					aadA5,aph(3'')-Ib,aph(6)-Id			tet(A)	aac(6')-Ib-cr5	blaOXA-1	dfrA17		blaCTX-M-1
	SRR11427759	pmrB_Y358N	blaEC-15*	acrF*,mdtM*			glpT_E448K										blaTEM-1													aph(3')-Ia*
	SRR8095505	pmrB_Y358N	blaEC-15*	acrF*,mdtM*			glpT_E448K					aph(3'')-Ib,aph(6)-Id			tet(B)										aac(3)-IVa	aph(4)-Ia
	ERR2639270	pmrB_Y358N	blaEC-15*	acrF*,mdtM*		gyrA_D87N,gyrA_S83L,parC_S80I,parE_S458A	glpT_E448K	blaOXA-48			sul2	aadA5,aph(3'')-Ib,aph(6)-Id			tet(B)		blaTEM-1	dfrA17						catA1						aph(3')-Ia
	ERR1971298	pmrB_Y358N	blaEC-15*	acrF*,mdtM*		gyrA_D87N,gyrA_S83L,parC_S80I,parE_S458A	glpT_E448K				sul2	aph(3'')-Ib,aph(6)-Id	mph(A)	aac(3)-IIe	tet(A)	aac(6')-Ib-cr5	blaOXA-1,blaTEM-1	dfrA14		blaCTX-M-15
	SRR7188515	pmrB_Y358N	blaCMY-42,blaEC-15*	acrF*,mdtM*	ftsI_I336IKYRI	gyrA_D87N,gyrA_S83L,parC_S80I,parE_S458A,qnrS1	glpT_E448K								tet(A)*			dfrA14
	A20	pmrB_Y358N	blaEC-15*	acrF*,mdtM*		gyrA_D87N,gyrA_S83L,parC_S80I,parE_S458A	glpT_E448K		blaNDM-5	ble	sul2	aadA22,aph(3'')-Ib,aph(6)-Id	erm(B)*		tet(A)*	aac(6')-Ib-cr5	blaOXA-1			blaCTX-M-15		floR*
	SRR5642122	pmrB_Y358N	blaEC-15*	acrF*,mdtM*		gyrA_D87N,gyrA_S83L,parC_S80I,parE_S458A	glpT_E448K				sul1	aadA5	erm(B)*,mph(A)		tet(A)	aac(6')-Ib-cr5	blaOXA-1,blaTEM-1	dfrA17		blaCTX-M-15
	SRR5936493	pmrB_Y358N	blaCMY-2,blaEC-15*	mdtM*			glpT_E448K										blaTEM-1
	SRR3987983	pmrB_Y358N	blaEC-15*	acrF*,mdtM*			glpT_E448K					aph(3'')-Ib,aph(6)-Id			tet(B)
	SRR15731883	mcr-1.1,pmrB_Y358N	blaEC-15*	acrF*,mdtM*		gyrA_D87N,gyrA_S83L,parC_S80I,parE_S458A	glpT_E448K								tet(A)		blaTEM-1
	SRR14673568	pmrB_Y358N	blaEC-15*	acrF*,mdtM*	ftsI_I336IKYRI	gyrA_D87N,gyrA_S83L,parC_S80I,parE_S458A	glpT_E448K					aadA5	mph(A)		tet(A)			dfrA17		blaCTX-M-15
	ERR2935295	pmrB_Y358N	blaEC-15*	acrF*,mdtM*		gyrA_D87N,gyrA_S83L,parC_S80I,parE_S458A	glpT_E448K								tet(A)	aac(6')-Ib-cr5	blaOXA-1
	SRR15055369	pmrB_Y358N	blaEC-15*	acrF*,mdtM*		gyrA_D87N,gyrA_S83L,parC_S80I,parE_S458A,qnrS1	glpT_E448K				sul2	aph(3'')-Ib,aph(6)-Id	mph(A)		tet(B)		blaTEM-1	dfrA14		blaSHV-12
	SRR16011223	pmrB_Y358N	blaEC-15*	acrF*,mdtM*		gyrA_D87N,gyrA_S83L,parC_S80I,parE_S458A	glpT_E448K				sul1	aadA1,aadA5	mph(A)		tet(A)		blaTEM-1	dfrA17		blaCTX-M-15				cmlA6									ant(2'')-Ia		acrB_R717L
	ERR1971665	pmrB_Y358N	blaEC-15*	acrF*,mdtM*		gyrA_D87N,gyrA_S83L,parC_S80I,parE_S458A	glpT_E448K				sul1	aadA5	mph(A)		tet(A),tet(B)			dfrA17		blaCTX-M-15
	ERR1656423	pmrB_Y358N	blaEC-15*	acrF*,mdtM*			glpT_E448K
	SRR9998287	pmrB_Y358N	blaCMY-2,blaEC-15*	acrF*,mdtM*		gyrA_D87N,gyrA_S83L,parC_S80I,parE_S458A	glpT_E448K				sul1*,sul2	aadA1,aadA5,aph(3'')-Ib,aph(6)-Id	mph(A)		tet(B)		blaTEM-1	dfrA1,dfrA17						catA1
	ERR1725937	pmrB_Y358N	blaCMY-42,blaEC-15*	acrF*,mdtM*	ftsI_I336IPYRI	gyrA_D87N,gyrA_S83L,parC_S80I,parE_S458A	glpT_E448K		blaNDM-5	ble	sul1	aadA2	mph(A)				blaTEM-1	dfrA12	rmtB1
	SRR10188450	pmrB_Y358N	blaEC-15*	acrF*,mdtM*	ftsI_I336IPYRI	gyrA_D87N,gyrA_S83L,parC_S80I,parE_S458A	glpT_E448K	blaKPC-2	blaNDM-5	ble	sul1*	aadA2	mph(A)	aac(3)-IId		aac(6')-Ib-cr5	blaOXA-1,blaTEM-1	dfrA12		blaCTX-M-39			arr-3	catA1,catB3
	SRR7284885	pmrB_Y358N	blaEC-15*	acrF*,mdtM*			glpT_E448K				sul2	aph(3'')-Ib,aph(6)-Id			tet(B)																ampC_C-11T
	SRR17480426	pmrB_Y358N	blaEC-15*	acrF*,mdtM*		gyrA_D87N,gyrA_S83L,parC_S80I,parE_S458A	glpT_E448K				sul2,sul3	aph(3'')-Ib*,aph(6)-Id			tet(A)*			dfrA14		blaCTX-M-55		floR		catA2					lnu(F)	aph(3')-Ia
	SRR9914118	pmrB_Y358N	blaEC-15*	acrF*,mdtM*			glpT_E448K								tet(B)
	ERR1351670	pmrB_Y358N	blaEC-15*	acrF*,mdtM*		gyrA_D87N,gyrA_S83L,parC_S80I,parE_S458A	glpT_E448K		blaNDM-1	ble					tet(A)	aac(6')-Ib-cr5	blaOXA-1			blaCTX-M-15
	ERR2861373	pmrB_Y358N	blaCMY-42,blaEC-15*	acrF*,mdtM*		gyrA_D87N,gyrA_S83L,parC_S80I,parE_S458A	glpT_E448K								tet(A)	aac(6')-Ib-cr5	blaOXA-1
	SRR10188435	pmrB_Y358N	blaCMY-42,blaEC-15*	acrF*,mdtM*	ftsI_I336IPYRI	gyrA_D87N,gyrA_S83L,parC_S80I,parE_S458A	glpT_E448K		blaNDM-5	ble	sul1	aadA2	mph(A)					dfrA12
	ERR5443226	pmrB_Y358N	blaEC-15*	acrF*,mdtM*		gyrA_D87N,gyrA_S83L,parC_S80I,parE_S458A	glpT_E448K				sul2	aph(3'')-Ib*,aph(6)-Id			tet(A)		blaTEM-1			blaCTX-M-15
	SRR15116114	pmrB_Y358N	blaEC-15*	acrF*,mdtM*	ftsI_I336IKYRI	gyrA_D87N,gyrA_S83L,parC_S80I,parE_S458A,qnrS1	glpT_E448K	blaOXA-181					mph(A)	aac(3)-IIe	tet(A)	aac(6')-Ib-cr5	blaOXA-1			blaCTX-M-15
	SRR3982152	pmrB_Y358N	blaEC-15*	acrF*,mdtM*		gyrA_D87N,gyrA_S83L,parC_S80I,parE_S458A	glpT_E448K				sul1	aadA5	mph(A)		tet(A)	aac(6')-Ib-cr5	blaOXA-1	dfrA17		blaCTX-M-15
	SRR10127015	pmrB_Y358N	blaCMY-146,blaEC-15*	acrF*,mdtM*	ftsI_I336IKYRI	gyrA_D87N,gyrA_S83L,parC_S80I,parE_S458A	glpT_E448K						mph(A)		tet(A)
	A-CRE927-036-A29	pmrB_Y358N	blaEC-15*	acrF*,mdtM*		gyrA_D87N,gyrA_S83L,parC_S80I,parE_S458A	fosA3,glpT_E448K		blaNDM-5	ble	sul2	aadA2	mph(A)					dfrA12		blaCTX-M-14		floR			aac(3)-IVa					aph(3')-Ia
	SRR12902551	pmrB_Y358N	blaCMY-42,blaEC-15*	acrF*		gyrA_D87N,gyrA_S83L,parC_S80I,parE_S458A	glpT_E448K					aadA2,aadA5		aac(3)-IId	tet(B)	aac(6')-Ib-cr5	blaTEM-1	dfrA17						cmlA10			nfsA_R203C						ant(2'')-Ia
	DRR150676	pmrB_Y358N	blaEC-15*	acrF*,mdtM*		gyrA_D87N,gyrA_S83L,parC_S80I,parE_S458A	glpT_E448K		blaNDM-1	ble		aadA2			tet(A)	aac(6')-Ib-cr5	blaOXA-1,blaTEM-1												lnu(F)*
	SRR10188477	pmrB_Y358N	blaCMY-42,blaEC-15*	acrF*,mdtM*	ftsI_I336IPYRI	gyrA_D87N,gyrA_S83L,parC_S80I,parE_S458A	glpT_E448K		blaNDM-5	ble	sul1	aadA2	mph(A)					dfrA12
	DRR150388	pmrB_Y358N	blaEC-15*	acrF*,mdtM*		gyrA_D87N,gyrA_S83L,parC_S80I,parE_S458A	glpT_E448K		blaNDM-1	ble	sul2	aph(3'')-Ib,aph(6)-Id			tet(B)		blaTEM-1							catA1
	SRR11444981	pmrB_Y358N	blaEC-15*	acrF*,mdtM*		gyrA_D87N,gyrA_S83L,parC_S80I,parE_S458A	glpT_E448K						mph(A)	aac(3)-IIe	tet(A)	aac(6')-Ib-cr5	blaOXA-1			blaCTX-M-15
	SRR10188440	pmrB_Y358N	blaEC-15*	acrF*,mdtM*	ftsI_I336IPYRI	gyrA_D87N,gyrA_S83L,parC_S80I,parE_S458A	glpT_E448K	blaKPC-2	blaNDM-5	ble	sul1*	aadA2	mph(A)	aac(3)-IId		aac(6')-Ib-cr5	blaOXA-1,blaTEM-1	dfrA12		blaCTX-M-39			arr-3	catA1,catB3
	SRR15731884	mcr-1.1,pmrB_Y358N	blaEC-15*	acrF*,mdtM*		gyrA_D87N,gyrA_S83L,parC_S80I,parE_S458A	glpT_E448K								tet(A)		blaTEM-1
	ERR5696714	pmrB_Y358N	blaEC-15*	acrF*,mdtM*		gyrA_D87N,gyrA_S83L,parC_S80I,parE_S458A	glpT_E448K						mph(A)	aac(3)-IId	tet(B)	aac(6')-Ib-cr5	blaOXA-1			blaCTX-M-15				catA1
	ERR7420491	pmrB_Y358N	blaEC-15*	acrF*,mdtM*			glpT_E448K			sat2	sul2	aadA1,aph(3'')-Ib,aph(6)-Id			tet(A)		blaTEM-1	dfrA1				floR*
	ERR712587	pmrB_Y358N	blaEC-15*	acrF*,mdtM*		gyrA_D87N,gyrA_S83L,parC_S80I,parE_S458A	glpT_E448K				sul2	aph(3'')-Ib,aph(6)-Id	mph(A)	aac(3)-IIe	tet(A)	aac(6')-Ib-cr5	blaOXA-1			blaCTX-M-15
	SRR8095656	pmrB_Y358N	blaEC-15*	acrF*,mdtM*			glpT_E448K				sul2	aph(3'')-Ib,aph(6)-Id			tet(B)
	SRR8776587	pmrB_Y358N	blaEC-15*	acrF*,mdtM*			glpT_E448K
	SRR958486	pmrB_Y358N	blaEC-15*	acrF*,mdtM*			glpT_E448K								tet(A)															aph(3')-Ia
	SRR15732125	mcr-1.1,pmrB_Y358N	blaEC-15*	acrF*,mdtM*		gyrA_D87N,gyrA_S83L,parC_S80I,parE_S458A	glpT_E448K				sul2	aph(3'')-Ib,aph(6)-Id	mph(A)	aac(3)-IId								floR*								aph(3')-Ia
	DRR150603	pmrB_Y358N	blaEC-15*	acrF*,mdtM*		gyrA_D87N,gyrA_S83L,parC_S80I,parE_S458A,qnrB1	glpT_E448K		blaNDM-1	ble	sul2	aph(3'')-Ib,aph(6)-Id	mph(A)	aac(6')-Ib	tet(D)				rmtF1	blaSHV-12			arr-2	catB
	SRR9160176	pmrB_Y358N	blaEC-15*	acrF*,mdtM*			glpT_E448K
	SRR15116304	pmrB_Y358N	blaCMY-42,blaEC-15*	acrF*		gyrA_D87N,gyrA_S83L,parC_S80I,parE_S458A,qnrS1	glpT_E448K	blaOXA-484			sul2	aadA5,aph(3'')-Ib,aph(6)-Id	mph(A)	aac(3)-IId	tet(B)		blaTEM-1	dfrA17									nfsA_R203C
	SRR7304442	pmrB_Y358N	blaEC-15*	acrF*,mdtM*			glpT_E448K					aph(3'')-Ib,aph(6)-Id			tet(B)		blaTEM-1													aph(3')-Ia
	ERR712635	pmrB_Y358N	blaEC-15*	acrF*,mdtM*		gyrA_D87N,gyrA_S83L,parC_S80I,parE_S458A	glpT_E448K					aadA5,aph(3'')-Ib,aph(6)-Id			tet(A)	aac(6')-Ib-cr5	blaOXA-1	dfrA17		blaCTX-M-1
	ERR2935696	pmrB_Y358N	blaEC-15*	acrF*,mdtM*			glpT_E448K				sul2	aph(3'')-Ib,aph(6)-Id			tet(A)		blaTEM-1													aph(3')-Ia
	SRR6455995	pmrB_Y358N	blaCMY-42,blaEC-15*	acrF*,mdtM*		gyrA_D87N,gyrA_S83L,parC_S80I,parE_S458A	glpT_E448K								tet(A)	aac(6')-Ib-cr5	blaOXA-1,blaTEM-1
	SRR11484615	pmrB_Y358N	blaEC-15*	acrF*,mdtM*			glpT_E448K
	SRR10127140	pmrB_Y358N	blaCMY-146,blaEC-15*	acrF*,mdtM*	ftsI_I336IKYRI	gyrA_D87N,gyrA_S83L,parC_S80I,parE_S458A	glpT_E448K						mph(A)		tet(A)
	SRR14684745	pmrB_Y358N	blaEC-15*	acrF*,mdtM*		gyrA_D87N,gyrA_S83L,parC_S80I,parE_S458A	glpT_E448K													blaCTX-M-55										aph(3')-Ia
	ERR5696739	pmrB_Y358N	blaEC-15*	acrF*,mdtM*		gyrA_D87N,gyrA_S83L,parC_S80I,parE_S458A	glpT_E448K				sul2	aph(3'')-Ib,aph(6)-Id	mph(A)		tet(A)	aac(6')-Ib-cr5	blaOXA-1,blaTEM-1	dfrA14		blaCTX-M-15
	SRR13609815	pmrB_Y358N	blaEC-15*	acrF*,mdtM*		gyrA_D87N,gyrA_S83L,parC_S80I,parE_S458A	glpT_E448K				sul1,sul2	aadA1,aadA5	mph(A)		tet(A)			dfrA17,dfrA36		blaCTX-M-15		floR*											ant(2'')-Ia
	SRR12358934	pmrB_Y358N	blaEC-15*	acrF*,mdtM*		gyrA_D87N,gyrA_S83L,parC_S80I,parE_S458A,qnrS1	glpT_E448K	blaOXA-181	blaNDM-5	ble	sul1,sul2*	aadA2						dfrA12		blaSHV-12
	SRR10188462	pmrB_Y358N	blaCMY-42,blaEC-15*	acrF*,mdtM*	ftsI_I336IPYRI	gyrA_D87N,gyrA_S83L,parC_S80I,parE_S458A	glpT_E448K		blaNDM-5	ble	sul1	aadA2	mph(A)					dfrA12
	DRR122527	pmrB_Y358N	blaEC-15*	acrF*,mdtM*	ftsI_I336IKYRI	gyrA_D87N,gyrA_S83L,parC_S80I,parE_S458A	glpT_E448K		blaNDM-1	ble	sul1	aadA5	mph(A)		tet(A)	aac(6')-Ib-cr5	blaOXA-1	dfrA17		blaCTX-M-15
	SRR4035121	pmrB_Y358N	blaEC-15*	acrF*,mdtM*	ftsI_I336IKYRI	gyrA_D87N,gyrA_S83L,parC_S80I,parE_S458A	glpT_E448K						mph(A)	aac(3)-IIe	tet(A)	aac(6')-Ib-cr5	blaOXA-1			blaCTX-M-15
	SRR5470036	pmrB_Y358N	blaEC-15*	acrF*,mdtM*			glpT_E448K					aph(3'')-Ib,aph(6)-Id													aac(3)-IVa	aph(4)-Ia
	SRR10188451	pmrB_Y358N	blaCMY-42,blaEC-15*	acrF*,mdtM*	ftsI_I336IPYRI	gyrA_D87N,gyrA_S83L,parC_S80I,parE_S458A	glpT_E448K		blaNDM-5	ble	sul1	aadA2	mph(A)					dfrA12
	ERR5443064	pmrB_Y358N	blaEC-15*	acrF*,mdtM*		gyrA_D87N,gyrA_S83L,parC_S80I,parE_S458A	glpT_E448K				sul2	aadA5,aph(3'')-Ib,aph(6)-Id			tet(B)		blaTEM-1	dfrA17		blaCTX-M-15										aph(3')-Ia
	SRR14656176	pmrB_Y358N	blaCMY-42,blaEC-15*	acrF*,mdtM*	ftsI_I336IKYRI	gyrA_D87N,gyrA_S83L,parC_S80I,parE_S458A	fosA4,glpT_E448K	blaOXA-48			sul1	aadA5	mph(A)		tet(A)	aac(6')-Ib-cr5	blaOXA-1,blaTEM-1	dfrA17		blaCTX-M-15
	SRR12117970	pmrB_Y358N	blaEC-15*	acrF*,mdtM*		gyrA_D87N,gyrA_S83L,parC_S80I,parE_S458A	glpT_E448K						mph(A)	aac(3)-IIe		aac(6')-Ib-cr5	blaOXA-1			blaCTX-M-15
	SRR11688507	pmrB_Y358N	blaEC-15*	acrF*,mdtM*		gyrA_D87N,gyrA_S83L,parC_S80I,parE_S458A	glpT_E448K				sul1			aac(3)-VIa	tet(A)		blaTEM-1			blaCTX-M-15
	SRR13001404	pmrB_Y358N	blaEC-15*	acrF*,mdtM*		gyrA_D87N,gyrA_S83L,parC_S80I,parE_S458A	glpT_E448K				sul2	aph(3'')-Ib,aph(6)-Id	mph(A)	aac(3)-IIe	tet(B)	aac(6')-Ib-cr5	blaOXA-1	dfrA14		blaCTX-M-15				catA1						aph(3')-Ia
	SRR13609818	pmrB_Y358N	blaEC-15*	acrF*,mdtM*		gyrA_D87N,gyrA_S83L,parC_S80I,parE_S458A	glpT_E448K				sul1,sul2	aadA1,aadA5	mph(A)		tet(A)			dfrA17,dfrA36		blaCTX-M-15		floR*											ant(2'')-Ia
	SRR12903874	pmrB_Y358N	blaEC-15*	acrF*	ftsI_N337NYRIN	gyrA_D87N,gyrA_S83L,parC_S80I,parE_S458A	glpT_E448K		blaNDM-1	ble	sul2	aadA5,aph(3'')-Ib,aph(6)-Id	mph(A)	aac(3)-IId	tet(B)	aac(6')-Ib-cr5	blaOXA-1,blaTEM-1	dfrA17	rmtC					catB3			nfsA_R203C
	SC-181-D12	pmrB_Y358N	blaEC-15*	acrF*,mdtM*		gyrA_D87N,gyrA_S83L,parC_S80I,parE_S458A	glpT_E448K		blaNDM-5	ble	sul1,sul2	aadA5,aph(3'')-Ib,aph(6)-Id	mph(A)	aac(3)-IId	tet(B)		blaTEM-1	dfrA17		blaCTX-M-14				catA1
	ERR2019177	pmrB_Y358N	blaEC-15*	acrF*,mdtM*		gyrA_D87N,gyrA_S83L,parC_S80I,parE_S458A	glpT_E448K				sul1	aadA2	mph(A)		tet(A)			dfrA12		blaCTX-M-15
	SRR15732036	mcr-1.1,pmrB_Y358N	blaEC-15*	acrF*,mdtM*		gyrA_D87N,gyrA_S83L,parC_S80I,parE_S458A	glpT_E448K			bleO*	sul2	aph(3'')-Ib,aph(6)-Id			tet(B)		blaTEM-1							catA1						aph(3')-Ia
	SRR4302195	pmrB_Y358N	blaEC-15*	acrF*,mdtM*		gyrA_D87N,gyrA_S83L,parC_S80I,parE_S458A	glpT_E448K		blaNDM-1	ble	sul2,sul3	aadA1,aadA2		aac(3)-IId	tet(A)*,tet(M)*		blaTEM-1	dfrA12				floR*		cmlA1					lnu(F)	aph(3')-Ia
	SRR9017111	pmrB_Y358N	blaEC-15*	acrF*,mdtM*			glpT_E448K
	SRR10188474	pmrB_Y358N	blaCMY-42,blaEC-15*	acrF*,mdtM*	ftsI_I336IPYRI	gyrA_D87N,gyrA_S83L,parC_S80I,parE_S458A	glpT_E448K		blaNDM-5	ble	sul1	aadA2	mph(A)					dfrA12
	SRR5660163	mcr-3.5,pmrB_Y358N	blaEC-15*	acrF*,mdtM*		gyrA_D87N,gyrA_S83L,parC_S80I,parE_S458A,qnrS1	glpT_E448K				sul3	aadA1,aadA2		aac(3)-IId	tet(B)		blaTEM-1	dfrA12		blaCTX-M-55	oqxA,oqxB			catA2,cmlA1
	SRR12827480	pmrB_Y358N	blaEC-15*	acrF*,mdtM*			glpT_E448K				sul1	aadA7,aph(3'')-Ib,aph(6)-Id			tet(B)																ampC_C-11T
	SRR11901861	pmrB_Y358N	blaEC-15*	acrF*,mdtM*		gyrA_D87N,gyrA_S83L,parC_S80I,parE_S458A	glpT_E448K				sul3	aadA1			tet(A)*					blaCTX-M-55		floR
	ERR2019228	pmrB_Y358N	blaEC-15*	acrF*,mdtM*		gyrA_D87N,gyrA_S83L,parC_S80I,parE_S458A	glpT_E448K				sul1,sul2	aadA5,aph(3'')-Ib,aph(6)-Id	mph(A)	aac(3)-IId	tet(B)	aac(6')-Ib-cr5	blaOXA-1,blaTEM-1	dfrA17		blaCTX-M-15
	SRR14854327	pmrB_Y358N	blaCMY-2,blaEC-15*	acrF*,mdtM*		gyrA_D87N,gyrA_S83L,parC_S80I,parE_S458A	glpT_E448K				sul1	aadA5	mph(A)		tet(A)			dfrA17
	SRR13158543	pmrB_Y358N	blaEC-15*	acrF*,mdtM*		gyrA_D87N,gyrA_S83L,parC_S80I,parE_S458A	glpT_E448K		blaNDM-5	ble	sul1	aadA5	mph(A)		tet(B)	aac(6')-Ib-cr5	blaOXA-1	dfrA17		blaCTX-M-15
	SRR10188439	pmrB_Y358N	blaCMY-42,blaEC-15*	acrF*,mdtM*	ftsI_I336IPYRI	gyrA_D87N,gyrA_S83L,parC_S80I,parE_S458A	glpT_E448K		blaNDM-5	ble	sul1	aadA2	mph(A)					dfrA12
	SRR11454383	pmrB_Y358N	blaEC-15*	acrF*,mdtM*		gyrA_D87N,gyrA_S83L,parC_S80I,parE_S458A	glpT_E448K				sul1	aadA1			tet(A)			dfrA1		blaCTX-M-15,blaTEM-52									lnu(F)
	ERR1971770	pmrB_Y358N	blaCMY-42,blaEC-15*	acrF*		gyrA_D87N,gyrA_S83L,parC_S80I,parE_S458A	glpT_E448K				sul2	aadA5,aph(3'')-Ib,aph(6)-Id	mph(A)	aac(3)-IId	tet(B)	aac(6')-Ib-cr5	blaOXA-1,blaTEM-1	dfrA17						catB3			nfsA_R203C
	ERR5696715	pmrB_Y358N	blaEC-15*	acrF*,mdtM*		gyrA_D87N,gyrA_S83L,parC_S80I,parE_S458A	glpT_E448K						mph(A)	aac(3)-IId	tet(B)	aac(6')-Ib-cr5	blaOXA-1			blaCTX-M-15				catA1
	SRR7716575	pmrB_Y358N	blaCMY-166,blaEC-15*	acrF*,mdtM*		gyrA_D87N,gyrA_S83L,parC_S80I,parE_S458A,qnrS1	glpT_E448K		blaNDM-5	ble	sul2	aadA2*,aph(3'')-Ib*	erm(B)*		tet(A)*		blaTEM-1	dfrA14		blaCTX-M-55		floR*	arr-2	cmlA5					lnu(F)
	SRR12495205	pmrB_Y358N	blaEC-15*	acrF*,mdtM*			glpT_E448K
	ERR3393317	pmrB_Y358N	blaEC-15*	acrF*,mdtM*		gyrA_D87N,gyrA_S83L,parC_S80I,parE_S458A	glpT_E448K				sul1	aadA5	mph(A)		tet(A)	aac(6')-Ib-cr5	blaOXA-1	dfrA17		blaCTX-M-15
	SRR10112531	pmrB_Y358N	blaEC-15*	acrF*,mdtM*		gyrA_D87N,gyrA_S83L,parC_S80I,parE_S458A	glpT_E448K							aac(3)-IIe		aac(6')-Ib-cr5	blaOXA-1			blaCTX-M-15
	SRR15047209	pmrB_Y358N	blaEC-15*	acrF*,mdtM*	ftsI_I336IKYRI	gyrA_D87N,gyrA_S83L,parC_S80I,parE_S458A	glpT_E448K		blaNDM-5	ble	sul1,sul2*	aadA2	mph(A)		tet(A)		blaTEM-1	dfrA12	rmtB1
	SRR8737989	pmrB_Y358N	blaEC-15*	acrF*,mdtM*		qnrS1	glpT_E448K				sul3				tet(A)*		blaTEM-1	dfrA14
	ERR5696716	pmrB_Y358N	blaEC-15*	acrF*,mdtM*		gyrA_D87N,gyrA_S83L,parC_S80I,parE_S458A	glpT_E448K						mph(A)	aac(3)-IId	tet(B)	aac(6')-Ib-cr5	blaOXA-1			blaCTX-M-15				catA1
	ERR2639269	pmrB_Y358N	blaCMY-42,blaEC-15*	acrF*,mdtM*	ftsI_I336IKYRI	gyrA_D87N,gyrA_S83L,parC_S80I,parE_S458A	glpT_E448K		blaNDM-4	ble	sul1	aadA2	mph(A)	aac(3)-IIe	tet(A)	aac(6')-Ib-cr5	blaOXA-1,blaTEM-1	dfrA12	rmtB1	blaCTX-M-15
	ERR2652849	pmrB_Y358N	blaCMY-42,blaEC-15*	acrF*,mdtM*	ftsI_I336IKYRI	gyrA_D87N,gyrA_S83L,parC_S80I,parE_S458A	glpT_E448K			sat2			mph(A)					dfrA1																blaTEM-190
	SRR13086322	mcr-1.1,pmrB_Y358N	blaEC-15*	mdtM*		gyrA_D87N,gyrA_S83L,parC_S80I,parE_S458A	glpT_E448K				sul2	aph(3'')-Ib,aph(6)-Id	mph(A)		tet(B)			dfrA14				floR*								aph(3')-Ia				blaTEM-176
	SRR13077256	pmrB_Y358N	blaCMY-42,blaEC-15*	acrF*,mdtM*	ftsI_I336IKYRI	gyrA_D87N,gyrA_S83L,parC_S80I,parE_S458A	glpT_E448K						mph(A)		tet(A)
	SRR10188429	pmrB_Y358N	blaCMY-42,blaEC-15*	acrF*,mdtM*	ftsI_I336IPYRI	gyrA_D87N,gyrA_S83L,parC_S80I,parE_S458A	glpT_E448K		blaNDM-5	ble	sul1	aadA2	mph(A)					dfrA12
	ERR2652845	pmrB_Y358N	blaEC-15*	acrF*,mdtM*		gyrA_D87N,gyrA_S83L,parC_S80I,parE_S458A	glpT_E448K								tet(A)	aac(6')-Ib-cr5				blaCTX-M-15
	SRR12117973	pmrB_Y358N	blaEC-15*	acrF*,mdtM*		gyrA_D87N,gyrA_S83L,parC_S80I,parE_S458A	glpT_E448K						mph(A)	aac(3)-IIe		aac(6')-Ib-cr5	blaOXA-1			blaCTX-M-15
	SRR10188458	pmrB_Y358N	blaCMY-42,blaEC-15*	acrF*,mdtM*	ftsI_I336IPYRI	gyrA_D87N,gyrA_S83L,parC_S80I,parE_S458A	glpT_E448K		blaNDM-5	ble	sul1	aadA2	mph(A)					dfrA12
	ERR2652792	pmrB_Y358N	blaEC-15*	acrF*,mdtM*		gyrA_D87N,gyrA_S83L,parC_S80I,parE_S458A	glpT_E448K	blaOXA-181			sul1	aadA5	mph(A)	aac(3)-IIe		aac(6')-Ib-cr5	blaOXA-1	dfrA17		blaCTX-M-15
	ERR3393425	pmrB_Y358N	blaEC-15*	acrF*,mdtM*		gyrA_D87N,gyrA_S83L,parC_S80I,parE_S458A	glpT_E448K				sul1,sul2	aadA5	mph(A)		tet(A)	aac(6')-Ib-cr5	blaOXA-1	dfrA17,dfrA36		blaCTX-M-15
	SRR13577330	pmrB_Y358N	blaEC-15*	acrF*,mdtM*		gyrA_D87N,gyrA_S83L,parC_S80I,parE_S458A	glpT_E448K				sul1	aadA5	mph(A)	aac(3)-IIe	tet(B)*			dfrA17		blaCTX-M-15
	SRR10188466	pmrB_Y358N	blaCMY-42,blaEC-15*	acrF*,mdtM*	ftsI_I336IPYRI	gyrA_D87N,gyrA_S83L,parC_S80I,parE_S458A	glpT_E448K		blaNDM-5	ble	sul1	aadA2	mph(A)					dfrA12
	ERR2987479	pmrB_Y358N	blaEC-15*	acrF*,mdtM*			glpT_E448K				sul1	aph(3'')-Ib,aph(6)-Id			tet(B)					blaCTX-M-14										aph(3')-Ia*	ampC_C-42T
	SRR13848112	pmrB_Y358N	blaEC-15*	acrF*,mdtM*		gyrA_D87N,gyrA_S83L,parC_S80I,parE_S458A	glpT_E448K				sul2	aph(3'')-Ib,aph(6)-Id	mph(A)	aac(3)-IIe	tet(A)	aac(6')-Ib-cr5	blaOXA-1			blaCTX-M-15
	SRR3098818	pmrB_Y358N	blaEC-15*	acrF*,mdtM*		gyrA_D87N,gyrA_S83L,parC_S80I,parE_S458A	glpT_E448K				sul1		mph(A)	aac(3)-IIe	tet(A)	aac(6')-Ib-cr5	blaOXA-1
	SRR10106480	pmrB_Y358N	blaEC-15*	acrF*,mdtM*		gyrA_D87N,gyrA_S83L,parC_S80I,parE_S458A	glpT_E448K								tet(A),tet(B)	aac(6')-Ib-cr5	blaOXA-1			blaCTX-M-15				catA1
	SRR3999076	pmrB_Y358N	blaEC-15*	acrF*,mdtM*		gyrA_D87N,gyrA_S83L,parC_S80I,parE_S458A	glpT_E448K	blaKPC-2			sul1	aadA5	mph(A)		tet(A)	aac(6')-Ib-cr5	blaOXA-1	dfrA17		blaCTX-M-15
	SRR5943569	pmrB_Y358N	blaCMY-42,blaEC-15*	acrF*,mdtM*	ftsI_I336IPYRI	gyrA_D87N,gyrA_S83L,parC_S80I,parE_S458A	glpT_E448K						mph(A)		tet(A)					blaCTX-M-55				catA2
	SHZH8	pmrB_Y358N	blaEC-15*	acrF*,mdtM*	ftsI_I336IKYRI	gyrA_D87N,gyrA_S83L,parC_S80I,parE_S458A	glpT_E448K		blaNDM-5	ble										blaCTX-M-55										aph(3')-Ia
	E133	pmrB_Y358N	blaEC-15*	acrF*,mdtM*	ftsI_I336IKYRI	gyrA_D87N,gyrA_S83L,parC_S80I,parE_S458A	glpT_E448K		blaNDM-5	ble	sul2	aadA1,aadA2	mph(A)		tet(A)*,tet(M)*			dfrA12		blaCTX-M-14		floR*						aac(6')-Ib3		aph(3')-Ia
	ERR1971605	pmrB_Y358N	blaEC-15*	acrF*,mdtM*		gyrA_D87N,gyrA_S83L,parC_S80I,parE_S458A	glpT_E448K				sul1	aadA5	mph(A)	aac(3)-IIe	tet(B)	aac(6')-Ib-cr5	blaOXA-1	dfrA17		blaCTX-M-15
	ERR5443225	pmrB_Y358N	blaEC-15*	acrF*,mdtM*		gyrA_D87N,gyrA_S83L,parC_S80I,parE_S458A	glpT_E448K				sul2	aph(3'')-Ib*,aph(6)-Id			tet(A)		blaTEM-1			blaCTX-M-15										aph(3')-Ia
	SRR13642971	pmrB_Y358N	blaEC-15*	acrF*,mdtM*		gyrA_D87N,gyrA_S83L,parC_S80I,parE_S458A	glpT_E448K				sul3	aadA1			tet(A)*					blaCTX-M-55		floR							lnu(F)
	SRR13000489	pmrB_Y358N	blaEC-15*	acrF*,mdtM*		gyrA_D87N,gyrA_S83L,parC_S80I,parE_S458A	glpT_E448K							aac(3)-IIe	tet(B)	aac(6')-Ib-cr5	blaOXA-1			blaCTX-M-15
	SRR10188441	pmrB_Y358N	blaEC-15*	acrF*,mdtM*	ftsI_I336IPYRI	gyrA_D87N,gyrA_S83L,parC_S80I,parE_S458A	glpT_E448K	blaKPC-2	blaNDM-5	ble	sul1*	aadA2	mph(A)	aac(3)-IId		aac(6')-Ib-cr5	blaOXA-1,blaTEM-1	dfrA12		blaCTX-M-39			arr-3	catA1,catB3
	SRR10188459	pmrB_Y358N	blaCMY-42,blaEC-15*	acrF*,mdtM*	ftsI_I336IPYRI	gyrA_D87N,gyrA_S83L,parC_S80I,parE_S458A	glpT_E448K		blaNDM-5	ble	sul1	aadA2	mph(A)					dfrA12
	SRR16964819	pmrB_Y358N	blaEC-15*	acrF*,mdtM*		gyrA_D87N,gyrA_S83L,parC_S80I,parE_S458A	glpT_E448K		blaNDM-5	ble	sul2,sul3	aadA1,aadA2*		aac(3)-IId	tet(A)*,tet(M)*		blaTEM-1	dfrA12				floR*		cmlA1
	SRR8206994	pmrB_Y358N	blaCMY-2,blaEC-15*	acrF*,mdtM*		gyrA_D87N,gyrA_S83L,parC_S80I,parE_S458A	glpT_E448K				sul1	aadA5	mph(A)		tet(A)	aac(6')-Ib-cr5	blaOXA-1,blaTEM-33*	dfrA17		blaCTX-M-15
	SRR11454382	pmrB_Y358N	blaEC-15*	acrF*,mdtM*		gyrA_D87N,gyrA_S83L,parC_S80I,parE_S458A	glpT_E448K				sul1	aadA1			tet(A)			dfrA1		blaCTX-M-15									lnu(F)
	SRR9734573	pmrB_Y358N	blaCMY-42,blaEC-15*	acrF*,mdtM*	ftsI_I336IKYRI	gyrA_D87N,gyrA_S83L,parC_S80I,parE_S458A,qnrS1	glpT_E448K	blaOXA-181					erm(B)*,mph(A)							blaSHV-12
	SRR13609814	pmrB_Y358N	blaEC-15*	acrF*,mdtM*		gyrA_D87N,gyrA_S83L,parC_S80I,parE_S458A	glpT_E448K				sul1,sul2	aadA1,aadA5	mph(A)		tet(A)			dfrA17,dfrA36		blaCTX-M-15		floR*											ant(2'')-Ia
	SRR10188432	pmrB_Y358N	blaCMY-42,blaEC-15*	acrF*,mdtM*	ftsI_I336IPYRI	gyrA_D87N,gyrA_S83L,parC_S80I,parE_S458A	glpT_E448K		blaNDM-5	ble	sul1	aadA2	mph(A)					dfrA12
	ERR5443230	pmrB_Y358N	blaEC-15*	acrF*,mdtM*		gyrA_D87N,gyrA_S83L,parC_S80I,parE_S458A	glpT_E448K				sul1,sul2	aadA2,aph(3'')-Ib			tet(A)		blaTEM-1	dfrA12		blaCTX-M-15		floR*
	SRR14673665	pmrB_Y358N	blaCMY-2,blaEC-15*	acrF*,mdtM*		gyrA_D87N,gyrA_S83L,parC_S80I,parE_S458A	glpT_E448K				sul1	aadA5	mph(A)		tet(A)	aac(6')-Ib-cr5	blaOXA-1	dfrA17		blaCTX-M-15
	SRR8541407	pmrB_Y358N	blaEC-15*	acrF*,mdtM*		qnrB19,qnrS1	glpT_E448K				sul1,sul2	aadA1,aph(3'')-Ib,aph(6)-Id			tet(A)		blaTEM-1	dfrA1						catA1
	SRR13609816	pmrB_Y358N	blaEC-15*	acrF*,mdtM*		gyrA_D87N,gyrA_S83L,parC_S80I,parE_S458A	glpT_E448K				sul1,sul2	aadA1,aadA5	mph(A)		tet(A)			dfrA17,dfrA36		blaCTX-M-15		floR*											ant(2'')-Ia
	SRR4065662	pmrB_Y358N	blaEC-15*	acrF*,mdtM*		gyrA_D87N,gyrA_S83L,parC_S80I,parE_S458A	glpT_E448K	blaKPC-3				aadA1					blaOXA-9			blaCTX-M-15							nfsA_R203C	aac(6')-Ib
