# Supplementary material for: Global emergence of a hypervirulent carbapenem-resistant Escherichia coli ST410 clone
Source: Nat Commun. 2024 Jan 12;15:494. doi: 10.1038/s41467-023-43854-3 (PMC10786849; doi:10.1038/s41467-023-43854-3)
Supplement: Supplementary file 8 — Supplementary Data 5 [file 41467_2023_43854_MOESM8_ESM.xlsx]

## Sheet: Sheet1
Supplementary Data 5: Pairwise core genome SNP distance (excluding recombination regions) for isolates of the B4/H24RxC and the B5/H24RxC MDR clones
Clones	snp-dists 0.8.2	18_11	18_13	18_15	18_21	18_25	18_26	18_29	18_4	19_12	19_13	19_14	19_15	19_17	19_18	19_21	19_3	19_6	19_7	19_8	19_9	20_1	20_10	20_11	20_12	20_13	20_14	20_15	20_16	20_17	20_18	20_19	20_2	20_20	20_21	20_22	20_23	20_24	20_25	20_26	20_27	20_28	20_29	20_3	20_30	20_4	20_5	20_8	20_9
B5/H24RxC	18_11	0	7	3	1	5	2	1	37	3	0	2	3	3	11	5	1	2	11	1	0	44	52	53	51	48	50	46	49	46	52	50	48	2	58	56	48	56	53	48	51	50	58	46	45	46	46	46	45
B5/H24RxC	18_13	7	0	6	6	8	7	7	34	8	6	7	8	8	16	10	6	8	15	6	6	41	49	50	48	45	47	43	46	43	49	47	45	7	55	53	45	53	50	45	48	47	55	43	42	43	43	43	42
B5/H24RxC	18_15	3	6	0	2	4	3	3	36	4	2	3	4	4	12	6	2	4	11	2	2	43	51	52	50	47	49	45	48	45	51	49	47	3	57	55	47	55	52	47	50	49	57	45	44	45	45	45	44
B5/H24RxC	18_21	1	6	2	0	4	1	1	36	2	0	1	2	2	10	4	0	2	11	0	0	43	51	52	50	47	49	45	48	45	51	49	47	1	57	55	47	55	52	47	50	49	57	45	44	45	45	45	44
B5/H24RxC	18_25	5	8	4	4	0	5	5	38	6	4	5	6	6	14	8	4	6	8	3	4	45	53	54	52	49	51	47	50	47	53	50	49	5	59	57	49	57	54	49	52	51	59	47	46	46	47	47	46
B5/H24RxC	18_26	2	7	3	1	5	0	2	37	3	1	2	3	3	11	5	1	3	12	1	1	44	52	53	51	48	50	46	49	46	52	50	48	2	58	56	48	56	53	48	51	50	58	46	45	46	46	46	45
B5/H24RxC	18_29	1	7	3	1	5	2	0	36	3	1	2	3	3	11	5	1	1	12	1	1	44	52	53	51	48	50	46	49	46	52	50	48	2	58	56	48	56	53	48	51	50	58	46	45	46	46	46	45
B5/H24RxC	18_4	37	34	36	36	38	37	36	0	37	34	36	37	37	45	39	36	37	46	35	35	27	35	36	34	31	33	29	32	29	35	33	31	36	41	39	31	39	36	31	34	33	41	29	28	29	29	29	28
B5/H24RxC	19_12	3	8	4	2	6	3	3	37	0	2	3	4	4	11	6	2	4	13	2	2	44	52	53	51	48	50	46	49	46	52	50	48	3	58	56	48	56	53	48	51	50	58	46	45	46	46	46	45
B5/H24RxC	19_13	0	6	2	0	4	1	1	34	2	0	1	2	2	9	4	0	2	11	0	0	42	50	51	49	46	48	44	47	44	50	48	46	1	56	54	46	54	51	46	49	48	56	44	43	44	44	44	43
B5/H24RxC	19_14	2	7	3	1	5	2	2	36	3	1	0	3	3	10	5	1	3	12	1	1	43	51	52	50	47	49	45	48	45	51	49	47	2	57	55	47	55	52	47	50	49	57	45	44	45	45	45	44
B5/H24RxC	19_15	3	8	4	2	6	3	3	37	4	2	3	0	4	16	2	2	4	13	2	2	44	52	53	51	48	50	46	49	46	52	50	48	4	58	56	48	56	53	48	51	50	58	46	45	46	46	46	45
B5/H24RxC	19_17	3	8	4	2	6	3	3	37	4	2	3	4	0	11	6	2	4	13	2	2	44	52	53	51	48	50	46	49	46	52	50	48	1	58	56	48	56	53	48	51	50	58	46	45	46	46	46	45
B5/H24RxC	19_18	11	16	12	10	14	11	11	45	11	9	10	16	11	0	13	10	12	21	9	9	53	60	62	60	57	65	61	58	55	61	65	57	12	66	66	56	66	61	57	60	59	66	55	54	55	61	55	60
B5/H24RxC	19_21	5	10	6	4	8	5	5	39	6	4	5	2	6	13	0	4	6	15	4	4	46	54	55	53	50	52	48	51	48	54	52	50	5	60	58	50	58	55	50	53	52	60	48	47	48	48	48	47
B5/H24RxC	19_3	1	6	2	0	4	1	1	36	2	0	1	2	2	10	4	0	2	11	0	0	43	51	52	50	47	49	45	48	45	51	49	47	1	57	55	47	55	52	47	50	49	57	45	44	45	45	45	44
B5/H24RxC	19_6	2	8	4	2	6	3	1	37	4	2	3	4	4	12	6	2	0	13	2	2	45	53	54	52	49	51	47	50	47	53	51	49	3	59	57	49	57	54	49	52	51	59	47	46	47	47	47	46
B5/H24RxC	19_7	11	15	11	11	8	12	12	46	13	11	12	13	13	21	15	11	13	0	11	11	54	62	61	59	56	60	54	59	56	60	60	58	12	66	64	58	64	61	58	59	58	66	56	55	56	54	54	55
B5/H24RxC	19_8	1	6	2	0	3	1	1	35	2	0	1	2	2	9	4	0	2	11	0	0	42	50	51	49	46	48	44	47	44	50	48	46	1	56	54	46	54	51	46	49	48	56	44	43	44	44	44	43
B5/H24RxC	19_9	0	6	2	0	4	1	1	35	2	0	1	2	2	9	4	0	2	11	0	0	42	50	51	49	46	48	44	47	44	50	48	46	1	56	54	46	54	51	46	49	48	56	44	43	44	44	44	43
B5/H24RxC	20_1	44	41	43	43	45	44	44	27	44	42	43	44	44	53	46	43	45	54	42	42	0	10	11	9	6	8	5	7	4	10	8	6	43	16	14	6	15	11	6	9	8	16	4	3	4	4	4	3
B5/H24RxC	20_10	52	49	51	51	53	52	52	35	52	50	51	52	52	60	54	51	53	62	50	50	10	0	15	13	14	12	13	11	8	14	12	14	50	20	18	4	19	15	14	13	12	20	12	7	12	8	12	7
B5/H24RxC	20_11	53	50	52	52	54	53	53	36	53	51	52	53	53	62	55	52	54	61	51	51	11	15	0	8	15	9	14	12	9	9	13	15	52	5	11	11	12	0	15	14	3	5	13	8	13	9	13	8
B5/H24RxC	20_12	51	48	50	50	52	51	51	34	51	49	50	51	51	60	53	50	52	59	49	49	9	13	8	0	13	7	12	10	7	3	11	13	50	13	11	9	12	8	13	12	5	13	11	6	11	7	11	6
B5/H24RxC	20_13	48	45	47	47	49	48	48	31	48	46	47	48	48	57	50	47	49	56	46	46	6	14	15	13	0	12	5	11	8	14	12	10	47	20	18	10	19	15	10	13	12	20	6	7	6	8	6	7
B5/H24RxC	20_14	50	47	49	49	51	50	50	33	50	48	49	50	50	65	52	49	51	60	48	48	8	12	9	7	12	0	11	9	6	8	10	12	51	14	12	8	13	9	12	11	6	14	10	5	10	6	10	5
B5/H24RxC	20_15	46	43	45	45	47	46	46	29	46	44	45	46	46	61	48	45	47	54	44	44	5	13	14	12	5	11	0	10	7	13	11	9	47	19	17	9	18	14	9	12	11	19	5	6	5	7	5	6
B5/H24RxC	20_16	49	46	48	48	50	49	49	32	49	47	48	49	49	58	51	48	50	59	47	47	7	11	12	10	11	9	10	0	3	11	3	11	48	17	15	6	16	12	11	8	9	17	9	4	9	5	9	4
B5/H24RxC	20_17	46	43	45	45	47	46	46	29	46	44	45	46	46	55	48	45	47	56	44	44	4	8	9	7	8	6	7	3	0	8	4	8	45	14	12	4	13	9	8	5	6	14	6	1	6	2	6	1
B5/H24RxC	20_18	52	49	51	51	53	52	52	35	52	50	51	52	52	61	54	51	53	60	50	50	10	14	9	3	14	8	13	11	8	0	12	14	51	14	12	10	13	9	14	13	6	14	12	7	12	8	12	7
B5/H24RxC	20_19	50	47	49	49	50	50	50	33	50	48	49	50	50	65	52	49	51	60	48	48	8	12	13	11	12	10	11	3	4	12	0	12	51	18	16	7	17	13	12	9	10	18	10	5	10	6	10	5
B5/H24RxC	20_2	48	45	47	47	49	48	48	31	48	46	47	48	48	57	50	47	49	58	46	46	6	14	15	13	10	12	9	11	8	14	12	0	47	20	18	10	19	15	8	13	12	20	8	7	8	8	8	7
B5/H24RxC	20_20	2	7	3	1	5	2	2	36	3	1	2	4	1	12	5	1	3	12	1	1	43	50	52	50	47	51	47	48	45	51	51	47	0	56	56	47	56	52	47	50	49	56	45	44	45	47	45	46
B5/H24RxC	20_21	58	55	57	57	59	58	58	41	58	56	57	58	58	66	60	57	59	66	56	56	16	20	5	13	20	14	19	17	14	14	18	20	56	0	16	16	17	5	20	19	8	0	18	13	18	14	18	13
B5/H24RxC	20_22	56	53	55	55	57	56	56	39	56	54	55	56	56	66	58	55	57	64	54	54	14	18	11	11	18	12	17	15	12	12	16	18	56	16	0	14	3	11	18	17	8	16	16	11	16	12	16	11
B5/H24RxC	20_23	48	45	47	47	49	48	48	31	48	46	47	48	48	56	50	47	49	58	46	46	6	4	11	9	10	8	9	6	4	10	7	10	47	16	14	0	15	11	10	9	8	16	8	3	8	4	8	3
B5/H24RxC	20_24	56	53	55	55	57	56	56	39	56	54	55	56	56	66	58	55	57	64	54	54	15	19	12	12	19	13	18	16	13	13	17	19	56	17	3	15	0	12	19	18	9	17	17	12	17	13	17	12
B5/H24RxC	20_25	53	50	52	52	54	53	53	36	53	51	52	53	53	61	55	52	54	61	51	51	11	15	0	8	15	9	14	12	9	9	13	15	52	5	11	11	12	0	15	14	3	5	13	8	13	9	13	8
B5/H24RxC	20_26	48	45	47	47	49	48	48	31	48	46	47	48	48	57	50	47	49	58	46	46	6	14	15	13	10	12	9	11	8	14	12	8	47	20	18	10	19	15	0	13	12	20	8	7	8	8	8	7
B5/H24RxC	20_27	51	48	50	50	52	51	51	34	51	49	50	51	51	60	53	50	52	59	49	49	9	13	14	12	13	11	12	8	5	13	9	13	50	19	17	9	18	14	13	0	11	19	11	6	11	7	11	6
B5/H24RxC	20_28	50	47	49	49	51	50	50	33	50	48	49	50	50	59	52	49	51	58	48	48	8	12	3	5	12	6	11	9	6	6	10	12	49	8	8	8	9	3	12	11	0	8	10	5	10	6	10	5
B5/H24RxC	20_29	58	55	57	57	59	58	58	41	58	56	57	58	58	66	60	57	59	66	56	56	16	20	5	13	20	14	19	17	14	14	18	20	56	0	16	16	17	5	20	19	8	0	18	13	18	14	18	13
B5/H24RxC	20_3	46	43	45	45	47	46	46	29	46	44	45	46	46	55	48	45	47	56	44	44	4	12	13	11	6	10	5	9	6	12	10	8	45	18	16	8	17	13	8	11	10	18	0	5	2	6	2	5
B5/H24RxC	20_30	45	42	44	44	46	45	45	28	45	43	44	45	45	54	47	44	46	55	43	43	3	7	8	6	7	5	6	4	1	7	5	7	44	13	11	3	12	8	7	6	5	13	5	0	5	1	5	0
B5/H24RxC	20_4	46	43	45	45	46	46	46	29	46	44	45	46	46	55	48	45	47	56	44	44	4	12	13	11	6	10	5	9	6	12	10	8	45	18	16	8	17	13	8	11	10	18	2	5	0	6	2	5
B5/H24RxC	20_5	46	43	45	45	47	46	46	29	46	44	45	46	46	61	48	45	47	54	44	44	4	8	9	7	8	6	7	5	2	8	6	8	47	14	12	4	13	9	8	7	6	14	6	1	6	0	6	1
B5/H24RxC	20_8	46	43	45	45	47	46	46	29	46	44	45	46	46	55	48	45	47	54	44	44	4	12	13	11	6	10	5	9	6	12	10	8	45	18	16	8	17	13	8	11	10	18	2	5	2	6	0	5
B5/H24RxC	20_9	45	42	44	44	46	45	45	28	45	43	44	45	45	60	47	44	46	55	43	43	3	7	8	6	7	5	6	4	1	7	5	7	46	13	11	3	12	8	7	6	5	13	5	0	5	1	5	0
B5/H24RxC	922-HS020-A41	45	42	44	44	46	45	45	28	45	43	44	45	45	58	47	44	46	53	43	43	34	42	43	41	38	40	37	39	36	42	40	38	46	48	46	36	47	43	38	41	40	48	36	35	36	36	36	35
B5/H24RxC	922-HS021-A42	45	42	44	44	46	45	45	28	45	43	44	45	45	53	47	44	46	53	43	43	35	43	44	42	39	41	36	40	37	43	41	39	44	49	47	37	46	44	39	42	41	49	37	36	37	37	37	36
B5/H24RxC	922-HS022-A43	46	43	45	45	47	46	46	29	46	44	45	46	46	54	48	45	47	54	44	44	36	44	45	43	40	42	37	41	38	44	42	40	45	50	48	37	47	45	40	43	42	50	38	37	38	38	38	37
B5/H24RxC	922-HS023-A44	50	47	49	49	51	50	50	33	50	48	49	50	50	58	52	49	51	58	48	48	40	48	49	47	44	46	41	45	42	48	46	44	49	54	52	42	51	49	44	47	46	54	42	41	42	42	42	41
B5/H24RxC	922-HS024-A45	45	42	44	44	46	45	45	28	45	43	44	45	45	53	47	44	46	53	43	43	35	43	44	42	39	41	36	40	37	43	41	39	44	49	47	37	46	44	39	42	41	49	37	36	37	37	37	36
B5/H24RxC	922-HS025-A46	48	45	47	47	49	48	48	31	48	46	47	48	48	56	50	47	49	54	46	46	38	46	47	45	42	44	39	43	40	46	44	42	47	52	50	40	49	47	42	45	44	52	40	39	40	40	40	39
B5/H24RxC	922-HS027-A48	45	42	44	44	46	45	45	28	45	43	44	45	45	53	47	44	46	53	43	43	35	43	44	42	39	41	36	40	37	43	41	39	44	49	47	37	46	44	39	42	41	49	37	36	37	37	37	36
B5/H24RxC	922-HS028-B01_S2	45	42	44	44	46	45	45	28	45	43	44	45	45	53	47	44	46	53	43	43	35	43	44	42	39	41	36	40	37	43	41	39	44	49	47	37	46	44	39	42	41	49	37	36	37	37	37	36
B5/H24RxC	922-HS032-B05_S6	56	53	55	55	57	56	56	39	56	54	55	56	56	65	58	55	57	66	54	54	25	33	34	32	29	31	28	30	27	33	31	29	55	39	37	28	38	34	29	32	31	39	27	26	27	27	27	26
B5/H24RxC	922-HS045-B18_S19	60	57	59	59	61	60	60	43	60	58	59	60	60	69	62	59	61	70	58	58	44	51	53	51	48	50	47	49	46	52	50	48	59	57	56	48	57	53	48	51	50	57	46	45	46	46	46	45
B5/H24RxC	922-HS047-B20_S21	47	44	46	46	48	47	47	30	47	45	46	47	47	56	49	46	48	57	45	45	31	39	40	38	35	37	34	36	33	39	37	35	46	45	43	35	44	40	35	38	37	45	33	32	33	33	33	32
B5/H24RxC	922-HS049-B22_S23	54	51	53	53	55	54	54	37	54	52	53	54	54	63	56	53	55	64	52	52	38	46	47	45	42	44	41	43	40	46	44	42	53	52	50	42	51	47	42	45	44	52	40	39	40	40	40	39
B5/H24RxC	922-HS050-B23_S24	59	56	58	58	60	59	59	42	59	57	58	59	59	68	61	58	60	69	57	57	43	51	52	50	47	49	46	48	45	51	49	47	58	57	55	47	56	52	47	50	49	57	45	44	45	45	45	44
B5/H24RxC	A-CRE927-002-A02	61	58	60	60	62	61	61	46	60	58	59	60	60	70	64	60	62	69	58	58	42	49	51	49	46	48	45	47	44	50	48	46	61	55	55	46	56	53	46	49	48	55	44	43	44	44	44	43
B5/H24RxC	A-CRE927-029-A26	53	50	52	52	54	53	53	36	53	51	52	53	53	62	55	52	54	63	51	51	11	15	16	14	15	13	14	10	7	15	11	15	52	21	19	11	20	16	15	12	13	21	13	8	13	9	13	8
B5/H24RxC	A-CRE927-057-A46	46	43	45	45	47	46	46	30	46	44	45	46	46	55	48	45	47	56	44	44	37	44	45	43	40	43	38	42	39	44	43	41	45	49	48	40	48	45	41	43	42	49	39	38	39	38	38	38
B5/H24RxC	B-CRE927-071-B12	51	48	50	50	52	51	51	34	51	49	50	51	51	60	53	50	52	61	49	49	31	39	40	38	35	37	34	36	33	39	37	35	50	45	43	33	44	40	35	38	37	45	33	32	33	33	33	32
B5/H24RxC	CRE-07F-26-D40_S51	56	53	55	55	57	56	56	39	56	54	55	56	56	65	58	55	57	64	54	54	46	54	55	53	50	52	48	51	48	54	52	50	55	60	58	50	58	55	50	53	52	60	48	47	48	48	48	47
B5/H24RxC	CRE-07F-35-D46	62	60	62	62	64	64	63	45	63	61	61	63	63	74	65	62	64	73	61	60	47	54	56	54	51	53	50	52	49	55	53	51	65	61	59	50	60	56	51	54	53	61	49	48	48	48	49	47
B5/H24RxC	CRE-0E8-15-B30	68	65	67	67	68	68	68	51	67	65	66	67	67	76	69	67	69	78	65	65	58	66	67	65	62	64	59	63	60	66	64	62	65	72	70	62	69	67	62	65	64	72	60	59	60	60	60	59
B5/H24RxC	CRE-36B-52-Re-A10	97	94	96	96	98	97	97	80	97	95	96	97	97	104	99	96	98	107	95	95	77	85	86	84	81	83	80	82	79	85	83	81	95	91	89	78	90	86	81	84	83	91	79	78	79	78	79	78
B5/H24RxC	DRR122457	50	47	49	49	50	51	50	33	50	48	49	50	50	70	52	49	51	60	48	48	39	47	48	46	43	45	42	44	41	47	44	43	56	53	51	43	52	48	43	46	45	53	41	40	41	41	41	40
B5/H24RxC	DRR122531	32	29	31	31	32	32	32	15	32	30	31	32	32	41	34	31	33	42	30	30	22	30	31	29	26	28	24	27	24	30	28	26	31	36	34	26	34	31	26	29	28	36	24	23	24	24	24	23
B5/H24RxC	DRR122550	47	44	46	46	48	47	47	32	47	45	46	47	47	56	51	46	48	55	45	45	36	43	45	43	40	42	39	41	38	44	42	40	48	49	48	40	49	47	40	43	42	49	38	37	38	38	38	37
B5/H24RxC	DRR122563	36	33	35	35	37	36	36	19	36	34	35	36	36	51	38	35	37	46	34	34	26	34	35	33	30	32	28	30	28	34	31	30	37	40	38	29	38	35	30	33	32	40	28	27	28	28	28	27
B5/H24RxC	DRR122565	38	35	37	37	39	38	38	21	38	36	37	38	38	53	40	37	39	48	36	36	28	36	37	35	32	34	30	32	30	36	33	32	39	42	40	31	40	37	32	35	34	42	30	29	30	30	30	29
B5/H24RxC	DRR150406	34	31	33	33	35	34	34	17	34	32	33	34	34	49	36	33	35	44	32	32	24	32	33	31	28	30	26	29	26	32	29	28	35	38	36	28	36	33	28	31	30	38	26	25	26	26	26	25
B5/H24RxC	DRR150407	34	31	33	33	35	34	34	17	34	32	33	34	34	43	36	33	35	44	32	32	24	32	33	31	28	30	26	29	26	32	29	28	33	38	36	28	36	33	28	31	30	38	26	25	26	26	26	25
B5/H24RxC	DRR150415	41	38	40	40	42	41	41	24	41	39	40	41	41	50	43	40	42	51	39	39	31	39	40	38	35	37	33	36	33	39	37	35	40	45	43	35	43	40	35	38	37	45	33	32	33	33	33	32
B5/H24RxC	DRR150416	41	38	40	40	42	41	41	24	41	39	40	41	41	50	43	40	42	51	39	39	31	39	40	38	35	37	33	36	33	39	37	35	40	45	43	35	43	40	35	38	37	45	33	32	33	33	33	32
B5/H24RxC	DRR150417	41	38	40	40	42	41	41	24	41	39	40	41	41	50	43	40	42	51	39	39	31	39	40	38	35	37	33	36	33	39	37	35	40	45	43	35	43	40	35	38	37	45	33	32	33	33	33	32
B5/H24RxC	DRR150419	50	48	50	50	51	52	51	34	51	49	50	50	51	71	53	50	51	61	49	48	40	48	49	47	44	46	43	45	42	47	45	44	57	54	52	42	53	49	44	47	46	54	42	40	41	42	42	41
B5/H24RxC	DRR150423	34	31	33	33	35	34	34	17	33	31	32	33	33	43	35	33	35	44	31	31	24	32	33	31	28	30	26	29	26	32	30	28	32	38	36	26	36	33	28	31	30	38	26	25	26	26	26	25
B5/H24RxC	DRR150451	63	61	63	63	64	65	64	49	64	62	63	63	64	84	68	63	64	74	62	61	53	61	62	60	57	59	56	58	55	60	59	57	72	67	65	56	66	64	57	60	59	67	55	53	54	55	55	54
B5/H24RxC	DRR150460	45	42	44	44	46	45	45	28	45	43	44	45	45	60	47	44	46	55	43	43	35	43	44	42	39	41	37	39	37	43	40	39	46	49	47	38	47	44	39	42	41	49	37	36	37	37	37	36
B5/H24RxC	DRR150473	41	38	40	40	42	41	41	24	40	38	39	40	40	50	42	40	42	49	38	38	31	39	40	38	35	37	33	36	33	39	37	35	39	45	43	35	43	40	35	38	37	45	33	32	33	33	33	32
B5/H24RxC	DRR150490	41	38	40	40	42	41	41	24	40	38	39	40	40	58	42	40	42	51	38	38	31	39	40	38	35	37	33	36	33	39	37	35	43	45	43	35	43	40	35	38	37	45	33	32	33	33	33	32
B5/H24RxC	DRR150491	41	38	40	40	42	41	41	24	40	38	39	40	40	50	42	40	42	51	38	38	31	39	40	38	35	37	33	36	33	39	37	35	39	45	43	35	43	40	35	38	37	45	33	32	33	33	33	32
B5/H24RxC	DRR150496	45	42	44	44	46	45	45	28	44	42	43	44	44	54	46	44	46	55	42	42	35	43	44	42	39	41	37	40	37	43	41	39	43	49	47	39	47	44	39	42	41	49	37	36	37	37	37	36
B5/H24RxC	DRR150497	39	36	38	38	40	39	39	22	39	37	38	39	39	48	41	38	40	49	37	37	23	31	32	30	27	29	26	28	25	31	29	27	38	37	35	26	36	32	27	30	29	37	25	24	25	25	25	24
B5/H24RxC	DRR150498	42	39	41	41	43	42	42	25	41	39	40	41	41	51	43	41	43	52	39	39	32	40	41	39	36	38	34	37	34	40	38	36	40	46	44	35	44	41	36	39	38	46	34	33	34	34	34	33
B5/H24RxC	DRR150515	44	41	43	43	45	44	43	27	43	41	41	43	43	60	45	43	45	54	41	41	34	42	43	41	38	40	36	39	36	42	40	38	46	48	46	38	46	43	38	40	40	48	36	35	36	36	35	35
B5/H24RxC	DRR150518	42	39	41	41	43	42	42	25	42	40	41	42	42	57	44	41	43	52	40	40	32	40	41	39	36	38	34	36	34	40	37	36	43	46	44	35	44	41	36	39	38	46	34	33	34	34	34	33
B5/H24RxC	DRR150520	43	40	42	42	44	43	43	26	43	41	42	43	43	58	45	42	44	53	41	41	33	41	42	40	37	39	35	37	35	41	38	37	44	47	45	36	45	42	37	40	39	47	35	34	35	35	35	34
B5/H24RxC	DRR150521	48	45	47	47	49	48	48	31	48	46	47	48	48	63	50	47	49	58	46	46	38	46	47	45	42	44	40	42	40	46	43	42	49	52	50	41	50	47	42	45	44	52	40	39	40	40	40	39
B5/H24RxC	DRR150524	40	37	39	39	41	40	40	23	39	37	38	39	39	48	40	39	41	50	37	37	30	38	39	37	34	36	32	35	32	38	35	34	37	44	42	32	42	39	34	37	36	44	32	31	32	32	32	31
B5/H24RxC	DRR150528	44	41	43	43	45	44	44	27	44	42	43	44	44	59	46	43	45	54	42	42	34	42	43	41	38	40	36	38	36	42	39	38	45	48	46	37	46	43	38	41	40	48	36	35	36	36	36	35
B5/H24RxC	DRR150531	41	38	40	40	42	41	41	24	41	39	40	41	41	49	43	40	42	51	39	39	31	39	40	38	35	37	33	36	33	39	36	35	40	45	43	34	43	40	35	38	37	45	33	32	33	33	33	32
B5/H24RxC	DRR150536	37	34	36	36	38	37	37	20	37	35	36	37	37	46	39	36	38	47	35	35	27	35	36	34	31	33	29	32	29	35	33	31	36	41	39	31	39	36	31	34	33	41	29	28	29	29	29	28
B5/H24RxC	DRR150538	37	34	36	36	38	37	37	20	37	35	36	37	37	46	39	36	38	47	35	35	27	35	36	34	31	33	29	32	29	35	33	31	36	41	39	31	39	36	31	34	33	41	29	28	29	29	29	28
B5/H24RxC	DRR150553	32	29	31	31	32	32	32	15	32	30	31	32	32	41	34	31	33	42	30	30	22	30	31	29	26	28	24	27	24	30	28	26	31	36	34	25	34	31	26	29	28	36	24	23	24	24	24	23
B5/H24RxC	DRR150554	45	43	45	45	46	47	46	29	46	44	45	45	46	66	48	45	46	54	44	43	35	43	44	42	39	41	38	40	37	42	41	39	52	49	47	37	48	44	39	42	41	49	37	35	36	37	37	36
B5/H24RxC	DRR150556	44	41	43	43	45	44	44	27	43	41	42	43	43	53	45	43	45	54	41	41	34	42	43	41	38	40	36	39	36	42	40	38	42	48	46	38	46	43	38	41	40	48	36	35	36	36	36	35
B5/H24RxC	DRR150567	47	44	46	46	48	47	47	30	46	44	45	46	46	56	48	46	48	57	44	44	36	44	45	43	40	42	39	41	38	44	41	40	45	50	48	40	49	45	40	43	42	50	38	37	38	38	38	37
B5/H24RxC	DRR150582	48	45	47	47	49	48	48	31	48	46	47	48	48	56	50	47	49	58	46	46	38	46	47	45	42	44	40	43	40	46	43	42	47	52	50	40	50	47	42	45	44	52	40	39	40	40	40	39
B5/H24RxC	DRR150585	46	43	45	45	47	46	46	29	46	44	45	46	46	60	48	45	47	56	44	44	36	44	45	43	40	42	38	40	38	44	41	40	46	50	48	39	48	45	40	43	42	50	38	37	38	38	38	37
B5/H24RxC	DRR150586	42	39	41	41	43	42	42	25	42	40	41	42	42	57	44	41	43	52	40	40	32	40	41	39	36	38	34	36	34	40	36	36	43	46	44	35	44	41	36	39	38	46	34	33	34	34	34	33
B5/H24RxC	DRR150613	41	39	41	41	42	42	42	25	42	40	41	41	42	51	44	41	42	52	40	39	31	39	40	38	35	37	34	36	33	38	37	35	41	45	43	34	44	40	35	38	37	45	33	31	32	33	33	32
B5/H24RxC	DRR150614	50	47	49	49	51	50	50	33	50	48	49	50	50	65	52	49	51	60	48	48	40	48	49	47	44	46	41	44	42	48	45	44	51	54	52	43	51	49	44	47	46	54	42	41	42	42	42	41
B5/H24RxC	DRR150625	45	42	44	44	46	45	45	28	43	41	42	43	43	58	45	44	46	55	41	41	35	43	44	42	39	41	37	39	37	43	40	39	43	49	47	39	47	44	39	42	41	49	37	36	37	37	37	36
B5/H24RxC	DRR150630	48	46	48	48	49	50	49	34	49	47	48	48	49	69	53	48	49	59	47	46	38	46	47	45	42	44	41	43	40	45	44	42	57	52	50	41	51	49	42	45	44	52	40	38	39	40	40	39
B5/H24RxC	DRR150640	38	35	37	37	39	38	38	21	38	36	37	38	38	53	40	37	39	48	36	36	22	30	31	29	26	28	25	27	24	30	28	26	39	36	34	25	35	31	26	29	28	36	24	23	24	24	24	23
B5/H24RxC	DRR150648	46	43	45	45	47	46	46	29	46	44	45	46	46	60	48	45	47	56	44	44	36	44	45	43	40	42	38	41	38	44	41	40	47	50	48	38	48	45	40	43	42	50	38	37	38	38	38	37
B5/H24RxC	DRR150665	49	47	49	49	50	51	50	35	50	48	49	49	50	70	54	49	50	60	48	47	39	47	48	46	43	45	42	44	41	46	44	43	58	53	51	42	52	50	43	46	45	53	41	39	40	41	41	40
B5/H24RxC	DRR150675	44	41	43	43	45	44	44	27	44	42	43	44	44	52	46	43	45	54	42	42	28	36	37	35	32	34	31	33	30	36	33	32	42	42	40	30	41	37	32	35	34	42	30	29	30	30	30	29
B5/H24RxC	DRR150680	43	40	42	42	44	43	43	26	43	41	42	43	43	58	45	42	44	53	41	41	33	41	42	40	37	39	35	37	35	41	38	37	44	47	45	36	45	42	37	40	39	47	35	34	35	35	35	34
B5/H24RxC	DRR150682	46	43	45	45	47	46	46	29	46	44	45	46	46	54	48	45	47	56	44	44	36	44	45	43	40	42	38	41	38	44	42	40	45	50	48	38	48	45	40	43	42	50	38	37	38	38	38	37
B5/H24RxC	DRR150691	41	38	40	40	42	41	41	24	41	39	40	41	41	56	43	40	42	51	39	39	31	39	40	38	35	37	33	35	33	39	36	35	42	45	43	34	43	40	35	38	37	45	33	32	33	33	33	32
B5/H24RxC	DRR150692	41	38	40	40	42	41	41	24	41	39	40	41	41	56	43	40	42	51	39	39	31	39	40	38	35	37	33	35	33	39	36	35	42	45	43	34	43	40	35	38	37	45	33	32	33	33	33	32
B5/H24RxC	DRR150694	48	45	47	50	52	48	53	31	48	49	51	51	53	56	55	52	49	61	46	51	39	50	47	45	42	47	40	45	40	46	44	42	48	52	53	41	50	47	46	45	44	57	44	39	45	40	45	39
B5/H24RxC	DRR150703	38	35	37	37	39	38	38	21	38	36	37	38	38	47	40	37	39	46	36	36	28	36	37	35	32	34	30	33	30	36	33	32	37	42	40	32	40	37	32	35	34	42	30	29	30	30	30	29
B5/H24RxC	DRR150704	51	48	50	50	52	51	51	36	50	48	49	50	50	60	54	50	52	61	48	48	40	48	49	47	44	46	43	45	42	48	46	44	51	54	52	44	53	51	44	47	46	54	42	41	42	42	42	41
B5/H24RxC	DRR150709	56	54	56	56	57	58	57	40	57	55	56	56	57	77	59	56	57	67	55	54	46	54	55	53	50	52	49	51	48	53	52	50	63	60	58	48	59	55	50	53	51	60	48	46	47	48	48	47
B5/H24RxC	DRR150717	52	50	52	52	53	54	53	36	53	51	52	52	53	73	55	52	53	63	51	50	42	50	51	49	46	48	45	47	44	49	48	46	59	56	54	44	55	51	46	49	47	56	44	42	43	44	44	43
B5/H24RxC	DRR150719	54	51	53	53	55	55	54	37	54	52	53	54	54	73	56	53	55	64	52	52	43	51	52	50	47	49	46	48	45	51	49	47	59	57	55	46	56	52	47	50	48	57	45	44	45	45	45	44
B5/H24RxC	DRR150720	40	38	40	40	42	41	41	23	41	39	40	41	41	56	43	40	42	51	39	39	31	39	40	38	35	37	33	35	33	39	36	35	42	45	43	34	43	40	35	38	37	45	33	32	33	33	33	32
B5/H24RxC	DRR150724	42	40	42	42	44	43	43	25	43	41	42	43	43	58	45	42	44	53	41	41	33	41	42	40	37	39	35	37	35	41	38	37	44	47	45	36	45	42	37	40	39	47	35	34	35	35	35	34
B5/H24RxC	DRR150725	46	43	45	45	47	46	46	29	46	44	45	46	46	54	48	45	47	56	44	44	36	44	45	43	40	42	38	41	38	44	42	40	45	50	48	38	48	45	40	43	42	50	38	37	38	38	38	37
B5/H24RxC	DRR150727	46	43	45	45	47	46	46	29	46	44	45	46	46	54	48	45	47	56	44	44	36	44	45	43	40	42	38	41	38	44	42	40	45	50	48	38	48	45	40	43	42	50	38	37	38	38	38	37
B5/H24RxC	DRR150729	42	39	41	41	43	42	42	25	42	40	41	42	42	57	44	41	43	52	40	40	32	40	41	39	36	38	34	36	34	40	37	36	43	46	44	35	44	41	36	39	38	46	34	33	34	34	34	33
B5/H24RxC	DRR150730	42	39	41	41	43	42	42	25	42	40	41	42	42	57	44	41	43	52	40	40	32	40	41	39	36	38	34	36	34	40	37	36	43	46	44	35	44	41	36	39	38	46	34	33	34	34	34	33
B5/H24RxC	DRR150752	41	38	40	40	42	41	41	24	41	39	40	41	41	50	42	40	42	51	39	39	31	39	40	38	35	37	33	36	33	39	37	35	40	45	43	33	43	40	35	38	37	45	33	32	33	33	33	32
B5/H24RxC	DRR150754	36	33	35	35	37	36	36	21	36	34	35	36	36	45	40	35	37	46	34	34	26	34	35	33	30	32	28	31	28	34	32	30	37	40	38	28	38	37	30	33	32	40	28	27	28	28	28	27
B5/H24RxC	DRR150758	51	48	50	50	52	51	51	36	51	50	51	52	51	59	55	50	53	62	50	49	41	48	50	49	45	48	44	46	43	49	48	45	52	55	54	43	55	52	45	48	47	54	43	42	43	44	43	43
B5/H24RxC	DRR150759	41	39	41	41	43	42	42	24	42	40	41	42	42	57	44	41	43	52	40	40	32	40	41	39	36	38	34	36	34	40	37	36	43	46	44	35	44	41	36	39	38	46	34	33	34	34	34	33
B5/H24RxC	DRR150760	47	44	46	46	48	47	47	30	47	45	46	47	47	62	49	46	48	57	45	45	37	45	46	44	41	43	39	41	39	45	42	41	48	51	49	40	49	46	41	44	43	51	39	38	39	39	39	38
B5/H24RxC	DRR150767	39	36	38	38	40	39	39	22	39	37	38	39	39	48	41	38	40	49	37	37	29	37	38	36	33	35	31	34	31	37	35	33	38	43	41	33	41	38	33	36	35	43	31	30	31	31	31	30
B5/H24RxC	DRR165509	36	33	35	35	37	37	36	20	36	34	35	36	36	47	38	35	37	44	34	34	21	29	30	28	25	27	24	26	23	29	27	25	36	35	33	25	34	30	25	28	27	35	23	22	23	23	23	22
B5/H24RxC	E22	44	41	43	43	45	44	43	27	44	41	43	44	44	53	46	43	44	53	42	42	33	41	42	40	37	39	36	38	35	41	39	37	43	47	45	37	46	42	37	40	39	47	35	34	35	35	35	34
B5/H24RxC	ERR2538150	34	31	33	33	35	34	34	17	34	32	33	34	33	43	35	33	34	43	32	32	24	32	33	30	28	30	26	29	26	31	30	28	32	38	36	28	36	33	28	30	30	38	26	25	25	25	26	25
B5/H24RxC	ERR2538545	30	27	29	29	31	30	30	13	30	28	29	30	29	39	32	29	30	39	28	28	20	28	29	26	24	26	22	24	22	27	26	24	28	34	32	24	32	29	24	26	26	34	22	21	21	21	22	21
B5/H24RxC	ERR4180586	45	42	44	44	46	45	45	28	45	43	44	45	45	53	47	44	45	52	43	43	29	37	38	36	33	35	32	34	31	37	35	33	44	43	41	33	42	38	33	35	35	43	31	30	31	29	31	30
B5/H24RxC	ERR4221047	36	33	35	35	37	36	36	17	35	33	34	35	35	44	37	35	37	44	33	33	26	34	35	33	30	32	28	31	28	34	32	30	34	40	38	30	38	35	30	33	32	40	28	27	28	28	28	27
B5/H24RxC	ERR4342172	30	27	29	29	31	31	30	13	30	28	29	30	29	42	31	29	30	39	28	28	19	27	28	25	23	25	22	23	21	26	25	23	31	33	31	23	32	28	23	25	25	33	21	20	21	20	21	20
B5/H24RxC	ERR4342187	37	34	36	36	37	37	37	22	37	35	36	37	36	45	38	36	37	45	35	35	28	35	35	32	31	33	30	32	30	33	34	32	36	39	38	31	39	35	32	33	32	39	30	29	29	28	29	29
B5/H24RxC	SC-125-C09_S55	58	55	57	57	59	58	58	43	58	56	57	58	58	67	62	57	59	66	56	55	48	56	57	55	52	54	50	53	50	56	54	52	59	62	60	52	60	59	52	55	54	62	50	49	50	50	50	49
B5/H24RxC	SC-150-C30	62	59	61	61	63	62	62	45	62	60	61	62	62	71	64	61	63	70	60	60	52	60	61	59	56	58	54	57	54	60	58	56	61	66	64	56	64	61	56	59	58	66	54	53	54	54	54	53
B5/H24RxC	SC-207-B08	50	47	49	49	51	50	50	33	50	48	49	50	50	58	52	49	51	58	48	48	34	42	43	41	38	40	37	39	36	42	40	38	49	48	46	38	47	43	38	41	40	48	36	35	36	35	36	35
B5/H24RxC	SC-239-B40_S87	67	64	66	66	68	67	67	52	67	65	66	67	67	76	71	66	68	77	65	65	57	65	66	64	61	63	59	62	59	65	63	61	68	71	69	59	69	68	61	64	63	71	59	58	59	59	59	58
B5/H24RxC	SC-246-B47	62	59	61	61	63	62	61	45	62	59	61	62	62	70	64	61	62	71	60	59	51	58	60	58	55	57	54	56	53	59	57	55	61	64	63	55	64	60	55	58	57	64	53	52	53	53	53	52
B5/H24RxC	SHZH9	60	57	59	59	61	60	60	45	60	58	59	60	60	69	64	59	61	70	58	58	50	58	59	57	54	56	52	55	52	58	56	54	61	64	62	52	62	61	54	57	56	64	52	51	52	52	52	51
B5/H24RxC	SRR12519144	43	40	42	42	44	44	43	27	43	41	42	42	43	59	44	42	44	51	41	41	28	36	37	35	32	34	31	33	30	36	34	32	47	42	40	32	41	37	32	35	34	42	30	29	30	30	30	29
B5/H24RxC	SRR13001383	63	60	62	62	64	63	63	46	63	61	62	63	63	73	65	62	64	73	61	61	52	60	61	59	56	58	55	57	54	60	58	56	62	66	64	56	65	61	56	59	58	66	54	53	54	54	54	53
B5/H24RxC	SRR13062328	50	47	49	49	51	51	50	33	50	48	49	50	50	68	53	49	51	59	48	48	40	48	49	47	44	46	42	45	42	48	46	44	54	54	52	43	52	49	44	47	46	54	42	41	42	42	42	41
B5/H24RxC	SRR14760398	66	63	65	65	67	66	66	49	66	64	65	66	66	75	68	65	67	76	64	64	55	63	64	62	59	61	58	60	57	63	61	59	65	69	67	59	68	64	59	62	61	69	57	56	57	57	57	56
B5/H24RxC	SRR15047229	53	50	52	52	54	53	53	36	53	51	52	53	53	64	55	52	54	63	51	51	43	51	52	50	47	49	45	48	45	51	49	47	52	57	55	47	55	52	47	50	49	57	45	44	45	45	45	44
B5/H24RxC	SRR15047242	46	43	45	45	47	46	46	29	46	44	45	46	46	56	48	45	47	56	44	44	36	44	45	43	40	42	38	41	38	44	42	40	45	50	48	40	48	45	40	43	42	50	38	37	38	38	38	37
B5/H24RxC	SRR15116103	44	41	43	43	45	45	44	28	44	42	43	44	44	59	46	43	45	54	42	42	29	37	38	36	33	35	32	34	31	37	35	33	46	43	41	33	42	38	33	36	35	43	31	30	31	31	31	30
B5/H24RxC	SRR15116111	44	41	43	43	45	44	44	27	44	42	43	44	44	61	46	43	45	53	42	42	34	42	43	41	38	40	36	39	36	42	40	38	47	48	46	37	46	43	38	41	40	48	36	35	36	36	36	35
B5/H24RxC	SRR15116117	59	56	58	58	60	59	59	43	59	57	58	59	59	68	61	58	60	66	57	57	49	56	58	56	53	55	52	54	51	57	55	53	58	62	61	52	62	58	53	55	55	62	51	50	51	51	51	50
B5/H24RxC	SRR15116156	57	54	56	56	58	57	55	40	57	53	56	57	57	74	59	56	56	65	55	53	47	55	56	54	51	53	49	52	49	55	53	51	60	61	59	51	59	56	51	53	53	61	49	48	49	49	49	48
B5/H24RxC	SRR15116170	48	45	47	47	49	49	48	33	48	46	47	48	48	67	52	47	49	58	46	46	37	45	46	44	41	43	40	42	39	45	43	41	56	51	49	40	50	48	41	44	43	51	39	38	39	39	39	38
B5/H24RxC	SRR15116203	49	46	48	48	50	50	49	34	49	47	48	49	49	68	53	48	50	59	47	47	38	46	47	45	42	44	41	43	40	46	44	42	57	52	49	41	50	49	42	45	44	52	40	39	40	40	40	39
B5/H24RxC	SRR15116252	62	59	61	61	63	62	62	45	62	60	61	62	62	71	64	61	62	72	60	60	52	59	61	59	56	58	53	57	54	60	58	56	61	65	64	55	63	61	56	59	58	65	54	53	54	54	54	53
B5/H24RxC	SRR15116265	52	50	52	53	54	54	53	36	53	51	52	53	53	67	55	52	54	63	51	51	38	46	46	44	41	44	40	43	40	45	44	42	55	51	49	41	50	46	42	44	43	51	40	39	40	39	39	39
B5/H24RxC	SRR15116332	64	61	63	63	65	64	64	49	64	62	63	64	64	73	68	63	64	72	62	62	54	61	63	61	58	60	56	59	56	62	60	58	65	67	66	55	66	65	58	61	59	67	56	55	56	56	56	55
B5/H24RxC	SRR15116348	64	61	63	63	65	64	64	47	64	62	63	64	64	72	66	63	64	72	62	62	54	61	63	61	58	60	56	59	56	62	60	58	63	67	66	55	66	63	58	61	59	67	56	55	56	56	56	55
B5/H24RxC	SRR16464329	59	56	58	58	60	59	59	42	59	57	58	59	59	76	61	58	59	69	57	57	49	57	58	55	53	55	51	54	51	56	55	53	62	63	61	53	61	58	53	55	55	63	51	50	51	51	51	50
B5/H24RxC	SRR16893796	53	50	52	52	54	54	53	38	53	51	52	53	53	72	57	52	54	61	51	51	42	50	51	49	46	48	45	47	44	50	48	46	61	56	54	45	55	53	46	49	47	56	44	43	44	43	44	43
B5/H24RxC	SRR16896041	52	49	51	51	53	52	52	35	52	50	51	52	52	61	54	51	53	62	50	50	32	40	41	39	36	38	35	37	34	40	38	36	51	46	44	35	45	41	36	39	38	46	34	33	34	34	34	33
B5/H24RxC	SRR7716572	45	42	44	44	46	45	45	28	44	42	43	44	44	54	46	44	46	53	42	42	34	42	43	41	38	40	37	39	36	42	40	38	43	48	46	38	47	43	38	41	40	48	36	35	36	36	36	35
B5/H24RxC	SRR8916347	94	91	93	93	95	94	94	77	94	92	93	94	94	105	96	93	95	104	92	92	83	91	92	90	87	89	86	88	85	91	89	87	93	97	95	86	96	92	86	90	89	97	85	84	85	85	85	84
B5/H24RxC	SRR8916349	94	91	93	93	95	94	94	77	94	92	93	94	94	103	97	93	95	104	92	92	83	91	92	90	87	89	86	88	85	91	89	87	93	97	95	86	96	92	86	90	89	97	85	84	85	85	85	84
B5/H24RxC	SRR8916496	94	91	93	93	95	94	94	77	94	92	93	94	94	109	96	93	95	104	92	92	83	91	92	90	87	89	86	88	85	91	89	87	95	97	95	86	96	92	86	90	89	97	85	84	85	85	85	84
B5/H24RxC	SRR8919638	45	42	44	44	46	45	45	28	45	43	44	45	45	54	47	44	46	55	43	43	34	42	43	41	38	40	37	39	36	42	40	38	44	48	46	38	47	43	38	41	40	48	36	35	36	36	36	35
B5/H24RxC	SRR9734640	29	26	28	28	30	29	29	12	29	27	28	29	29	41	31	28	30	39	27	27	19	27	28	26	23	25	21	24	21	27	25	23	30	33	31	23	31	28	23	25	25	33	21	20	21	21	21	20
B4/H24RxC	21022320141	211	208	210	211	212	212	210	197	209	207	209	210	210	230	214	210	211	216	208	207	201	209	210	208	205	207	204	206	203	209	207	205	218	215	213	199	214	212	205	208	206	215	203	202	203	203	203	202
B4/H24RxC	2103022055	97	94	96	96	98	98	96	83	97	94	96	97	97	116	101	96	97	105	95	94	88	96	96	94	91	94	89	93	90	95	94	92	105	101	99	89	99	98	92	94	93	101	90	89	90	86	89	89
B4/H24RxC	27-B35	100	97	99	99	100	101	99	84	100	97	99	100	100	119	102	99	100	108	98	96	90	98	98	96	93	96	92	95	92	97	96	94	106	103	101	94	102	98	94	96	95	103	92	91	92	91	91	91
B4/H24RxC	922-HS034-B07_S8	106	103	105	105	107	107	105	89	106	103	105	106	106	125	108	105	106	113	104	103	95	103	104	102	99	101	98	100	97	103	101	99	112	109	107	98	108	104	99	102	101	109	97	96	97	97	97	96
B4/H24RxC	922-HS039-B12_S13	96	93	95	96	95	97	95	80	96	93	95	96	96	115	98	95	96	103	93	93	86	94	94	92	89	92	88	91	88	93	91	90	102	99	97	89	98	94	90	92	91	99	88	87	87	87	87	87
B4/H24RxC	922-HS055-B28_S29	107	104	106	107	108	107	106	90	107	104	106	107	107	115	109	106	107	114	105	104	96	103	105	103	100	102	99	101	98	104	102	100	106	109	108	98	109	105	100	103	102	109	98	97	98	98	98	97
B4/H24RxC	922-HS056-B29_S30	98	95	97	98	99	99	97	84	98	95	97	98	98	117	102	97	98	106	96	95	88	96	96	94	91	94	90	93	90	95	94	92	106	101	99	92	100	98	92	94	93	101	90	89	90	89	89	89
B4/H24RxC	A-CRE927-005-A05	90	87	89	89	91	91	89	74	90	87	89	90	90	110	92	89	90	98	88	87	80	88	88	86	83	86	82	85	82	87	86	84	96	93	91	84	92	88	84	86	85	93	82	81	82	81	81	81
B4/H24RxC	A-CRE927-023-A21	121	119	121	121	123	123	122	107	121	119	120	121	121	141	125	121	123	130	119	119	113	121	121	119	116	119	113	117	114	120	118	117	129	126	124	116	123	123	117	119	118	126	115	113	115	113	114	114
B4/H24RxC	A-CRE927-053-A42	121	118	120	121	122	121	120	105	121	118	120	121	121	129	122	120	121	129	119	118	111	118	119	117	114	117	113	116	113	118	117	115	120	123	122	107	123	119	115	117	116	123	113	112	113	111	112	112
B4/H24RxC	A-CRE927-055-A44	94	91	93	94	94	94	93	78	94	91	93	94	94	112	96	93	94	102	92	91	84	92	92	90	87	90	86	89	86	91	90	88	99	97	95	88	96	92	88	90	89	97	86	85	86	85	85	85
B3/H24Rx	A8	287	285	287	288	289	288	288	269	286	284	285	286	286	296	287	287	289	296	284	284	279	286	287	286	283	285	280	284	281	287	285	283	285	291	290	279	289	287	282	286	284	291	281	280	281	281	281	280
B4/H24RxC	CRE-474-13-A05	126	124	126	126	127	127	127	112	126	124	125	126	126	144	130	126	128	136	124	124	117	125	125	123	120	123	119	122	119	124	123	121	131	130	128	121	129	127	121	123	120	130	119	118	119	118	118	118
B4/H24RxC	DRR122195	70	67	69	69	71	71	69	55	70	67	69	70	70	90	74	69	70	77	68	67	60	68	69	67	64	66	62	65	62	68	66	64	78	74	72	64	72	71	64	67	66	74	62	61	62	62	62	61
B4/H24RxC	DRR122464	77	74	76	76	78	77	76	62	77	74	76	77	77	96	81	76	77	84	75	74	67	75	76	74	71	73	69	72	69	75	73	71	84	81	79	71	79	78	71	74	73	81	69	68	69	69	69	68
B4/H24RxC	DRR150296	75	72	74	74	76	76	73	61	75	71	74	75	75	95	79	74	74	82	73	71	66	74	74	72	69	72	67	71	68	73	72	70	83	79	77	70	77	76	70	72	71	79	68	67	68	67	67	67
B4/H24RxC	DRR150300	77	74	76	76	78	77	75	63	77	73	76	77	77	86	81	76	76	84	75	73	68	75	76	74	71	74	69	73	70	75	74	72	78	80	79	72	79	78	72	74	73	80	70	69	70	69	69	69
B4/H24RxC	DRR150301	80	78	80	80	82	81	81	66	81	79	80	81	81	90	85	80	82	90	79	79	72	79	80	78	75	78	73	77	74	79	78	76	82	84	83	75	83	82	76	78	77	84	74	73	74	73	73	73
B4/H24RxC	DRR150303	79	76	78	78	80	80	77	65	79	75	78	79	79	99	83	78	78	86	77	75	70	78	78	76	73	76	71	75	72	77	76	74	87	83	81	74	81	80	74	76	75	83	72	71	72	71	71	71
B4/H24RxC	DRR150307	79	76	78	78	80	80	77	65	79	75	78	79	79	99	83	78	78	86	77	75	70	78	78	76	73	76	71	75	72	77	75	74	87	83	81	74	81	80	74	76	75	83	72	71	72	71	71	71
B4/H24RxC	DRR150327	79	76	78	78	80	80	77	65	79	75	78	79	79	99	83	78	78	86	77	75	70	78	78	76	73	76	71	75	72	77	76	74	87	83	81	74	81	80	74	76	75	83	72	71	72	71	71	71
B4/H24RxC	DRR150331	78	75	77	77	79	79	76	64	78	74	77	78	78	98	82	77	77	85	76	74	69	77	77	75	72	75	70	74	71	76	75	73	86	82	80	73	80	79	73	75	74	82	71	70	71	70	70	70
B4/H24RxC	DRR150349	86	83	85	85	87	86	84	72	86	82	85	86	86	95	90	85	85	93	84	82	77	84	85	83	80	83	78	82	79	84	83	81	87	89	88	81	88	87	81	83	81	89	79	78	79	78	78	78
B4/H24RxC	DRR150420	85	82	84	84	86	86	84	71	84	81	83	84	84	104	88	84	85	93	82	81	76	84	84	82	79	82	77	81	78	83	82	80	91	89	87	78	87	86	80	82	81	89	78	77	78	77	77	77
B4/H24RxC	DRR150522	86	83	85	85	87	87	85	72	85	82	84	85	85	105	89	85	86	94	83	82	77	85	85	83	80	83	78	82	79	84	83	81	92	90	88	79	88	87	81	83	82	90	79	78	79	78	78	78
B4/H24RxC	DRR275284	95	92	94	94	96	96	94	78	95	92	94	95	95	115	97	94	95	104	93	92	84	91	93	91	88	90	87	89	86	92	90	88	101	98	95	86	97	93	88	91	90	98	86	85	85	86	86	85
B4/H24RxC	ERR1971544	71	68	70	70	72	71	70	53	71	68	70	71	71	88	73	70	71	78	69	68	61	68	69	67	65	66	63	64	62	68	65	65	74	74	72	64	72	69	65	67	66	74	63	61	63	62	63	61
B4/H24RxC	ERR1971583	71	68	70	70	72	71	70	53	71	68	70	71	71	87	73	70	70	78	69	68	61	69	70	68	65	67	63	65	63	69	66	65	74	74	73	65	73	70	65	67	67	74	63	62	63	63	63	62
B4/H24RxC	ERR1971612	68	65	67	67	69	69	67	54	68	65	67	68	68	88	72	67	68	76	66	65	59	67	67	65	62	65	60	64	61	66	65	63	76	72	70	63	70	69	63	65	64	72	61	60	61	60	60	60
B4/H24RxC	ERR2088799	78	75	77	77	79	78	77	65	78	75	77	78	78	87	81	77	78	86	76	75	70	77	78	76	73	76	72	75	72	77	76	74	78	82	81	74	82	79	74	76	75	82	72	71	72	71	71	71
B4/H24RxC	ERR2538546	77	74	76	76	78	78	76	61	77	74	76	77	76	97	81	76	76	84	75	74	68	76	76	73	71	74	69	73	70	74	74	72	84	81	79	72	79	78	72	74	73	81	70	69	70	68	69	69
B4/H24RxC	ERR2639271	73	70	72	72	74	74	72	59	73	70	72	73	73	93	77	72	73	81	71	70	64	72	72	70	67	70	64	69	66	71	70	68	81	77	75	68	74	74	68	70	69	77	66	65	66	65	65	65
B4/H24RxC	ERR2639272	74	71	73	73	75	75	73	60	74	71	73	74	74	94	78	73	74	82	72	71	65	72	72	70	68	70	66	69	66	71	70	69	82	77	75	68	75	74	69	70	69	77	67	65	67	65	66	65
B4/H24RxC	ERR2639273	64	61	63	63	65	65	63	50	64	61	63	64	64	84	68	63	63	72	62	61	55	63	63	61	58	61	56	59	57	62	60	59	72	68	66	58	66	65	59	60	59	68	57	56	57	56	56	56
B4/H24RxC	ERR2639274	68	65	67	67	69	69	67	54	68	65	67	68	68	88	72	67	68	76	66	65	59	66	66	64	62	64	60	62	60	65	63	63	76	71	69	62	69	68	63	64	63	71	61	59	61	59	60	59
B4/H24RxC	ERR2639275	67	64	66	66	67	67	66	53	67	64	66	67	67	85	71	66	66	74	65	64	58	66	66	63	61	64	59	63	60	64	64	62	73	71	69	60	69	68	62	63	63	71	60	59	60	59	59	59
B4/H24RxC	ERR2639276	71	68	70	70	71	71	70	56	71	68	70	71	71	89	75	70	70	78	69	68	61	69	70	68	65	67	63	66	63	69	67	65	77	75	73	64	73	72	65	67	67	75	63	62	63	63	63	62
B4/H24RxC	ERR2639277	77	74	76	76	77	77	76	63	77	74	76	77	77	95	81	76	76	85	75	74	68	76	76	73	71	74	69	72	70	74	73	72	83	80	79	72	79	78	72	73	73	80	70	69	70	68	69	69
B4/H24RxC	ERR2639279	73	70	72	72	73	73	72	58	73	70	72	73	73	91	77	72	73	80	71	70	62	70	71	69	66	68	65	67	64	70	68	66	79	76	74	64	75	73	66	68	68	76	64	63	64	64	64	63
B4/H24RxC	ERR2639280	64	61	63	63	64	64	63	50	64	61	63	64	64	73	68	63	64	72	62	61	55	62	63	61	58	61	56	60	57	62	61	59	65	67	66	59	66	65	59	60	60	67	57	56	57	56	56	56
B4/H24RxC	ERR2639281	72	69	71	71	72	72	71	57	72	69	71	72	72	90	76	71	71	78	70	69	62	70	71	68	66	68	64	66	64	69	67	66	78	76	74	65	74	73	66	68	68	76	64	63	63	63	64	63
B4/H24RxC	ERR2639283	80	77	79	79	80	80	78	67	80	76	79	80	80	98	84	79	78	88	78	76	72	80	79	77	74	78	71	77	74	78	78	76	86	84	82	76	81	81	76	76	76	84	74	73	74	72	72	73
B4/H24RxC	ERR2639284	84	81	83	83	84	84	83	71	84	81	83	84	84	102	88	83	83	92	82	81	76	84	83	81	78	82	76	80	78	82	81	80	90	88	86	79	86	85	80	80	80	88	78	77	78	76	76	77
B4/H24RxC	ERR2639285	85	82	84	84	85	85	84	72	85	82	84	85	85	103	89	84	85	93	83	82	77	85	84	82	79	83	77	82	79	83	83	81	91	89	87	80	87	86	81	81	81	89	79	78	79	77	77	78
B4/H24RxC	ERR2639288	60	57	59	59	60	60	59	46	60	57	59	60	60	68	63	59	59	67	58	57	51	58	58	55	54	56	52	54	53	56	56	55	61	62	61	55	61	60	55	56	55	62	53	52	52	51	52	52
B4/H24RxC	ERR2639289	69	66	68	68	69	69	68	54	69	66	68	69	69	78	73	68	68	75	67	66	59	66	68	65	63	65	61	62	61	66	64	63	70	72	71	61	71	70	63	65	65	72	61	60	61	60	61	60
B4/H24RxC	ERR2639290	79	76	78	78	79	79	78	65	79	76	78	79	78	96	82	78	80	86	77	76	70	78	78	75	75	76	71	74	72	76	76	74	83	83	81	74	81	80	74	75	75	83	72	71	71	70	71	71
B4/H24RxC	ERR2639291	69	66	68	68	69	70	68	58	70	67	69	70	69	87	73	68	68	76	68	67	61	69	69	66	63	67	62	64	63	67	66	64	77	73	72	65	72	71	64	66	66	73	63	62	62	61	62	62
B4/H24RxC	ERR2639292	66	63	65	65	66	66	65	54	67	64	66	67	66	75	70	65	65	73	65	64	60	67	67	64	62	66	60	64	62	65	66	64	67	71	70	64	70	69	64	64	64	71	62	61	61	59	60	61
B4/H24RxC	ERR2639293	86	83	85	85	86	86	85	69	86	83	85	86	86	94	88	85	85	93	84	83	76	83	85	83	80	82	78	81	78	84	82	80	85	89	88	74	88	85	80	82	82	89	78	77	78	78	78	77
B4/H24RxC	ERR2639294	69	66	68	68	69	70	68	54	69	66	68	69	69	89	71	68	69	79	67	66	61	69	68	66	63	67	61	66	63	67	67	65	75	73	71	64	71	68	65	66	65	73	63	62	63	61	61	62
B4/H24RxC	ERR2639295	71	68	70	70	71	72	70	55	70	67	69	70	70	90	72	70	71	81	68	67	63	71	70	68	65	69	63	68	65	69	69	67	76	75	73	66	73	69	67	68	67	75	65	64	65	63	63	64
B4/H24RxC	ERR2639296	88	85	87	87	88	88	87	74	88	85	87	88	88	107	92	87	88	96	86	85	79	87	87	85	82	85	79	84	81	86	85	83	95	92	90	83	89	89	83	85	84	92	81	80	80	80	80	80
B4/H24RxC	ERR2639297	72	70	72	72	72	73	72	59	74	71	73	74	73	91	77	72	72	79	72	71	65	73	73	70	68	71	66	69	67	71	71	69	80	77	76	68	76	75	69	70	70	77	67	66	66	65	66	66
B4/H24RxC	ERR2639298	63	60	62	62	63	63	62	51	64	61	63	64	63	71	67	62	62	70	62	61	55	62	63	60	58	61	56	58	57	61	60	59	64	67	66	58	66	65	58	60	60	67	57	56	56	55	56	56
B4/H24RxC	ERR2639299	73	70	72	72	73	74	72	61	73	70	72	73	72	91	76	72	72	80	71	70	65	73	73	70	68	71	66	68	67	71	70	69	79	78	76	68	76	75	69	70	70	78	67	66	66	65	66	66
B4/H24RxC	ERR2639300	73	70	72	72	73	73	72	58	73	70	72	73	72	89	74	72	72	80	71	70	65	73	73	71	68	71	67	69	67	72	71	69	77	77	76	68	77	73	69	70	70	77	67	66	66	64	66	66
B4/H24RxC	ERR2639301	73	70	72	72	73	74	72	59	72	69	71	72	71	93	75	72	72	80	70	69	64	72	72	69	67	70	65	68	66	70	70	68	79	76	75	68	75	74	68	69	69	76	66	65	65	64	65	65
B4/H24RxC	ERR2639302	84	81	83	83	84	85	83	70	83	80	82	83	83	104	87	83	83	92	81	80	75	83	83	81	78	81	76	80	77	82	81	79	91	88	86	79	86	85	79	80	80	88	77	76	77	75	76	76
B4/H24RxC	ERR2639303	83	80	82	82	83	84	82	69	82	79	81	82	82	103	86	82	82	90	80	79	74	82	82	80	77	80	75	79	76	81	80	78	90	87	85	78	85	84	78	79	79	87	76	75	76	74	75	75
B4/H24RxC	ERR2639304	80	77	79	79	80	80	79	66	79	76	78	79	79	98	83	79	80	88	77	76	71	79	79	77	74	77	72	76	73	78	77	75	85	84	82	75	82	81	75	77	76	84	73	72	73	72	72	72
B4/H24RxC	ERR2639305	89	86	88	88	89	89	88	75	88	85	87	88	88	103	92	88	89	97	86	85	80	88	88	86	83	86	81	85	82	87	86	84	93	93	91	82	91	90	84	86	85	93	82	81	82	80	81	81
B4/H24RxC	ERR2639306	75	72	74	74	75	75	74	61	75	72	74	75	75	92	79	74	79	83	73	72	66	74	74	72	73	72	67	71	68	73	72	70	80	79	77	70	77	76	70	72	71	79	68	67	68	67	67	67
B4/H24RxC	ERR2639307	74	71	73	73	74	74	73	60	74	71	73	74	74	91	78	73	78	82	72	71	65	73	73	71	72	71	66	70	67	72	71	69	79	78	76	69	76	75	69	71	70	78	67	66	67	66	66	66
B4/H24RxC	ERR2639308	106	103	105	105	106	106	105	93	106	103	105	106	106	124	110	105	110	112	104	103	98	106	106	104	105	104	99	102	99	105	103	102	112	111	109	99	109	108	102	104	103	111	100	98	100	99	99	99
B4/H24RxC	ERR2639309	70	68	70	70	71	71	71	55	71	69	70	71	71	80	75	70	72	79	69	69	60	67	69	67	64	66	63	65	62	68	66	64	72	73	72	63	73	71	64	67	66	73	62	61	62	62	62	61
B4/H24RxC	ERR2639310	78	75	77	77	78	78	77	64	78	75	77	78	78	95	82	77	78	86	76	75	69	77	77	75	72	75	70	74	71	76	75	73	83	82	80	73	80	79	73	75	74	82	71	70	71	70	70	70
B4/H24RxC	ERR2639314	84	81	83	83	84	84	83	70	84	81	83	84	84	95	88	83	88	92	82	81	75	82	83	81	82	81	76	80	77	82	81	79	86	87	86	79	86	85	79	81	80	87	77	76	77	76	76	76
B4/H24RxC	ERR2639315	86	83	85	85	86	86	85	71	85	83	85	86	86	104	90	85	86	93	84	83	75	83	84	82	79	81	78	79	77	83	80	79	92	89	87	78	88	86	79	82	81	89	77	76	77	77	77	76
B4/H24RxC	ERR2639316	66	63	65	65	66	66	65	51	66	63	65	66	66	84	70	65	66	73	64	63	56	64	65	63	60	62	58	61	58	64	62	60	72	70	68	59	68	67	60	63	62	70	58	57	58	58	58	57
B4/H24RxC	ERR2639317	66	63	65	65	66	66	65	51	66	63	65	66	66	84	70	65	66	73	64	63	56	64	65	63	60	62	58	61	58	64	62	60	72	70	68	59	68	67	60	63	62	70	58	57	58	58	58	57
B4/H24RxC	ERR2652782	71	68	70	70	71	71	70	56	71	68	70	71	71	89	75	70	71	78	69	68	61	69	70	68	65	67	63	65	63	69	66	65	77	75	73	61	73	72	65	68	67	75	63	62	63	63	63	62
B4/H24RxC	ERR2652783	83	80	82	82	83	83	82	68	83	80	82	83	83	92	85	82	83	91	81	80	75	82	82	80	77	81	75	79	77	81	80	79	82	86	85	79	85	82	79	80	79	86	77	76	77	75	75	76
B4/H24RxC	ERR2652784	103	100	102	102	103	103	102	88	103	100	102	103	103	121	107	102	103	110	101	100	92	100	101	99	96	98	95	97	94	100	98	96	109	105	104	94	105	103	96	99	98	105	94	93	94	94	94	93
B4/H24RxC	ERR2652785	69	66	68	68	69	69	68	52	69	66	68	69	69	86	71	68	69	76	67	66	59	67	68	66	63	65	61	63	61	67	64	63	72	73	71	63	71	68	63	66	65	73	61	60	61	61	61	60
B4/H24RxC	ERR2652786	70	67	69	69	70	70	69	53	70	67	69	70	70	87	72	69	70	77	68	67	60	68	69	67	64	66	62	64	62	68	65	64	73	74	72	64	72	69	64	67	66	74	62	61	62	62	62	61
B4/H24RxC	ERR2652787	68	65	67	67	68	68	67	51	68	65	67	68	68	85	70	67	67	75	66	65	58	66	67	65	62	64	60	62	60	66	63	62	71	72	70	62	70	67	62	64	64	72	60	59	60	60	60	59
B4/H24RxC	ERR2652788	72	69	71	71	72	72	71	58	72	69	71	72	72	90	76	71	72	80	70	69	63	71	71	69	66	69	64	67	65	70	68	67	78	76	74	67	74	73	67	69	68	76	65	64	65	64	64	64
B4/H24RxC	ERR2652789	74	71	73	73	74	74	73	57	74	71	73	74	74	91	76	73	74	81	72	71	63	71	72	70	67	69	66	67	65	71	68	67	78	77	75	66	76	72	67	70	69	77	65	64	65	65	65	64
B4/H24RxC	ERR2652790	77	74	76	76	77	77	76	63	77	74	76	77	77	95	81	76	77	85	75	74	68	76	76	74	71	74	69	73	70	75	74	72	83	81	79	72	79	78	72	74	73	81	70	69	70	69	69	69
B4/H24RxC	ERR2652791	72	69	71	71	72	72	71	58	72	69	71	72	72	90	76	71	71	80	70	69	62	70	70	68	65	68	64	66	64	69	67	66	78	75	73	64	74	72	66	68	67	75	64	63	64	63	63	63
B4/H24RxC	ERR2652793	71	68	70	70	71	71	70	56	71	68	70	71	71	87	75	70	71	78	69	68	61	69	70	67	65	67	63	65	63	68	66	65	75	75	73	63	73	72	65	67	67	75	63	62	63	63	63	62
B4/H24RxC	ERR2652794	66	63	65	65	66	66	65	51	66	63	65	66	66	84	68	65	66	74	64	63	58	66	65	63	60	64	58	63	60	64	64	62	70	70	68	61	68	65	62	63	62	70	60	59	60	58	58	59
B4/H24RxC	ERR2652795	74	71	73	73	74	74	73	61	74	71	73	74	74	92	78	73	74	82	72	71	65	73	72	70	67	71	66	70	67	71	71	69	80	77	75	69	76	74	69	70	69	77	67	66	67	65	65	66
B4/H24RxC	ERR2652796	76	73	75	75	76	76	75	61	76	73	75	76	76	94	80	75	76	83	74	73	66	74	75	73	70	72	68	71	68	74	72	70	82	79	78	69	78	77	70	73	72	79	68	67	68	68	68	67
B4/H24RxC	ERR2652797	84	81	83	83	84	84	83	70	83	81	83	84	84	101	88	83	83	92	82	81	75	83	83	81	78	81	76	79	77	82	80	79	90	88	86	78	86	85	79	81	80	88	77	76	77	76	76	76
B4/H24RxC	ERR2652798	67	64	66	66	67	67	66	51	67	64	66	67	67	85	69	66	66	75	65	64	58	66	66	64	61	64	59	62	60	65	63	62	71	71	69	61	69	66	62	64	63	71	60	59	60	59	59	59
B4/H24RxC	ERR2652799	67	64	66	66	67	67	66	51	67	64	66	67	67	85	69	66	67	75	65	64	58	66	66	64	61	64	59	62	60	65	63	62	71	71	69	61	69	66	62	64	63	71	60	59	60	59	59	59
B4/H24RxC	ERR2652800	70	67	69	69	70	70	69	55	70	67	69	70	70	87	74	69	69	77	68	67	60	68	69	67	64	66	62	64	62	68	65	64	75	74	72	64	72	71	64	66	66	74	62	61	62	62	62	61
B4/H24RxC	ERR2652801	70	67	69	69	70	70	69	57	70	67	69	70	70	88	74	69	70	78	68	67	61	69	69	67	63	67	62	65	63	68	66	65	76	74	72	64	73	71	65	66	66	74	62	62	62	62	61	62
B4/H24RxC	ERR2652802	77	74	76	76	77	77	76	63	77	74	76	77	77	95	81	76	77	85	75	74	67	75	75	73	70	73	69	71	69	74	72	71	83	80	78	70	79	77	71	73	72	80	69	68	69	68	68	68
B4/H24RxC	ERR2652803	68	66	68	67	69	68	67	54	67	64	66	67	67	77	71	67	67	76	65	64	58	65	67	65	62	64	61	62	60	66	63	62	68	71	70	61	71	69	62	65	64	71	60	59	60	60	60	59
B4/H24RxC	ERR2652805	66	63	65	65	66	66	65	52	66	63	65	66	66	75	70	65	66	74	64	63	57	64	65	63	60	63	58	62	59	64	63	61	67	69	68	61	68	67	61	63	62	69	59	58	59	58	58	58
B4/H24RxC	ERR2652806	69	66	68	68	69	69	68	54	69	66	68	69	69	80	73	68	68	76	67	66	59	67	68	66	63	65	61	63	61	67	64	63	71	73	71	63	71	70	63	66	65	73	61	60	61	61	61	60
B4/H24RxC	ERR2652807	74	71	73	73	74	74	73	59	74	71	73	74	74	91	78	73	74	81	72	71	64	72	73	70	68	70	66	69	66	71	70	68	79	78	76	68	76	75	68	71	70	78	66	65	66	66	66	65
B4/H24RxC	ERR2652808	70	67	69	69	70	70	69	55	70	67	69	70	70	87	74	69	70	78	68	67	60	68	68	66	63	66	62	64	62	67	65	64	76	73	71	64	72	70	64	65	65	73	62	61	62	59	61	61
B4/H24RxC	ERR2652809	71	68	70	70	71	71	70	57	71	68	70	71	71	88	75	70	70	79	69	68	61	69	69	67	64	67	63	65	63	68	66	65	77	74	72	65	73	71	65	66	66	74	63	62	63	60	62	62
B4/H24RxC	ERR2652810	71	68	70	70	71	71	70	57	71	68	70	71	71	88	75	70	71	79	69	68	61	69	69	67	64	67	63	65	63	68	66	65	77	74	72	65	73	71	65	66	66	74	63	62	63	60	62	62
B4/H24RxC	ERR2652812	72	69	71	71	72	72	71	58	72	69	71	72	72	90	76	71	72	80	70	69	63	71	71	69	66	69	64	68	65	70	69	67	78	76	74	67	74	73	67	69	68	76	65	64	65	64	64	64
B4/H24RxC	ERR2652813	80	77	79	79	80	80	79	66	80	77	79	80	80	89	84	79	80	88	78	77	70	77	78	76	73	76	72	75	72	77	76	74	81	82	81	72	82	80	74	76	75	82	72	71	72	71	71	71
B4/H24RxC	ERR2652814	76	73	75	75	77	76	75	60	76	73	75	76	76	85	78	75	75	84	74	73	67	74	75	73	70	73	68	72	69	74	73	71	75	79	78	69	78	75	71	72	72	79	69	68	69	68	68	68
B4/H24RxC	ERR2652816	93	90	92	92	94	94	92	78	93	90	92	93	93	113	97	92	93	100	91	90	83	91	92	90	87	89	85	88	85	91	89	87	101	97	95	85	95	94	87	90	89	97	85	84	85	85	85	84
B4/H24RxC	ERR2652817	88	85	87	87	89	89	87	73	88	85	87	88	88	108	92	87	88	95	86	85	78	86	87	85	82	84	80	83	80	86	84	82	96	92	90	80	90	89	82	84	84	92	80	79	80	80	80	79
B4/H24RxC	ERR2652821	75	72	74	74	76	76	74	59	75	72	74	75	75	95	77	74	75	83	73	72	66	74	74	72	69	72	67	71	68	73	72	70	81	79	77	69	77	74	70	72	71	79	68	67	68	67	67	67
B4/H24RxC	ERR2652823	71	69	70	70	72	72	70	58	71	68	70	71	71	90	75	70	71	79	69	68	63	71	71	69	66	69	64	67	65	70	68	67	78	76	74	67	74	73	67	69	68	76	65	64	65	64	64	64
B4/H24RxC	ERR2652824	67	64	66	66	68	67	66	52	67	64	66	67	67	76	71	66	67	74	65	64	57	64	66	64	61	63	59	61	59	65	62	61	68	70	69	61	69	68	61	64	63	70	59	58	59	59	59	58
B4/H24RxC	ERR2652825	86	83	85	85	87	87	84	71	86	82	85	86	86	107	90	85	85	93	84	82	77	85	85	84	80	84	78	82	79	85	83	81	93	90	89	81	89	86	81	82	82	90	80	78	79	78	78	78
B4/H24RxC	ERR2652826	89	86	88	88	90	90	87	75	89	85	88	89	89	110	94	88	88	96	87	85	80	88	88	87	83	87	81	84	82	88	85	84	97	93	92	84	92	90	84	85	85	93	83	81	82	81	81	81
B4/H24RxC	ERR2652827	75	72	74	74	76	75	74	60	75	72	74	75	75	84	77	74	74	83	73	72	67	73	73	71	69	72	67	70	68	72	71	71	74	77	76	69	76	73	71	70	70	77	69	67	69	66	67	67
B4/H24RxC	ERR2652828	198	195	197	197	199	198	197	180	198	195	197	198	198	207	200	197	197	204	196	195	188	195	197	195	192	194	190	193	190	196	194	192	197	201	200	190	199	197	192	194	194	201	190	189	190	189	190	189
B4/H24RxC	ERR2652829	74	71	73	73	75	75	73	60	74	71	73	74	74	93	78	73	73	82	72	71	64	72	72	70	67	70	66	68	66	71	69	68	82	77	75	68	76	74	68	69	69	77	66	65	66	64	65	65
B4/H24RxC	ERR2652830	72	69	71	71	73	72	71	57	72	69	71	72	72	81	74	71	72	77	70	69	64	70	71	69	67	69	64	67	65	70	68	68	71	75	74	67	73	71	68	69	68	75	66	64	66	64	65	64
B4/H24RxC	ERR2652832	78	75	77	77	79	78	77	61	78	75	77	78	78	86	80	77	78	86	76	75	68	75	76	74	72	73	70	72	70	75	73	72	77	80	79	71	79	76	72	75	73	80	70	69	70	70	70	69
B4/H24RxC	ERR2652833	90	87	89	89	91	90	89	76	90	87	89	90	90	99	94	89	90	98	88	87	80	87	88	86	83	86	82	85	82	87	86	84	91	92	91	83	92	90	84	86	85	92	82	81	82	81	81	81
B4/H24RxC	ERR2652835	83	80	82	82	84	83	82	67	83	80	82	83	83	92	85	82	83	91	81	80	74	80	81	79	77	79	75	78	75	80	79	78	82	85	84	75	84	81	78	79	78	85	76	74	76	74	75	74
B4/H24RxC	ERR2652837	76	73	75	75	77	76	75	61	76	73	75	76	76	85	78	75	75	83	74	73	68	75	75	73	70	74	68	73	70	74	74	72	75	79	78	71	78	75	72	72	72	79	70	69	70	68	68	69
B4/H24RxC	ERR2652838	85	82	84	84	86	85	84	71	85	82	84	85	85	94	88	84	88	93	83	82	75	82	83	81	82	81	77	80	77	82	81	79	86	86	86	79	87	85	79	80	80	86	77	76	77	76	76	76
B4/H24RxC	ERR2652839	89	86	88	88	90	89	88	72	89	86	88	89	89	98	91	88	88	96	87	86	79	86	88	86	83	85	81	84	81	87	85	83	88	92	91	82	91	88	83	86	85	92	81	80	81	81	81	80
B4/H24RxC	ERR2652840	70	67	69	69	70	70	69	59	71	68	70	71	71	79	75	69	70	76	69	68	64	71	71	69	66	70	63	69	66	70	70	68	72	75	74	68	73	73	68	68	68	75	66	65	66	64	64	65
B4/H24RxC	ERR2652841	78	75	77	77	78	78	77	63	78	75	77	78	78	87	80	77	78	86	76	75	70	77	77	75	72	76	70	75	72	76	76	74	77	81	80	73	80	77	74	75	74	81	72	71	72	70	70	71
B4/H24RxC	ERR2652842	78	75	77	77	79	78	77	62	78	75	77	78	78	87	80	77	77	85	76	75	68	75	76	74	71	74	70	73	70	75	74	72	77	80	78	71	79	76	72	73	73	80	70	69	70	69	69	69
B4/H24RxC	ERR2652843	69	66	68	68	70	69	68	54	69	66	68	69	69	85	73	68	69	76	67	66	59	67	68	66	63	65	61	63	61	67	64	63	73	73	71	62	71	70	63	66	65	73	61	60	61	61	61	60
B4/H24RxC	ERR2652846	69	66	68	68	70	69	68	55	69	66	68	69	69	78	73	68	68	77	67	66	60	67	68	65	63	66	61	64	62	66	66	64	70	72	71	64	71	70	64	65	65	72	62	61	62	61	61	61
B4/H24RxC	ERR2796982	89	86	88	88	90	89	88	75	89	86	88	89	89	98	93	88	89	97	87	86	79	86	87	85	82	85	81	83	81	86	85	83	90	91	90	83	91	89	83	84	84	91	81	80	81	79	80	80
B4/H24RxC	ERR3328925	81	78	80	80	82	82	80	66	81	78	80	81	81	101	85	80	81	88	79	78	71	79	80	78	75	77	73	76	73	79	77	75	89	85	83	74	83	82	75	78	77	85	73	72	73	73	73	72
B4/H24RxC	ERR4180575	75	72	74	74	76	75	74	59	75	72	74	75	75	84	77	74	75	83	73	72	66	73	74	72	69	72	67	71	68	73	72	70	74	78	77	69	77	74	70	72	71	78	68	67	68	67	67	67
B4/H24RxC	ERR4180576	75	72	74	74	76	75	74	60	75	72	74	75	75	84	77	74	75	83	73	72	67	74	74	72	69	73	67	72	69	73	73	71	74	78	77	70	77	74	71	71	71	78	69	68	69	67	67	68
B4/H24RxC	ERR4180577	76	73	75	75	76	76	75	59	76	73	75	76	76	85	78	75	75	83	74	73	65	72	74	71	69	71	68	69	67	72	71	69	75	78	77	68	78	74	69	71	71	78	67	66	66	66	67	66
B4/H24RxC	ERR4180578	76	73	75	75	77	76	75	60	76	73	75	76	76	85	78	75	75	84	74	73	66	73	74	72	69	72	68	70	68	73	72	70	75	78	77	69	78	74	70	72	71	78	68	67	68	67	67	67
B4/H24RxC	ERR4180579	79	76	78	78	80	79	78	63	79	76	78	79	79	88	81	78	78	86	77	76	69	76	77	75	72	75	71	73	71	76	75	73	78	81	80	72	81	77	73	74	74	81	71	70	71	70	70	70
B4/H24RxC	ERR4180580	83	80	82	82	84	83	82	68	83	80	82	83	83	92	87	82	82	90	81	80	72	79	81	79	76	78	75	76	74	80	78	76	84	85	84	75	85	83	76	78	78	85	74	73	74	74	74	73
B4/H24RxC	ERR4180582	93	90	92	92	94	94	92	78	93	90	92	93	93	113	97	92	93	100	91	90	83	91	92	90	87	89	85	88	85	91	89	87	101	97	95	85	95	94	87	90	89	97	85	84	85	85	85	84
B4/H24RxC	ERR4180583	77	74	76	77	76	78	76	63	77	74	76	77	77	97	81	76	77	84	74	74	68	76	76	74	71	74	69	73	70	75	73	72	85	81	79	72	79	78	72	74	73	81	70	69	69	69	69	69
B4/H24RxC	ERR4180584	84	81	83	83	85	85	82	70	84	80	83	84	84	105	89	83	82	91	82	80	75	83	83	82	78	82	76	79	77	83	80	79	92	88	87	79	87	85	79	80	80	88	78	76	77	76	76	76
B4/H24RxC	ERR5432575	92	89	91	91	93	92	91	75	92	89	91	92	92	101	94	91	92	99	90	89	82	89	91	89	86	88	84	87	84	90	88	86	91	95	94	85	94	91	86	89	88	95	84	83	84	84	84	83
B4/H24RxC	ERR5685364	96	93	95	95	95	97	95	80	96	93	95	96	96	116	99	95	96	103	94	93	87	95	95	93	90	93	88	92	89	94	93	91	102	99	98	88	98	95	91	92	92	99	89	88	89	88	88	88
B4/H24RxC	ERR5685365	92	89	91	91	92	93	91	77	93	90	92	93	93	112	94	91	91	100	91	90	84	92	92	90	87	90	85	88	86	91	90	88	99	96	95	85	95	92	88	89	89	96	86	85	86	85	85	85
B4/H24RxC	ERR5685367	91	88	90	90	91	91	90	75	91	88	90	91	91	109	93	90	90	99	89	88	82	89	90	88	84	88	82	86	84	89	88	86	96	93	93	84	93	90	86	87	87	93	84	83	84	82	83	83
B4/H24RxC	ERR5685369	97	94	96	96	97	98	96	81	97	94	96	97	97	117	99	96	97	105	95	94	88	96	96	94	91	94	89	93	90	94	94	92	103	100	99	89	99	96	92	93	93	100	90	89	90	89	89	89
B4/H24RxC	ERR5685408	96	93	95	95	96	97	95	80	96	93	95	96	96	116	99	95	96	104	94	93	87	95	95	93	90	93	88	91	89	94	92	91	102	99	98	88	98	95	91	93	92	99	89	88	89	88	88	88
B4/H24RxC	ERR7436860	96	93	95	95	97	97	95	80	95	92	94	95	95	116	99	95	96	103	93	92	85	93	94	92	89	91	88	90	87	93	91	89	103	99	97	89	98	95	89	92	91	99	87	86	87	87	87	86
B4/H24RxC	ERR7436881	102	99	100	101	102	103	101	86	102	99	101	102	102	120	106	101	102	110	100	99	92	100	100	98	95	98	94	97	94	99	98	96	109	105	103	93	104	101	96	98	97	105	94	93	94	92	93	93
B4/H24RxC	Reference	94	91	93	94	95	95	92	80	93	89	92	93	93	114	98	93	93	101	91	90	85	93	93	91	88	91	86	90	87	92	91	89	101	98	96	88	96	95	89	91	90	98	87	86	87	86	86	86
B4/H24RxC	SC-185-D16_S76	105	102	104	105	106	106	104	91	105	102	104	105	105	124	109	104	105	113	103	102	95	103	103	101	98	101	97	100	97	102	101	99	113	108	106	99	107	105	99	101	100	108	97	96	97	96	96	96
B4/H24RxC	SHZH5	100	97	99	99	101	101	99	86	100	97	99	100	100	117	104	99	100	108	98	97	90	98	98	96	93	96	92	95	92	97	96	94	105	103	101	93	102	100	94	96	95	103	92	91	92	91	91	91
B4/H24RxC	SRR10094339	83	80	82	82	83	83	82	70	83	80	82	83	83	100	86	82	83	91	81	80	74	82	82	80	77	80	76	79	76	81	80	78	88	86	85	78	86	84	78	80	79	86	76	75	76	75	75	75
B4/H24RxC	SRR10126894	91	88	90	90	92	91	90	76	90	87	89	90	90	100	94	90	91	98	88	87	81	88	90	88	85	87	83	86	83	89	87	85	91	94	93	83	93	92	85	88	87	94	83	82	83	83	83	82
B4/H24RxC	SRR10291815	94	91	93	93	95	94	93	77	94	91	93	94	94	99	96	93	94	101	92	91	84	92	93	91	88	90	86	89	86	92	90	88	89	98	96	88	96	93	88	91	90	98	86	85	86	85	86	85
B4/H24RxC	SRR10590882	99	96	98	98	99	99	98	84	99	96	98	99	99	110	102	98	99	106	97	96	90	98	98	96	93	95	91	95	92	97	96	94	101	102	101	94	101	100	94	96	95	102	92	91	92	91	91	91
B4/H24RxC	SRR10590887	92	89	91	91	91	92	91	79	92	89	91	92	91	100	95	91	92	98	90	89	84	92	92	89	86	89	85	89	86	89	90	87	93	96	94	88	94	94	87	90	89	96	86	85	86	84	85	85
B4/H24RxC	SRR10606869	101	98	100	100	102	101	100	86	101	98	100	101	101	104	105	100	101	108	99	98	91	99	100	98	95	97	93	96	93	99	97	94	96	105	103	95	103	102	95	98	97	105	93	92	93	92	93	92
B4/H24RxC	SRR10606870	99	96	98	98	100	99	98	82	99	96	98	99	99	103	101	98	99	106	97	96	89	97	98	96	93	95	91	94	91	97	95	93	93	103	101	93	101	98	93	96	95	103	91	90	91	90	91	90
B4/H24RxC	SRR10606871	97	94	96	96	98	97	96	82	97	94	96	97	97	101	101	96	97	104	95	94	87	95	96	94	91	93	89	92	89	95	93	90	93	101	99	91	99	98	91	94	93	101	89	88	89	88	89	88
B4/H24RxC	SRR10606872	98	95	97	97	98	98	97	81	98	95	97	98	98	101	100	97	98	105	96	95	88	96	97	95	92	94	90	93	90	96	94	91	91	102	100	92	100	97	92	95	94	102	90	89	90	89	90	89
B4/H24RxC	SRR11348053	85	83	85	85	87	87	86	71	86	84	85	86	86	105	90	85	87	94	84	84	78	86	86	84	81	84	79	83	80	85	84	81	93	90	89	80	89	88	81	84	83	90	80	79	80	79	79	79
B4/H24RxC	SRR11594606	103	100	102	102	104	104	102	88	103	100	102	103	103	122	107	102	103	110	101	100	93	100	101	99	97	98	95	97	94	100	98	97	110	106	104	96	104	103	97	99	98	106	95	93	95	94	95	93
B4/H24RxC	SRR12569231	93	90	92	92	93	93	92	78	93	90	92	93	93	112	98	92	93	100	91	90	82	90	91	89	86	88	85	87	84	90	88	84	100	96	94	83	95	93	86	89	88	96	84	83	84	84	84	83
B4/H24RxC	SRR12569243	76	73	75	75	77	77	75	59	76	73	75	76	76	95	78	75	76	83	74	73	66	74	75	73	70	72	68	71	68	74	72	70	82	80	78	68	78	75	70	73	72	80	68	67	68	68	68	67
B4/H24RxC	SRR12569947	82	79	81	81	82	82	81	67	82	79	81	82	82	100	86	81	82	89	80	79	73	81	81	79	76	79	74	78	75	80	79	77	89	86	83	76	83	83	77	79	78	86	75	74	75	74	74	74
B4/H24RxC	SRR12569952	85	82	84	84	85	86	84	71	85	82	84	85	85	105	89	84	85	93	83	82	75	83	83	81	78	81	77	80	77	82	81	79	93	88	86	79	87	85	79	81	80	88	77	76	77	76	76	76
B4/H24RxC	SRR12569955	84	81	83	83	85	85	83	71	84	81	83	84	84	104	88	83	84	91	82	81	75	83	83	81	78	81	77	80	77	82	81	79	92	88	86	79	87	85	79	81	80	88	77	76	77	76	76	76
B4/H24RxC	SRR12569983	68	65	67	67	68	69	67	52	68	65	67	68	68	88	71	67	68	76	66	65	59	67	67	65	62	65	60	64	61	66	65	63	75	72	70	63	70	68	63	65	64	72	61	60	61	60	60	60
B4/H24RxC	SRR12570022	81	78	80	80	82	82	80	66	81	78	80	81	81	100	85	80	81	88	79	78	70	78	78	77	74	76	73	75	72	78	76	74	88	83	80	73	81	80	74	77	75	83	72	71	72	72	71	71
B4/H24RxC	SRR12898936	107	105	107	107	108	109	108	90	108	106	107	108	108	128	110	107	109	118	106	106	97	105	106	104	101	103	100	101	99	105	102	101	114	111	109	101	110	106	101	104	103	111	99	98	99	99	99	98
B4/H24RxC	SRR12898947	83	81	83	82	85	83	82	69	82	79	81	82	82	92	86	82	83	91	80	79	73	80	82	80	77	79	76	77	75	81	78	77	83	86	85	76	86	84	76	80	79	86	75	74	75	75	75	74
B4/H24RxC	SRR12902467	99	96	98	98	100	100	98	84	99	96	98	99	99	118	103	98	99	106	97	96	89	97	98	96	93	95	91	94	91	97	95	93	106	103	101	93	101	100	93	96	95	103	91	90	91	91	91	90
B4/H24RxC	SRR12902469	107	104	106	106	108	108	106	92	107	104	106	107	107	126	111	106	107	114	105	104	97	105	106	104	101	103	99	102	99	105	103	101	114	111	109	101	109	108	101	104	103	111	99	98	99	99	99	98
B4/H24RxC	SRR12902560	83	80	82	82	84	84	82	68	83	80	82	83	83	103	87	82	83	90	81	80	73	81	82	80	77	79	75	78	75	81	79	77	91	87	85	76	85	84	77	80	79	87	75	74	75	75	75	74
B4/H24RxC	SRR12902726	81	78	80	80	82	82	80	67	81	78	80	81	81	100	85	80	81	89	79	78	72	80	80	78	75	78	73	77	74	79	78	76	89	85	83	75	83	82	76	78	77	85	74	73	74	73	73	73
B4/H24RxC	SRR12903834	94	92	94	94	96	96	95	80	95	93	94	95	95	115	99	94	96	104	93	93	86	94	94	92	89	92	87	90	88	93	91	90	103	99	97	88	97	96	90	91	91	99	88	87	88	87	87	87
B4/H24RxC	SRR12903890	92	89	91	91	93	93	91	75	92	89	91	92	92	112	94	91	91	99	90	89	82	89	91	89	86	88	83	86	84	89	87	86	98	96	94	85	93	91	86	88	88	96	84	83	84	84	84	83
B4/H24RxC	SRR13001296	148	145	147	147	149	149	147	135	147	144	146	147	147	168	151	147	148	156	145	144	139	147	146	144	141	145	140	143	140	145	144	143	155	151	149	141	150	148	143	144	142	151	141	139	141	139	139	140
B4/H24RxC	SRR13001301	165	162	164	164	166	166	164	150	164	161	163	164	164	184	168	164	165	172	162	161	154	162	163	161	158	160	157	158	156	162	159	158	171	168	166	156	167	165	158	161	158	168	156	155	156	156	156	155
B4/H24RxC	SRR13001302	93	90	92	92	93	94	92	80	93	90	92	93	93	113	97	92	93	99	91	90	85	93	93	91	88	91	86	89	87	92	90	89	101	97	96	87	96	95	88	90	90	97	87	86	87	86	86	86
B4/H24RxC	SRR13001312	99	96	98	98	100	100	98	85	99	96	98	99	99	119	103	98	99	107	97	96	90	98	98	96	93	96	91	95	92	97	96	94	107	102	101	92	101	100	94	96	95	102	92	91	92	91	91	91
B4/H24RxC	SRR13001399	144	141	143	144	145	145	143	129	143	140	142	143	143	164	147	142	144	151	141	140	134	142	142	141	138	140	136	139	136	141	140	137	151	147	146	137	146	145	138	141	140	147	136	135	136	136	136	135
B4/H24RxC	SRR13001400	99	96	98	98	100	100	97	85	99	95	98	99	99	119	103	98	98	106	97	96	89	97	97	95	92	95	91	93	91	96	94	93	107	102	100	91	101	99	93	95	94	102	91	90	91	90	90	90
B4/H24RxC	SRR13088888	111	108	110	110	112	112	110	98	111	108	110	111	111	131	115	110	111	117	109	108	102	110	109	107	104	108	103	107	104	108	108	106	119	114	112	106	113	111	106	107	106	114	104	103	104	102	102	103
B4/H24RxC	SRR13371311	98	95	97	97	99	98	97	83	98	95	97	98	98	107	102	97	98	105	96	95	88	95	97	95	92	94	90	93	90	96	94	92	99	101	100	91	100	99	92	95	94	101	90	89	90	90	90	89
B4/H24RxC	SRR13371312	98	95	97	97	99	98	97	83	98	95	97	98	98	107	102	97	98	105	96	95	88	95	97	95	92	94	90	93	90	96	94	92	99	101	100	91	100	99	92	95	94	101	90	89	90	90	90	89
B4/H24RxC	SRR13619167	109	106	108	108	110	110	108	93	109	106	108	109	109	128	111	108	108	117	107	106	99	107	107	105	102	105	101	103	101	106	104	103	115	112	110	102	111	107	103	104	104	112	101	100	101	99	100	100
B4/H24RxC	SRR13687108	102	99	101	101	103	103	101	88	102	99	101	102	102	122	106	101	101	110	100	99	92	100	100	98	95	98	94	97	94	99	98	96	110	105	103	94	104	102	96	98	97	105	94	93	94	93	93	93
B4/H24RxC	SRR14198810	97	95	97	97	99	99	98	81	97	95	96	97	97	117	99	97	99	107	95	95	88	96	96	94	91	94	90	93	90	95	94	92	102	101	99	92	100	96	92	94	92	101	90	89	90	89	89	89
B4/H24RxC	SRR14673569	99	96	98	98	100	100	98	85	97	94	96	97	97	119	101	98	98	107	95	94	90	98	98	96	93	96	90	95	92	97	96	94	105	103	101	93	101	100	94	96	95	103	92	91	92	90	91	91
B4/H24RxC	SRR15047213	103	100	102	102	104	104	102	88	102	99	101	102	102	122	104	102	102	111	100	99	94	102	102	100	97	100	96	99	96	101	100	98	108	107	105	98	106	102	98	99	99	107	96	95	96	95	95	95
B4/H24RxC	SRR15116120	87	84	86	86	88	88	86	73	87	84	86	87	87	106	91	86	86	95	85	84	77	85	85	83	80	83	79	82	79	84	83	81	95	90	88	81	89	87	81	82	82	90	79	78	79	77	78	78
B4/H24RxC	SRR15116129	92	89	91	91	93	93	91	77	92	89	91	92	92	111	96	91	92	100	90	89	82	90	90	88	85	88	84	87	84	89	88	86	99	95	93	86	94	92	86	88	87	95	84	83	84	83	83	83
B4/H24RxC	SRR15116136	75	73	75	75	77	76	75	59	75	72	74	75	75	84	76	75	75	83	73	72	66	73	75	73	70	72	68	71	68	74	72	70	74	79	78	69	78	75	70	72	72	79	68	67	68	68	68	67
B4/H24RxC	SRR15116241	91	88	90	90	92	92	90	77	91	88	90	91	91	103	95	90	91	99	89	88	82	90	90	88	85	88	83	87	84	89	88	86	95	95	93	85	93	92	86	88	87	95	84	83	84	83	83	83
B4/H24RxC	SRR16610211	87	84	86	86	88	88	86	71	87	84	86	87	87	107	89	86	86	95	85	84	77	85	85	83	80	83	79	82	79	84	83	81	93	90	88	80	89	85	81	82	82	90	79	78	79	77	78	78
B4/H24RxC	SRR16893801	95	92	94	95	96	95	94	78	95	92	94	95	95	104	98	94	95	102	93	92	84	91	93	91	88	91	87	88	86	92	90	88	94	98	96	86	97	93	88	91	90	97	86	85	87	87	87	85
B4/H24RxC	SRR16896032	95	92	94	94	96	96	94	82	95	92	94	95	95	115	99	94	95	101	93	92	87	95	95	93	90	93	88	92	89	94	93	91	103	100	98	90	98	97	91	93	92	100	89	88	89	88	88	88
B4/H24RxC	SRR16896040	89	86	88	88	90	90	88	75	89	86	88	89	89	107	93	88	89	97	87	86	79	87	87	85	82	85	81	84	81	86	85	83	97	92	90	81	91	89	83	85	84	92	81	80	81	77	80	80
B4/H24RxC	SRR17460875	95	92	94	94	96	96	94	80	95	92	94	95	95	115	99	94	94	102	93	92	84	92	93	91	88	90	87	89	86	92	90	88	103	98	96	87	97	95	88	90	90	98	86	85	86	85	86	85
B4/H24RxC	SRR5714046	77	74	76	76	78	78	76	63	77	74	76	77	77	97	81	76	77	85	75	74	67	75	75	73	70	73	69	72	69	74	73	71	85	80	78	70	79	77	71	73	72	80	69	68	69	68	68	68
B4/H24RxC	SRR5714048	58	55	57	57	59	59	57	44	58	55	57	58	58	78	62	57	58	66	56	55	49	57	57	55	52	55	50	54	51	56	55	53	66	62	60	53	60	59	53	55	54	62	51	50	51	50	50	50
B4/H24RxC	SRR5714064	73	70	72	72	74	74	72	60	73	70	72	73	73	93	77	72	73	81	71	70	65	73	72	69	67	71	65	70	67	71	71	69	81	77	75	68	75	74	69	70	69	77	67	66	67	65	65	66
B4/H24RxC	SRR5714073	80	77	79	79	81	81	79	66	80	77	79	80	80	100	84	79	80	88	78	77	71	79	79	77	74	77	72	76	73	78	77	75	88	84	82	74	82	81	75	77	76	84	73	72	73	72	72	72
B4/H24RxC	SRR5942764	81	78	80	80	82	82	80	65	81	78	80	81	81	101	84	80	81	89	79	78	72	80	80	78	75	78	73	77	74	79	78	76	88	85	83	76	83	81	76	78	77	85	74	73	74	72	73	73
B4/H24RxC	SRR6442662	129	127	129	129	131	131	130	116	130	128	129	130	130	149	133	129	131	139	128	128	123	131	129	127	124	129	122	128	125	128	129	127	137	134	132	124	132	130	127	129	126	134	125	124	125	122	122	124
B4/H24RxC	SRR6474925	70	67	69	69	70	70	69	56	70	67	69	70	70	89	74	69	70	78	68	67	61	69	69	67	64	67	62	66	63	68	67	65	77	74	72	65	72	71	65	67	65	74	63	62	63	62	62	62
B4/H24RxC	SRR7026307	101	98	100	100	102	102	100	88	101	98	100	101	101	121	105	100	101	109	99	98	92	100	99	97	94	98	93	97	94	98	98	96	109	104	102	96	103	101	96	98	96	104	94	93	94	92	92	93
B4/H24RxC	SRR7026311	97	94	96	97	98	98	96	83	97	94	96	97	97	117	101	96	97	105	95	94	88	96	96	94	91	94	89	93	90	95	94	92	105	101	99	91	99	98	92	94	92	101	90	89	90	89	89	89
B4/H24RxC	SRR9030659	88	85	87	88	89	89	87	74	88	85	87	88	88	108	92	87	88	96	86	85	78	86	86	84	81	84	80	83	80	85	84	82	96	91	89	81	90	88	82	84	83	91	80	79	80	79	79	79
B4/H24RxC	SRR9113458	77	74	76	76	77	77	76	64	77	74	76	77	77	94	80	76	77	85	75	74	68	76	76	74	71	74	70	73	70	75	74	72	83	81	79	72	80	78	72	74	73	81	70	69	70	69	69	69
B4/H24RxC	SRR9113468	78	75	77	77	78	78	77	64	79	76	78	79	79	95	81	77	77	86	77	76	71	79	79	77	74	77	72	75	73	78	76	75	83	83	81	73	81	79	75	76	76	83	73	72	72	72	72	72
B4/H24RxC	SRR9734547	71	68	70	70	72	72	70	58	71	68	70	71	71	91	74	70	70	79	69	68	63	71	71	68	66	69	64	68	65	69	69	67	79	76	74	66	74	73	67	69	68	76	65	64	65	63	64	64
B4/H24RxC	SRR9734564	92	89	91	90	93	93	90	78	92	88	91	92	92	112	96	91	91	99	90	88	83	91	91	89	86	89	84	88	85	90	89	87	100	96	94	87	94	93	87	89	88	96	85	84	85	84	84	84
B4/H24RxC	SRR9734586	68	65	67	67	69	69	67	53	68	65	67	68	68	88	72	67	67	75	65	65	58	66	67	64	62	64	59	63	60	65	64	62	76	72	70	61	69	69	62	65	64	72	60	59	60	60	60	59
B4/H24RxC	SRR9734632	78	75	77	77	79	79	77	64	78	75	77	78	78	97	82	77	78	86	76	75	68	76	76	74	71	74	70	72	70	75	73	72	85	81	79	71	80	78	72	74	73	81	70	69	70	69	69	69
B4/H24RxC	SRR9734633	82	79	81	81	83	82	81	67	82	79	81	82	82	91	84	81	82	88	80	79	73	80	81	79	76	79	75	78	75	80	79	77	81	85	84	77	85	81	77	79	78	85	75	74	75	74	74	74
B4/H24RxC	SRR9734634	74	71	73	73	75	75	73	61	74	71	73	74	74	94	77	73	73	82	72	71	66	74	74	72	69	72	67	71	68	73	72	70	82	79	77	69	77	76	70	71	71	79	68	67	68	67	67	67
B4/H24RxC	SRR9734649	73	70	72	72	74	74	72	59	72	69	71	72	72	93	75	72	72	81	70	69	64	72	72	70	67	70	65	69	66	71	70	68	80	77	75	67	75	74	68	69	69	77	66	65	66	65	65	65
B4/H24RxC	SRR9734780	84	81	83	83	85	85	83	69	84	81	83	84	84	104	89	83	83	91	82	81	73	81	82	80	77	79	76	78	75	81	79	77	92	87	85	77	86	84	77	80	79	87	75	74	75	75	75	74
B4/H24RxC	SRR9734819	70	67	69	69	71	71	69	56	69	66	68	69	69	90	72	69	69	78	67	66	61	69	69	67	64	67	62	66	63	68	67	65	77	74	72	64	72	71	65	66	66	74	63	62	63	62	62	62
B4/H24RxC	SRR9734855	74	71	73	73	75	75	73	60	73	70	72	73	73	93	76	73	74	82	71	70	65	73	73	71	68	70	66	70	67	72	71	69	80	78	76	68	76	75	69	71	70	78	67	66	67	66	66	66
[truncated: 342 more columns]
