# Supplementary material for: Global emergence of a hypervirulent carbapenem-resistant Escherichia coli ST410 clone
Source: Nat Commun. 2024 Jan 12;15:494. doi: 10.1038/s41467-023-43854-3 (PMC10786849; doi:10.1038/s41467-023-43854-3)
Supplement: Supplementary file 9 — Supplementary Data 6 [file 41467_2023_43854_MOESM9_ESM.xlsx]

## Sheet: Sheet1
Supplementary Data 6: Core-genome genes associated with the B5/H24RxC clone
Gene	Non-unique Gene name	Location in reference strains	identity	Sequence_start	Sequence_end	Annotation	Number_present_in_B5/H24RxC	Number_present_in_B4/H24RxC	Number_absent_in_B5/H24RxC	Number_absent_in_B4/H24RxC	Sensitivity	Specificity	Odds_ratio	Naive_p	Bonferroni_p	Benjamini_H_p
group_2241		CP123017.1	100	1851475	1851296	hypothetical protein	135	0	39	214	77.5862	100	inf	3.6145e-69	1.42014e-65	4.43793e-67
group_2200		CP123017.1	100	1851191	1851000	hypothetical protein	135	0	39	214	77.5862	100	inf	3.6145e-69	1.42014e-65	4.43793e-67
group_2119		CP123017.1	100	1949134	1949352	hypothetical protein	135	0	39	214	77.5862	100	inf	3.6145e-69	1.42014e-65	4.43793e-67
hns_2	hns_2	CP123017.1	100	1952243	1951839	DNA-binding protein H-NS	135	0	39	214	77.5862	100	inf	3.6145e-69	1.42014e-65	4.43793e-67
group_1533		CP123017.1	100	1952880	1952401	hypothetical protein	135	0	39	214	77.5862	100	inf	3.6145e-69	1.42014e-65	4.43793e-67
group_738		CP123017.1	99.111	1949434	1949658	hypothetical protein	135	0	39	214	77.5862	100	inf	3.6145e-69	1.42014e-65	4.43793e-67
group_577		CP123017.1	100	1954519	1953782	hypothetical protein	135	0	39	214	77.5862	100	inf	3.6145e-69	1.42014e-65	4.43793e-67
group_548		CP123017.1	100	1916630	1915881	hypothetical protein	135	0	39	214	77.5862	100	inf	3.6145e-69	1.42014e-65	4.43793e-67
group_501		CP123017.1	100	1867198	1866425	hypothetical protein	135	0	39	214	77.5862	100	inf	3.6145e-69	1.42014e-65	4.43793e-67
group_465		CP123017.1	100	1953757	1952966	hypothetical protein	135	0	39	214	77.5862	100	inf	3.6145e-69	1.42014e-65	4.43793e-67
btuD_5~~~irtA	btuD_5;irtA	CP123017.1	100	1939915	1941717	Vitamin B12 import ATP-binding protein BtuD;Iron import ATP-binding/permease protein IrtA	135	0	39	214	77.5862	100	inf	3.6145e-69	1.42014e-65	4.43793e-67
pikAV	pikAV	CP123017.1	100	1921818	1921015	Thioesterase PikA5	135	0	39	214	77.5862	100	inf	3.6145e-69	1.42014e-65	4.43793e-67
group_339		CP123017.1	100	1948108	1948983	hypothetical protein	135	0	39	214	77.5862	100	inf	3.6145e-69	1.42014e-65	4.43793e-67
group_315		CP123017.1	100	1850123	1851019	hypothetical protein	135	0	39	214	77.5862	100	inf	3.6145e-69	1.42014e-65	4.43793e-67
group_278		CP123017.1	100	1939748	1938789	hypothetical protein	135	0	39	214	77.5862	100	inf	3.6145e-69	1.42014e-65	4.43793e-67
group_206		CP123017.1	100	1922915	1921815	hypothetical protein	135	0	39	214	77.5862	100	inf	3.6145e-69	1.42014e-65	4.43793e-67
intA_1	intA_1	CP123017.1	100	1947567	1946305	Prophage integrase IntA	135	0	39	214	77.5862	100	inf	3.6145e-69	1.42014e-65	4.43793e-67
ampG_2	ampG_2	CP123017.1	100	1943499	1944779	Anhydromuropeptide permease	135	0	39	214	77.5862	100	inf	3.6145e-69	1.42014e-65	4.43793e-67
mbtI	mbtI	CP123017.1	100	1944807	1946111	Salicylate synthase	135	0	39	214	77.5862	100	inf	3.6145e-69	1.42014e-65	4.43793e-67
dhbE	dhbE	CP123017.1	100	1921011	1919434	23-dihydroxybenzoate-AMP ligase	135	0	39	214	77.5862	100	inf	3.6145e-69	1.42014e-65	4.43793e-67
group_62		CP123017.1	100	1941704	1943506	Putative multidrug export ATP-binding/permease protein	135	0	39	214	77.5862	100	inf	3.6145e-69	1.42014e-65	4.43793e-67
fyuA	fyuA	CP123017.1	100	1919302	1917281	Pesticin receptor	135	0	39	214	77.5862	100	inf	3.6145e-69	1.42014e-65	4.43793e-67
dltA	dltA	CP123017.1	100	1938598	1932491	D-alanine--D-alanyl carrier protein ligase	135	0	39	214	77.5862	100	inf	3.6145e-69	1.42014e-65	4.43793e-67
COQ5	COQ5	CP123017.1	100	1932403	1922912	2-methoxy-6-polyprenyl-14-benzoquinol methylase mitochondrial	135	0	39	214	77.5862	100	inf	3.6145e-69	1.42014e-65	4.43793e-67
group_2358		CP123017.1	100	1955116	1955214	hypothetical protein	134	0	40	214	77.0115	100	inf	2.29521e-68	9.01787e-65	2.09718e-66
group_2347		CP123017.1	100	1959276	1959386	hypothetical protein	134	0	40	214	77.0115	100	inf	2.29521e-68	9.01787e-65	2.09718e-66
group_2317		CP123017.1	100	1956667	1956807	hypothetical protein	134	0	40	214	77.0115	100	inf	2.29521e-68	9.01787e-65	2.09718e-66
group_2037		CP123017.1	100	1950137	1950379	hypothetical protein	134	0	40	214	77.0115	100	inf	2.29521e-68	9.01787e-65	2.09718e-66
group_2015		CP123017.1	100	1967547	1967798	hypothetical protein	134	0	40	214	77.0115	100	inf	2.29521e-68	9.01787e-65	2.09718e-66
group_1939		CP123017.1	100	1854377	1854652	hypothetical protein	134	0	40	214	77.0115	100	inf	2.29521e-68	9.01787e-65	2.09718e-66
group_1877		CP123017.1	100	1949768	1950064	hypothetical protein	134	0	40	214	77.0115	100	inf	2.29521e-68	9.01787e-65	2.09718e-66
group_1675		CP123017.1	100	1956225	1956611	hypothetical protein	134	0	40	214	77.0115	100	inf	2.29521e-68	9.01787e-65	2.09718e-66
group_1626		CP123017.1	100	1950429	1950845	hypothetical protein	134	0	40	214	77.0115	100	inf	2.29521e-68	9.01787e-65	2.09718e-66
group_609		CP123017.1	100	1868185	1867481	hypothetical protein	134	0	40	214	77.0115	100	inf	2.29521e-68	9.01787e-65	2.09718e-66
group_331		CP123017.1	100	1958843	1957962	hypothetical protein	134	0	40	214	77.0115	100	inf	2.29521e-68	9.01787e-65	2.09718e-66
group_2209		CP123017.1	100	1956856	1957044	hypothetical protein	133	0	41	214	76.4368	100	inf	1.42751e-67	5.60868e-64	1.14463e-65
group_1963		CP123017.1	100	1955872	1956141	hypothetical protein	133	0	41	214	76.4368	100	inf	1.42751e-67	5.60868e-64	1.14463e-65
group_1108		CP123017.1	100	1962887	1963444	hypothetical protein	133	0	41	214	76.4368	100	inf	1.42751e-67	5.60868e-64	1.14463e-65
group_808		CP123017.1	100	1860231	1862411	hypothetical protein	133	0	41	214	76.4368	100	inf	1.42751e-67	5.60868e-64	1.14463e-65
group_703		CP123017.1	100	1950897	1951646	hypothetical protein	133	0	41	214	76.4368	100	inf	1.42751e-67	5.60868e-64	1.14463e-65
group_107		CP123017.1	100	1963497	1964960	hypothetical protein	133	0	41	214	76.4368	100	inf	1.42751e-67	5.60868e-64	1.14463e-65
group_1856		CP123017.1	100	1962184	1962489	hypothetical protein	132	0	42	214	75.8621	100	inf	8.701e-67	3.41862e-63	6.70318e-65
dapH_2~~~dapH_3	dapH_2;dapH_3	CP123017.1	100	1823475	1824026	2345-tetrahydropyridine-26-dicarboxylate N-acetyltransferase	132	0	42	214	75.8621	100	inf	8.701e-67	3.41862e-63	6.70318e-65
group_1772		CP123017.1	100	1965419	1965075	hypothetical protein	131	0	43	214	75.2874	100	inf	5.20036e-66	2.04322e-62	3.5228e-64
dapH_2	dapH_2	CP123017.1	100	1817735	1818337	2345-tetrahydropyridine-26-dicarboxylate N-acetyltransferase	131	0	43	214	75.2874	100	inf	5.20036e-66	2.04322e-62	3.5228e-64
group_720		CP123017.1	99.181	1966285	1965431	hypothetical protein	131	0	43	214	75.2874	100	inf	5.20036e-66	2.04322e-62	3.5228e-64
group_668		CP123017.1	100	1957179	1957877	hypothetical protein	131	0	43	214	75.2874	100	inf	5.20036e-66	2.04322e-62	3.5228e-64
group_290		CP123017.1	100	1961539	1960604	hypothetical protein	131	0	43	214	75.2874	100	inf	5.20036e-66	2.04322e-62	3.5228e-64
group_858		CP123017.1	100	1822349	1823485	hypothetical protein	130	0	44	214	74.7126	100	inf	3.0493e-65	1.19807e-61	1.36145e-63
group_167	wzx-Onovel1	CP123017.1	100	1818330	1819550	hypothetical protein	130	0	44	214	74.7126	100	inf	3.0493e-65	1.19807e-61	1.36145e-63
group_591		CP123017.1	100	1967180	1966275	hypothetical protein	129	0	45	214	74.1379	100	inf	1.75504e-64	6.89557e-61	7.33571e-63
group_968	wzy-Onovel1	CP123017.1	100	1819543	1820730	hypothetical protein	128	0	46	214	73.5632	100	inf	9.91981e-64	3.8975e-60	4.10263e-62
group_817		CP123017.1	100	1820708	1821445	PGL/p-HBAD biosynthesis glycosyltransferase	127	0	47	214	72.9885	100	inf	5.50866e-63	2.16435e-59	1.8342e-61
group_327		CP123017.1	100	1821455	1822339	hypothetical protein	127	0	47	214	72.9885	100	inf	5.50866e-63	2.16435e-59	1.8342e-61
group_2325		CP123017.1	100	1858272	1858400	hypothetical protein	133	1	41	213	76.4368	99.5327	690.951	1.6076e-65	6.31625e-62	7.57461e-64
group_2490		CP123017.1	97.974	1894619	1896000	ISL3 family transposase ISEc38;hypothetical protein	136	2	38	212	78.1609	99.0654	379.368	3.8055e-66	1.49518e-62	2.8211e-64
group_2489		CP123017.1	96.35	1893925	1894335	hypothetical protein	136	2	38	212	78.1609	99.0654	379.368	3.8055e-66	1.49518e-62	2.8211e-64
group_2491		CP123017.1	100	1893739	1892771	IS110 family transposase ISKpn42	135	2	39	212	77.5862	99.0654	366.923	2.4139e-65	9.48422e-62	1.10282e-63
php_2	php_2	CP123017.1	99.531	1897503	1896652	Phosphotriesterase homology protein	134	2	40	212	77.0115	99.0654	355.1	1.49869e-64	5.88836e-61	6.33157e-63
group_1972		CP123017.1	100	1890175	1890441	hypothetical protein	132	2	42	212	75.8621	99.0654	333.143	5.42996e-63	2.13343e-59	1.8342e-61
group_300		CP123017.1	100	1887931	1887014	hypothetical protein	131	2	43	212	75.2874	99.0654	322.93	3.17233e-62	1.24641e-58	1.00517e-60
group_2500		CP123017.1	98.246	50480	50593	hypothetical protein	112	2	62	212	64.3678	99.0654	191.484	4.90912e-49	1.92879e-45	1.15497e-47
group_400		CP123017.1	99.872	1859436	1860215	IS21 family transposase IS100kyp	109	2	65	212	62.6437	99.0654	177.754	3.73418e-47	1.46716e-43	8.68142e-46
intA_1~~~intA_2	intA_1;intA_2	CP123017.1	78.98	1967882	1969143	Prophage integrase IntA	134	2	40	212	77.0115	99.0654	355.1	1.49869e-64	5.88836e-61	6.33157e-63
group_653		CP123017.1	99.225	1888488	1888616	hypothetical protein	131	3	43	211	75.2874	98.5981	214.271	1.17986e-60	4.63569e-57	3.65015e-59
ompN_2	ompN_2	CP123017.1	100	1979145	1977931	Outer membrane porin N	135	4	39	210	77.5862	98.1308	181.731	2.75823e-62	1.08371e-58	9.03092e-61
group_729		CP123017.1	98.876	1874578	1874312	hypothetical protein	133	4	41	210	76.4368	98.1308	170.305	9.95644e-61	3.91189e-57	3.10467e-59
klcA_3	klcA_3;	CP123017.1	95.632	2900463	2900029	Antirestriction protein KlcA;hypothetical protein	96	4	78	210	55.1724	98.1308	64.6154	7.35286e-37	2.88894e-33	1.55319e-35
group_2318		CP123017.1	100	1862582	1862442	hypothetical protein	88	4	86	210	50.5747	98.1308	53.7209	1.31595e-32	5.17037e-29	2.72125e-31
group_204		CP123017.1	100	1863717	1862605	IS4 family transposase IS421	88	4	86	210	50.5747	98.1308	53.7209	1.31595e-32	5.17037e-29	2.72125e-31
group_1135		CP123017.1	99.609	1858414	1859436	hypothetical protein	135	6	39	208	77.5862	97.1963	120	1.29358e-59	5.08246e-56	3.90959e-58
gmd_3~~~gmd_2~~~gmd_1	gmd_3;gmd_2;gmd_1	CP123017.1	93.739	1824040	1825155	GDP-mannose 46-dehydratase	132	6	42	208	75.8621	97.1963	108.952	2.54438e-57	9.99687e-54	7.35064e-56
fcl_2	fcl_2	CP123017.1	100	1825159	1826124	GDP-L-fucose synthase	131	6	43	208	75.2874	97.1963	105.612	1.42104e-56	5.58328e-53	4.04585e-55
gmm_2	gmm_2	CP123017.1	100	1826127	1826588	GDP-mannose mannosyl hydrolase	125	6	49	208	71.8391	97.1963	88.4354	2.92129e-52	1.14777e-48	7.35752e-51
manC1_1~~~algA~~~rfbM~~~manC1_2	manC1_1;algA;rfbM;manC1_2	CP123017.1	100	1826594	1828000	Mannose-1-phosphate guanylyltransferase 1;Alginate biosynthesis protein AlgA;Mannose-1-phosphate guanylyltransferase RfbM	125	6	49	208	71.8391	97.1963	88.4354	2.92129e-52	1.14777e-48	7.35752e-51
glmM_1~~~glmM_2	;glmM_1;glmM_2	CP123017.1	100	1828752	1830176	hypothetical protein;Phosphoglucosamine mutase	124	6	50	208	71.2644	97.1963	85.9733	1.43881e-51	5.65307e-48	3.53317e-50
group_972		CP123017.1	100	1828000	1828746	putative glycosyltransferase;hypothetical protein;PGL/p-HBAD biosynthesis glycosyltransferase	123	6	51	208	70.6897	97.1963	83.6078	6.97191e-51	2.73926e-47	1.68053e-49
group_1090		CP123017.1	100	4421728	4421468	hypothetical protein	174	8	0	206	100	96.2617	inf	7.85499e-102	3.08622e-98	1.54311e-98
group_752		CP123017.1	100	4423913	4421880	hypothetical protein	174	8	0	206	100	96.2617	inf	7.85499e-102	3.08622e-98	1.54311e-98
group_1091		CP123017.1	100	4425468	4423930	hypothetical protein	173	8	1	206	99.4253	96.2617	4454.75	1.55486e-99	6.10903e-96	1.01817e-96
group_795		CP123017.1	100	4421392	4416629	hypothetical protein	173	8	1	206	99.4253	96.2617	4454.75	1.55486e-99	6.10903e-96	1.01817e-96
xerC_8~~~xerC_6	xerC_8;xerC_6	CP123017.1	100	4426723	4425455	Tyrosine recombinase XerC	173	8	1	206	99.4253	96.2617	4454.75	1.55486e-99	6.10903e-96	1.01817e-96
group_421		CP123017.1	100	4415269	4416090	hypothetical protein	173	8	1	206	99.4253	96.2617	4454.75	1.55486e-99	6.10903e-96	1.01817e-96
group_2326		CP123017.1	100	4416238	4416366	hypothetical protein	172	8	2	206	98.8506	96.2617	2214.5	1.54593e-97	6.07394e-94	8.67706e-95
cbtA_4~~~cbtA_1~~~cbtA_3	cbtA_4;cbtA_1;cbtA_3	CP123017.1	91.005	49719	49342	Cytoskeleton-binding toxin CbtA	130	8	44	206	74.7126	96.2617	76.0795	1.79501e-53	7.05259e-50	4.60954e-52
cbeA_4~~~cbeA_1~~~cbeA_3~~~cbeA_2	cbeA_4;cbeA_1;cbeA_3;cbeA_2	CP123017.1	99.351	1877296	1876835	Cytoskeleton bundling-enhancing antitoxin CbeA	128	8	46	206	73.5632	96.2617	71.6522	4.86917e-52	1.9131e-48	1.21082e-50
group_3464		CP123021.1	99.419	2080	2767	hypothetical protein	126	8	48	206	72.4138	96.2617	67.5938	1.22906e-50	4.82898e-47	2.9445e-49
yeeW	;yeeW	CP123017.1	87.766	48829	48642	hypothetical protein;Protein YeeW	129	11	45	203	74.1379	94.8598	52.903	1.49392e-49	5.86963e-46	3.53592e-48
group_3465	rop	CP123021.1	97.396	1471	1662	Regulatory protein rop	127	13	47	201	72.9885	93.9252	41.7791	2.8872e-46	1.13438e-42	6.55712e-45
mbeC_2~~~mbeC	mbeC_2;mbeC	CP123021.1	100	1452	1084	Mobilization protein MbeC	127	13	47	201	72.9885	93.9252	41.7791	2.8872e-46	1.13438e-42	6.55712e-45
mbeA_2	;mbeA_2	CP123021.1	100	1094	1	hypothetical protein;DNA relaxase MbeA	127	13	47	201	72.9885	93.9252	41.7791	2.8872e-46	1.13438e-42	6.55712e-45
hha_2	hha_2;	CP123017.1	93.897	56132	56343	Hemolysin expression-modulating protein Hha;hypothetical protein	120	18	54	196	68.9655	91.5888	24.1975	2.15436e-37	8.4645e-34	4.60027e-36
pphB_1~~~pphA_2~~~pphA_1	pphB_1;pphA_2;pphA_1	CP123017.1	98.81	1851478	1852065	Serine/threonine-protein phosphatase 2;Serine/threonine-protein phosphatase 1	144	19	30	195	82.7586	91.1215	49.2632	1.82645e-53	7.17614e-50	4.65983e-52
group_1515		CP123017.1	89.983	1889733	1889147	hypothetical protein	135	26	39	188	77.5862	87.8505	25.0296	2.70687e-41	1.06353e-37	5.9085e-40
group_1514		CP123017.1	92	1890027	1889828	hypothetical protein	135	27	39	187	77.5862	87.3832	23.9744	1.39066e-40	5.46388e-37	3.01872e-39
group_1320		CP123017.1	92.927	1879868	1879050	hypothetical protein	151	30	23	184	86.7816	85.9813	40.2667	1.4473e-50	5.68645e-47	3.44633e-49
group_540		CP123019.1	100	19614	18073	IS91 family transposase ISVsa3;hypothetical protein	170	48	4	166	97.7011	77.5701	146.979	6.9973e-59	2.74924e-55	2.09866e-57
group_1471		CP123019.1	100	12565	12068	IS1595 family transposase ISSsu9	172	50	2	164	98.8506	76.6355	282.08	9.4321e-61	3.70587e-57	2.9647e-59
ant1_1	ant1_1	CP123019.1	77.108	11640	10822	Streptomycin 3''-adenylyltransferase	169	51	5	163	97.1264	76.1682	108.027	1.6659e-55	6.54532e-52	4.36355e-54
dsbD_2	dsbD_2	CP123019.1	100	17760	16729	Thiol:disulfide interchange protein DsbD	168	65	6	149	96.5517	69.6262	64.1846	2.77894e-46	1.09185e-42	6.42263e-45
blaNDM1	blaNDM-1	CP123019.1	100	14894	15706	Metallo-beta-lactamase type 2	171	70	3	144	98.2759	67.2897	117.257	1.71897e-47	6.75383e-44	4.02014e-46
trpF	trpF	CP123019.1	100	16080	16718	N-(5'-phosphoribosyl)anthranilate isomerase	170	70	4	144	97.7011	67.2897	87.4286	3.29641e-46	1.29516e-42	7.40092e-45
ble	ble	CP123019.1	100	15710	16075	Bleomycin resistance protein	170	70	4	144	97.7011	67.2897	87.4286	3.29641e-46	1.29516e-42	7.40092e-45
xerC_10~~~xerD_2~~~xerC_8~~~xerC_4	;xerC_10;xerD_2;xerC_8;xerC_4	CP123019.1	99.705	22955	23969	hypothetical protein;Tyrosine recombinase XerC;Tyrosine recombinase XerD	32	175	142	39	18.3908	18.2243	0.0502213	8.93663e-38	3.5112e-34	1.91869e-36
group_800		CP123019.1	100	29203	31201	Tn3 family transposase Tn2;hypothetical protein	16	185	158	29	9.1954	13.5514	0.0158741	6.25475e-58	2.45749e-54	1.82036e-56
group_2061		CP123017.1	100	4164993	4165229	hypothetical protein	59	208	115	6	33.908	2.80374	0.0147993	1.22756e-45	4.8231e-42	2.7404e-44
group_1604		CP123017.1	100	4164559	4164993	hypothetical protein	60	208	114	6	34.4828	2.80374	0.0151822	5.21321e-45	2.04827e-41	1.15071e-43
group_823	intA_2	CP123017.1	73.973	1946937	1946354	Prophage integrase IntA	38	210	136	4	21.8391	1.86916	0.00532213	4.4464e-63	1.74699e-59	1.51912e-61
group_2176		NZ_CP034958.1	100	3702502	3702302	hypothetical protein	0	99	174	115	0	53.7383	0	3.92849e-32	1.5435e-28	7.75629e-31
group_1780		NZ_CP034958.1	100	3701710	3701372	hypothetical protein	0	99	174	115	0	53.7383	0	3.92849e-32	1.5435e-28	7.75629e-31
group_1073		NZ_CP034958.1	94.766	3705828	3706362	hypothetical protein	0	99	174	115	0	53.7383	0	3.92849e-32	1.5435e-28	7.75629e-31
group_973		NZ_CP034958.1	100	3707230	3707574	hypothetical protein	0	99	174	115	0	53.7383	0	3.92849e-32	1.5435e-28	7.75629e-31
group_848		NZ_CP034958.1	100	3702600	3703226	putative HTH-type transcriptional regulator	0	99	174	115	0	53.7383	0	3.92849e-32	1.5435e-28	7.75629e-31
group_722		NZ_CP034958.1	100	3702264	3701707	hypothetical protein	0	99	174	115	0	53.7383	0	3.92849e-32	1.5435e-28	7.75629e-31
group_675		NZ_CP034958.1	100	3704876	3705700	hypothetical protein	0	99	174	115	0	53.7383	0	3.92849e-32	1.5435e-28	7.75629e-31
xerD_2	xerD_2	NZ_CP034958.1	100	3707801	3708964	Tyrosine recombinase XerD	0	99	174	115	0	53.7383	0	3.92849e-32	1.5435e-28	7.75629e-31
group_479		NZ_CP034958.1	100	3697193	3697966	hypothetical protein	0	100	174	114	0	53.271	0	1.51071e-32	5.93558e-29	3.10764e-31
group_672		#N/A	#N/A	#N/A	#N/A	hypothetical protein	4	165	170	49	2.29885	22.8972	0.00698752	3.62628e-58	1.42476e-54	1.06326e-56
group_438		#N/A	#N/A	#N/A	#N/A	Tn3 family transposase ISEc63	4	165	170	49	2.29885	22.8972	0.00698752	3.62628e-58	1.42476e-54	1.06326e-56
hin_2~~~hin_1	hin_2;hin_1	#N/A	#N/A	#N/A	#N/A	DNA-invertase hin	5	165	169	49	2.87356	22.8972	0.00878609	7.25173e-57	2.84921e-53	2.07971e-55
group_2269		#N/A	#N/A	#N/A	#N/A	hypothetical protein	6	165	168	49	3.44828	22.8972	0.0106061	1.4655e-55	5.75797e-52	3.86441e-54
group_2204		#N/A	#N/A	#N/A	#N/A	hypothetical protein	6	165	168	49	3.44828	22.8972	0.0106061	1.4655e-55	5.75797e-52	3.86441e-54
group_775		#N/A	#N/A	#N/A	#N/A	Pentapeptide repeat protein	6	165	168	49	3.44828	22.8972	0.0106061	1.4655e-55	5.75797e-52	3.86441e-54
group_2189		#N/A	#N/A	#N/A	#N/A	hypothetical protein	8	166	166	48	4.5977	22.4299	0.0139353	1.26963e-53	4.98839e-50	3.28183e-52
group_1042		#N/A	#N/A	#N/A	#N/A	hypothetical protein	4	168	170	46	2.29885	21.4953	0.00644258	2.94023e-60	1.15522e-56	8.95518e-59
bla_1	bla_1	#N/A	#N/A	#N/A	#N/A	Beta-lactamase OXA-10	4	168	170	46	2.29885	21.4953	0.00644258	2.94023e-60	1.15522e-56	8.95518e-59
group_1168		#N/A	#N/A	#N/A	#N/A	hypothetical protein	11	169	163	45	6.32184	21.028	0.0179693	4.15293e-52	1.63169e-48	1.03929e-50
hin_2~~~hin	hin_2;;hin	#N/A	#N/A	#N/A	#N/A	DNA-invertase hin;hypothetical protein	12	169	162	45	6.89655	21.028	0.0197239	4.64116e-51	1.82351e-47	1.12563e-49
group_117		#N/A	#N/A	#N/A	#N/A	ISKra4 family transposase ISKpn19	12	169	162	45	6.89655	21.028	0.0197239	4.64116e-51	1.82351e-47	1.12563e-49
group_855		NZ_CP034958.1	100	1814841	1816331	hypothetical protein	36	174	138	40	20.6897	18.6916	0.05997	2.4258e-34	9.53098e-31	5.06967e-33
bshA~~~mshA_4	bshA;;mshA_4	NZ_CP034958.1	100	1816334	1817383	N-acetyl-alpha-D-glucosaminyl L-malate synthase;hypothetical protein;D-inositol-3-phosphate glycosyltransferase	35	175	139	39	20.1149	18.2243	0.0561151	1.38015e-35	5.4226e-32	2.89978e-34
wzyE_1~~~wzyE_2	wzyE_1;;wzyE_2	NZ_CP034958.1	100	1812435	1813676	putative ECA polymerase;hypothetical protein;ECA polymerase	37	180	137	34	21.2644	15.8879	0.0510138	2.94196e-37	1.1559e-33	6.2481e-36
group_815		NZ_CP034958.1	100	1817370	1817855	hypothetical protein	37	181	137	33	21.2644	15.4206	0.0492398	6.20712e-38	2.43878e-34	1.33999e-36
group_909		NZ_CP034957.1	99.967	6464	9481	Tn3 family transposase IS3000	15	184	159	30	8.62069	14.0187	0.0153815	2.79965e-58	1.09998e-54	8.33321e-57
group_2053		NZ_CP034957.1	100	16426	16187	hypothetical protein	12	185	162	29	6.89655	13.5514	0.0116116	2.84851e-62	1.11918e-58	9.09901e-61
umuD_2	umuD_2	NZ_CP034957.1	100	16184	15828	Protein UmuD	12	185	162	29	6.89655	13.5514	0.0116116	2.84851e-62	1.11918e-58	9.09901e-61
group_860		NZ_CP034957.1	100	37808	39022	hypothetical protein	12	185	162	29	6.89655	13.5514	0.0116116	2.84851e-62	1.11918e-58	9.09901e-61
group_1835		NZ_CP034957.1	100	42567	42881	hypothetical protein	12	186	162	28	6.89655	13.0841	0.0111509	4.4252e-63	1.73866e-59	1.51912e-61
group_1814		NZ_CP034957.1	100	42967	43293	hypothetical protein	12	186	162	28	6.89655	13.0841	0.0111509	4.4252e-63	1.73866e-59	1.51912e-61
group_1663		NZ_CP034957.1	100	42087	42479	hypothetical protein	12	186	162	28	6.89655	13.0841	0.0111509	4.4252e-63	1.73866e-59	1.51912e-61
stpA_2	stpA_2	NZ_CP034957.1	100	1311	1766	DNA-binding protein StpA	12	186	162	28	6.89655	13.0841	0.0111509	4.4252e-63	1.73866e-59	1.51912e-61
yhcR	yhcR	NZ_CP034957.1	100	43290	43784	Endonuclease YhcR	12	186	162	28	6.89655	13.0841	0.0111509	4.4252e-63	1.73866e-59	1.51912e-61
virB9	;virB9	NZ_CP034957.1	100	36882	37811	hypothetical protein;Type IV secretion system protein virB9	12	186	162	28	6.89655	13.0841	0.0111509	4.4252e-63	1.73866e-59	1.51912e-61
topB_2~~~topB_3	topB_2;topB_3	#N/A	#N/A	#N/A	#N/A	DNA topoisomerase 3	12	186	162	28	6.89655	13.0841	0.0111509	4.4252e-63	1.73866e-59	1.51912e-61
group_793		NZ_CP034957.1	100	2454	1804	hypothetical protein	12	186	162	28	6.89655	13.0841	0.0111509	4.4252e-63	1.73866e-59	1.51912e-61
virB8	virB8	NZ_CP034957.1	100	36148	36876	Type IV secretion system protein virB8	12	186	162	28	6.89655	13.0841	0.0111509	4.4252e-63	1.73866e-59	1.51912e-61
group_538		NZ_CP034957.1	100	39024	39221	hypothetical protein	12	186	162	28	6.89655	13.0841	0.0111509	4.4252e-63	1.73866e-59	1.51912e-61
mpa	;mpa	NZ_CP034957.1	100	43867	45129	hypothetical protein;Proteasome-associated ATPase	12	186	162	28	6.89655	13.0841	0.0111509	4.4252e-63	1.73866e-59	1.51912e-61
ptlH	ptlH	NZ_CP034957.1	100	39218	40252	Type IV secretion system protein PtlH	12	186	162	28	6.89655	13.0841	0.0111509	4.4252e-63	1.73866e-59	1.51912e-61
virD4	virD4	NZ_CP034957.1	100	40255	42090	Protein VirD4	12	186	162	28	6.89655	13.0841	0.0111509	4.4252e-63	1.73866e-59	1.51912e-61
group_2245		NZ_CP034957.1	100	2727	2906	hypothetical protein	12	187	162	27	6.89655	12.6168	0.0106952	1.2226e-63	4.80361e-60	4.85214e-62
group_2000		NZ_CP034957.1	100	34629	34886	hypothetical protein	12	187	162	27	6.89655	12.6168	0.0106952	1.2226e-63	4.80361e-60	4.85214e-62
group_506		NZ_CP034957.1	100	33849	34619	hypothetical protein	12	187	162	27	6.89655	12.6168	0.0106952	1.2226e-63	4.80361e-60	4.85214e-62
group_227		NZ_CP034957.1	100	34898	35953	hypothetical protein	12	187	162	27	6.89655	12.6168	0.0106952	1.2226e-63	4.80361e-60	4.85214e-62
group_1896		NZ_CP034957.1	100	30771	31061	hypothetical protein	12	188	162	26	6.89655	12.1495	0.0102443	1.30662e-64	5.13372e-61	5.64145e-63
virB4	;virB4	NZ_CP034957.1	99.964	31086	33839	hypothetical protein;Type IV secretion system protein virB4	12	188	162	26	6.89655	12.1495	0.0102443	1.30662e-64	5.13372e-61	5.64145e-63
group_809		NZ_CP034957.1	100	30143	30787	hypothetical protein	12	188	162	26	6.89655	12.1495	0.0102443	1.30662e-64	5.13372e-61	5.64145e-63
group_2362		NZ_CP034957.1	100	5461	5556	hypothetical protein	12	189	162	25	6.89655	11.6822	0.00979816	1.63869e-65	6.43841e-62	7.57461e-64
group_2306		NZ_CP034957.1	100	4653	4799	hypothetical protein	12	189	162	25	6.89655	11.6822	0.00979816	1.63869e-65	6.43841e-62	7.57461e-64
group_2277		NZ_CP034957.1	100	26581	26745	hypothetical protein	12	189	162	25	6.89655	11.6822	0.00979816	1.63869e-65	6.43841e-62	7.57461e-64
group_2063		NZ_CP034957.1	100	29861	30097	hypothetical protein	12	189	162	25	6.89655	11.6822	0.00979816	1.63869e-65	6.43841e-62	7.57461e-64
group_2062		NZ_CP034957.1	100	24717	24953	hypothetical protein	12	189	162	25	6.89655	11.6822	0.00979816	1.63869e-65	6.43841e-62	7.57461e-64
group_2039		NZ_CP034957.1	100	25832	26074	hypothetical protein	12	189	162	25	6.89655	11.6822	0.00979816	1.63869e-65	6.43841e-62	7.57461e-64
group_2007		NZ_CP034957.1	100	3834	4088	hypothetical protein	12	189	162	25	6.89655	11.6822	0.00979816	1.63869e-65	6.43841e-62	7.57461e-64
group_1999		NZ_CP034957.1	100	26742	26999	hypothetical protein	12	189	162	25	6.89655	11.6822	0.00979816	1.63869e-65	6.43841e-62	7.57461e-64
group_1964		NZ_CP034957.1	100	25573	25842	hypothetical protein	12	189	162	25	6.89655	11.6822	0.00979816	1.63869e-65	6.43841e-62	7.57461e-64
group_1945		NZ_CP034957.1	100	4106	4381	hypothetical protein	12	189	162	25	6.89655	11.6822	0.00979816	1.63869e-65	6.43841e-62	7.57461e-64
group_1935		NZ_CP034957.1	100	4378	4656	hypothetical protein	12	189	162	25	6.89655	11.6822	0.00979816	1.63869e-65	6.43841e-62	7.57461e-64
group_1919		NZ_CP034957.1	100	20479	20763	hypothetical protein	12	189	162	25	6.89655	11.6822	0.00979816	1.63869e-65	6.43841e-62	7.57461e-64
group_1918		NZ_CP034957.1	100	19642	19926	hypothetical protein	12	189	162	25	6.89655	11.6822	0.00979816	1.63869e-65	6.43841e-62	7.57461e-64
group_1779		NZ_CP034957.1	100	26168	26506	hypothetical protein	12	189	162	25	6.89655	11.6822	0.00979816	1.63869e-65	6.43841e-62	7.57461e-64
group_1589		NZ_CP034957.1	100	21768	21325	hypothetical protein	12	189	162	25	6.89655	11.6822	0.00979816	1.63869e-65	6.43841e-62	7.57461e-64
dnaJ_2	dnaJ_2	NZ_CP034957.1	100	24143	24658	Chaperone protein DnaJ	12	189	162	25	6.89655	11.6822	0.00979816	1.63869e-65	6.43841e-62	7.57461e-64
group_1177		#N/A	#N/A	#N/A	#N/A	hypothetical protein	12	189	162	25	6.89655	11.6822	0.00979816	1.63869e-65	6.43841e-62	7.57461e-64
group_1167		NZ_CP034957.1	100	27340	27885	hypothetical protein	12	189	162	25	6.89655	11.6822	0.00979816	1.63869e-65	6.43841e-62	7.57461e-64
group_1133		NZ_CP034957.1	100	25013	25564	hypothetical protein	12	189	162	25	6.89655	11.6822	0.00979816	1.63869e-65	6.43841e-62	7.57461e-64
rfaH_2	rfaH_2	NZ_CP034957.1	100	29260	29910	Transcription antitermination protein RfaH	12	189	162	25	6.89655	11.6822	0.00979816	1.63869e-65	6.43841e-62	7.57461e-64
group_750		NZ_CP034957.1	100	18880	19542	hypothetical protein	12	189	162	25	6.89655	11.6822	0.00979816	1.63869e-65	6.43841e-62	7.57461e-64
bin3	bin3	NZ_CP034957.1	100	18499	17837	Putative transposon Tn552 DNA-invertase bin3	12	189	162	25	6.89655	11.6822	0.00979816	1.63869e-65	6.43841e-62	7.57461e-64
group_748		NZ_CP034957.1	100	20132	20443	hypothetical protein	12	189	162	25	6.89655	11.6822	0.00979816	1.63869e-65	6.43841e-62	7.57461e-64
group_689		NZ_CP034957.1	100	21137	20784	hypothetical protein	12	189	162	25	6.89655	11.6822	0.00979816	1.63869e-65	6.43841e-62	7.57461e-64
group_671		NZ_CP034957.1	100	27888	29018	hypothetical protein	12	189	162	25	6.89655	11.6822	0.00979816	1.63869e-65	6.43841e-62	7.57461e-64
pir	pir	NZ_CP034957.1	100	22649	21777	PI protein	12	189	162	25	6.89655	11.6822	0.00979816	1.63869e-65	6.43841e-62	7.57461e-64
murG_1	murG_1;	NZ_CP034958.1	100	1817852	1818313	UDP-N-acetylglucosamine--N-acetylmuramyl-(pentapeptide) pyrophosphoryl-undecaprenol N-acetylglucosamine transferase;hypothetical protein	37	192	137	22	21.2644	10.2804	0.0309459	1.24457e-45	4.88992e-42	2.76267e-44
group_169		NZ_CP034957.1	100	16528	17748	ISL3 family transposase ISKox3	50	198	124	16	28.7356	7.47664	0.0325839	1.47135e-41	5.78095e-38	3.22958e-40
rfbM	rfbM	NZ_CP034958.1	100	1823519	1823728	Mannose-1-phosphate guanylyltransferase RfbM	38	200	136	14	21.8391	6.54206	0.0195588	9.76304e-52	3.8359e-48	2.41252e-50
group_1917		NZ_CP034958.1	100	1822961	1823245	hypothetical protein	38	202	136	12	21.8391	5.60748	0.0165987	1.14324e-53	4.4918e-50	2.9747e-52
algC_1~~~algC_2	algC_1;algC_2	NZ_CP034958.1	100	1824958	1826334	Phosphomannomutase/phosphoglucomutase	38	204	136	10	21.8391	4.6729	0.0136967	9.43575e-56	3.70731e-52	2.53925e-54
mshA_3	;mshA_3	NZ_CP034958.1	100	1829624	1833265	hypothetical protein;D-inositol-3-phosphate glycosyltransferase	38	204	136	10	21.8391	4.6729	0.0136967	9.43575e-56	3.70731e-52	2.53925e-54
mshA_1	;mshA_1	NZ_CP034958.1	100	1834484	1835599	hypothetical protein;D-inositol-3-phosphate glycosyltransferase	38	204	136	10	21.8391	4.6729	0.0136967	9.43575e-56	3.70731e-52	2.53925e-54
manC1_2~~~manC1_1	manC1_2;manC1_1	NZ_CP034958.1	99.859	1823519	1824934	Mannose-1-phosphate guanylyltransferase 1	38	204	136	10	21.8391	4.6729	0.0136967	9.43575e-56	3.70731e-52	2.53925e-54
group_461	wzm_O8	NZ_CP034958.1	99.874	1826336	1827130	hypothetical protein	38	204	136	10	21.8391	4.6729	0.0136967	9.43575e-56	3.70731e-52	2.53925e-54
group_429		NZ_CP034958.1	98.357	1828344	1829621	hypothetical protein	38	204	136	10	21.8391	4.6729	0.0136967	9.43575e-56	3.70731e-52	2.53925e-54
group_428	;mshA_2	NZ_CP034958.1	100	1833317	1834474	hypothetical protein;D-inositol-3-phosphate glycosyltransferase	38	204	136	10	21.8391	4.6729	0.0136967	9.43575e-56	3.70731e-52	2.53925e-54
btuD_4	btuD_4 (wzt_O8)	NZ_CP034958.1	100	1827130	1828344	Vitamin B12 import ATP-binding protein BtuD	38	204	136	10	21.8391	4.6729	0.0136967	9.43575e-56	3.70731e-52	2.53925e-54
intS_1	intS_1	NZ_CP034958.1	100	1878473	1877943	Prophage integrase IntS	38	210	136	4	21.8391	1.86916	0.00532213	4.4464e-63	1.74699e-59	1.51912e-61
group_641		NZ_CP034958.1	100	1874932	1875816	hypothetical protein	38	210	136	4	21.8391	1.86916	0.00532213	4.4464e-63	1.74699e-59	1.51912e-61
yedS	yedS	NZ_CP034958.1	100	1889074	1888016	Outer membrane protein YedS	39	210	135	4	22.4138	1.86916	0.00550265	2.75823e-62	1.08371e-58	9.03092e-61
yodB	yodB	NZ_CP034958.1	100	1880891	1880361	Cytochrome b561	39	214	135	0	22.4138	0	0	3.6145e-69	1.42014e-65	4.43793e-67
