# Supplementary material for: Global emergence of a hypervirulent carbapenem-resistant Escherichia coli ST410 clone
Source: Nat Commun. 2024 Jan 12;15:494. doi: 10.1038/s41467-023-43854-3 (PMC10786849; doi:10.1038/s41467-023-43854-3)
Supplement: Supplementary file 10 — Supplementary Data 7 [file 41467_2023_43854_MOESM10_ESM.xlsx]

## Sheet: Sheet1
Supplementary Data 7: Core-SNPs associated with the B5/H24RxC clone
#CHROM	POS	B4/H24RxC	B5/H24RxC	Type	Strand	CDS_position	Protein_position	Amino_acids	Codons	Consequence	Locus_tag	Gene name	Product	Number in B5/H24RxC (n=174)	Number in B4/H24RxC (n=214)	Sensitivity	Specificity	Odds_ratio	Naive_p	Bonferroni_p	Benjamini_H_p
NZ_CP034958	372401	G	A	CDS	F	21/1509	7/502	W/*	tgG/tgA	stop_gained	C7V14_02775	C7V14_02775	PstS family phosphate ABC transporter substrate-binding protein	174	0	100	100	inf	3.08e-115	1.32e-111	1.1e-112
NZ_CP034958	603083	T	C	CDS	R	187/1434	64/478	T/A	Acg/Gcg	missense_variant	C7V14_03985	C7V14_03985	serine-type D-Ala-D-Ala carboxypeptidase	161	0	92.5287	100	inf	1.48e-94	6.36e-91	4.24e-92
NZ_CP034958	1189300	C	T	CDS	R	961/1662	322/554	A/T	Gca/Aca	missense_variant	C7V14_06885	recN	DNA repair protein RecN	174	0	100	100	inf	3.08e-115	1.32e-111	1.1e-112
NZ_CP034958	1477499	C	T	CDS	F	300/525	100/174	G	ggC/ggT	synonymous_variant	C7V14_08235	C7V14_08235	fimbrial protein	174	0	100	100	inf	3.08e-115	1.32e-111	1.1e-112
NZ_CP034958	1802036	T	C	CDS	F	1266/1437	422/478	D	gaT/gaC	synonymous_variant	C7V14_09655	C7V14_09655	mannose-1-phosphate guanyltransferase	135	12	77.5862	94.3925	58.2692	6.42e-53	2.76e-49	6.84e-52
NZ_CP034958	1802799	G	A	CDS	F	400/1371	133/456	D/N	Gac/Aac	missense_variant	C7V14_09660	C7V14_09660	phosphomannomutase CpsG	135	1	77.5862	99.5327	737.308	4.16e-67	1.79e-63	1.09e-65
NZ_CP034958	1802865	G	A	CDS	F	466/1371	155/456	V/I	Gtt/Att	missense_variant	C7V14_09660	C7V14_09660	phosphomannomutase CpsG	135	1	77.5862	99.5327	737.308	4.16e-67	1.79e-63	1.09e-65
NZ_CP034958	1802983	C	T	CDS	F	584/1371	195/456	A/V	gCc/gTc	missense_variant	C7V14_09660	C7V14_09660	phosphomannomutase CpsG	135	1	77.5862	99.5327	737.308	4.16e-67	1.79e-63	1.09e-65
NZ_CP034958	1802441	G	A	CDS	F	42/1371	14/456	G	ggG/ggA	synonymous_variant	C7V14_09660	C7V14_09660	phosphomannomutase CpsG	135	9	77.5862	95.7944	78.8462	4.49e-56	1.93e-52	5.22e-55
NZ_CP034958	1802445	T	C	CDS	F	46/1371	16/456	L	Tta/Cta	synonymous_variant	C7V14_09660	C7V14_09660	phosphomannomutase CpsG	135	1	77.5862	99.5327	737.308	4.16e-67	1.79e-63	1.09e-65
NZ_CP034958	1802543	T	C	CDS	F	144/1371	48/456	R	cgT/cgC	synonymous_variant	C7V14_09660	C7V14_09660	phosphomannomutase CpsG	135	9	77.5862	95.7944	78.8462	4.49e-56	1.93e-52	5.22e-55
NZ_CP034958	1802711	C	T	CDS	F	312/1371	104/456	Y	taC/taT	synonymous_variant	C7V14_09660	C7V14_09660	phosphomannomutase CpsG	135	7	77.5862	96.729	102.363	2.21e-58	9.52e-55	2.71e-57
NZ_CP034958	1802747	G	A	CDS	F	348/1371	116/456	P	ccG/ccA	synonymous_variant	C7V14_09660	C7V14_09660	phosphomannomutase CpsG	135	1	77.5862	99.5327	737.308	4.16e-67	1.79e-63	1.09e-65
NZ_CP034958	1802924	C	T	CDS	F	525/1371	175/456	I	atC/atT	synonymous_variant	C7V14_09660	C7V14_09660	phosphomannomutase CpsG	135	1	77.5862	99.5327	737.308	4.16e-67	1.79e-63	1.09e-65
NZ_CP034958	1802954	G	A	CDS	F	555/1371	185/456	V	gtG/gtA	synonymous_variant	C7V14_09660	C7V14_09660	phosphomannomutase CpsG	135	7	77.5862	96.729	102.363	2.21e-58	9.52e-55	2.71e-57
NZ_CP034958	1802957	G	T	CDS	F	558/1371	186/456	V	gtG/gtT	synonymous_variant	C7V14_09660	C7V14_09660	phosphomannomutase CpsG	135	7	77.5862	96.729	102.363	2.21e-58	9.52e-55	2.71e-57
NZ_CP034958	1803101	C	T	CDS	F	702/1371	234/456	I	atC/atT	synonymous_variant	C7V14_09660	C7V14_09660	phosphomannomutase CpsG	135	1	77.5862	99.5327	737.308	4.16e-67	1.79e-63	1.09e-65
NZ_CP034958	1803218	A	G	CDS	F	819/1371	273/456	A	gcA/gcG	synonymous_variant	C7V14_09660	C7V14_09660	phosphomannomutase CpsG	135	7	77.5862	96.729	102.363	2.21e-58	9.52e-55	2.71e-57
NZ_CP034958	1803260	A	G	CDS	F	861/1371	287/456	P	ccA/ccG	synonymous_variant	C7V14_09660	C7V14_09660	phosphomannomutase CpsG	135	6	77.5862	97.1963	120	1.29e-59	5.57e-56	1.7e-58
NZ_CP034958	1803308	G	C	CDS	F	909/1371	303/456	T	acG/acC	synonymous_variant	C7V14_09660	C7V14_09660	phosphomannomutase CpsG	135	0	77.5862	100	inf	3.61e-69	1.56e-65	1.08e-67
NZ_CP034958	1803362	G	A	CDS	F	963/1371	321/456	E	gaG/gaA	synonymous_variant	C7V14_09660	C7V14_09660	phosphomannomutase CpsG	135	13	77.5862	93.9252	53.5207	7.39e-52	3.18e-48	7.52e-51
NZ_CP034958	1803392	T	C	CDS	F	993/1371	331/456	A	gcT/gcC	synonymous_variant	C7V14_09660	C7V14_09660	phosphomannomutase CpsG	135	7	77.5862	96.729	102.363	2.21e-58	9.52e-55	2.71e-57
NZ_CP034958	1803398	T	C	CDS	F	999/1371	333/456	H	caT/caC	synonymous_variant	C7V14_09660	C7V14_09660	phosphomannomutase CpsG	135	1	77.5862	99.5327	737.308	4.16e-67	1.79e-63	1.09e-65
NZ_CP034958	1803401	C	T	CDS	F	1002/1371	334/456	Y	taC/taT	synonymous_variant	C7V14_09660	C7V14_09660	phosphomannomutase CpsG	135	1	77.5862	99.5327	737.308	4.16e-67	1.79e-63	1.09e-65
NZ_CP034958	1803446	A	G	CDS	F	1047/1371	349/456	L	ctA/ctG	synonymous_variant	C7V14_09660	C7V14_09660	phosphomannomutase CpsG	135	13	77.5862	93.9252	53.5207	7.39e-52	3.18e-48	7.52e-51
NZ_CP034958	1803632	T	C	CDS	F	1233/1371	411/456	S	agT/agC	synonymous_variant	C7V14_09660	C7V14_09660	phosphomannomutase CpsG	135	13	77.5862	93.9252	53.5207	7.39e-52	3.18e-48	7.52e-51
NZ_CP034958	1803668	C	T	CDS	F	1269/1371	423/456	S	tcC/tcT	synonymous_variant	C7V14_09660	C7V14_09660	phosphomannomutase CpsG	135	7	77.5862	96.729	102.363	2.21e-58	9.52e-55	2.71e-57
NZ_CP034958	1803701	G	T	CDS	F	1302/1371	434/456	V	gtG/gtT	synonymous_variant	C7V14_09660	C7V14_09660	phosphomannomutase CpsG	135	7	77.5862	96.729	102.363	2.21e-58	9.52e-55	2.71e-57
NZ_CP034958	1804091	G	C	CDS	F	267/1395	88/463	T	acG/acC	synonymous_variant	C7V14_09665	C7V14_09665	undecaprenyl-phosphate glucose phosphotransferase	135	13	77.5862	93.9252	53.5207	7.39e-52	3.18e-48	7.52e-51
NZ_CP034958	1804424	T	G	CDS	F	600/1395	200/464	A	gcT/gcG	synonymous_variant	C7V14_09665	C7V14_09665	undecaprenyl-phosphate glucose phosphotransferase	135	13	77.5862	93.9252	53.5207	7.39e-52	3.18e-48	7.52e-51
NZ_CP034958	1804478	G	A	CDS	F	654/1395	218/464	A	gcG/gcA	synonymous_variant	C7V14_09665	C7V14_09665	undecaprenyl-phosphate glucose phosphotransferase	135	9	77.5862	95.7944	78.8462	4.49e-56	1.93e-52	5.22e-55
NZ_CP034958	1804503	C	T	CDS	F	679/1395	226/464	L	Ctg/Ttg	synonymous_variant	C7V14_09665	C7V14_09665	undecaprenyl-phosphate glucose phosphotransferase	135	3	77.5862	98.5981	243.462	9.39e-64	4.04e-60	1.65e-62
NZ_CP034958	1804643	A	C	CDS	F	819/1395	273/464	L	ctA/ctC	synonymous_variant	C7V14_09665	C7V14_09665	undecaprenyl-phosphate glucose phosphotransferase	135	7	77.5862	96.729	102.363	2.21e-58	9.52e-55	2.71e-57
NZ_CP034958	1804676	G	T	CDS	F	852/1395	284/464	L	ctG/ctT	synonymous_variant	C7V14_09665	C7V14_09665	undecaprenyl-phosphate glucose phosphotransferase	135	13	77.5862	93.9252	53.5207	7.39e-52	3.18e-48	7.52e-51
NZ_CP034958	1804679	C	T	CDS	F	855/1395	285/464	I	atC/atT	synonymous_variant	C7V14_09665	C7V14_09665	undecaprenyl-phosphate glucose phosphotransferase	135	13	77.5862	93.9252	53.5207	7.39e-52	3.18e-48	7.52e-51
NZ_CP034958	1804680	T	C	CDS	F	856/1395	285/464	L	Ttg/Ctg	synonymous_variant	C7V14_09665	C7V14_09665	undecaprenyl-phosphate glucose phosphotransferase	135	13	77.5862	93.9252	53.5207	7.39e-52	3.18e-48	7.52e-51
NZ_CP034958	1804736	A	G	CDS	F	912/1395	304/464	S	tcA/tcG	synonymous_variant	C7V14_09665	C7V14_09665	undecaprenyl-phosphate glucose phosphotransferase	135	3	77.5862	98.5981	243.462	9.39e-64	4.04e-60	1.65e-62
NZ_CP034958	1804739	T	A	CDS	F	915/1395	305/464	P	ccT/ccA	synonymous_variant	C7V14_09665	C7V14_09665	undecaprenyl-phosphate glucose phosphotransferase	135	13	77.5862	93.9252	53.5207	7.39e-52	3.18e-48	7.52e-51
NZ_CP034958	1804910	T	C	CDS	F	1086/1395	362/464	D	gaT/gaC	synonymous_variant	C7V14_09665	C7V14_09665	undecaprenyl-phosphate glucose phosphotransferase	135	3	77.5862	98.5981	243.462	9.39e-64	4.04e-60	1.65e-62
NZ_CP034958	1804914	C	T	CDS	F	1090/1395	363/464	L	Ctg/Ttg	synonymous_variant	C7V14_09665	C7V14_09665	undecaprenyl-phosphate glucose phosphotransferase	135	7	77.5862	96.729	102.363	2.21e-58	9.52e-55	2.71e-57
NZ_CP034958	1804940	C	T	CDS	F	1116/1395	372/464	T	acC/acT	synonymous_variant	C7V14_09665	C7V14_09665	undecaprenyl-phosphate glucose phosphotransferase	135	3	77.5862	98.5981	243.462	9.39e-64	4.04e-60	1.65e-62
NZ_CP034958	1804943	G	C	CDS	F	1119/1395	373/464	G	ggG/ggC	synonymous_variant	C7V14_09665	C7V14_09665	undecaprenyl-phosphate glucose phosphotransferase	135	13	77.5862	93.9252	53.5207	7.39e-52	3.18e-48	7.52e-51
NZ_CP034958	1804964	A	G	CDS	F	1140/1395	380/464	P	ccA/ccG	synonymous_variant	C7V14_09665	C7V14_09665	undecaprenyl-phosphate glucose phosphotransferase	135	9	77.5862	95.7944	78.8462	4.49e-56	1.93e-52	5.22e-55
NZ_CP034958	1804973	C	T	CDS	F	1149/1395	383/464	H	caC/caT	synonymous_variant	C7V14_09665	C7V14_09665	undecaprenyl-phosphate glucose phosphotransferase	135	3	77.5862	98.5981	243.462	9.39e-64	4.04e-60	1.65e-62
NZ_CP034958	1804976	A	G	CDS	F	1152/1395	384/464	A	gcA/gcG	synonymous_variant	C7V14_09665	C7V14_09665	undecaprenyl-phosphate glucose phosphotransferase	135	9	77.5862	95.7944	78.8462	4.49e-56	1.93e-52	5.22e-55
NZ_CP034958	1804979	A	G	CDS	F	1155/1395	385/464	V	gtA/gtG	synonymous_variant	C7V14_09665	C7V14_09665	undecaprenyl-phosphate glucose phosphotransferase	135	3	77.5862	98.5981	243.462	9.39e-64	4.04e-60	1.65e-62
NZ_CP034958	1805000	C	A	CDS	F	1176/1395	392/464	R	cgC/cgA	synonymous_variant	C7V14_09665	C7V14_09665	undecaprenyl-phosphate glucose phosphotransferase	135	7	77.5862	96.729	102.363	2.21e-58	9.52e-55	2.71e-57
NZ_CP034958	1805030	C	T	CDS	F	1206/1395	402/464	H	caC/caT	synonymous_variant	C7V14_09665	C7V14_09665	undecaprenyl-phosphate glucose phosphotransferase	135	7	77.5862	96.729	102.363	2.21e-58	9.52e-55	2.71e-57
NZ_CP034958	1805033	A	G	CDS	F	1209/1395	403/464	K	aaA/aaG	synonymous_variant	C7V14_09665	C7V14_09665	undecaprenyl-phosphate glucose phosphotransferase	135	7	77.5862	96.729	102.363	2.21e-58	9.52e-55	2.71e-57
NZ_CP034958	1805078	C	T	CDS	F	1254/1395	418/464	R	cgC/cgT	synonymous_variant	C7V14_09665	C7V14_09665	undecaprenyl-phosphate glucose phosphotransferase	135	3	77.5862	98.5981	243.462	9.39e-64	4.04e-60	1.65e-62
NZ_CP034958	1805766	G	A	CDS	F	546/1479	182/492	V	gtG/gtA	synonymous_variant	C7V14_09670	C7V14_09670	colanic acid exporter	136	7	78.1609	96.729	105.835	3.69e-59	1.59e-55	4.72e-58
NZ_CP034958	1806054	T	C	CDS	F	834/1479	278/492	D	gaT/gaC	synonymous_variant	C7V14_09670	C7V14_09670	colanic acid exporter	136	9	78.1609	95.7944	81.5205	7.65e-57	3.29e-53	9.04e-56
NZ_CP034958	1806144	A	G	CDS	F	924/1479	308/492	S	tcA/tcG	synonymous_variant	C7V14_09670	C7V14_09670	colanic acid exporter	136	13	78.1609	93.9252	55.336	1.46e-52	6.27e-49	1.53e-51
NZ_CP034958	1806165	A	C	CDS	F	945/1479	315/492	V	gtA/gtC	synonymous_variant	C7V14_09670	C7V14_09670	colanic acid exporter	136	13	78.1609	93.9252	55.336	1.46e-52	6.27e-49	1.53e-51
NZ_CP034958	1806496	T	C	CDS	F	1276/1479	425/492	L	Ttg/Ctg	synonymous_variant	C7V14_09670	C7V14_09670	colanic acid exporter	136	8	78.1609	96.2617	92.1579	5.62e-58	2.42e-54	6.73e-57
NZ_CP034958	1805352	G	T	CDS	F	132/1479	44/492	L	ctG/ctT	synonymous_variant	C7V14_09670	C7V14_09670	colanic acid exporter	135	3	77.5862	98.5981	243.462	9.39e-64	4.04e-60	1.65e-62
NZ_CP034958	1805355	T	C	CDS	F	135/1479	45/492	T	acT/acC	synonymous_variant	C7V14_09670	C7V14_09670	colanic acid exporter	135	3	77.5862	98.5981	243.462	9.39e-64	4.04e-60	1.65e-62
NZ_CP034958	1805439	T	C	CDS	F	219/1479	73/492	S	agT/agC	synonymous_variant	C7V14_09670	C7V14_09670	colanic acid exporter	135	13	77.5862	93.9252	53.5207	7.39e-52	3.18e-48	7.52e-51
NZ_CP034958	1805445	T	G	CDS	F	225/1479	75/492	L	ctT/ctG	synonymous_variant	C7V14_09670	C7V14_09670	colanic acid exporter	135	3	77.5862	98.5981	243.462	9.39e-64	4.04e-60	1.65e-62
NZ_CP034958	1805982	T	C	CDS	F	762/1479	254/492	V	gtT/gtC	synonymous_variant	C7V14_09670	C7V14_09670	colanic acid exporter	135	1	77.5862	99.5327	737.308	4.16e-67	1.79e-63	1.09e-65
NZ_CP034958	1805985	G	A	CDS	F	765/1479	255/492	V	gtG/gtA	synonymous_variant	C7V14_09670	C7V14_09670	colanic acid exporter	135	1	77.5862	99.5327	737.308	4.16e-67	1.79e-63	1.09e-65
NZ_CP034958	1806024	G	A	CDS	F	804/1479	268/492	L	ttG/ttA	synonymous_variant	C7V14_09670	C7V14_09670	colanic acid exporter	135	1	77.5862	99.5327	737.308	4.16e-67	1.79e-63	1.09e-65
NZ_CP034958	1806064	C	T	CDS	F	844/1479	281/492	L	Ctg/Ttg	synonymous_variant	C7V14_09670	C7V14_09670	colanic acid exporter	135	1	77.5862	99.5327	737.308	4.16e-67	1.79e-63	1.09e-65
NZ_CP034958	1806522	G	A	CDS	F	1302/1479	434/492	A	gcG/gcA	synonymous_variant	C7V14_09670	C7V14_09670	colanic acid exporter	135	0	77.5862	100	inf	3.61e-69	1.56e-65	1.08e-67
NZ_CP034958	1807175	T	C	CDS	F	201/1281	67/426	N	aaT/aaC	synonymous_variant	C7V14_09675	wcaK	colanic acid biosynthesis pyruvyl transferase WcaK	136	13	78.1609	93.9252	55.336	1.46e-52	6.27e-49	1.53e-51
NZ_CP034958	1807229	A	G	CDS	F	255/1281	85/426	Q	caA/caG	synonymous_variant	C7V14_09675	wcaK	colanic acid biosynthesis pyruvyl transferase WcaK	136	11	78.1609	94.8598	66.0478	1.06e-54	4.58e-51	1.21e-53
NZ_CP034958	1807239	C	T	CDS	F	265/1281	88/426	L	Ctg/Ttg	synonymous_variant	C7V14_09675	wcaK	colanic acid biosynthesis pyruvyl transferase WcaK	136	12	78.1609	94.3925	60.2456	1.14e-53	4.92e-50	1.22e-52
NZ_CP034958	1807397	A	G	CDS	F	423/1281	141/426	A	gcA/gcG	synonymous_variant	C7V14_09675	wcaK	colanic acid biosynthesis pyruvyl transferase WcaK	136	2	78.1609	99.0654	379.368	3.81e-66	1.64e-62	9.47e-65
NZ_CP034958	1807988	T	A	CDS	F	1014/1281	338/426	S	tcT/tcA	synonymous_variant	C7V14_09675	wcaK	colanic acid biosynthesis pyruvyl transferase WcaK	136	5	78.1609	97.6636	149.6	1.06e-61	4.57e-58	1.54e-60
NZ_CP034958	1807319	G	C	CDS	F	345/1281	115/426	L	ctG/ctC	synonymous_variant	C7V14_09675	wcaK	colanic acid biosynthesis pyruvyl transferase WcaK	135	2	77.5862	99.0654	366.923	2.41e-65	1.04e-61	4.46e-64
NZ_CP034958	1807349	C	A	CDS	F	375/1281	125/426	G	ggC/ggA	synonymous_variant	C7V14_09675	wcaK	colanic acid biosynthesis pyruvyl transferase WcaK	135	2	77.5862	99.0654	366.923	2.41e-65	1.04e-61	4.46e-64
NZ_CP034958	1807373	T	C	CDS	F	399/1281	133/426	Y	taT/taC	synonymous_variant	C7V14_09675	wcaK	colanic acid biosynthesis pyruvyl transferase WcaK	135	2	77.5862	99.0654	366.923	2.41e-65	1.04e-61	4.46e-64
NZ_CP034958	1807451	T	C	CDS	F	477/1281	159/426	G	ggT/ggC	synonymous_variant	C7V14_09675	wcaK	colanic acid biosynthesis pyruvyl transferase WcaK	135	2	77.5862	99.0654	366.923	2.41e-65	1.04e-61	4.46e-64
NZ_CP034958	1807490	T	C	CDS	F	516/1281	172/426	Y	taT/taC	synonymous_variant	C7V14_09675	wcaK	colanic acid biosynthesis pyruvyl transferase WcaK	135	6	77.5862	97.1963	120	1.29e-59	5.57e-56	1.7e-58
NZ_CP034958	1807493	C	T	CDS	F	519/1281	173/426	V	gtC/gtT	synonymous_variant	C7V14_09675	wcaK	colanic acid biosynthesis pyruvyl transferase WcaK	135	6	77.5862	97.1963	120	1.29e-59	5.57e-56	1.7e-58
NZ_CP034958	1807502	T	C	CDS	F	528/1281	176/426	H	caT/caC	synonymous_variant	C7V14_09675	wcaK	colanic acid biosynthesis pyruvyl transferase WcaK	135	7	77.5862	96.729	102.363	2.21e-58	9.52e-55	2.71e-57
NZ_CP034958	1807695	C	T	CDS	F	721/1281	240/426	L	Ctg/Ttg	synonymous_variant	C7V14_09675	wcaK	colanic acid biosynthesis pyruvyl transferase WcaK	135	0	77.5862	100	inf	3.61e-69	1.56e-65	1.08e-67
NZ_CP034958	1807697	G	A	CDS	F	723/1281	241/426	L	ctG/ctA	synonymous_variant	C7V14_09675	wcaK	colanic acid biosynthesis pyruvyl transferase WcaK	135	0	77.5862	100	inf	3.61e-69	1.56e-65	1.08e-67
NZ_CP034958	1807991	C	T	CDS	F	1017/1281	339/426	A	gcC/gcT	synonymous_variant	C7V14_09675	wcaK	colanic acid biosynthesis pyruvyl transferase WcaK	135	0	77.5862	100	inf	3.61e-69	1.56e-65	1.08e-67
NZ_CP034958	1808057	T	C	CDS	F	1083/1281	361/426	I	atT/atC	synonymous_variant	C7V14_09675	wcaK	colanic acid biosynthesis pyruvyl transferase WcaK	135	6	77.5862	97.1963	120	1.29e-59	5.57e-56	1.7e-58
NZ_CP034958	1808072	A	G	CDS	F	1098/1281	366/426	G	ggA/ggG	synonymous_variant	C7V14_09675	wcaK	colanic acid biosynthesis pyruvyl transferase WcaK	135	6	77.5862	97.1963	120	1.29e-59	5.57e-56	1.7e-58
NZ_CP034958	1808087	G	A	CDS	F	1113/1281	371/426	A	gcG/gcA	synonymous_variant	C7V14_09675	wcaK	colanic acid biosynthesis pyruvyl transferase WcaK	135	9	77.5862	95.7944	78.8462	4.49e-56	1.93e-52	5.22e-55
NZ_CP034958	1808150	G	A	CDS	F	1176/1281	392/426	Q	caG/caA	synonymous_variant	C7V14_09675	wcaK	colanic acid biosynthesis pyruvyl transferase WcaK	135	0	77.5862	100	inf	3.61e-69	1.56e-65	1.08e-67
NZ_CP034958	1808177	C	T	CDS	F	1203/1281	401/426	N	aaC/aaT	synonymous_variant	C7V14_09675	wcaK	colanic acid biosynthesis pyruvyl transferase WcaK	135	0	77.5862	100	inf	3.61e-69	1.56e-65	1.08e-67
NZ_CP034958	1808192	T	C	CDS	F	1218/1281	406/426	R	cgT/cgC	synonymous_variant	C7V14_09675	wcaK	colanic acid biosynthesis pyruvyl transferase WcaK	135	1	77.5862	99.5327	737.308	4.16e-67	1.79e-63	1.09e-65
NZ_CP034958	1808195	G	A	CDS	F	1221/1281	407/426	E	gaG/gaA	synonymous_variant	C7V14_09675	wcaK	colanic acid biosynthesis pyruvyl transferase WcaK	135	1	77.5862	99.5327	737.308	4.16e-67	1.79e-63	1.09e-65
NZ_CP034958	1809005	A	G	CDS	F	754/1221	251/406	I/V	Ata/Gta	missense_variant	C7V14_09680	wcaL	colanic acid biosynthesis glycosyltransferase WcaL	136	7	78.1609	96.729	105.835	3.69e-59	1.59e-55	4.72e-58
NZ_CP034958	1808378	C	G	CDS	F	127/1221	42/406	Q/E	Cag/Gag	missense_variant	C7V14_09680	wcaL	colanic acid biosynthesis glycosyltransferase WcaL	135	0	77.5862	100	inf	3.61e-69	1.56e-65	1.08e-67
NZ_CP034958	1808745	C	T	CDS	F	494/1221	165/406	T/I	aCt/aTt	missense_variant	C7V14_09680	wcaL	colanic acid biosynthesis glycosyltransferase WcaL	135	0	77.5862	100	inf	3.61e-69	1.56e-65	1.08e-67
NZ_CP034958	1808374	C	T	CDS	F	123/1221	41/406	D	gaC/gaT	synonymous_variant	C7V14_09680	wcaL	colanic acid biosynthesis glycosyltransferase WcaL	135	0	77.5862	100	inf	3.61e-69	1.56e-65	1.08e-67
NZ_CP034958	1808758	G	A	CDS	F	507/1221	169/406	Q	caG/caA	synonymous_variant	C7V14_09680	wcaL	colanic acid biosynthesis glycosyltransferase WcaL	135	0	77.5862	100	inf	3.61e-69	1.56e-65	1.08e-67
NZ_CP034958	1808974	C	T	CDS	F	723/1221	241/406	I	atC/atT	synonymous_variant	C7V14_09680	wcaL	colanic acid biosynthesis glycosyltransferase WcaL	135	7	77.5862	96.729	102.363	2.21e-58	9.52e-55	2.71e-57
NZ_CP034958	1809058	T	C	CDS	F	807/1221	269/406	R	cgT/cgC	synonymous_variant	C7V14_09680	wcaL	colanic acid biosynthesis glycosyltransferase WcaL	135	1	77.5862	99.5327	737.308	4.16e-67	1.79e-63	1.09e-65
NZ_CP034958	1809061	C	G	CDS	F	810/1221	270/406	T	acC/acG	synonymous_variant	C7V14_09680	wcaL	colanic acid biosynthesis glycosyltransferase WcaL	135	1	77.5862	99.5327	737.308	4.16e-67	1.79e-63	1.09e-65
NZ_CP034958	1809103	G	T	CDS	F	852/1221	284/406	P	ccG/ccT	synonymous_variant	C7V14_09680	wcaL	colanic acid biosynthesis glycosyltransferase WcaL	135	0	77.5862	100	inf	3.61e-69	1.56e-65	1.08e-67
NZ_CP034958	1809572	C	A	CDS	F	90/1395	30/464	P	ccC/ccA	synonymous_variant	C7V14_09680	wcaM	colanic acid biosynthesis protein WcaM	135	0	77.5862	100	inf	3.61e-69	1.56e-65	1.08e-67
NZ_CP034958	1809580	A	C	CDS	F	98/1395	33/464	Q/P	cAa/cCa	missense_variant	C7V14_09685	wcaM	colanic acid biosynthesis protein WcaM	135	6	77.5862	97.1963	120	1.29e-59	5.57e-56	1.7e-58
NZ_CP034958	1809760	G	A	CDS	F	278/1395	93/464	R/K	aGa/aAa	missense_variant	C7V14_09685	wcaM	colanic acid biosynthesis protein WcaM	135	4	77.5862	98.1308	181.731	2.76e-62	1.19e-58	4.01e-61
NZ_CP034958	1810173	G	T	CDS	F	691/1395	230/464	A/S	Gcg/Tcg	missense_variant	C7V14_09685	wcaM	colanic acid biosynthesis protein WcaM	135	4	77.5862	98.1308	181.731	2.76e-62	1.19e-58	4.01e-61
NZ_CP034958	1810055	G	C	CDS	F	573/1395	191/464	G	ggG/ggC	synonymous_variant	C7V14_09685	wcaM	colanic acid biosynthesis protein WcaM	136	7	78.1609	96.729	105.835	3.69e-59	1.59e-55	4.72e-58
NZ_CP034958	1810103	A	C	CDS	F	621/1395	207/464	I	atA/atC	synonymous_variant	C7V14_09685	wcaM	colanic acid biosynthesis protein WcaM	136	5	78.1609	97.6636	149.6	1.06e-61	4.57e-58	1.54e-60
NZ_CP034958	1810106	T	C	CDS	F	624/1395	208/464	S	tcT/tcC	synonymous_variant	C7V14_09685	wcaM	colanic acid biosynthesis protein WcaM	136	11	78.1609	94.8598	66.0478	1.06e-54	4.58e-51	1.21e-53
NZ_CP034958	1809575	C	T	CDS	F	93/1395	31/464	A	gcC/gcT	synonymous_variant	C7V14_09685	wcaM	colanic acid biosynthesis protein WcaM	135	0	77.5862	100	inf	3.61e-69	1.56e-65	1.08e-67
NZ_CP034958	1809773	C	T	CDS	F	291/1395	97/464	V	gtC/gtT	synonymous_variant	C7V14_09685	wcaM	colanic acid biosynthesis protein WcaM	135	4	77.5862	98.1308	181.731	2.76e-62	1.19e-58	4.01e-61
NZ_CP034958	1810043	C	T	CDS	F	561/1395	187/464	S	agC/agT	synonymous_variant	C7V14_09685	wcaM	colanic acid biosynthesis protein WcaM	135	1	77.5862	99.5327	737.308	4.16e-67	1.79e-63	1.09e-65
NZ_CP034958	1810046	C	T	CDS	F	564/1395	188/464	D	gaC/gaT	synonymous_variant	C7V14_09685	wcaM	colanic acid biosynthesis protein WcaM	135	0	77.5862	100	inf	3.61e-69	1.56e-65	1.08e-67
NZ_CP034958	1810325	G	A	CDS	F	843/1395	281/464	T	acG/acA	synonymous_variant	C7V14_09685	wcaM	colanic acid biosynthesis protein WcaM	135	4	77.5862	98.1308	181.731	2.76e-62	1.19e-58	4.01e-61
NZ_CP034958	1818613	C	T	CDS	F	180/1407	60/468	F	ttC/ttT	synonymous_variant	C7V14_09725	gndA	NADP-dependent phosphogluconate dehydrogenase	136	13	78.1609	93.9252	55.336	1.46e-52	6.27e-49	1.53e-51
NZ_CP034958	1818703	C	T	CDS	F	270/1407	90/468	Y	taC/taT	synonymous_variant	C7V14_09725	gndA	NADP-dependent phosphogluconate dehydrogenase	136	7	78.1609	96.729	105.835	3.69e-59	1.59e-55	4.72e-58
NZ_CP034958	1818919	G	A	CDS	F	486/1407	162/468	V	gtG/gtA	synonymous_variant	C7V14_09725	gndA	NADP-dependent phosphogluconate dehydrogenase	136	10	78.1609	95.3271	73.0105	9.44e-56	4.06e-52	1.08e-54
NZ_CP034958	1819027	C	T	CDS	F	594/1407	198/468	A	gcC/gcT	synonymous_variant	C7V14_09725	gndA	NADP-dependent phosphogluconate dehydrogenase	136	13	78.1609	93.9252	55.336	1.46e-52	6.27e-49	1.53e-51
NZ_CP034958	1819045	A	T	CDS	F	612/1407	204/468	L	ctA/ctT	synonymous_variant	C7V14_09725	gndA	NADP-dependent phosphogluconate dehydrogenase	136	12	78.1609	94.3925	60.2456	1.14e-53	4.92e-50	1.22e-52
NZ_CP034958	1819063	T	C	CDS	F	630/1407	210/468	L	ctT/ctC	synonymous_variant	C7V14_09725	gndA	NADP-dependent phosphogluconate dehydrogenase	136	7	78.1609	96.729	105.835	3.69e-59	1.59e-55	4.72e-58
NZ_CP034958	1819081	A	G	CDS	F	648/1407	216/468	A	gcA/gcG	synonymous_variant	C7V14_09725	gndA	NADP-dependent phosphogluconate dehydrogenase	136	12	78.1609	94.3925	60.2456	1.14e-53	4.92e-50	1.22e-52
NZ_CP034958	1819096	A	G	CDS	F	663/1407	221/468	E	gaA/gaG	synonymous_variant	C7V14_09725	gndA	NADP-dependent phosphogluconate dehydrogenase	136	13	78.1609	93.9252	55.336	1.46e-52	6.27e-49	1.53e-51
NZ_CP034958	1819240	C	T	CDS	F	807/1407	269/468	S	agC/agT	synonymous_variant	C7V14_09725	gndA	NADP-dependent phosphogluconate dehydrogenase	136	3	78.1609	98.5981	251.719	1.5e-64	6.44e-61	2.75e-63
NZ_CP034958	1819690	T	C	CDS	F	1257/1407	419/468	P	ccT/ccC	synonymous_variant	C7V14_09725	gndA	NADP-dependent phosphogluconate dehydrogenase	136	12	78.1609	94.3925	60.2456	1.14e-53	4.92e-50	1.22e-52
NZ_CP034958	1819699	T	C	CDS	F	1266/1407	422/468	A	gcT/gcC	synonymous_variant	C7V14_09725	gndA	NADP-dependent phosphogluconate dehydrogenase	136	7	78.1609	96.729	105.835	3.69e-59	1.59e-55	4.72e-58
NZ_CP034958	1818832	C	G	CDS	F	399/1407	133/468	G	ggC/ggG	synonymous_variant	C7V14_09725	gndA	NADP-dependent phosphogluconate dehydrogenase	135	13	77.5862	93.9252	53.5207	7.39e-52	3.18e-48	7.52e-51
NZ_CP034958	1818964	C	T	CDS	F	531/1407	177/468	G	ggC/ggT	synonymous_variant	C7V14_09725	gndA	NADP-dependent phosphogluconate dehydrogenase	135	12	77.5862	94.3925	58.2692	6.42e-53	2.76e-49	6.84e-52
NZ_CP034958	1819087	C	G	CDS	F	654/1407	218/468	T	acC/acG	synonymous_variant	C7V14_09725	gndA	NADP-dependent phosphogluconate dehydrogenase	135	2	77.5862	99.0654	366.923	2.41e-65	1.04e-61	4.46e-64
NZ_CP034958	1819114	G	A	CDS	F	681/1407	227/468	L	ctG/ctA	synonymous_variant	C7V14_09725	gndA	NADP-dependent phosphogluconate dehydrogenase	135	0	77.5862	100	inf	3.61e-69	1.56e-65	1.08e-67
NZ_CP034958	1819219	C	G	CDS	F	786/1407	262/468	T	acC/acG	synonymous_variant	C7V14_09725	gndA	NADP-dependent phosphogluconate dehydrogenase	135	0	77.5862	100	inf	3.61e-69	1.56e-65	1.08e-67
NZ_CP034958	1819222	T	C	CDS	F	789/1407	263/468	G	ggT/ggC	synonymous_variant	C7V14_09725	gndA	NADP-dependent phosphogluconate dehydrogenase	135	3	77.5862	98.5981	243.462	9.39e-64	4.04e-60	1.65e-62
NZ_CP034958	1819255	C	T	CDS	F	822/1407	274/468	G	ggC/ggT	synonymous_variant	C7V14_09725	gndA	NADP-dependent phosphogluconate dehydrogenase	135	4	77.5862	98.1308	181.731	2.76e-62	1.19e-58	4.01e-61
NZ_CP034958	1819261	G	A	CDS	F	828/1407	276/468	P	ccG/ccA	synonymous_variant	C7V14_09725	gndA	NADP-dependent phosphogluconate dehydrogenase	135	0	77.5862	100	inf	3.61e-69	1.56e-65	1.08e-67
NZ_CP034958	1819270	G	T	CDS	F	837/1407	279/468	L	ctG/ctT	synonymous_variant	C7V14_09725	gndA	NADP-dependent phosphogluconate dehydrogenase	135	0	77.5862	100	inf	3.61e-69	1.56e-65	1.08e-67
NZ_CP034958	1820532	C	T	CDS	F	444/1167	148/388	A	gcC/gcT	synonymous_variant	C7V14_09730	C7V14_09730	UDP-glucose 6-dehydrogenase	136	2	78.1609	99.0654	379.368	3.81e-66	1.64e-62	9.47e-65
NZ_CP034958	1820544	C	T	CDS	F	456/1167	152/388	N	aaC/aaT	synonymous_variant	C7V14_09730	C7V14_09730	UDP-glucose 6-dehydrogenase	136	7	78.1609	96.729	105.835	3.69e-59	1.59e-55	4.72e-58
NZ_CP034958	1820547	T	C	CDS	F	459/1167	153/388	L	ctT/ctC	synonymous_variant	C7V14_09730	C7V14_09730	UDP-glucose 6-dehydrogenase	136	7	78.1609	96.729	105.835	3.69e-59	1.59e-55	4.72e-58
NZ_CP034958	1820685	C	T	CDS	F	597/1167	199/388	F	ttC/ttT	synonymous_variant	C7V14_09730	C7V14_09730	UDP-glucose 6-dehydrogenase	136	0	78.1609	100	inf	5.57e-70	2.4e-66	7.49e-68
NZ_CP034958	1820973	A	G	CDS	F	885/1167	295/388	K	aaA/aaG	synonymous_variant	C7V14_09730	C7V14_09730	UDP-glucose 6-dehydrogenase	136	13	78.1609	93.9252	55.336	1.46e-52	6.27e-49	1.53e-51
NZ_CP034958	1820568	C	A	CDS	F	480/1167	160/388	I	atC/atA	synonymous_variant	C7V14_09730	C7V14_09730	UDP-glucose 6-dehydrogenase	135	1	77.5862	99.5327	737.308	4.16e-67	1.79e-63	1.09e-65
NZ_CP034958	1820715	A	G	CDS	F	627/1167	209/388	A	gcA/gcG	synonymous_variant	C7V14_09730	C7V14_09730	UDP-glucose 6-dehydrogenase	135	0	77.5862	100	inf	3.61e-69	1.56e-65	1.08e-67
NZ_CP034958	1820727	A	G	CDS	F	639/1167	213/388	E	gaA/gaG	synonymous_variant	C7V14_09730	C7V14_09730	UDP-glucose 6-dehydrogenase	135	0	77.5862	100	inf	3.61e-69	1.56e-65	1.08e-67
NZ_CP034958	1821150	C	G	CDS	F	1062/1167	354/388	A	gcC/gcG	synonymous_variant	C7V14_09730	C7V14_09730	UDP-glucose 6-dehydrogenase	135	1	77.5862	99.5327	737.308	4.16e-67	1.79e-63	1.09e-65
NZ_CP034958	1821174	C	T	CDS	F	1086/1167	362/388	V	gtC/gtT	synonymous_variant	C7V14_09730	C7V14_09730	UDP-glucose 6-dehydrogenase	135	1	77.5862	99.5327	737.308	4.16e-67	1.79e-63	1.09e-65
NZ_CP034958	1835926	T	G	CDS	R	321/609	107/202	E/D	gaA/gaC	missense_variant	C7V14_09785	C7V14_09785	bifunctional phosphoribosyl-AMP cyclohydrolase/phosphoribosyl-ATP diphosphatase HisIE	136	12	78.1609	94.3925	60.2456	1.14e-53	4.92e-50	1.22e-52
NZ_CP034958	1836097	T	A	CDS	R	150/609	50/202	K/N	aaA/aaT	missense_variant	C7V14_09785	C7V14_09785	bifunctional phosphoribosyl-AMP cyclohydrolase/phosphoribosyl-ATP diphosphatase HisIE	135	0	77.5862	100	inf	3.61e-69	1.56e-65	1.08e-67
NZ_CP034958	1835785	C	G	CDS	R	462/609	154/202	G	ggG/ggC	synonymous_variant	C7V14_09785	C7V14_09785	bifunctional phosphoribosyl-AMP cyclohydrolase/phosphoribosyl-ATP diphosphatase HisIE	136	8	78.1609	96.2617	92.1579	5.62e-58	2.42e-54	6.73e-57
NZ_CP034958	1835953	A	G	CDS	R	294/609	98/202	H	caT/caC	synonymous_variant	C7V14_09785	C7V14_09785	bifunctional phosphoribosyl-AMP cyclohydrolase/phosphoribosyl-ATP diphosphatase HisIE	136	12	78.1609	94.3925	60.2456	1.14e-53	4.92e-50	1.22e-52
NZ_CP034958	1836121	T	C	CDS	R	126/609	42/202	L	ttA/ttG	synonymous_variant	C7V14_09785	C7V14_09785	bifunctional phosphoribosyl-AMP cyclohydrolase/phosphoribosyl-ATP diphosphatase HisIE	136	0	78.1609	100	inf	5.57e-70	2.4e-66	7.49e-68
NZ_CP034958	1836123	A	G	CDS	R	124/609	42/202	L	Tta/Cta	synonymous_variant	C7V14_09785	C7V14_09785	bifunctional phosphoribosyl-AMP cyclohydrolase/phosphoribosyl-ATP diphosphatase HisIE	136	0	78.1609	100	inf	5.57e-70	2.4e-66	7.49e-68
NZ_CP034958	1835860	G	A	CDS	R	387/609	129/202	D	gaC/gaT	synonymous_variant	C7V14_09785	C7V14_09785	bifunctional phosphoribosyl-AMP cyclohydrolase/phosphoribosyl-ATP diphosphatase HisIE	135	2	77.5862	99.0654	366.923	2.41e-65	1.04e-61	4.46e-64
NZ_CP034958	1836013	C	G	CDS	R	234/609	78/202	A	gcG/gcC	synonymous_variant	C7V14_09785	C7V14_09785	bifunctional phosphoribosyl-AMP cyclohydrolase/phosphoribosyl-ATP diphosphatase HisIE	135	2	77.5862	99.0654	366.923	2.41e-65	1.04e-61	4.46e-64
NZ_CP034958	1836109	G	T	CDS	R	138/609	46/202	I	atC/atA	synonymous_variant	C7V14_09785	C7V14_09785	bifunctional phosphoribosyl-AMP cyclohydrolase/phosphoribosyl-ATP diphosphatase HisIE	135	0	77.5862	100	inf	3.61e-69	1.56e-65	1.08e-67
NZ_CP034958	1836124	G	A	CDS	R	123/609	41/202	A	gcC/gcT	synonymous_variant	C7V14_09785	C7V14_09785	bifunctional phosphoribosyl-AMP cyclohydrolase/phosphoribosyl-ATP diphosphatase HisIE	135	0	77.5862	100	inf	3.61e-69	1.56e-65	1.08e-67
NZ_CP034958	1836133	G	A	CDS	R	114/609	38/202	N	aaC/aaT	synonymous_variant	C7V14_09785	C7V14_09785	bifunctional phosphoribosyl-AMP cyclohydrolase/phosphoribosyl-ATP diphosphatase HisIE	135	0	77.5862	100	inf	3.61e-69	1.56e-65	1.08e-67
NZ_CP034958	1836153	A	G	CDS	R	94/609	32/202	L	Tta/Cta	synonymous_variant	C7V14_09785	C7V14_09785	bifunctional phosphoribosyl-AMP cyclohydrolase/phosphoribosyl-ATP diphosphatase HisIE	135	2	77.5862	99.0654	366.923	2.41e-65	1.04e-61	4.46e-64
NZ_CP034958	1836573	G	A	CDS	R	444/777	148/258	D	gaC/gaT	synonymous_variant	C7V14_09790	hisF	imidazole glycerol phosphate synthase subunit HisF	136	12	78.1609	94.3925	60.2456	1.14e-53	4.92e-50	1.22e-52
NZ_CP034958	1836816	A	C	CDS	R	201/777	67/258	S	tcT/tcG	synonymous_variant	C7V14_09790	hisF	imidazole glycerol phosphate synthase subunit HisF	136	0	78.1609	100	inf	5.57e-70	2.4e-66	7.49e-68
NZ_CP034958	1836996	G	A	CDS	R	21/777	7/258	I	atC/atT	synonymous_variant	C7V14_09790	hisF	imidazole glycerol phosphate synthase subunit HisF	136	12	78.1609	94.3925	60.2456	1.14e-53	4.92e-50	1.22e-52
NZ_CP034958	1836366	G	A	CDS	R	651/777	217/258	L	ctC/ctT	synonymous_variant	C7V14_09790	hisF	imidazole glycerol phosphate synthase subunit HisF	135	0	77.5862	100	inf	3.61e-69	1.56e-65	1.08e-67
NZ_CP034958	1836495	G	A	CDS	R	522/777	174/258	I	atC/atT	synonymous_variant	C7V14_09790	hisF	imidazole glycerol phosphate synthase subunit HisF	135	0	77.5862	100	inf	3.61e-69	1.56e-65	1.08e-67
NZ_CP034958	1836648	C	T	CDS	R	369/777	123/258	Q	caG/caA	synonymous_variant	C7V14_09790	hisF	imidazole glycerol phosphate synthase subunit HisF	135	0	77.5862	100	inf	3.61e-69	1.56e-65	1.08e-67
NZ_CP034958	1836717	G	A	CDS	R	300/777	100/258	I	atC/atT	synonymous_variant	C7V14_09790	hisF	imidazole glycerol phosphate synthase subunit HisF	135	6	77.5862	97.1963	120	1.29e-59	5.57e-56	1.7e-58
NZ_CP034958	1836783	A	G	CDS	R	234/777	78/258	C	tgT/tgC	synonymous_variant	C7V14_09790	hisF	imidazole glycerol phosphate synthase subunit HisF	135	6	77.5862	97.1963	120	1.29e-59	5.57e-56	1.7e-58
NZ_CP034958	1836918	C	T	CDS	R	99/777	33/258	V	gtG/gtA	synonymous_variant	C7V14_09790	hisF	imidazole glycerol phosphate synthase subunit HisF	135	0	77.5862	100	inf	3.61e-69	1.56e-65	1.08e-67
NZ_CP034958	1836978	A	C	CDS	R	39/777	13/258	R	cgT/cgG	synonymous_variant	C7V14_09790	hisF	imidazole glycerol phosphate synthase subunit HisF	135	0	77.5862	100	inf	3.61e-69	1.56e-65	1.08e-67
NZ_CP034958	1837111	C	T	CDS	R	625/738	209/245	D/N	Gat/Aat	missense_variant	C7V14_09795	C7V14_09795	1-(5-phosphoribosyl)-5-((5- phosphoribosylamino)methylideneamino)imidazole-4- carboxamide isomerase	136	6	78.1609	97.1963	124.07	2.13e-60	9.17e-57	3e-59
NZ_CP034958	1837058	C	A	CDS	R	676/738	226/245	R	cgG/cgT	synonymous_variant	C7V14_09795	C7V14_09795	1-(5-phosphoribosyl)-5-((5- phosphoribosylamino)methylideneamino)imidazole-4- carboxamide isomerase	136	0	78.1609	100	inf	5.57e-70	2.4e-66	7.49e-68
NZ_CP034958	1837064	A	G	CDS	R	672/738	224/245	V	gtT/gtC	synonymous_variant	C7V14_09795	C7V14_09795	1-(5-phosphoribosyl)-5-((5- phosphoribosylamino)methylideneamino)imidazole-4- carboxamide isomerase	136	0	78.1609	100	inf	5.57e-70	2.4e-66	7.49e-68
NZ_CP034958	1837067	T	A	CDS	R	669/738	223/245	I	atA/atT	synonymous_variant	C7V14_09795	C7V14_09795	1-(5-phosphoribosyl)-5-((5- phosphoribosylamino)methylideneamino)imidazole-4- carboxamide isomerase	136	0	78.1609	100	inf	5.57e-70	2.4e-66	7.49e-68
NZ_CP034958	1837088	G	A	CDS	R	648/738	216/245	G	ggC/ggT	synonymous_variant	C7V14_09795	C7V14_09795	1-(5-phosphoribosyl)-5-((5- phosphoribosylamino)methylideneamino)imidazole-4- carboxamide isomerase	136	0	78.1609	100	inf	5.57e-70	2.4e-66	7.49e-68
NZ_CP034958	1837100	C	A	CDS	R	636/738	212/245	A	gcG/gcT	synonymous_variant	C7V14_09795	C7V14_09795	1-(5-phosphoribosyl)-5-((5- phosphoribosylamino)methylideneamino)imidazole-4- carboxamide isomerase	136	6	78.1609	97.1963	124.07	2.13e-60	9.17e-57	3e-59
NZ_CP034958	1837103	C	A	CDS	R	633/738	211/245	V	gtG/gtT	synonymous_variant	C7V14_09795	C7V14_09795	1-(5-phosphoribosyl)-5-((5- phosphoribosylamino)methylideneamino)imidazole-4- carboxamide isomerase	136	6	78.1609	97.1963	124.07	2.13e-60	9.17e-57	3e-59
NZ_CP034958	1837109	A	G	CDS	R	627/738	209/245	D	gaT/gaC	synonymous_variant	C7V14_09795	C7V14_09795	1-(5-phosphoribosyl)-5-((5- phosphoribosylamino)methylideneamino)imidazole-4- carboxamide isomerase	136	6	78.1609	97.1963	124.07	2.13e-60	9.17e-57	3e-59
NZ_CP034958	1837124	A	G	CDS	R	612/738	204/245	G	ggT/ggC	synonymous_variant	C7V14_09795	C7V14_09795	1-(5-phosphoribosyl)-5-((5- phosphoribosylamino)methylideneamino)imidazole-4- carboxamide isomerase	136	10	78.1609	95.3271	73.0105	9.44e-56	4.06e-52	1.08e-54
NZ_CP034958	1837700	A	G	CDS	R	36/738	12/245	T	acT/acC	synonymous_variant	C7V14_09795	C7V14_09795	1-(5-phosphoribosyl)-5-((5- phosphoribosylamino)methylideneamino)imidazole-4- carboxamide isomerase	136	12	78.1609	94.3925	60.2456	1.14e-53	4.92e-50	1.22e-52
NZ_CP034958	1837193	G	A	CDS	R	543/738	181/245	G	ggC/ggT	synonymous_variant	C7V14_09795	C7V14_09795	1-(5-phosphoribosyl)-5-((5- phosphoribosylamino)methylideneamino)imidazole-4- carboxamide isomerase	135	6	77.5862	97.1963	120	1.29e-59	5.57e-56	1.7e-58
NZ_CP034958	1837768	A	G	CDS	R	558/591	186/196	G	ggT/ggC	synonymous_variant	C7V14_09800	hisH	imidazole glycerol phosphate synthase subunit HisH	136	12	78.1609	94.3925	60.2456	1.14e-53	4.92e-50	1.22e-52
NZ_CP034958	1838155	T	C	CDS	R	171/591	57/196	V	gtA/gtG	synonymous_variant	C7V14_09800	hisH	imidazole glycerol phosphate synthase subunit HisH	136	12	78.1609	94.3925	60.2456	1.14e-53	4.92e-50	1.22e-52
NZ_CP034958	1838170	C	T	CDS	R	156/591	52/196	A	gcG/gcA	synonymous_variant	C7V14_09800	hisH	imidazole glycerol phosphate synthase subunit HisH	136	12	78.1609	94.3925	60.2456	1.14e-53	4.92e-50	1.22e-52
NZ_CP034958	1838179	A	G	CDS	R	147/591	49/196	T	acT/acC	synonymous_variant	C7V14_09800	hisH	imidazole glycerol phosphate synthase subunit HisH	136	12	78.1609	94.3925	60.2456	1.14e-53	4.92e-50	1.22e-52
NZ_CP034958	1838260	G	A	CDS	R	66/591	22/196	R	cgC/cgT	synonymous_variant	C7V14_09800	hisH	imidazole glycerol phosphate synthase subunit HisH	136	8	78.1609	96.2617	92.1579	5.62e-58	2.42e-54	6.73e-57
NZ_CP034958	1838289	G	A	CDS	R	37/591	13/196	L	Ctg/Ttg	synonymous_variant	C7V14_09800	hisH	imidazole glycerol phosphate synthase subunit HisH	136	6	78.1609	97.1963	124.07	2.13e-60	9.17e-57	3e-59
NZ_CP034958	1837736	C	T	CDS	R	590/591		stop	tGa/tAa	synonymous_variant	C7V14_09800	hisH	imidazole glycerol phosphate synthase subunit HisH	135	0	77.5862	100	inf	3.61e-69	1.56e-65	1.08e-67
NZ_CP034958	1837894	G	A	CDS	R	432/591	144/196	S	agC/agT	synonymous_variant	C7V14_09800	hisH	imidazole glycerol phosphate synthase subunit HisH	135	6	77.5862	97.1963	120	1.29e-59	5.57e-56	1.7e-58
NZ_CP034958	1838176	C	T	CDS	R	150/591	50/196	A	gcG/gcA	synonymous_variant	C7V14_09800	hisH	imidazole glycerol phosphate synthase subunit HisH	135	4	77.5862	98.1308	181.731	2.76e-62	1.19e-58	4.01e-61
NZ_CP034958	1838185	A	T	CDS	R	141/591	47/196	V	gtT/gtA	synonymous_variant	C7V14_09800	hisH	imidazole glycerol phosphate synthase subunit HisH	135	4	77.5862	98.1308	181.731	2.76e-62	1.19e-58	4.01e-61
NZ_CP034958	1838200	C	T	CDS	R	126/591	42/196	L	ctG/ctA	synonymous_variant	C7V14_09800	hisH	imidazole glycerol phosphate synthase subunit HisH	135	4	77.5862	98.1308	181.731	2.76e-62	1.19e-58	4.01e-61
NZ_CP034958	1838272	A	T	CDS	R	54/591	18/196	S	tcT/tcA	synonymous_variant	C7V14_09800	hisH	imidazole glycerol phosphate synthase subunit HisH	135	0	77.5862	100	inf	3.61e-69	1.56e-65	1.08e-67
NZ_CP034958	1838302	A	G	CDS	R	24/591	8/196	T	acT/acC	synonymous_variant	C7V14_09800	hisH	imidazole glycerol phosphate synthase subunit HisH	135	4	77.5862	98.1308	181.731	2.76e-62	1.19e-58	4.01e-61
NZ_CP034958	1838962	G	T	CDS	R	431/1068	144/355	T/N	aCt/aAt	missense_variant	C7V14_09805	hisB	bifunctional histidinol-phosphatase/imidazoleglycerol-phosphate dehydratase HisB	136	6	78.1609	97.1963	124.07	2.13e-60	9.17e-57	3e-59
NZ_CP034958	1839194	T	C	CDS	R	199/1068	67/355	T/A	Acg/Gcg	missense_variant	C7V14_09805	hisB	bifunctional histidinol-phosphatase/imidazoleglycerol-phosphate dehydratase HisB	136	12	78.1609	94.3925	60.2456	1.14e-53	4.92e-50	1.22e-52
NZ_CP034958	1839205	T	C	CDS	R	188/1068	63/355	N/S	aAt/aGt	missense_variant	C7V14_09805	hisB	bifunctional histidinol-phosphatase/imidazoleglycerol-phosphate dehydratase HisB	136	12	78.1609	94.3925	60.2456	1.14e-53	4.92e-50	1.22e-52
NZ_CP034958	1838475	T	A	CDS	R	918/1068	306/355	S	tcA/tcT	synonymous_variant	C7V14_09805	hisB	bifunctional histidinol-phosphatase/imidazoleglycerol-phosphate dehydratase HisB	136	8	78.1609	96.2617	92.1579	5.62e-58	2.42e-54	6.73e-57
NZ_CP034958	1838631	A	G	CDS	R	762/1068	254/355	C	tgT/tgC	synonymous_variant	C7V14_09805	hisB	bifunctional histidinol-phosphatase/imidazoleglycerol-phosphate dehydratase HisB	136	12	78.1609	94.3925	60.2456	1.14e-53	4.92e-50	1.22e-52
NZ_CP034958	1838685	A	G	CDS	R	708/1068	236/355	G	ggT/ggC	synonymous_variant	C7V14_09805	hisB	bifunctional histidinol-phosphatase/imidazoleglycerol-phosphate dehydratase HisB	136	8	78.1609	96.2617	92.1579	5.62e-58	2.42e-54	6.73e-57
NZ_CP034958	1838910	C	T	CDS	R	483/1068	161/355	Q	caG/caA	synonymous_variant	C7V14_09805	hisB	bifunctional histidinol-phosphatase/imidazoleglycerol-phosphate dehydratase HisB	136	12	78.1609	94.3925	60.2456	1.14e-53	4.92e-50	1.22e-52
NZ_CP034958	1838949	A	G	CDS	R	444/1068	148/355	Y	taT/taC	synonymous_variant	C7V14_09805	hisB	bifunctional histidinol-phosphatase/imidazoleglycerol-phosphate dehydratase HisB	136	12	78.1609	94.3925	60.2456	1.14e-53	4.92e-50	1.22e-52
NZ_CP034958	1838982	G	C	CDS	R	411/1068	137/355	L	ctC/ctG	synonymous_variant	C7V14_09805	hisB	bifunctional histidinol-phosphatase/imidazoleglycerol-phosphate dehydratase HisB	136	8	78.1609	96.2617	92.1579	5.62e-58	2.42e-54	6.73e-57
NZ_CP034958	1839240	T	C	CDS	R	153/1068	51/355	V	gtA/gtG	synonymous_variant	C7V14_09805	hisB	bifunctional histidinol-phosphatase/imidazoleglycerol-phosphate dehydratase HisB	136	12	78.1609	94.3925	60.2456	1.14e-53	4.92e-50	1.22e-52
NZ_CP034958	1839266	A	G	CDS	R	127/1068	43/355	L	Ttg/Ctg	synonymous_variant	C7V14_09805	hisB	bifunctional histidinol-phosphatase/imidazoleglycerol-phosphate dehydratase HisB	136	12	78.1609	94.3925	60.2456	1.14e-53	4.92e-50	1.22e-52
NZ_CP034958	1839279	C	T	CDS	R	114/1068	38/355	P	ccG/ccA	synonymous_variant	C7V14_09805	hisB	bifunctional histidinol-phosphatase/imidazoleglycerol-phosphate dehydratase HisB	136	6	78.1609	97.1963	124.07	2.13e-60	9.17e-57	3e-59
NZ_CP034958	1838403	G	A	CDS	R	990/1068	330/355	F	ttC/ttT	synonymous_variant	C7V14_09805	hisB	bifunctional histidinol-phosphatase/imidazoleglycerol-phosphate dehydratase HisB	135	0	77.5862	100	inf	3.61e-69	1.56e-65	1.08e-67
NZ_CP034958	1838406	C	G	CDS	R	987/1068	329/355	L	ctG/ctC	synonymous_variant	C7V14_09805	hisB	bifunctional histidinol-phosphatase/imidazoleglycerol-phosphate dehydratase HisB	135	0	77.5862	100	inf	3.61e-69	1.56e-65	1.08e-67
NZ_CP034958	1838454	T	C	CDS	R	939/1068	313/355	L	ctA/ctG	synonymous_variant	C7V14_09805	hisB	bifunctional histidinol-phosphatase/imidazoleglycerol-phosphate dehydratase HisB	135	6	77.5862	97.1963	120	1.29e-59	5.57e-56	1.7e-58
NZ_CP034958	1838456	G	A	CDS	R	937/1068	313/355	L	Cta/Tta	synonymous_variant	C7V14_09805	hisB	bifunctional histidinol-phosphatase/imidazoleglycerol-phosphate dehydratase HisB	135	0	77.5862	100	inf	3.61e-69	1.56e-65	1.08e-67
NZ_CP034958	1838613	T	C	CDS	R	780/1068	260/355	L	ctA/ctG	synonymous_variant	C7V14_09805	hisB	bifunctional histidinol-phosphatase/imidazoleglycerol-phosphate dehydratase HisB	135	6	77.5862	97.1963	120	1.29e-59	5.57e-56	1.7e-58
NZ_CP034958	1838673	G	A	CDS	R	720/1068	240/355	G	ggC/ggT	synonymous_variant	C7V14_09805	hisB	bifunctional histidinol-phosphatase/imidazoleglycerol-phosphate dehydratase HisB	135	0	77.5862	100	inf	3.61e-69	1.56e-65	1.08e-67
NZ_CP034958	1838748	G	A	CDS	R	645/1068	215/355	R	cgC/cgT	synonymous_variant	C7V14_09805	hisB	bifunctional histidinol-phosphatase/imidazoleglycerol-phosphate dehydratase HisB	135	2	77.5862	99.0654	366.923	2.41e-65	1.04e-61	4.46e-64
NZ_CP034958	1838766	G	A	CDS	R	627/1068	209/355	A	gcC/gcT	synonymous_variant	C7V14_09805	hisB	bifunctional histidinol-phosphatase/imidazoleglycerol-phosphate dehydratase HisB	135	2	77.5862	99.0654	366.923	2.41e-65	1.04e-61	4.46e-64
NZ_CP034958	1838967	G	A	CDS	R	426/1068	142/355	G	ggC/ggT	synonymous_variant	C7V14_09805	hisB	bifunctional histidinol-phosphatase/imidazoleglycerol-phosphate dehydratase HisB	135	0	77.5862	100	inf	3.61e-69	1.56e-65	1.08e-67
NZ_CP034958	1839048	C	A	CDS	R	345/1068	115/355	L	ctG/ctT	synonymous_variant	C7V14_09805	hisB	bifunctional histidinol-phosphatase/imidazoleglycerol-phosphate dehydratase HisB	135	0	77.5862	100	inf	3.61e-69	1.56e-65	1.08e-67
NZ_CP034958	1839078	C	T	CDS	R	315/1068	105/355	K	aaG/aaA	synonymous_variant	C7V14_09805	hisB	bifunctional histidinol-phosphatase/imidazoleglycerol-phosphate dehydratase HisB	135	0	77.5862	100	inf	3.61e-69	1.56e-65	1.08e-67
NZ_CP034958	1839186	G	A	CDS	R	207/1068	69/355	F	ttC/ttT	synonymous_variant	C7V14_09805	hisB	bifunctional histidinol-phosphatase/imidazoleglycerol-phosphate dehydratase HisB	135	0	77.5862	100	inf	3.61e-69	1.56e-65	1.08e-67
NZ_CP034958	1839216	C	A	CDS	R	177/1068	59/355	L	ctG/ctT	synonymous_variant	C7V14_09805	hisB	bifunctional histidinol-phosphatase/imidazoleglycerol-phosphate dehydratase HisB	135	4	77.5862	98.1308	181.731	2.76e-62	1.19e-58	4.01e-61
NZ_CP034958	1839245	G	A	CDS	R	148/1068	50/355	L	Ctg/Ttg	synonymous_variant	C7V14_09805	hisB	bifunctional histidinol-phosphatase/imidazoleglycerol-phosphate dehydratase HisB	135	0	77.5862	100	inf	3.61e-69	1.56e-65	1.08e-67
NZ_CP034958	1839604	G	A	CDS	R	859/1071	287/356	P/S	Ccc/Tcc	missense_variant	C7V14_09810	C7V14_09810	histidinol-phosphate transaminase	135	0	77.5862	100	inf	3.61e-69	1.56e-65	1.08e-67
NZ_CP034958	1839393	C	T	CDS	R	1070/1071		stop	tGa/tAa	synonymous_variant	C7V14_09810	C7V14_09810	histidinol-phosphate transaminase	135	6	77.5862	97.1963	120	1.29e-59	5.57e-56	1.7e-58
NZ_CP034958	1839608	C	T	CDS	R	855/1071	285/356	E	gaG/gaA	synonymous_variant	C7V14_09810	C7V14_09810	histidinol-phosphate transaminase	135	0	77.5862	100	inf	3.61e-69	1.56e-65	1.08e-67
NZ_CP034958	1839758	C	A	CDS	R	705/1071	235/356	L	ctG/ctT	synonymous_variant	C7V14_09810	C7V14_09810	histidinol-phosphate transaminase	135	0	77.5862	100	inf	3.61e-69	1.56e-65	1.08e-67
NZ_CP034958	1839803	C	G	CDS	R	660/1071	220/356	G	ggG/ggC	synonymous_variant	C7V14_09810	C7V14_09810	histidinol-phosphate transaminase	135	0	77.5862	100	inf	3.61e-69	1.56e-65	1.08e-67
NZ_CP034958	1839890	A	G	CDS	R	573/1071	191/356	C	tgT/tgC	synonymous_variant	C7V14_09810	C7V14_09810	histidinol-phosphate transaminase	135	0	77.5862	100	inf	3.61e-69	1.56e-65	1.08e-67
NZ_CP034958	1839899	T	G	CDS	R	564/1071	188/356	I	atA/atC	synonymous_variant	C7V14_09810	C7V14_09810	histidinol-phosphate transaminase	135	0	77.5862	100	inf	3.61e-69	1.56e-65	1.08e-67
NZ_CP034958	1839929	C	T	CDS	R	534/1071	178/356	K	aaG/aaA	synonymous_variant	C7V14_09810	C7V14_09810	histidinol-phosphate transaminase	135	6	77.5862	97.1963	120	1.29e-59	5.57e-56	1.7e-58
NZ_CP034958	1839938	C	G	CDS	R	525/1071	175/356	T	acG/acC	synonymous_variant	C7V14_09810	C7V14_09810	histidinol-phosphate transaminase	135	6	77.5862	97.1963	120	1.29e-59	5.57e-56	1.7e-58
NZ_CP034958	1840228	G	A	CDS	R	235/1071	79/356	L	Ctg/Ttg	synonymous_variant	C7V14_09810	C7V14_09810	histidinol-phosphate transaminase	135	0	77.5862	100	inf	3.61e-69	1.56e-65	1.08e-67
NZ_CP034958	1840259	C	T	CDS	R	204/1071	68/356	A	gcG/gcA	synonymous_variant	C7V14_09810	C7V14_09810	histidinol-phosphate transaminase	135	0	77.5862	100	inf	3.61e-69	1.56e-65	1.08e-67
NZ_CP034958	1840277	C	T	CDS	R	186/1071	62/356	A	gcG/gcA	synonymous_variant	C7V14_09810	C7V14_09810	histidinol-phosphate transaminase	135	0	77.5862	100	inf	3.61e-69	1.56e-65	1.08e-67
NZ_CP034958	1840283	C	T	CDS	R	180/1071	60/356	P	ccG/ccA	synonymous_variant	C7V14_09810	C7V14_09810	histidinol-phosphate transaminase	135	0	77.5862	100	inf	3.61e-69	1.56e-65	1.08e-67
NZ_CP034958	1840289	G	A	CDS	R	174/1071	58/356	C	tgC/tgT	synonymous_variant	C7V14_09810	C7V14_09810	histidinol-phosphate transaminase	135	6	77.5862	97.1963	120	1.29e-59	5.57e-56	1.7e-58
NZ_CP034958	1840316	C	T	CDS	R	147/1071	49/356	Q	caG/caA	synonymous_variant	C7V14_09810	C7V14_09810	histidinol-phosphate transaminase	135	0	77.5862	100	inf	3.61e-69	1.56e-65	1.08e-67
NZ_CP034958	1840322	A	G	CDS	R	141/1071	47/356	L	ctT/ctC	synonymous_variant	C7V14_09810	C7V14_09810	histidinol-phosphate transaminase	135	6	77.5862	97.1963	120	1.29e-59	5.57e-56	1.7e-58
NZ_CP034958	1840340	A	T	CDS	R	123/1071	41/356	T	acT/acA	synonymous_variant	C7V14_09810	C7V14_09810	histidinol-phosphate transaminase	135	6	77.5862	97.1963	120	1.29e-59	5.57e-56	1.7e-58
NZ_CP034958	1840530	A	C	CDS	R	1234/1305	412/434	S/A	Tcc/Gcc	missense_variant	C7V14_09815	hisD	histidinol dehydrogenase	136	12	78.1609	94.3925	60.2456	1.14e-53	4.92e-50	1.22e-52
NZ_CP034958	1841622	C	T	CDS	R	142/1305	48/434	D/N	Gat/Aat	missense_variant	C7V14_09815	hisD	histidinol dehydrogenase	135	0	77.5862	100	inf	3.61e-69	1.56e-65	1.08e-67
NZ_CP034958	1841419	T	C	CDS	R	345/1305	115/434	V	gtA/gtG	synonymous_variant	C7V14_09815	hisD	histidinol dehydrogenase	136	12	78.1609	94.3925	60.2456	1.14e-53	4.92e-50	1.22e-52
NZ_CP034958	1841569	C	T	CDS	R	195/1305	65/434	A	gcG/gcA	synonymous_variant	C7V14_09815	hisD	histidinol dehydrogenase	136	0	78.1609	100	inf	5.57e-70	2.4e-66	7.49e-68
NZ_CP034958	1840507	A	G	CDS	R	1257/1305	419/434	H	caT/caC	synonymous_variant	C7V14_09815	hisD	histidinol dehydrogenase	135	6	77.5862	97.1963	120	1.29e-59	5.57e-56	1.7e-58
NZ_CP034958	1840597	G	C	CDS	R	1167/1305	389/434	R	cgC/cgG	synonymous_variant	C7V14_09815	hisD	histidinol dehydrogenase	135	0	77.5862	100	inf	3.61e-69	1.56e-65	1.08e-67
NZ_CP034958	1840657	T	C	CDS	R	1107/1305	369/434	L	ctA/ctG	synonymous_variant	C7V14_09815	hisD	histidinol dehydrogenase	135	4	77.5862	98.1308	181.731	2.76e-62	1.19e-58	4.01e-61
NZ_CP034958	1840663	A	G	CDS	R	1101/1305	367/434	H	caT/caC	synonymous_variant	C7V14_09815	hisD	histidinol dehydrogenase	135	6	77.5862	97.1963	120	1.29e-59	5.57e-56	1.7e-58
NZ_CP034958	1840669	A	G	CDS	R	1095/1305	365/434	T	acT/acC	synonymous_variant	C7V14_09815	hisD	histidinol dehydrogenase	135	6	77.5862	97.1963	120	1.29e-59	5.57e-56	1.7e-58
NZ_CP034958	1841407	T	C	CDS	R	357/1305	119/434	Q	caA/caG	synonymous_variant	C7V14_09815	hisD	histidinol dehydrogenase	135	6	77.5862	97.1963	120	1.29e-59	5.57e-56	1.7e-58
NZ_CP034958	1842603	A	G	CDS	R	66/900	22/299	R	cgT/cgC	synonymous_variant	C7V14_09820	C7V14_09820	ATP phosphoribosyltransferase	136	10	78.1609	95.3271	73.0105	9.44e-56	4.06e-52	1.08e-54
NZ_CP034958	1842354	T	A	CDS	R	315/900	115/299	R	cgA/cgT	synonymous_variant	C7V14_09820	C7V14_09820	ATP phosphoribosyltransferase	135	0	77.5862	100	inf	3.61e-69	1.56e-65	1.08e-67
NZ_CP034958	1843162	C	T	CDS	F	15/252	0/1983	S	agC/agT	synonymous_variant	C7V14_09830	C7V14_09830	YoeB-YefM toxin-antitoxin system antitoxin YefM	135	0	77.5862	100	inf	3.61e-69	1.56e-65	1.08e-67
NZ_CP034958	1843506	G	A	CDS	F	111/255	37/84	T	acG/acA	synonymous_variant	C7V14_09835	C7V14_09835	Txe/YoeB family addiction module toxin	135	2	77.5862	99.0654	366.923	2.41e-65	1.04e-61	4.46e-64
NZ_CP034958	1843542	A	G	CDS	F	147/255	49/84	K	aaA/aaG	synonymous_variant	C7V14_09835	C7V14_09835	Txe/YoeB family addiction module toxin	135	0	77.5862	100	inf	3.61e-69	1.56e-65	1.08e-67
NZ_CP034958	1843557	T	C	CDS	F	162/255	54/84	G	ggT/ggC	synonymous_variant	C7V14_09835	C7V14_09835	Txe/YoeB family addiction module toxin	135	0	77.5862	100	inf	3.61e-69	1.56e-65	1.08e-67
NZ_CP034958	1843608	C	T	CDS	F	213/255	71/84	T	acC/acT	synonymous_variant	C7V14_09835	C7V14_09835	Txe/YoeB family addiction module toxin	135	2	77.5862	99.0654	366.923	2.41e-65	1.04e-61	4.46e-64
NZ_CP034958	1843979	C	T	CDS	F	247/825	82/274	P/S	Ccc/Tcc	missense_variant	C7V14_09840	C7V14_09840	SDR family oxidoreductase	135	0	77.5862	100	inf	3.61e-69	1.56e-65	1.08e-67
NZ_CP034958	1844414	G	A	CDS	F	682/825	227/274	A/T	Gcc/Acc	missense_variant	C7V14_09840	C7V14_09840	SDR family oxidoreductase	135	0	77.5862	100	inf	3.61e-69	1.56e-65	1.08e-67
NZ_CP034958	1844443	A	G	CDS	F	711/825	237/274	Q	caA/caG	synonymous_variant	C7V14_09840	C7V14_09840	SDR family oxidoreductase	136	10	78.1609	95.3271	73.0105	9.44e-56	4.06e-52	1.08e-54
NZ_CP034958	1844512	A	G	CDS	F	780/825	260/274	G	ggA/ggG	synonymous_variant	C7V14_09840	C7V14_09840	SDR family oxidoreductase	135	0	77.5862	100	inf	3.61e-69	1.56e-65	1.08e-67
NZ_CP034958	1845424	T	C	CDS	F	822/930	274/309	N	aaT/aaC	synonymous_variant	C7V14_09845	C7V14_09845	LysR family transcriptional regulator	136	6	78.1609	97.1963	124.07	2.13e-60	9.17e-57	3e-59
NZ_CP034958	1844764	A	T	CDS	F	162/930	54/309	G	ggA/ggT	synonymous_variant	C7V14_09845	C7V14_09845	LysR family transcriptional regulator	135	10	77.5862	95.3271	70.6154	5.48e-55	2.36e-51	6.24e-54
NZ_CP034958	1845154	G	A	CDS	F	552/930	184/309	E	gaG/gaA	synonymous_variant	C7V14_09845	C7V14_09845	LysR family transcriptional regulator	135	8	77.5862	96.2617	89.1346	3.33e-57	1.43e-53	3.95e-56
NZ_CP034958	1845163	T	C	CDS	F	561/930	187/309	N	aaT/aaC	synonymous_variant	C7V14_09845	C7V14_09845	LysR family transcriptional regulator	135	8	77.5862	96.2617	89.1346	3.33e-57	1.43e-53	3.95e-56
NZ_CP034958	1845172	T	C	CDS	F	570/930	190/309	I	atT/atC	synonymous_variant	C7V14_09845	C7V14_09845	LysR family transcriptional regulator	135	8	77.5862	96.2617	89.1346	3.33e-57	1.43e-53	3.95e-56
NZ_CP034958	1845211	G	A	CDS	F	609/930	203/309	A	gcG/gcA	synonymous_variant	C7V14_09845	C7V14_09845	LysR family transcriptional regulator	135	2	77.5862	99.0654	366.923	2.41e-65	1.04e-61	4.46e-64
NZ_CP034958	1845217	A	C	CDS	F	615/930	205/309	A	gcA/gcC	synonymous_variant	C7V14_09845	C7V14_09845	LysR family transcriptional regulator	135	8	77.5862	96.2617	89.1346	3.33e-57	1.43e-53	3.95e-56
NZ_CP034958	1845310	C	T	CDS	F	708/930	236/309	L	ctC/ctT	synonymous_variant	C7V14_09845	C7V14_09845	LysR family transcriptional regulator	135	0	77.5862	100	inf	3.61e-69	1.56e-65	1.08e-67
NZ_CP034958	1845382	G	A	CDS	F	780/930	260/309	V	gtG/gtA	synonymous_variant	C7V14_09845	C7V14_09845	LysR family transcriptional regulator	135	0	77.5862	100	inf	3.61e-69	1.56e-65	1.08e-67
NZ_CP034958	1846218	C	T	CDS	F	420/1359	140/452	F	ttC/ttT	synonymous_variant	C7V14_09855	C7V14_09855	APC family permease	136	8	78.1609	96.2617	92.1579	5.62e-58	2.42e-54	6.73e-57
NZ_CP034958	1846875	A	G	CDS	F	1077/1359	359/452	T	acA/acG	synonymous_variant	C7V14_09855	C7V14_09855	APC family permease	136	10	78.1609	95.3271	73.0105	9.44e-56	4.06e-52	1.08e-54
NZ_CP034958	1846962	T	C	CDS	F	1164/1359	388/452	N	aaT/aaC	synonymous_variant	C7V14_09855	C7V14_09855	APC family permease	136	8	78.1609	96.2617	92.1579	5.62e-58	2.42e-54	6.73e-57
NZ_CP034958	1846350	T	G	CDS	F	552/1359	184/452	A	gcT/gcG	synonymous_variant	C7V14_09855	C7V14_09855	APC family permease	135	2	77.5862	99.0654	366.923	2.41e-65	1.04e-61	4.46e-64
NZ_CP034958	1846755	C	T	CDS	F	957/1359	319/452	G	ggC/ggT	synonymous_variant	C7V14_09855	C7V14_09855	APC family permease	135	2	77.5862	99.0654	366.923	2.41e-65	1.04e-61	4.46e-64
NZ_CP034958	1846758	A	G	CDS	F	960/1359	320/452	V	gtA/gtG	synonymous_variant	C7V14_09855	C7V14_09855	APC family permease	135	2	77.5862	99.0654	366.923	2.41e-65	1.04e-61	4.46e-64
NZ_CP034958	1846863	G	A	CDS	F	1065/1359	355/452	L	ctG/ctA	synonymous_variant	C7V14_09855	C7V14_09855	APC family permease	135	0	77.5862	100	inf	3.61e-69	1.56e-65	1.08e-67
NZ_CP034958	1846929	C	T	CDS	F	1131/1359	377/452	V	gtC/gtT	synonymous_variant	C7V14_09855	C7V14_09855	APC family permease	135	2	77.5862	99.0654	366.923	2.41e-65	1.04e-61	4.46e-64
NZ_CP034958	1846932	C	T	CDS	F	1134/1359	378/452	I	atC/atT	synonymous_variant	C7V14_09855	C7V14_09855	APC family permease	135	2	77.5862	99.0654	366.923	2.41e-65	1.04e-61	4.46e-64
NZ_CP034958	1847751	G	C	CDS	F	416/1059	139/352	S/T	aGt/aCt	missense_variant	C7V14_09860	C7V14_09860	YeeE/YedE family protein	135	2	77.5862	99.0654	366.923	2.41e-65	1.04e-61	4.46e-64
NZ_CP034958	1847776	G	T	CDS	F	441/1059	147/352	E/D	gaG/gaT	missense_variant	C7V14_09860	C7V14_09860	YeeE/YedE family protein	135	2	77.5862	99.0654	366.923	2.41e-65	1.04e-61	4.46e-64
NZ_CP034958	1848143	C	A	CDS	F	808/1059	269/352	R/S	Cgt/Agt	missense_variant	C7V14_09860	C7V14_09860	YeeE/YedE family protein	135	0	77.5862	100	inf	3.61e-69	1.56e-65	1.08e-67
NZ_CP034958	1848294	T	C	CDS	F	959/1059	320/352	I/T	aTt/aCt	missense_variant	C7V14_09860	C7V14_09860	YeeE/YedE family protein	135	0	77.5862	100	inf	3.61e-69	1.56e-65	1.08e-67
NZ_CP034958	1848163	A	T	CDS	F	828/1059	276/352	A	gcA/gcT	synonymous_variant	C7V14_09860	C7V14_09860	YeeE/YedE family protein	135	2	77.5862	99.0654	366.923	2.41e-65	1.04e-61	4.46e-64
NZ_CP034958	1848367	G	A	CDS	F	1032/1059	344/352	A	gcG/gcA	synonymous_variant	C7V14_09860	C7V14_09860	YeeE/YedE family protein	135	2	77.5862	99.0654	366.923	2.41e-65	1.04e-61	4.46e-64
NZ_CP034958	1849051	G	A	CDS	R	1055/1428	352/475	A/V	gCg/gTg	missense_variant	C7V14_09870	C7V14_09870	exodeoxyribonuclease I	135	2	77.5862	99.0654	366.923	2.41e-65	1.04e-61	4.46e-64
NZ_CP034958	1848684	G	A	CDS	R	1422/1428	474/475	I	atC/atT	synonymous_variant	C7V14_09870	C7V14_09870	exodeoxyribonuclease I	136	2	78.1609	99.0654	379.368	3.81e-66	1.64e-62	9.47e-65
NZ_CP034958	1848729	C	T	CDS	R	1377/1428	459/475	E	gaG/gaA	synonymous_variant	C7V14_09870	C7V14_09870	exodeoxyribonuclease I	135	2	77.5862	99.0654	366.923	2.41e-65	1.04e-61	4.46e-64
NZ_CP034958	1848735	G	A	CDS	R	1371/1428	457/475	D	gaC/gaT	synonymous_variant	C7V14_09870	C7V14_09870	exodeoxyribonuclease I	135	2	77.5862	99.0654	366.923	2.41e-65	1.04e-61	4.46e-64
NZ_CP034958	1849020	G	A	CDS	R	1086/1428	362/475	N	aaC/aaT	synonymous_variant	C7V14_09870	C7V14_09870	exodeoxyribonuclease I	135	2	77.5862	99.0654	366.923	2.41e-65	1.04e-61	4.46e-64
NZ_CP034958	1849032	C	T	CDS	R	1074/1428	358/475	T	acG/acA	synonymous_variant	C7V14_09870	C7V14_09870	exodeoxyribonuclease I	135	2	77.5862	99.0654	366.923	2.41e-65	1.04e-61	4.46e-64
NZ_CP034958	1849062	C	T	CDS	R	1044/1428	348/475	V	gtG/gtA	synonymous_variant	C7V14_09870	C7V14_09870	exodeoxyribonuclease I	135	2	77.5862	99.0654	366.923	2.41e-65	1.04e-61	4.46e-64
NZ_CP034958	1849521	C	T	CDS	R	585/1428	195/475	K	aaG/aaA	synonymous_variant	C7V14_09870	C7V14_09870	exodeoxyribonuclease I	135	4	77.5862	98.1308	181.731	2.76e-62	1.19e-58	4.01e-61
NZ_CP034958	1849647	G	A	CDS	R	459/1428	153/475	N	aaC/aaT	synonymous_variant	C7V14_09870	C7V14_09870	exodeoxyribonuclease I	135	2	77.5862	99.0654	366.923	2.41e-65	1.04e-61	4.46e-64
NZ_CP034958	1850350	G	A	CDS	F	37/1167	12/388	V/I	Gtt/Att	missense_variant	C7V14_09875	dacD	serine-type D-Ala-D-Ala carboxypeptidase DacD	135	2	77.5862	99.0654	366.923	2.41e-65	1.04e-61	4.46e-64
NZ_CP034958	1855331	A	G	CDS	F	501/744	167/247	G	ggA/ggG	synonymous_variant	C7V14_09905	C7V14_09905	adenosylcobinamide-GDP ribazoletransferase	136	4	78.1609	98.1308	187.895	4.45e-63	1.91e-59	7.42e-62
NZ_CP034958	1855346	T	C	CDS	F	516/744	172/247	F	ttT/ttC	synonymous_variant	C7V14_09905	C7V14_09905	adenosylcobinamide-GDP ribazoletransferase	136	4	78.1609	98.1308	187.895	4.45e-63	1.91e-59	7.42e-62
NZ_CP034958	1855748	G	A	CDS	F	163/1080	54/359	V/I	Gtt/Att	missense_variant	C7V14_09910	cobT	nicotinate-nucleotide--dimethylbenzimidazole phosphoribosyltransferase	136	4	78.1609	98.1308	187.895	4.45e-63	1.91e-59	7.42e-62
NZ_CP034958	1855941	C	G	CDS	F	356/1080	119/359	T/S	aCt/aGt	missense_variant	C7V14_09910	cobT	nicotinate-nucleotide--dimethylbenzimidazole phosphoribosyltransferase	136	2	78.1609	99.0654	379.368	3.81e-66	1.64e-62	9.47e-65
NZ_CP034958	1855750	T	A	CDS	F	165/1080	55/359	V	gtT/gtA	synonymous_variant	C7V14_09910	cobT	nicotinate-nucleotide--dimethylbenzimidazole phosphoribosyltransferase	136	4	78.1609	98.1308	187.895	4.45e-63	1.91e-59	7.42e-62
NZ_CP034958	1855978	T	C	CDS	F	393/1080	131/359	V	gtT/gtC	synonymous_variant	C7V14_09910	cobT	nicotinate-nucleotide--dimethylbenzimidazole phosphoribosyltransferase	136	4	78.1609	98.1308	187.895	4.45e-63	1.91e-59	7.42e-62
NZ_CP034958	1855981	T	A	CDS	F	396/1080	132/359	A	gcT/gcA	synonymous_variant	C7V14_09910	cobT	nicotinate-nucleotide--dimethylbenzimidazole phosphoribosyltransferase	136	4	78.1609	98.1308	187.895	4.45e-63	1.91e-59	7.42e-62
NZ_CP034958	1855990	T	C	CDS	F	405/1080	135/359	S	agT/agC	synonymous_variant	C7V14_09910	cobT	nicotinate-nucleotide--dimethylbenzimidazole phosphoribosyltransferase	136	4	78.1609	98.1308	187.895	4.45e-63	1.91e-59	7.42e-62
NZ_CP034958	1855726	A	G	CDS	F	141/1080	47/359	A	gcA/gcG	synonymous_variant	C7V14_09910	cobT	nicotinate-nucleotide--dimethylbenzimidazole phosphoribosyltransferase	135	2	77.5862	99.0654	366.923	2.41e-65	1.04e-61	4.46e-64
NZ_CP034958	1857565	G	A	CDS	F	839/936	280/311	S/N	aGc/aAc	missense_variant	C7V14_09915	C7V14_09915	L,D-transpeptidase	136	4	78.1609	98.1308	187.895	4.45e-63	1.91e-59	7.42e-62
NZ_CP034958	1856933	C	T	CDS	F	207/936	69/311	N	aaC/aaT	synonymous_variant	C7V14_09915	C7V14_09915	L,D-transpeptidase	135	4	77.5862	98.1308	181.731	2.76e-62	1.19e-58	4.01e-61
NZ_CP034958	1857302	T	C	CDS	F	576/936	192/311	H	caT/caC	synonymous_variant	C7V14_09915	C7V14_09915	L,D-transpeptidase	135	4	77.5862	98.1308	181.731	2.76e-62	1.19e-58	4.01e-61
NZ_CP034958	1857329	G	A	CDS	F	603/936	201/311	G	ggG/ggA	synonymous_variant	C7V14_09915	C7V14_09915	L,D-transpeptidase	135	2	77.5862	99.0654	366.923	2.41e-65	1.04e-61	4.46e-64
NZ_CP034958	1857332	C	T	CDS	F	606/936	202/311	L	ctC/ctT	synonymous_variant	C7V14_09915	C7V14_09915	L,D-transpeptidase	135	2	77.5862	99.0654	366.923	2.41e-65	1.04e-61	4.46e-64
NZ_CP034958	1857584	A	G	CDS	F	858/936	286/311	V	gtA/gtG	synonymous_variant	C7V14_09915	C7V14_09915	L,D-transpeptidase	135	2	77.5862	99.0654	366.923	2.41e-65	1.04e-61	4.46e-64
NZ_CP034958	1858675	A	C	CDS	F	556/918	185/305	K/Q	Aaa/Caa	missense_variant	C7V14_09925	nac	nitrogen assimilation transcriptional regulator	136	4	78.1609	98.1308	187.895	4.45e-63	1.91e-59	7.42e-62
NZ_CP034958	1858711	A	G	CDS	F	592/918	197/305	I/V	Att/Gtt	missense_variant	C7V14_09925	nac	nitrogen assimilation transcriptional regulator	136	4	78.1609	98.1308	187.895	4.45e-63	1.91e-59	7.42e-62
NZ_CP034958	1858176	C	T	CDS	F	57/918	19/305	T	acC/acT	synonymous_variant	C7V14_09925	nac	nitrogen assimilation transcriptional regulator	135	2	77.5862	99.0654	366.923	2.41e-65	1.04e-61	4.46e-64
NZ_CP034958	1858347	A	G	CDS	F	228/918	76/305	E	gaA/gaG	synonymous_variant	C7V14_09925	nac	nitrogen assimilation transcriptional regulator	135	4	77.5862	98.1308	181.731	2.76e-62	1.19e-58	4.01e-61
NZ_CP034958	1858455	G	A	CDS	F	336/918	112/305	Q	caG/caA	synonymous_variant	C7V14_09925	nac	nitrogen assimilation transcriptional regulator	135	0	77.5862	100	inf	3.61e-69	1.56e-65	1.08e-67
NZ_CP034958	1858473	T	C	CDS	F	354/918	118/305	F	ttT/ttC	synonymous_variant	C7V14_09925	nac	nitrogen assimilation transcriptional regulator	135	4	77.5862	98.1308	181.731	2.76e-62	1.19e-58	4.01e-61
NZ_CP034958	1858662	G	T	CDS	F	543/918	181/305	V	gtG/gtT	synonymous_variant	C7V14_09925	nac	nitrogen assimilation transcriptional regulator	135	4	77.5862	98.1308	181.731	2.76e-62	1.19e-58	4.01e-61
NZ_CP034958	1858749	A	G	CDS	F	630/918	210/305	R	cgA/cgG	synonymous_variant	C7V14_09925	nac	nitrogen assimilation transcriptional regulator	135	0	77.5862	100	inf	3.61e-69	1.56e-65	1.08e-67
NZ_CP034958	1859682	T	A	CDS	F	544/951	181/316	S/T	Tca/Aca	missense_variant	C7V14_09930	C7V14_09930	HTH-type transcriptional regulator Cbl	136	4	78.1609	98.1308	187.895	4.45e-63	1.91e-59	7.42e-62
NZ_CP034958	1859465	A	T	CDS	F	327/951	109/316	P	ccA/ccT	synonymous_variant	C7V14_09930	C7V14_09930	HTH-type transcriptional regulator Cbl	136	4	78.1609	98.1308	187.895	4.45e-63	1.91e-59	7.42e-62
NZ_CP034958	1859687	A	G	CDS	F	549/951	183/316	P	ccA/ccG	synonymous_variant	C7V14_09930	C7V14_09930	HTH-type transcriptional regulator Cbl	136	2	78.1609	99.0654	379.368	3.81e-66	1.64e-62	9.47e-65
NZ_CP034958	1859852	T	G	CDS	F	714/951	238/316	L	ctT/ctG	synonymous_variant	C7V14_09930	C7V14_09930	HTH-type transcriptional regulator Cbl	136	0	78.1609	100	inf	5.57e-70	2.4e-66	7.49e-68
NZ_CP034958	1859858	C	T	CDS	F	720/951	240/316	I	atC/atT	synonymous_variant	C7V14_09930	C7V14_09930	HTH-type transcriptional regulator Cbl	136	0	78.1609	100	inf	5.57e-70	2.4e-66	7.49e-68
NZ_CP034958	1859939	T	C	CDS	F	801/951	267/316	A	gcT/gcC	synonymous_variant	C7V14_09930	C7V14_09930	HTH-type transcriptional regulator Cbl	136	0	78.1609	100	inf	5.57e-70	2.4e-66	7.49e-68
NZ_CP034958	1859948	C	A	CDS	F	810/951	270/316	V	gtC/gtA	synonymous_variant	C7V14_09930	C7V14_09930	HTH-type transcriptional regulator Cbl	136	0	78.1609	100	inf	5.57e-70	2.4e-66	7.49e-68
NZ_CP034958	1859969	A	G	CDS	F	831/951	277/316	G	ggA/ggG	synonymous_variant	C7V14_09930	C7V14_09930	HTH-type transcriptional regulator Cbl	136	0	78.1609	100	inf	5.57e-70	2.4e-66	7.49e-68
NZ_CP034958	1859978	G	A	CDS	F	840/951	280/316	Q	caG/caA	synonymous_variant	C7V14_09930	C7V14_09930	HTH-type transcriptional regulator Cbl	136	0	78.1609	100	inf	5.57e-70	2.4e-66	7.49e-68
NZ_CP034958	1860056	A	G	CDS	F	918/951	306/316	E	gaA/gaG	synonymous_variant	C7V14_09930	C7V14_09930	HTH-type transcriptional regulator Cbl	136	0	78.1609	100	inf	5.57e-70	2.4e-66	7.49e-68
NZ_CP034958	1861485	G	A	CDS	F	1279/1644	426/547	A/T	Gca/Aca	missense_variant	C7V14_09940	C7V14_09940	toxic metabolite efflux MATE transporter YeeO	135	0	77.5862	100	inf	3.61e-69	1.56e-65	1.08e-67
NZ_CP034958	1863884	A	T	CDS	R	1116/1455	372/484	T	acT/acA	synonymous_variant	C7V14_09955	amn	AMP nucleosidase	136	0	78.1609	100	inf	5.57e-70	2.4e-66	7.49e-68
NZ_CP034958	1863848	T	C	CDS	R	1152/1455	384/484	E	gaA/gaG	synonymous_variant	C7V14_09955	amn	AMP nucleosidase	135	0	77.5862	100	inf	3.61e-69	1.56e-65	1.08e-67
NZ_CP034958	1863890	T	C	CDS	R	1110/1455	370/484	L	ctA/ctG	synonymous_variant	C7V14_09955	amn	AMP nucleosidase	135	0	77.5862	100	inf	3.61e-69	1.56e-65	1.08e-67
NZ_CP034958	1863938	G	A	CDS	R	1062/1455	354/484	A	gcC/gcT	synonymous_variant	C7V14_09955	amn	AMP nucleosidase	135	0	77.5862	100	inf	3.61e-69	1.56e-65	1.08e-67
NZ_CP034958	1864043	T	G	CDS	R	957/1455	319/484	V	gtA/gtC	synonymous_variant	C7V14_09955	amn	AMP nucleosidase	135	0	77.5862	100	inf	3.61e-69	1.56e-65	1.08e-67
NZ_CP034958	1864052	G	T	CDS	R	948/1455	316/484	G	ggC/ggA	synonymous_variant	C7V14_09955	amn	AMP nucleosidase	135	0	77.5862	100	inf	3.61e-69	1.56e-65	1.08e-67
NZ_CP034958	1864382	G	A	CDS	R	618/1455	206/484	Y	taC/taT	synonymous_variant	C7V14_09955	amn	AMP nucleosidase	135	0	77.5862	100	inf	3.61e-69	1.56e-65	1.08e-67
NZ_CP034958	1864406	C	T	CDS	R	594/1455	198/484	Q	caG/caA	synonymous_variant	C7V14_09955	amn	AMP nucleosidase	135	0	77.5862	100	inf	3.61e-69	1.56e-65	1.08e-67
NZ_CP034958	1864418	A	T	CDS	R	582/1455	194/484	V	gtT/gtA	synonymous_variant	C7V14_09955	amn	AMP nucleosidase	135	0	77.5862	100	inf	3.61e-69	1.56e-65	1.08e-67
NZ_CP034958	1864577	C	A	CDS	R	423/1455	141/484	G	ggG/ggT	synonymous_variant	C7V14_09955	amn	AMP nucleosidase	135	0	77.5862	100	inf	3.61e-69	1.56e-65	1.08e-67
NZ_CP034958	1864619	G	A	CDS	R	381/1455	127/484	I	atC/atT	synonymous_variant	C7V14_09955	amn	AMP nucleosidase	135	0	77.5862	100	inf	3.61e-69	1.56e-65	1.08e-67
NZ_CP034958	1865727	A	T	CDS	R	691/1317	231/438	Y/N	Tat/Aat	missense_variant	C7V14_09960	C7V14_09960	shikimate transporter	135	0	77.5862	100	inf	3.61e-69	1.56e-65	1.08e-67
NZ_CP034958	1865551	G	A	CDS	R	867/1317	289/438	L	ctC/ctT	synonymous_variant	C7V14_09960	C7V14_09960	shikimate transporter	136	2	78.1609	99.0654	379.368	3.81e-66	1.64e-62	9.47e-65
NZ_CP034958	1865284	A	G	CDS	R	1134/1317	378/438	Y	taT/taC	synonymous_variant	C7V14_09960	C7V14_09960	shikimate transporter	135	0	77.5862	100	inf	3.61e-69	1.56e-65	1.08e-67
NZ_CP034958	1865614	G	A	CDS	R	804/1317	268/438	I	atC/atT	synonymous_variant	C7V14_09960	C7V14_09960	shikimate transporter	135	0	77.5862	100	inf	3.61e-69	1.56e-65	1.08e-67
NZ_CP034958	1865632	T	C	CDS	R	786/1317	262/438	E	gaA/gaG	synonymous_variant	C7V14_09960	C7V14_09960	shikimate transporter	135	0	77.5862	100	inf	3.61e-69	1.56e-65	1.08e-67
NZ_CP034958	1865647	C	T	CDS	R	771/1317	257/438	A	gcG/gcA	synonymous_variant	C7V14_09960	C7V14_09960	shikimate transporter	135	0	77.5862	100	inf	3.61e-69	1.56e-65	1.08e-67
NZ_CP034958	1865686	C	A	CDS	R	732/1317	244/438	A	gcG/gcT	synonymous_variant	C7V14_09960	C7V14_09960	shikimate transporter	135	0	77.5862	100	inf	3.61e-69	1.56e-65	1.08e-67
NZ_CP034958	1865719	A	C	CDS	R	699/1317	233/438	A	gcT/gcG	synonymous_variant	C7V14_09960	C7V14_09960	shikimate transporter	135	0	77.5862	100	inf	3.61e-69	1.56e-65	1.08e-67
NZ_CP034958	1866148	T	C	CDS	R	270/1317	90/438	R	cgA/cgG	synonymous_variant	C7V14_09960	C7V14_09960	shikimate transporter	135	2	77.5862	99.0654	366.923	2.41e-65	1.04e-61	4.46e-64
NZ_CP034958	1868790	T	C	CDS	R	5610/6354	1870/2117	I/M	atA/atG	missense_variant	C7V14_09970	yeeJ	inverse autotransporter adhesin-like protein YeeJ	136	4	78.1609	98.1308	187.895	4.45e-63	1.91e-59	7.42e-62
NZ_CP034958	1868826	C	T	CDS	R	5574/6354	1858/2117	M/I	atG/atA	missense_variant	C7V14_09970	yeeJ	inverse autotransporter adhesin-like protein YeeJ	135	0	77.5862	100	inf	3.61e-69	1.56e-65	1.08e-67
NZ_CP034958	1868936	C	T	CDS	R	5464/6354	1822/2117	V/I	Gtc/Atc	missense_variant	C7V14_09970	yeeJ	inverse autotransporter adhesin-like protein YeeJ	135	0	77.5862	100	inf	3.61e-69	1.56e-65	1.08e-67
NZ_CP034958	1869196	G	C	CDS	R	5204/6354	1735/2117	T/S	aCt/aGt	missense_variant	C7V14_09970	yeeJ	inverse autotransporter adhesin-like protein YeeJ	135	4	77.5862	98.1308	181.731	2.76e-62	1.19e-58	4.01e-61
NZ_CP034958	1869257	A	G	CDS	R	5143/6354	1715/2117	S/P	Tca/Cca	missense_variant	C7V14_09970	yeeJ	inverse autotransporter adhesin-like protein YeeJ	135	0	77.5862	100	inf	3.61e-69	1.56e-65	1.08e-67
NZ_CP034958	1869418	G	A	CDS	R	4982/6354	1661/2117	P/L	cCa/cTa	missense_variant	C7V14_09970	yeeJ	inverse autotransporter adhesin-like protein YeeJ	135	0	77.5862	100	inf	3.61e-69	1.56e-65	1.08e-67
NZ_CP034958	1869782	C	T	CDS	R	4618/6354	1540/2117	V/I	Gta/Ata	missense_variant	C7V14_09970	yeeJ	inverse autotransporter adhesin-like protein YeeJ	135	0	77.5862	100	inf	3.61e-69	1.56e-65	1.08e-67
NZ_CP034958	1869820	A	T	CDS	R	4580/6354	1527/2117	L/Q	cTg/cAg	missense_variant	C7V14_09970	yeeJ	inverse autotransporter adhesin-like protein YeeJ	135	0	77.5862	100	inf	3.61e-69	1.56e-65	1.08e-67
NZ_CP034958	1870498	G	A	CDS	R	3902/6354	1301/2117	T/I	aCt/aTt	missense_variant	C7V14_09970	yeeJ	inverse autotransporter adhesin-like protein YeeJ	135	0	77.5862	100	inf	3.61e-69	1.56e-65	1.08e-67
NZ_CP034958	1870563	T	A	CDS	R	3837/6354	1279/2117	E/D	gaA/gaT	missense_variant	C7V14_09970	yeeJ	inverse autotransporter adhesin-like protein YeeJ	135	0	77.5862	100	inf	3.61e-69	1.56e-65	1.08e-67
NZ_CP034958	1870577	T	C	CDS	R	3823/6354	1275/2117	I/V	Att/Gtt	missense_variant	C7V14_09970	yeeJ	inverse autotransporter adhesin-like protein YeeJ	135	2	77.5862	99.0654	366.923	2.41e-65	1.04e-61	4.46e-64
NZ_CP034958	1870585	C	T	CDS	R	3815/6354	1272/2117	G/D	gGt/gAt	missense_variant	C7V14_09970	yeeJ	inverse autotransporter adhesin-like protein YeeJ	135	0	77.5862	100	inf	3.61e-69	1.56e-65	1.08e-67
NZ_CP034958	1870721	A	C	CDS	R	3679/6354	1227/2117	L/V	Ttg/Gtg	missense_variant	C7V14_09970	yeeJ	inverse autotransporter adhesin-like protein YeeJ	135	4	77.5862	98.1308	181.731	2.76e-62	1.19e-58	4.01e-61
NZ_CP034958	1868834	C	A	CDS	R	5566/6354	1856/2117	E/*	Gaa/Taa	stop_gained	C7V14_09970	yeeJ	inverse autotransporter adhesin-like protein YeeJ	135	0	77.5862	100	inf	3.61e-69	1.56e-65	1.08e-67
NZ_CP034958	1870641	T	C	CDS	R	3759/6354	1253/2117	E	gaA/gaG	synonymous_variant	C7V14_09970	yeeJ	inverse autotransporter adhesin-like protein YeeJ	136	2	78.1609	99.0654	379.368	3.81e-66	1.64e-62	9.47e-65
NZ_CP034958	1868739	G	A	CDS	R	5661/6354	1887/2117	A	gcC/gcT	synonymous_variant	C7V14_09970	yeeJ	inverse autotransporter adhesin-like protein YeeJ	135	0	77.5862	100	inf	3.61e-69	1.56e-65	1.08e-67
NZ_CP034958	1869219	T	C	CDS	R	5181/6354	1727/2117	P	ccA/ccG	synonymous_variant	C7V14_09970	yeeJ	inverse autotransporter adhesin-like protein YeeJ	135	0	77.5862	100	inf	3.61e-69	1.56e-65	1.08e-67
NZ_CP034958	1869231	A	G	CDS	R	5169/6354	1723/2117	F	ttT/ttC	synonymous_variant	C7V14_09970	yeeJ	inverse autotransporter adhesin-like protein YeeJ	135	0	77.5862	100	inf	3.61e-69	1.56e-65	1.08e-67
NZ_CP034958	1869246	G	T	CDS	R	5154/6354	1718/2117	A	gcC/gcA	synonymous_variant	C7V14_09970	yeeJ	inverse autotransporter adhesin-like protein YeeJ	135	4	77.5862	98.1308	181.731	2.76e-62	1.19e-58	4.01e-61
NZ_CP034958	1869267	G	A	CDS	R	5133/6354	1711/2117	V	gtC/gtT	synonymous_variant	C7V14_09970	yeeJ	inverse autotransporter adhesin-like protein YeeJ	135	0	77.5862	100	inf	3.61e-69	1.56e-65	1.08e-67
NZ_CP034958	1869270	T	C	CDS	R	5130/6354	1710/2117	K	aaA/aaG	synonymous_variant	C7V14_09970	yeeJ	inverse autotransporter adhesin-like protein YeeJ	135	0	77.5862	100	inf	3.61e-69	1.56e-65	1.08e-67
NZ_CP034958	1869798	T	G	CDS	R	4602/6354	1534/2117	V	gtA/gtC	synonymous_variant	C7V14_09970	yeeJ	inverse autotransporter adhesin-like protein YeeJ	135	0	77.5862	100	inf	3.61e-69	1.56e-65	1.08e-67
NZ_CP034958	1869918	C	T	CDS	R	4482/6354	1494/2117	L	ctG/ctA	synonymous_variant	C7V14_09970	yeeJ	inverse autotransporter adhesin-like protein YeeJ	135	0	77.5862	100	inf	3.61e-69	1.56e-65	1.08e-67
NZ_CP034958	1870512	A	C	CDS	R	3888/6354	1296/2117	V	gtT/gtG	synonymous_variant	C7V14_09970	yeeJ	inverse autotransporter adhesin-like protein YeeJ	135	0	77.5862	100	inf	3.61e-69	1.56e-65	1.08e-67
NZ_CP034958	1870515	A	G	CDS	R	3885/6354	1295/2117	T	acT/acC	synonymous_variant	C7V14_09970	yeeJ	inverse autotransporter adhesin-like protein YeeJ	135	0	77.5862	100	inf	3.61e-69	1.56e-65	1.08e-67
NZ_CP034958	1870566	A	G	CDS	R	3834/6354	1278/2117	A	gcT/gcC	synonymous_variant	C7V14_09970	yeeJ	inverse autotransporter adhesin-like protein YeeJ	135	0	77.5862	100	inf	3.61e-69	1.56e-65	1.08e-67
NZ_CP034958	1870584	A	G	CDS	R	3816/6354	1272/2117	G	ggT/ggC	synonymous_variant	C7V14_09970	yeeJ	inverse autotransporter adhesin-like protein YeeJ	135	0	77.5862	100	inf	3.61e-69	1.56e-65	1.08e-67
NZ_CP034958	1870626	C	T	CDS	R	3774/6354	1258/2117	L	ctG/ctA	synonymous_variant	C7V14_09970	yeeJ	inverse autotransporter adhesin-like protein YeeJ	135	0	77.5862	100	inf	3.61e-69	1.56e-65	1.08e-67
NZ_CP034958	1889916	A	C	CDS	F	276/366	92/121	G	ggA/ggC	synonymous_variant	C7V14_10060	C7V14_10060	permease	135	2	77.5862	99.0654	366.923	2.41e-65	1.04e-61	4.46e-64
NZ_CP034958	1890888	T	A	CDS	F	81/1419	27/472	I	atT/atA	synonymous_variant	C7V14_10070	C7V14_10070	DNA cytosine methyltransferase	135	2	77.5862	99.0654	366.923	2.41e-65	1.04e-61	4.46e-64
NZ_CP034958	1890927	A	G	CDS	F	120/1419	40/472	V	gtA/gtG	synonymous_variant	C7V14_10070	C7V14_10070	DNA cytosine methyltransferase	135	4	77.5862	98.1308	181.731	2.76e-62	1.19e-58	4.01e-61
NZ_CP034958	1891086	C	T	CDS	F	279/1419	93/472	F	ttC/ttT	synonymous_variant	C7V14_10070	C7V14_10070	DNA cytosine methyltransferase	135	4	77.5862	98.1308	181.731	2.76e-62	1.19e-58	4.01e-61
NZ_CP034958	1891173	C	T	CDS	F	366/1419	122/472	R	cgC/cgT	synonymous_variant	C7V14_10070	C7V14_10070	DNA cytosine methyltransferase	135	2	77.5862	99.0654	366.923	2.41e-65	1.04e-61	4.46e-64
NZ_CP034958	1891200	T	C	CDS	F	393/1419	131/472	D	gaT/gaC	synonymous_variant	C7V14_10070	C7V14_10070	DNA cytosine methyltransferase	135	2	77.5862	99.0654	366.923	2.41e-65	1.04e-61	4.46e-64
NZ_CP034958	1891587	A	G	CDS	F	780/1419	260/472	P	ccA/ccG	synonymous_variant	C7V14_10070	C7V14_10070	DNA cytosine methyltransferase	135	4	77.5862	98.1308	181.731	2.76e-62	1.19e-58	4.01e-61
NZ_CP034958	1891620	T	C	CDS	F	813/1419	271/472	F	ttT/ttC	synonymous_variant	C7V14_10070	C7V14_10070	DNA cytosine methyltransferase	135	4	77.5862	98.1308	181.731	2.76e-62	1.19e-58	4.01e-61
NZ_CP034958	1892598	G	C	CDS	F	392/471	131/156	S/T	aGc/aCc	missense_variant	C7V14_10075	C7V14_10075	very short patch repair endonuclease	135	2	77.5862	99.0654	366.923	2.41e-65	1.04e-61	4.46e-64
NZ_CP034958	1892380	T	C	CDS	F	174/471	58/156	R	cgT/cgC	synonymous_variant	C7V14_10075	C7V14_10075	very short patch repair endonuclease	135	4	77.5862	98.1308	181.731	2.76e-62	1.19e-58	4.01e-61
NZ_CP034958	1892398	C	T	CDS	F	192/471	64/156	H	caC/caT	synonymous_variant	C7V14_10075	C7V14_10075	very short patch repair endonuclease	135	2	77.5862	99.0654	366.923	2.41e-65	1.04e-61	4.46e-64
NZ_CP034958	1892503	T	C	CDS	F	297/471	99/156	R	cgT/cgC	synonymous_variant	C7V14_10075	C7V14_10075	very short patch repair endonuclease	135	4	77.5862	98.1308	181.731	2.76e-62	1.19e-58	4.01e-61
NZ_CP034958	1892515	C	T	CDS	F	309/471	103/156	R	cgC/cgT	synonymous_variant	C7V14_10075	C7V14_10075	very short patch repair endonuclease	135	4	77.5862	98.1308	181.731	2.76e-62	1.19e-58	4.01e-61
NZ_CP034958	1892524	G	A	CDS	F	318/471	106/156	E	gaG/gaA	synonymous_variant	C7V14_10075	C7V14_10075	very short patch repair endonuclease	135	4	77.5862	98.1308	181.731	2.76e-62	1.19e-58	4.01e-61
NZ_CP034958	1892560	G	A	CDS	F	354/471	118/156	A	gcG/gcA	synonymous_variant	C7V14_10075	C7V14_10075	very short patch repair endonuclease	135	4	77.5862	98.1308	181.731	2.76e-62	1.19e-58	4.01e-61
NZ_CP034958	1892687	A	C	CDS	R	900/921	300/306	I/M	atT/atG	missense_variant	C7V14_10080	yedA	drug/metabolite exporter YedA	135	2	77.5862	99.0654	366.923	2.41e-65	1.04e-61	4.46e-64
NZ_CP034958	1892717	A	G	CDS	R	870/921	290/306	F	ttT/ttC	synonymous_variant	C7V14_10080	yedA	drug/metabolite exporter YedA	135	4	77.5862	98.1308	181.731	2.76e-62	1.19e-58	4.01e-61
NZ_CP034958	1892798	T	C	CDS	R	789/921	263/306	E	gaA/gaG	synonymous_variant	C7V14_10080	yedA	drug/metabolite exporter YedA	135	2	77.5862	99.0654	366.923	2.41e-65	1.04e-61	4.46e-64
NZ_CP034958	1893284	A	T	CDS	R	303/921	101/306	V	gtT/gtA	synonymous_variant	C7V14_10080	yedA	drug/metabolite exporter YedA	135	4	77.5862	98.1308	181.731	2.76e-62	1.19e-58	4.01e-61
NZ_CP034958	1894266	C	T	CDS	F	508/918	169/305	P/S	Ccg/Tcg	missense_variant	C7V14_10085	C7V14_10085	DUF808 domain-containing protein	135	2	77.5862	99.0654	366.923	2.41e-65	1.04e-61	4.46e-64
NZ_CP034958	1894226	C	G	CDS	F	468/918	156/305	A	gcC/gcG	synonymous_variant	C7V14_10085	C7V14_10085	DUF808 domain-containing protein	135	2	77.5862	99.0654	366.923	2.41e-65	1.04e-61	4.46e-64
NZ_CP034958	1894280	G	A	CDS	F	522/918	174/305	Q	caG/caA	synonymous_variant	C7V14_10085	C7V14_10085	DUF808 domain-containing protein	135	2	77.5862	99.0654	366.923	2.41e-65	1.04e-61	4.46e-64
NZ_CP034958	1895405	A	G	CDS	F	298/1695	99/564	N/D	Aat/Gat	missense_variant	C7V14_10095	yedQ	cellulose biosynthesis regulator YedQ	135	4	77.5862	98.1308	181.731	2.76e-62	1.19e-58	4.01e-61
NZ_CP034958	1895450	C	A	CDS	F	343/1695	114/564	Q/K	Caa/Aaa	missense_variant	C7V14_10095	yedQ	cellulose biosynthesis regulator YedQ	135	2	77.5862	99.0654	366.923	2.41e-65	1.04e-61	4.46e-64
NZ_CP034958	1895395	T	C	CDS	F	288/1695	96/564	T	acT/acC	synonymous_variant	C7V14_10095	yedQ	cellulose biosynthesis regulator YedQ	135	4	77.5862	98.1308	181.731	2.76e-62	1.19e-58	4.01e-61
NZ_CP034958	1895398	A	T	CDS	F	291/1695	97/564	S	tcA/tcT	synonymous_variant	C7V14_10095	yedQ	cellulose biosynthesis regulator YedQ	135	4	77.5862	98.1308	181.731	2.76e-62	1.19e-58	4.01e-61
NZ_CP034958	1895518	G	A	CDS	F	411/1695	137/564	G	ggG/ggA	synonymous_variant	C7V14_10095	yedQ	cellulose biosynthesis regulator YedQ	135	2	77.5862	99.0654	366.923	2.41e-65	1.04e-61	4.46e-64
NZ_CP034958	1895692	C	A	CDS	F	585/1695	195/564	V	gtC/gtA	synonymous_variant	C7V14_10095	yedQ	cellulose biosynthesis regulator YedQ	135	2	77.5862	99.0654	366.923	2.41e-65	1.04e-61	4.46e-64
NZ_CP034958	1895695	G	A	CDS	F	588/1695	196/564	P	ccG/ccA	synonymous_variant	C7V14_10095	yedQ	cellulose biosynthesis regulator YedQ	135	4	77.5862	98.1308	181.731	2.76e-62	1.19e-58	4.01e-61
NZ_CP034958	1895992	T	C	CDS	F	885/1695	295/564	D	gaT/gaC	synonymous_variant	C7V14_10095	yedQ	cellulose biosynthesis regulator YedQ	135	4	77.5862	98.1308	181.731	2.76e-62	1.19e-58	4.01e-61
NZ_CP034958	2094684	C	G	CDS	R	127/1536	43/511	A/P	Gcg/Ccg	missense_variant	C7V14_11170	C7V14_11170	ABC transporter permease subunit	174	0	100	100	inf	3.08e-115	1.32e-111	1.1e-112
NZ_CP034958	3167766	G	A	CDS	F	527/1242	176/413	W/*	tGg/tAg	stop_gained	C7V14_16345	clsB	cardiolipin synthase ClsB	174	0	100	100	inf	3.08e-115	1.32e-111	1.1e-112
NZ_CP034958	3339544	C	T	CDS	F	717/978	239/325	S	agC/agT	synonymous_variant	C7V14_17325	C7V14_17325	Sel1 family TPR-like repeat protein YbeQ	117	0	67.2414	100	inf	6.35e-56	2.73e-52	7.36e-55
NZ_CP034958	3412937	C	T	CDS	R	3067/3144	1023/1047	A/T	Gca/Aca	missense_variant	C7V14_17685	C7V14_17685	Cu(+)/Ag(+) efflux RND transporter permease subunit CusA	174	0	100	100	inf	3.08e-115	1.32e-111	1.1e-112
NZ_CP034958	3414331	C	A	CDS	R	1673/3144	558/1047	G/V	gGc/gTc	missense_variant	C7V14_17685	C7V14_17685	Cu(+)/Ag(+) efflux RND transporter permease subunit CusA	174	0	100	100	inf	3.08e-115	1.32e-111	1.1e-112
NZ_CP034958	3437469	G	A	CDS	R	1590/2609	530/869	G	ggC/ggT	synonymous_variant	C7V14_17790	C7V14_17790	fimbrial biogenesis outer membrane usher protein	174	0	100	100	inf	3.08e-115	1.32e-111	1.1e-112
NZ_CP034958	3608698	A	G	CDS	F	728/1197	243/398	E/G	gAg/gGg	missense_variant	C7V14_18595	C7V14_18595	glycosyltransferase family 2 protein	174	0	100	100	inf	3.08e-115	1.32e-111	1.1e-112
NZ_CP034958	3913484	C	T	CDS	F	1524/2352	508/783	C	tgC/tgT	synonymous_variant	C7V14_20020	C7V14_20020	DNA polymerase II	174	0	100	100	inf	3.08e-115	1.32e-111	1.1e-112
NZ_CP034958	4028218	G	A	CDS	R	290/1656	97/551	S/L	tCg/tTg	missense_variant	C7V14_20560	C7V14_20560	methyl-accepting chemotaxis protein	174	0	100	100	inf	3.08e-115	1.32e-111	1.1e-112
NZ_CP034958	4069687	T	C	CDS	R	2597/2637	866/878	Q/R	cAg/cGg	missense_variant	C7V14_20770	C7V14_20770	fimbrial biogenesis outer membrane usher protein	161	0	92.5287	100	inf	1.48e-94	6.36e-91	4.24e-92
NZ_CP034958	694429	A	G	intergenic	F							0	0	174	0	100	100	inf	3.08e-115	1.32e-111	1.1e-112
NZ_CP034958	3511896	G	A	intergenic	F							0	0	161	0	92.5287	100	inf	1.48e-94	6.36e-91	4.24e-92
NZ_CP034958	1842708	T	C	intergenic	F							0	0	136	10	78.1609	95.3271	73.0105	9.44e-56	4.06e-52	1.08e-54
NZ_CP034958	1856714	T	A	intergenic	F							0	0	136	2	78.1609	99.0654	379.368	3.81e-66	1.64e-62	9.47e-65
NZ_CP034958	1803772	G	A	intergenic	F							0	0	135	7	77.5862	96.729	102.363	2.21e-58	9.52e-55	2.71e-57
NZ_CP034958	1843123	G	A	intergenic	F							0	0	135	0	77.5862	100	inf	3.61e-69	1.56e-65	1.08e-67
NZ_CP034958	1843125	A	G	intergenic	F							0	0	135	0	77.5862	100	inf	3.61e-69	1.56e-65	1.08e-67
NZ_CP034958	1843714	G	T	intergenic	F							0	0	135	0	77.5862	100	inf	3.61e-69	1.56e-65	1.08e-67
NZ_CP034958	1844584	G	A	intergenic	F							0	0	135	2	77.5862	99.0654	366.923	2.41e-65	1.04e-61	4.46e-64
NZ_CP034958	1848641	C	A	intergenic	F							0	0	135	2	77.5862	99.0654	366.923	2.41e-65	1.04e-61	4.46e-64
NZ_CP034958	1848676	A	C	intergenic	F							0	0	135	2	77.5862	99.0654	366.923	2.41e-65	1.04e-61	4.46e-64
NZ_CP034958	1850175	A	C	intergenic	F							0	0	135	2	77.5862	99.0654	366.923	2.41e-65	1.04e-61	4.46e-64
NZ_CP034958	1857873	T	C	intergenic	F							0	0	135	2	77.5862	99.0654	366.923	2.41e-65	1.04e-61	4.46e-64
NZ_CP034958	1857890	G	A	intergenic	F							0	0	135	2	77.5862	99.0654	366.923	2.41e-65	1.04e-61	4.46e-64
NZ_CP034958	1858035	C	A	intergenic	F							0	0	135	0	77.5862	100	inf	3.61e-69	1.56e-65	1.08e-67
NZ_CP034958	1858103	T	C	intergenic	F							0	0	135	2	77.5862	99.0654	366.923	2.41e-65	1.04e-61	4.46e-64
NZ_CP034958	1859039	T	C	intergenic	F							0	0	135	4	77.5862	98.1308	181.731	2.76e-62	1.19e-58	4.01e-61
NZ_CP034958	1890801	G	T	intergenic	F							0	0	135	4	77.5862	98.1308	181.731	2.76e-62	1.19e-58	4.01e-61
NZ_CP034958	1894686	A	T	intergenic	F							0	0	135	2	77.5862	99.0654	366.923	2.41e-65	1.04e-61	4.46e-64
NZ_CP034958	1894733	C	T	intergenic	F							0	0	135	2	77.5862	99.0654	366.923	2.41e-65	1.04e-61	4.46e-64
