# Supplementary material for: Global emergence of a hypervirulent carbapenem-resistant Escherichia coli ST410 clone
Source: Nat Commun. 2024 Jan 12;15:494. doi: 10.1038/s41467-023-43854-3 (PMC10786849; doi:10.1038/s41467-023-43854-3)
Supplement: Supplementary file 11 — Supplementary Data 8 [file 41467_2023_43854_MOESM11_ESM.xlsx]

## Sheet: Sheet1
Supplementary Data 8: Enterobase generated metadata table for E.coli ST410 made available from 14 Jan 2022 to 27 Sept 2023 (n=714)
Uberstrain	Name	Data Source(Accession No.;Sequencing Platform;Sequencing Library;Insert Size;Experiment;Status)	Source Niche	Source Type	Source Details	Collection Year	Collection Month	Collection Day	Collection Time	Continent	Country	Region	District	City	Post Code	Latitude	Longitude	Lab Contact	Species	Serological Group	Serotype	EcoR Cluster	Path/Nonpath	Simple Patho	Comment	Simple Disease	Bio Project ID	Project ID	Disease	Sample ID	Secondary Sample ID	Date Entered	Release Date	Barcode	Status	Coverage	N50	Length	Species	Contig Number(>=200 bp)	Low Quality Bases	Version	Assembly barcode
ESC_CB0189AA	AUSMDU00006020	SRR21883684	Human	Human	Homo sapiens	2017				Oceania	Australia	Victoria						Microbiological Diagnostic Unit Public Health Laboratory	Escherichia coli		O8/O8:H9						PRJNA857526	SRP390960		SAMN31262628	SRS15388960	2022-10-19	2022-10-18	ESC_CB0189AA	Assembled	191	139099	4900332	Escherichia coli / Shigella;91.76%	122	58048	4.1	ESC_GC1952AA_AS
ESC_CB0190AA	AUSMDU00010523	SRR21883685	Human	Human	Homo sapiens	2017				Oceania	Australia	Victoria						Microbiological Diagnostic Unit Public Health Laboratory	Escherichia coli		O157:H7						PRJNA857526	SRP390960		SAMN31262663	SRS15388959	2022-10-19	2022-10-18	ESC_CB0190AA	Assembled	143	119521	4935353	Escherichia coli / Shigella;93.26%	116	89309	4.1	ESC_GC1953AA_AS
ESC_CB0202AA	AUSMDU00009915	SRR21883697	Human	Human	Homo sapiens	2017				Oceania	Australia	Victoria						Microbiological Diagnostic Unit Public Health Laboratory	Escherichia coli		O157:H7						PRJNA857526	SRP390960		SAMN31262660	SRS15388947	2022-10-19	2022-10-18	ESC_CB0202AA	Assembled	112	86431	4988905	Escherichia coli / Shigella;96.96%	159	26765	4.1	ESC_GC1965AA_AS
ESC_CB0203AA	AUSMDU00009914	SRR21883698	Human	Human	Homo sapiens	2017				Oceania	Australia	Victoria						Microbiological Diagnostic Unit Public Health Laboratory	Escherichia coli		O157:H7						PRJNA857526	SRP390960		SAMN31262659	SRS15388946	2022-10-19	2022-10-18	ESC_CB0203AA	Assembled	89	90115	4985351	Escherichia coli / Shigella;94.83%	142	57297	4.1	ESC_GC1966AA_AS
ESC_CB0169AA	AUSMDU00015791	SRR21883664	Human	Human	Homo sapiens	2018				Oceania	Australia	Victoria						Microbiological Diagnostic Unit Public Health Laboratory	Escherichia coli		O157:H7						PRJNA857526	SRP390960		SAMN31262682	SRS15388980	2022-10-19	2022-10-18	ESC_CB0169AA	Assembled	161	137968	5222924	Escherichia coli / Shigella;89.11%	142	47238	4.1	ESC_GC1932AA_AS
ESC_CB0176AA	AUSMDU00013605	SRR21883671	Human	Human	Homo sapiens	2018				Oceania	Australia	Victoria						Microbiological Diagnostic Unit Public Health Laboratory	Escherichia coli		O157:H7						PRJNA857526	SRP390960		SAMN31262675	SRS15388974	2022-10-19	2022-10-18	ESC_CB0176AA	Assembled	208	173806	4898124	Escherichia coli / Shigella;92.47%	126	40061	4.1	ESC_GC1939AA_AS
ESC_ZA6286AA	M07325	SRR19561474	Human	Human	Homo sapiens; Aortic Tissue	2020	8				Australia	Queensland						University of Queensland	Escherichia coli								PRJNA797179	SRP355865		SAMN28668604	SRS13314290	2022-06-10	2022-06-07	ESC_ZA6286AA	Assembled	121	83354	4851504	Escherichia coli / Shigella;95.97%	185	76897	4.1	ESC_DC4468AA_AS
ESC_ZA3438AA	TR-007-DRW-K2	traces-0Dbaegy	Environment	Environment	Downstream River Water	2019				Asia	Bangladesh							Islam Lab	Escherichia coli						HH							2022-05-10	2023-05-17	ESC_ZA3438AA	Assembled	493	134070	4865478	Escherichia coli / Shigella;93.42%	115	36950	4.1	ESC_DC1361AA_AS
ESC_FB3897AA	EC36	DRR466457	Environment	Plant	vegetable	2021				Asia	Bangladesh	Dhaka Division						RIMD, Osaka Univ	Escherichia coli								PRJDB15848	DRP010041		SAMD00607295	DRS305747	2023-05-29	2023-05-24	ESC_FB3897AA	Assembled	49.5	125409	4849784	Escherichia coli / Shigella;99.59%	118	1415	5.1	ESC_JC8256AA_AS
ESC_FB3902AA	EC27	DRR466452	Poultry	Poultry	chicken	2021				Asia	Bangladesh	Dhaka Division						RIMD, Osaka Univ	Escherichia coli								PRJDB15848	DRP010041		SAMD00607290	DRS305742	2023-05-29	2023-05-24	ESC_FB3902AA	Assembled	37.7	174050	4764025	Escherichia coli / Shigella;99.79%	84	1472	5.1	ESC_JC8261AA_AS
ESC_FB3911AA	EC15	DRR466442	Environment	Plant	betel leaf	2021				Asia	Bangladesh	Dhaka Division						RIMD, Osaka Univ	Escherichia coli								PRJDB15848	DRP010041		SAMD00607280	DRS305732	2023-05-29	2023-05-24	ESC_FB3911AA	Assembled	43	189432	4885192	Escherichia coli / Shigella;100.0%	85	1347	5.1	ESC_JC8270AA_AS
ESC_CB2566AA	DTU_2020_1001227_1_SI_BFA_OUA_009	ERR10446195	Human	Human	Homo Sapiens; faeces	2020	6	1		Africa	Burkina Faso							Centre for Genomic Epidemiology, National Food Institute, Technical University of Denmark (DTU), Denmark	Escherichia coli								PRJEB56918	ERP141886		SAMEA111503747	ERS13616109	2022-11-01	2022-11-01	ESC_CB2566AA	Assembled	60	127630	4812338	Escherichia coli / Shigella;100.0%	131	3717	5	ESC_HC0981AA_AS
ESC_CB2623AA	DTU_2020_1001217_1_SI_BFA_DED_020	ERR10441242	Human	Human	Homo Sapiens; urine	2020	5	5		Africa	Burkina Faso							Centre for Genomic Epidemiology, National Food Institute, Technical University of Denmark (DTU), Denmark	Escherichia coli								PRJEB56918	ERP141886		SAMEA111503741	ERS13616103	2022-11-01	2022-11-01	ESC_CB2623AA	Assembled	149	174150	4898586	Escherichia coli / Shigella;100.0%	119	1336	5	ESC_HC1038AA_AS
ESC_CB2625AA	DTU_2020_1001213_1_SI_BFA_DED_016	ERR10441236	Human	Human	Homo Sapiens; urine	2020	7	7		Africa	Burkina Faso							Centre for Genomic Epidemiology, National Food Institute, Technical University of Denmark (DTU), Denmark	Escherichia coli								PRJEB56918	ERP141886		SAMEA111503758	ERS13616120	2022-11-01	2022-11-01	ESC_CB2625AA	Assembled	104	173922	5056022	Escherichia coli / Shigella;96.34%	126	1745	5	ESC_HC1040AA_AS
ESC_CB2647AA	DTU_2020_1001229_1_SI_BFA_OUA_011	ERR10441196	Human	Human	Homo Sapiens; unspecified diagnostic sample	2020	6	1		Africa	Burkina Faso							Centre for Genomic Epidemiology, National Food Institute, Technical University of Denmark (DTU), Denmark	Escherichia coli								PRJEB56918	ERP141886		SAMEA111503748	ERS13616110	2022-11-01	2022-11-01	ESC_CB2647AA	Assembled	54	111236	4810218	Escherichia coli / Shigella;100.0%	140	8520	5	ESC_HC1062AA_AS
ESC_CB1716AA	CAM-NMEC-6	SRR22044569	Human	Human	Homo sapiens; blood	2017				Asia	Cambodia							University of Queensland	Escherichia coli								PRJNA757133	SRP403610		SAMN31452441	SRS15533309	2022-10-26	2022-10-26	ESC_CB1716AA	Assembled	100	191265	4799474	Escherichia coli / Shigella;91.15%	101	24324	4.1	ESC_GC3716AA_AS
ESC_FB1067AA	Colony-482	SRR24332799	Human	Human	Homo sapiens; Age: 31; female; blood	2022	6	19		Asia	Cambodia	Battambang				13.0957	103.202	National Institutes of Allergy and Infectious Diseases	Escherichia coli								PRJNA945449	SRP431762		SAMN34411575	SRS17454450	2023-04-30	2023-04-28	ESC_FB1067AA	Assembled	219.9	191265	5045727	Escherichia coli / Shigella;100.0%	156	1169	5.1	ESC_JC4581AA_AS
ESC_FB1088AA	Colony-278	SRR24332836	Human	Human	Homo sapiens; Age: 5; female; blood	2022	4	2		Asia	Cambodia	Phnom Penh		Phnom Penh		11.5564	104.928	National Institutes of Allergy and Infectious Diseases	Escherichia coli								PRJNA945449	SRP431762		SAMN34411512	SRS17454413	2023-04-30	2023-04-28	ESC_FB1088AA	Assembled	170.5	206077	4874706	Escherichia coli / Shigella;98.68%	113	666	5.1	ESC_JC4602AA_AS
ESC_EB5934AA	Colony-625	SRR24204327	Human	Human	Homo sapiens; Age: 53; female; blood	2022	3	8		Asia	Cambodia	Siem Reap				13.3633	103.856	National Institutes of Allergy and Infectious Diseases	Escherichia coli								PRJNA945449	SRP431762		SAMN33797195	SRS17345637	2023-04-19	2023-04-18	ESC_EB5934AA	Assembled	165.9	206077	4874158	Escherichia coli / Shigella;98.25%	94	398	5.1	ESC_IC9500AA_AS
ESC_YA4112AA	SAMEA12549147	ERR8098268	Human	Human	Homo sapiens; blood					Asia	Cambodia							oxford university clinical reseach unit	Escherichia coli								PRJEB50346	ERP134917		SAMEA12549147	ERS10155697	2022-01-31	2022-01-26	ESC_YA4112AA	Assembled	83	35508	4972989	Escherichia coli / Shigella;98.28%	373	43863	4.1	ESC_CC1369AA_AS
ESC_YA4133AA	SAMEA12549156	ERR8098183	Human	Human	Homo sapiens; blood					Asia	Cambodia							oxford university clinical reseach unit	Escherichia coli								PRJEB50346	ERP134917		SAMEA12549156	ERS10155706	2022-01-31	2022-01-26	ESC_YA4133AA	Assembled	95	63544	4814885	Escherichia coli / Shigella;95.01%	218	38661	4.1	ESC_CC1390AA_AS
ESC_AB7874AA	09A19CPO007	SRR20994872	Human	Human	Homo sapiens	2019					Canada							National Microbiology Laboratory	Escherichia coli								PRJNA855907	SRP390174		SAMN29503463	SRS14596770	2022-08-10	2022-08-09	ESC_AB7874AA	Assembled	200	108138	4958877	Escherichia coli / Shigella;89.05%	106	19779	4.1	ESC_EC7453AA_AS
ESC_AB7878AA	11A19CPO036	SRR20994888	Human	Human	Homo sapiens	2019					Canada							National Microbiology Laboratory	Escherichia coli								PRJNA855907	SRP390174		SAMN29503498	SRS14596754	2022-08-10	2022-08-09	ESC_AB7878AA	Assembled	161	184065	4829272	Escherichia coli / Shigella;91.94%	84	19654	4.1	ESC_EC7457AA_AS
ESC_AB7881AA	11A19CPO021	SRR20994892	Human	Human	Homo sapiens	2019					Canada							National Microbiology Laboratory	Escherichia coli								PRJNA855907	SRP390174		SAMN29503489	SRS14596750	2022-08-10	2022-08-09	ESC_AB7881AA	Assembled	178	221299	4817615	Escherichia coli / Shigella;93.22%	69	17414	4.1	ESC_EC7460AA_AS
ESC_AB7916AA	11A19CPO017	SRR20994987	Human	Human	Homo sapiens	2019					Canada							National Microbiology Laboratory	Escherichia coli								PRJNA855907	SRP390174		SAMN29503485	SRS14596655	2022-08-10	2022-08-09	ESC_AB7916AA	Assembled	107	173812	4827764	Escherichia coli / Shigella;93.65%	79	16029	4.1	ESC_EC7495AA_AS
ESC_AB7935AA	31B19CPO003	SRR20994559	Human	Human	Homo sapiens	2019					Canada							National Microbiology Laboratory	Escherichia coli								PRJNA855907	SRP390174		SAMN29503698	SRS14596614	2022-08-10	2022-08-09	ESC_AB7935AA	Assembled	201	205967	4872707	Escherichia coli / Shigella;90.77%	85	18826	4.1	ESC_EC7514AA_AS
ESC_AB7941AA	31B19CPO008	SRR20994575	Human	Human	Homo sapiens	2019					Canada							National Microbiology Laboratory	Escherichia coli								PRJNA855907	SRP390174		SAMN29503702	SRS14596598	2022-08-10	2022-08-09	ESC_AB7941AA	Assembled	212	244465	4878002	Escherichia coli / Shigella;93.22%	98	69621	4.1	ESC_EC7520AA_AS
ESC_AB7949AA	31B19CPO005	SRR20994598	Human	Human	Homo sapiens	2019					Canada							National Microbiology Laboratory	Escherichia coli								PRJNA855907	SRP390174		SAMN29503699	SRS14596575	2022-08-10	2022-08-09	ESC_AB7949AA	Assembled	162	178874	4881612	Escherichia coli / Shigella;91.31%	88	20740	4.1	ESC_EC7528AA_AS
ESC_AB7871AA	07B20CPO010	SRR20994862	Human	Human	Homo sapiens	2020					Canada							National Microbiology Laboratory	Escherichia coli								PRJNA855907	SRP390174		SAMN29503433	SRS14596780	2022-08-10	2022-08-09	ESC_AB7871AA	Assembled	119	174170	4978361	Escherichia coli / Shigella;92.77%	104	20310	4.1	ESC_EC7450AA_AS
ESC_GB9805AA	WCHEC115106	SRR25949869	Human	Human	Homo sapiens	2017				Asia	China	Sichuan						West China Hospital, Sichuan University	Escherichia coli								PRJNA1014190	SRP459223		SAMN12623214	SRS18834917	2023-09-08	2023-09-08	ESC_GB9805AA	Assembled	271.3	191265	5087442	Escherichia coli / Shigella;98.99%	154	1475	5.1	ESC_LC4756AA_AS
ESC_GB9818AA	35184	SRR25949882	Human	Human	Homo sapiens; urine	2017	10	23		Asia	China	Sichuan						West China Hospital, Sichuan University	Escherichia coli								PRJNA1014190	SRP459223		SAMN37319808	SRS18834903	2023-09-08	2023-09-08	ESC_GB9818AA	Assembled	258.8	191265	5089715	Escherichia coli / Shigella;99.2%	139	1538	5.1	ESC_LC4769AA_AS
ESC_GB9820AA	35183	SRR25949884	Human	Human	Homo sapiens; urine	2017	10	22		Asia	China	Sichuan						West China Hospital, Sichuan University	Escherichia coli								PRJNA1014190	SRP459223		SAMN37319806	SRS18834902	2023-09-08	2023-09-08	ESC_GB9820AA	Assembled	321.2	191265	5089640	Escherichia coli / Shigella;99.0%	140	1281	5.1	ESC_LC4771AA_AS
ESC_GB9821AA	35182	SRR25949885	Human	Human	Homo sapiens; urine	2017	10	21		Asia	China	Sichuan						West China Hospital, Sichuan University	Escherichia coli								PRJNA1014190	SRP459223		SAMN37319805	SRS18834900	2023-09-08	2023-09-08	ESC_GB9821AA	Assembled	288.5	191265	5083841	Escherichia coli / Shigella;99.0%	141	1598	5.1	ESC_LC4772AA_AS
ESC_GB9822AA	35181	SRR25949886	Human	Human	Homo sapiens; sputum	2017	9	5		Asia	China	Sichuan						West China Hospital, Sichuan University	Escherichia coli								PRJNA1014190	SRP459223		SAMN37319800	SRS18834896	2023-09-08	2023-09-08	ESC_GB9822AA	Assembled	309.3	191265	5096370	Escherichia coli / Shigella;99.0%	148	2492	5.1	ESC_LC4773AA_AS
ESC_GB9846AA	25976	SRR25949910	Human	Human	Homo sapiens; blood	2018	4	20		Asia	China	Sichuan						West China Hospital, Sichuan University	Escherichia coli								PRJNA1014190	SRP459223		SAMN37319817	SRS18834872	2023-09-08	2023-09-08	ESC_GB9846AA	Assembled	343.4	191265	4846090	Escherichia coli / Shigella;99.8%	104	511	5.1	ESC_LC4797AA_AS
ESC_EB6261AA	2023-07-19	SRR24210200	Human	Human	Homo sapiens; blood	2019	4	13		Asia	China	Jiangsu						The First Affiliated Hospital of Guangzhou Medical University	Escherichia coli								PRJNA931432	SRP433126		SAMN33440911	SRS17351257	2023-04-19	2023-04-19	ESC_EB6261AA	Assembled	272.8	191514	5002023	Escherichia coli / Shigella;98.8%	118	450	5.1	ESC_IC9996AA_AS
ESC_EB6247AA	20-19	SRR24210186	Human	Human	Homo sapiens; sputum	2020	6	11		Asia	China	Jiangsu						The First Affiliated Hospital of Guangzhou Medical University	Escherichia coli								PRJNA931432	SRP433126		SAMN33440924	SRS17351272	2023-04-19	2023-04-19	ESC_EB6247AA	Assembled	335.1	206077	4876082	Escherichia coli / Shigella;100.0%	106	354	5.1	ESC_IC9982AA_AS
ESC_GB9837AA	35166	SRR25949901	Human	Human	Homo sapiens	2021	2	23		Asia	China	Sichuan						West China Hospital, Sichuan University	Escherichia coli								PRJNA1014190	SRP459223		SAMN25987976	SRS18834884	2023-09-08	2023-09-08	ESC_GB9837AA	Assembled	241.8	173922	4914124	Escherichia coli / Shigella;99.79%	114	772	5.1	ESC_LC4788AA_AS
ESC_DB2250AA	hCD07	SRR22944085	Human	Human	Homo sapiens; stool	2021				Asia	China	Henan						the Third Affiliated Hospital of Zhengzhou University	Escherichia coli								PRJNA916297	SRP415388		SAMN32422706	SRS16330111	2023-01-02	2023-01-01	ESC_DB2250AA	Assembled	208	133152	5020780	Escherichia coli / Shigella;97.73%	127	1163	5	ESC_HC5515AA_AS
ESC_DB2254AA	hCD02	SRR22944095	Human	Human	Homo sapiens; stool	2021				Asia	China	Henan						the Third Affiliated Hospital of Zhengzhou University	Escherichia coli								PRJNA916297	SRP415388		SAMN32422701	SRS16330100	2023-01-02	2023-01-01	ESC_DB2254AA	Assembled	225	174138	4916912	Escherichia coli / Shigella;97.47%	109	795	5	ESC_HC5519AA_AS
ESC_ZA4019AA	EH-034	traces-0YqXiFA	Human	Human	Rectal swab	2018	9	7		Africa	Comoros							Centre hospitalier universitaire de La RÔøΩunion / UMR PIMIT	Escherichia coli													2022-05-20	2022-05-20	ESC_ZA4019AA	Assembled	135	132818	4947911	Escherichia coli / Shigella;92.86%	124	38218	4.1	ESC_DC2013AA_AS
ESC_ZA4059AA	EH-032	traces-0llwgrM	Human	Human	Urines	2018	6	26		Africa	Comoros							Centre hospitalier universitaire de La RÔøΩunion / UMR PIMIT	Escherichia coli													2022-05-20	2022-05-20	ESC_ZA4059AA	Assembled	176	99342	4841347	Escherichia coli / Shigella;91.44%	130	48334	4.1	ESC_DC2074AA_AS
ESC_ZA4063AA	EH-078	traces-0SGXqcK	Human	Human	Rectal swab	2020	12	30		Africa	Comoros							Centre hospitalier universitaire de La RÔøΩunion / UMR PIMIT	Escherichia coli													2022-05-20	2022-05-20	ESC_ZA4063AA	Assembled	181	213998	4835800	Escherichia coli / Shigella;95.52%	100	21779	4.1	ESC_DC2078AA_AS
ESC_GB8998AA	SAMEA112258686	ERR10710708	Human	Human	Homo sapiens; Urine - Community-acquired human infection - Outpatient clinic	2019				Africa	Djibouti							UNIVERSITE DE LIMOGES	Escherichia coli								PRJEB58617	ERP143680		SAMEA112258686	ERS14369544	2023-09-04	2023-09-01	ESC_GB8998AA	Assembled	112.8	222571	4998917	Escherichia coli / Shigella;99.38%	77	583	5.1	ESC_LC3928AA_AS
ESC_ZA4705AA	EGY_EC_13655	SRR19440483	Human	Human	Homo sapiens; clinical urine sample	2019	12				Egypt	Alexandria				31.2001	29.9187	ALEXANDRIA UNIVERSITY FACULTY OF PHARMACY	Escherichia coli								PRJNA843331	SRP377519		SAMN28728534	SRS13208776	2022-05-29	2022-05-28	ESC_ZA4705AA	Assembled	229	206077	4897514	Escherichia coli / Shigella;92.02%	102	20373	4.1	ESC_DC2938AA_AS
ESC_ZA6520AA	FIAR-587	ERR8516846	Companion Animal	Canine	Canis lupus familiaris; the intestinal tract of dog	2018				Europe	Finland							Finnish Food Authority	Escherichia coli								PRJEB50707	ERP135328		SAMEA12921783	ERS10520929	2022-06-10	2022-06-06	ESC_ZA6520AA	Assembled	123	174041	4952337	Escherichia coli / Shigella;97.47%	104	29322	4.1	ESC_EC3875AA_AS
ESC_ZA6521AA	FIAR-586	ERR8516845	Companion Animal	Canine	Canis lupus familiaris; the intestinal tract of dog	2018				Europe	Finland							Finnish Food Authority	Escherichia coli								PRJEB50707	ERP135328		SAMEA12921782	ERS10520928	2022-06-10	2022-06-06	ESC_ZA6521AA	Assembled	96	174041	4953288	Escherichia coli / Shigella;95.12%	109	27281	4.1	ESC_EC3876AA_AS
ESC_CB0937AA	CNR94B4	SRR21990134	Human	Human	human, animal or environmental	2021				Europe	France							APHA	Escherichia coli								PRJNA805266	SRP403728		SAMN25849788	SRS15488982	2022-10-23	2022-10-22	ESC_CB0937AA	Assembled	101	151572	5105438	Escherichia coli / Shigella;93.9%	180	40815	4.1	ESC_GC2700AA_AS
ESC_EB2073AA	NRZ-15809	SRR24014118	Human	Human	Homo sapiens; urine	2014				Europe	Germany							National Reference Centre for Multidrug-resistant Gram-negative Bacteria (NRC)	Escherichia coli								PRJNA845120	SRP430095		SAMN28857150	SRS17177397	2023-03-31	2023-03-30	ESC_EB2073AA	Assembled	212.5	131296	4846978	Escherichia coli / Shigella;97.98%	125	34784	5.1	ESC_IC6475AA_AS
ESC_EB2075AA	NRZ-14067	SRR24014120	Human	Human	Homo sapiens; rectal	2014				Europe	Germany							National Reference Centre for Multidrug-resistant Gram-negative Bacteria (NRC)	Escherichia coli								PRJNA845120	SRP430095		SAMN28857148	SRS17177395	2023-03-31	2023-03-30	ESC_EB2075AA	Assembled	123.2	123889	4844627	Escherichia coli / Shigella;98.92%	117	32756	5.1	ESC_IC6477AA_AS
ESC_EB2068AA	NRZ-18436	SRR24014113	Human	Human	Homo sapiens; rectal	2015				Europe	Germany							National Reference Centre for Multidrug-resistant Gram-negative Bacteria (NRC)	Escherichia coli								PRJNA845120	SRP430095		SAMN28857155	SRS17177402	2023-03-31	2023-03-30	ESC_EB2068AA	Assembled	143.2	132936	4832733	Escherichia coli / Shigella;98.85%	118	23029	5.1	ESC_IC6470AA_AS
ESC_EB2102AA	NRZ-30668	SRR24032270	Human	Human	Homo sapiens; rectal	2016				Europe	Germany							National Reference Centre for Multidrug-resistant Gram-negative Bacteria (NRC)	Escherichia coli								PRJNA845120	SRP430095		SAMN28857192	SRS17194114	2023-03-31	2023-03-31	ESC_EB2102AA	Assembled	166.7	206077	4896225	Escherichia coli / Shigella;100.0%	91	2394	5.1	ESC_IC6494AA_AS
ESC_EB2354AA	NRZ-24460	SRR24032110	Human	Human	Homo sapiens; wound	2016				Europe	Germany							National Reference Centre for Multidrug-resistant Gram-negative Bacteria (NRC)	Escherichia coli								PRJNA845120	SRP430095		SAMN28857174	SRS17194008	2023-03-31	2023-03-31	ESC_EB2354AA	Assembled	278.7	152071	4779650	Escherichia coli / Shigella;100.0%	103	15784	5.1	ESC_IC6729AA_AS
ESC_EB2356AA	NRZ-24147	SRR24032112	Human	Human	Homo sapiens; urine	2016				Europe	Germany							National Reference Centre for Multidrug-resistant Gram-negative Bacteria (NRC)	Escherichia coli								PRJNA845120	SRP430095		SAMN28857172	SRS17194006	2023-03-31	2023-03-31	ESC_EB2356AA	Assembled	225.4	174414	4899811	Escherichia coli / Shigella;100.0%	100	9176	5.1	ESC_IC6731AA_AS
ESC_EB2403AA	NRZ-38614	SRR24033906	Human	Human	Homo sapiens; rectal	2017				Europe	Germany							National Reference Centre for Multidrug-resistant Gram-negative Bacteria (NRC)	Escherichia coli								PRJNA845120	SRP430095		SAMN28857225	SRS17195504	2023-04-01	2023-03-31	ESC_EB2403AA	Assembled	231.4	202379	4977688	Escherichia coli / Shigella;100.0%	117	7368	5.1	ESC_IC6778AA_AS
ESC_EB2412AA	NRZ-36201	SRR24033915	Human	Human	Homo sapiens; urine	2017				Europe	Germany							National Reference Centre for Multidrug-resistant Gram-negative Bacteria (NRC)	Escherichia coli								PRJNA845120	SRP430095		SAMN28857216	SRS17195493	2023-04-01	2023-03-31	ESC_EB2412AA	Assembled	188.5	246429	4812394	Escherichia coli / Shigella;100.0%	79	964	5.1	ESC_IC6787AA_AS
ESC_EB2444AA	NRZ-33719	SRR24033299	Human	Human	Homo sapiens; rectal	2017				Europe	Germany							National Reference Centre for Multidrug-resistant Gram-negative Bacteria (NRC)	Escherichia coli								PRJNA845120	SRP430095		SAMN28857200	SRS17195039	2023-04-01	2023-03-31	ESC_EB2444AA	Assembled	189.2	206077	4876461	Escherichia coli / Shigella;100.0%	96	730	5.1	ESC_IC6819AA_AS
ESC_EB2674AA	NRZ-42582	SRR24060675	Human	Human	Homo sapiens; rectal	2018				Europe	Germany							National Reference Centre for Multidrug-resistant Gram-negative Bacteria (NRC)	Escherichia coli								PRJNA845120	SRP430095		SAMN28857252	SRS17219427	2023-04-05	2023-04-04	ESC_EB2674AA	Assembled	96.9	174414	4880441	Escherichia coli / Shigella;100.0%	106	11793	5.1	ESC_IC7085AA_AS
ESC_EB2678AA	NRZ-42121	SRR24060679	Human	Human	Homo sapiens; screening other than rectal	2018				Europe	Germany							National Reference Centre for Multidrug-resistant Gram-negative Bacteria (NRC)	Escherichia coli								PRJNA845120	SRP430095		SAMN28857248	SRS17219423	2023-04-05	2023-04-04	ESC_EB2678AA	Assembled	143.3	151855	4891217	Escherichia coli / Shigella;98.78%	118	19521	5.1	ESC_IC7089AA_AS
ESC_EB2700AA	NRZ-40056	SRR24060569	Human	Human	Homo sapiens; screening other than rectal	2018				Europe	Germany							National Reference Centre for Multidrug-resistant Gram-negative Bacteria (NRC)	Escherichia coli								PRJNA845120	SRP430095		SAMN28857236	SRS17219346	2023-04-05	2023-04-04	ESC_EB2700AA	Assembled	172.1	196649	4869245	Escherichia coli / Shigella;100.0%	109	4113	5.1	ESC_IC7111AA_AS
ESC_EB3314AA	NRZ-51853	SRR24090889	Human	Human	Homo sapiens; rectal	2019				Europe	Germany							National Reference Centre for Multidrug-resistant Gram-negative Bacteria (NRC)	Escherichia coli								PRJNA845120	SRP430095		SAMN28857318	SRS17245520	2023-04-06	2023-04-06	ESC_EB3314AA	Assembled	103.9	183348	4842760	Escherichia coli / Shigella;95.19%	128	13730	5.1	ESC_IC7337AA_AS
ESC_GB8780AA	SAMEA114240910	ERR11807089	Environment	Water/River	not provided; Hospital sewage site 7	2020				Europe	Germany							ROBERT KOCH INSTITUT	Escherichia coli								PRJEB59403	ERP144433		SAMEA114240910	ERS16227333	2023-09-03	2023-09-01	ESC_GB8780AA	Assembled	64.8	191265	5030195	Escherichia coli / Shigella;95.43%	127	6908	5.1	ESC_LC3771AA_AS
ESC_CB2919AA	DTU_2020_1000415_1_SI_GHA_SEK_035	ERR10437970	Human	Human	Homo Sapiens; urine	2020	3	17		Africa	Ghana							Centre for Genomic Epidemiology, National Food Institute, Technical University of Denmark (DTU), Denmark	Escherichia coli								PRJEB56918	ERP141886		SAMEA111504591	ERS13616953	2022-11-01	2022-11-01	ESC_CB2919AA	Assembled	50	174176	4932935	Escherichia coli / Shigella;98.62%	112	2477	5	ESC_HC1334AA_AS
ESC_YA8441AA	5889-5	SRR18230970	Environment	Water/River	river	2020				Europe	Hungary							Debreceni Egyetem	Escherichia coli								PRJNA807502	SRP362533		SAMN25988212	SRS12185258	2022-03-14	2022-03-04	ESC_YA8441AA	Assembled	66	206077	4878668	Escherichia coli / Shigella;93.15%	104	72302	4.1	ESC_CC6246AA_AS
ESC_DB1362AA	UPEC	SRR22876611	Human	Human	Homo sapiens; urine	2021	9	9		Asia	India							Translational Health Science and Technology Institute (THSTI)	Escherichia coli								PRJNA749142	SRP393233		SAMN30113613	SRS16267164	2022-12-23	2022-12-23	ESC_DB1362AA	Assembled	258	133559	4840205	Escherichia coli / Shigella;98.64%	113	1034	5	ESC_HC4683AA_AS
ESC_DB1298AA	UPEC	SRR22822898	Human	Human	Homo sapiens; urine	2021	9	9		Asia	India							Translational Health Science and Technology Institute (THSTI)	Escherichia coli								PRJNA749142	SRP393233		SAMN30113616	SRS16216320	2022-12-21	2022-12-19	ESC_DB1298AA	Assembled	204	174041	4797715	Escherichia coli / Shigella;98.49%	106	1060	5	ESC_HC4614AA_AS
ESC_AB7734AA	EcAVP11	SRR20887079	Environment	Water/River	Wastewater	2021	7			Asia	India					9.87121	78.1045	Madurai Kamaraj University	Escherichia coli								PRJNA864766	SRP390215		SAMN30170575	SRS14493132	2022-08-08	2022-08-06	ESC_AB7734AA	Assembled	114	133109	4966302	Escherichia coli / Shigella;93.01%	117	20345	4.1	ESC_EC7325AA_AS
ESC_AB7737AA	EcAVP06	SRR20887082	Environment	Water/River	Wastewater	2021	7			Asia	India					9.87121	78.1045	Madurai Kamaraj University	Escherichia coli								PRJNA864766	SRP390215		SAMN30170572	SRS14493129	2022-08-08	2022-08-06	ESC_AB7737AA	Assembled	130	191245	4811246	Escherichia coli / Shigella;96.38%	110	15572	4.1	ESC_EC7328AA_AS
ESC_AB7740AA	EcAVP01	SRR20887085	Environment	Water/River	Wastewater	2021	7			Asia	India					9.87121	78.1045	Madurai Kamaraj University	Escherichia coli								PRJNA864766	SRP390215		SAMN30170569	SRS14493126	2022-08-08	2022-08-06	ESC_AB7740AA	Assembled	95	127870	4984412	Escherichia coli / Shigella;96.67%	130	21250	4.1	ESC_EC7331AA_AS
ESC_GB9179AA	SAMEA113400277	ERR11282185	Human	Human	Homo sapiens; not provided	2019	3			Europe	Ireland							European Centre for Disease Prevention and Control	Escherichia coli								PRJEB61153	ERP146246		SAMEA113400277	ERS15395424	2023-09-05	2023-09-05	ESC_GB9179AA	Assembled	44.7	120727	4979278	Escherichia coli / Shigella;99.01%	165	44282	5.1	ESC_LC4128AA_AS
ESC_EB9046AA	JBBEADI-19-0002	DRR393718	Human	Human	Homo sapiens; wound	2019	10	30		Asia	Japan	Kanagawa Prefecture				35.4477	139.643	National Institute of Infectious Diseases - Japan	Escherichia coli								PRJDB10842	DRP007849		SAMD00499308	DRS297051	2023-04-25	2023-04-25	ESC_EB9046AA	Assembled	56.5	206077	4850711	Escherichia coli / Shigella;100.0%	104	1355	5.1	ESC_JC2738AA_AS
ESC_CB3535AA	Wh04	ERR10391724								Africa	Madagascar	Analamanga		Antananarivo		-18.9412	47.4452	INSERM UMR 1137	Escherichia coli								PRJEB56633	ERP141586		SAMEA111482684	ERS13576716	2022-11-02	2022-11-02	ESC_CB3535AA	Assembled	372	241152	4894453	Escherichia coli / Shigella;100.0%	94	805	5	ESC_HC1863AA_AS
ESC_CB3539AA	Wg03	ERR10391720								Africa	Madagascar	Analamanga		Antananarivo		-18.9412	47.4452	INSERM UMR 1137	Escherichia coli								PRJEB56633	ERP141586		SAMEA111482680	ERS13576712	2022-11-02	2022-11-02	ESC_CB3539AA	Assembled	436	190198	4857790	Escherichia coli / Shigella;100.0%	109	1242	5	ESC_HC1867AA_AS
ESC_CB3546AA	Wd03	ERR10391713								Africa	Madagascar	Analamanga		Antananarivo		-18.9412	47.4452	INSERM UMR 1137	Escherichia coli								PRJEB56633	ERP141586		SAMEA111482672	ERS13576704	2022-11-02	2022-11-02	ESC_CB3546AA	Assembled	371	163426	4876781	Escherichia coli / Shigella;97.11%	101	611	5	ESC_HC1874AA_AS
ESC_CB3555AA	Ug02	ERR10391704								Africa	Madagascar	Analamanga		Antananarivo		-18.9412	47.4452	INSERM UMR 1137	Escherichia coli								PRJEB56633	ERP141586		SAMEA111482663	ERS13576695	2022-11-02	2022-11-02	ESC_CB3555AA	Assembled	301	199016	4860297	Escherichia coli / Shigella;100.0%	91	714	5	ESC_HC1883AA_AS
ESC_CB3566AA	Ub02	ERR10391693								Africa	Madagascar	Analamanga		Antananarivo		-18.9412	47.4452	INSERM UMR 1137	Escherichia coli								PRJEB56633	ERP141586		SAMEA111482652	ERS13576684	2022-11-02	2022-11-02	ESC_CB3566AA	Assembled	283	206077	4796075	Escherichia coli / Shigella;100.0%	85	604	5	ESC_HC1894AA_AS
ESC_CB3590AA	Dg05	ERR10391616								Africa	Madagascar	Analamanga		Antananarivo		-18.9412	47.4452	INSERM UMR 1137	Escherichia coli								PRJEB56633	ERP141586		SAMEA111482628	ERS13576660	2022-11-02	2022-11-02	ESC_CB3590AA	Assembled	373	206077	4785845	Escherichia coli / Shigella;100.0%	102	576	5	ESC_HC1918AA_AS
ESC_ZA4027AA	EH-017	traces-0slIDYD	Human	Human	Blood	2016	3	1		Africa	Mauritius							Centre hospitalier universitaire de La RÔøΩunion / UMR PIMIT	Escherichia coli													2022-05-20	2022-05-20	ESC_ZA4027AA	Assembled	180	104213	4867715	Escherichia coli / Shigella;94.54%	143	44578	4.1	ESC_DC2021AA_AS
ESC_ZA4053AA	EH-074	traces-0pDXFpv	Human	Human	Rectal swab	2021	6	27		Africa	Mayotte							Centre hospitalier universitaire de La RÔøΩunion / UMR PIMIT	Escherichia coli													2022-05-20	2022-05-20	ESC_ZA4053AA	Assembled	137	206077	4874944	Escherichia coli / Shigella;94.66%	104	20434	4.1	ESC_DC2068AA_AS
ESC_FB1165AA	AG107	SRR24326575	Food	Unspecified Meat	Rawsuya meat	2017				Africa	Nigeria							New Mexico State University Food Safety Laboratory GenomeTrakr submission group	Escherichia coli								PRJNA292570	SRP065993		SAMN34406822	SRS17449972	2023-04-30	2023-04-27	ESC_FB1165AA	Assembled	45.3	133291	4837439	Escherichia coli / Shigella;100.0%	103	1807	5.1	ESC_JC4680AA_AS
ESC_CB2728AA	DTU_2021_1001960_1_SI_NGA_ILE_024	ERR10438886	Human	Human	Homo Sapiens; urine	2020	11	5		Africa	Nigeria							Centre for Genomic Epidemiology, National Food Institute, Technical University of Denmark (DTU), Denmark	Escherichia coli								PRJEB56918	ERP141886		SAMEA111505092	ERS13617454	2022-11-01	2022-11-01	ESC_CB2728AA	Assembled	80	178862	4875820	Escherichia coli / Shigella;100.0%	98	1227	5	ESC_HC1143AA_AS
ESC_CB2730AA	DTU_2021_1001959_1_SI_NGA_ILE_023	ERR10438884	Human	Human	Homo Sapiens; urine	2020	11	5		Africa	Nigeria							Centre for Genomic Epidemiology, National Food Institute, Technical University of Denmark (DTU), Denmark	Escherichia coli								PRJEB56918	ERP141886		SAMEA111505091	ERS13617453	2022-11-01	2022-11-01	ESC_CB2730AA	Assembled	34	174636	4866173	Escherichia coli / Shigella;100.0%	88	4357	5	ESC_HC1145AA_AS
ESC_AB1089AA	P20_10	ERR9839865	Human	Human	Homo sapiens; Norway	2014					Norway							university hospital of north norway	Escherichia coli								PRJEB53319	ERP138103		SAMEA14516153	ERS12148105	2022-06-15	2022-06-14	ESC_AB1089AA	Assembled	248	209431	4895083	Escherichia coli / Shigella;92.43%	93	16163	4.1	ESC_DC9246AA_AS
ESC_BB8515AA	KresCPE0034	ERR10321522	Human	Human	Homo sapiens; Urine	2015				Europe	Norway							university hospital of north norway	Escherichia coli								PRJEB56146	ERP141062		SAMEA111435714	ERS13529389	2022-10-13	2022-10-11	ESC_BB8515AA	Assembled	723	206077	4853848	Escherichia coli / Shigella;94.52%	92	13385	4.1	ESC_GC0251AA_AS
ESC_BB8498AA	KresCPE0074	ERR10321562	Human	Human	Homo sapiens; Rectal sample	2016				Europe	Norway							university hospital of north norway	Escherichia coli								PRJEB56146	ERP141062		SAMEA111435754	ERS13529429	2022-10-13	2022-10-11	ESC_BB8498AA	Assembled	137	205321	5010272	Escherichia coli / Shigella;96.34%	99	23426	4.1	ESC_GC0234AA_AS
ESC_BB8504AA	KresCPE0057	ERR10321545	Human	Human	Homo sapiens; Rectal sample	2016				Europe	Norway							university hospital of north norway	Escherichia coli								PRJEB56146	ERP141062		SAMEA111435737	ERS13529412	2022-10-13	2022-10-11	ESC_BB8504AA	Assembled	228	172886	4826343	Escherichia coli / Shigella;90.13%	108	24683	4.1	ESC_GC0240AA_AS
ESC_BB8483AA	KresCPE0105	ERR10321593	Human	Human	Homo sapiens; Urine	2017				Europe	Norway							university hospital of north norway	Escherichia coli								PRJEB56146	ERP141062		SAMEA111435785	ERS13529460	2022-10-13	2022-10-11	ESC_BB8483AA	Assembled	322	135774	4929173	Escherichia coli / Shigella;93.75%	129	27552	4.1	ESC_GC0219AA_AS
ESC_BB8459AA	KresCPE0166	ERR10321654	Human	Human	Homo sapiens; Urine	2018				Europe	Norway							university hospital of north norway	Escherichia coli								PRJEB56146	ERP141062		SAMEA111435846	ERS13529521	2022-10-13	2022-10-11	ESC_BB8459AA	Assembled	130	116311	4885161	Escherichia coli / Shigella;96.41%	139	44531	4.1	ESC_GC0195AA_AS
ESC_BB8437AA	KresCPE0202	ERR10321690	Human	Human	Homo sapiens; Urine	2019				Europe	Norway							university hospital of north norway	Escherichia coli								PRJEB56146	ERP141062		SAMEA111435882	ERS13529557	2022-10-13	2022-10-11	ESC_BB8437AA	Assembled	228	142397	4933647	Escherichia coli / Shigella;90.22%	115	70191	4.1	ESC_GC0171AA_AS
ESC_BB8445AA	KresCPE0184	ERR10321672	Human	Human	Homo sapiens; Urine	2019				Europe	Norway							university hospital of north norway	Escherichia coli								PRJEB56146	ERP141062		SAMEA111435864	ERS13529539	2022-10-13	2022-10-11	ESC_BB8445AA	Assembled	375	52240	4880372	Escherichia coli / Shigella;96.91%	239	53040	4.1	ESC_GC0179AA_AS
ESC_BB8449AA	KresCPE0180	ERR10321668	Human	Human	Homo sapiens; Rectal sample	2019				Europe	Norway							university hospital of north norway	Escherichia coli								PRJEB56146	ERP141062		SAMEA111435860	ERS13529535	2022-10-13	2022-10-11	ESC_BB8449AA	Assembled	218	178648	4929125	Escherichia coli / Shigella;94.91%	119	43382	4.1	ESC_GC0185AA_AS
ESC_BB8450AA	KresCPE0179	ERR10321667	Human	Human	Homo sapiens; Rectal sample	2019				Europe	Norway							university hospital of north norway	Escherichia coli								PRJEB56146	ERP141062		SAMEA111435859	ERS13529534	2022-10-13	2022-10-11	ESC_BB8450AA	Assembled	183	165702	5177112	Escherichia coli / Shigella;94.9%	136	36395	4.1	ESC_GC0186AA_AS
ESC_BB8343AA	KresCPE0366	ERR10321854	Human	Human	Homo sapiens; Other	2021				Europe	Norway							university hospital of north norway	Escherichia coli								PRJEB56146	ERP141062		SAMEA111436046	ERS13529721	2022-10-13	2022-10-11	ESC_BB8343AA	Assembled	189	107836	4853118	Escherichia coli / Shigella;94.38%	116	32231	4.1	ESC_GC0077AA_AS
ESC_BB8351AA	KresCPE0356	ERR10321844	Human	Human	Homo sapiens; Urine	2021				Europe	Norway							university hospital of north norway	Escherichia coli								PRJEB56146	ERP141062		SAMEA111436036	ERS13529711	2022-10-13	2022-10-11	ESC_BB8351AA	Assembled	169	113676	5044047	Escherichia coli / Shigella;94.49%	164	37246	4.1	ESC_GC0085AA_AS
ESC_ZA4011AA	EH-028	traces-0NWgaek	Human	Human	Urines	2018	2	9		Africa	Reunion							Centre hospitalier universitaire de La RÔøΩunion / UMR PIMIT	Escherichia coli													2022-05-20	2022-05-20	ESC_ZA4011AA	Assembled	177	108961	4838061	Escherichia coli / Shigella;96.19%	140	56292	4.1	ESC_DC2005AA_AS
ESC_ZA4020AA	EH-031	traces-0ksGUra	Human	Human	Urines	2018	6	4		Africa	Reunion							Centre hospitalier universitaire de La RÔøΩunion / UMR PIMIT	Escherichia coli													2022-05-20	2022-05-20	ESC_ZA4020AA	Assembled	151	104966	4904816	Escherichia coli / Shigella;95.62%	151	50775	4.1	ESC_DC2014AA_AS
ESC_ZA4049AA	EH-043	traces-0pVHcUn	Human	Human	Urines	2019	2	16		Africa	Reunion							Centre hospitalier universitaire de La RÔøΩunion / UMR PIMIT	Escherichia coli													2022-05-20	2022-05-20	ESC_ZA4049AA	Assembled	173	124826	4943915	Escherichia coli / Shigella;96.63%	154	63577	4.1	ESC_DC2043AA_AS
ESC_ZA4057AA	EH-083	traces-0zWtSoC	Human	Human	Rectal swab	2021	12	7		Africa	Reunion							Centre hospitalier universitaire de La RÔøΩunion / UMR PIMIT	Escherichia coli													2022-05-20	2022-05-20	ESC_ZA4057AA	Assembled	159	173922	4814015	Escherichia coli / Shigella;94.67%	95	24176	4.1	ESC_DC2072AA_AS
ESC_ZA4064AA	EH-080	traces-0IlByFa	Human	Human	Urines	2021	12	4		Africa	Reunion							Centre hospitalier universitaire de La RÔøΩunion / UMR PIMIT	Escherichia coli													2022-05-20	2022-05-20	ESC_ZA4064AA	Assembled	180	123710	4806912	Escherichia coli / Shigella;95.12%	111	39139	4.1	ESC_DC2079AA_AS
ESC_ZA4065AA	EH-084	traces-0xkhbyf	Human	Human	Rectal swab	2021	12	13		Africa	Reunion							Centre hospitalier universitaire de La RÔøΩunion / UMR PIMIT	Escherichia coli													2022-05-20	2022-05-20	ESC_ZA4065AA	Assembled	185	173813	4814638	Escherichia coli / Shigella;93.59%	104	28571	4.1	ESC_DC2080AA_AS
ESC_ZA4071AA	EH-082	traces-0GHLeis	Human	Human	Rectal swab	2021	12	7		Africa	Reunion							Centre hospitalier universitaire de La RÔøΩunion / UMR PIMIT	Escherichia coli													2022-05-20	2022-05-20	ESC_ZA4071AA	Assembled	221	191265	4811463	Escherichia coli / Shigella;95.01%	108	39034	4.1	ESC_DC2086AA_AS
ESC_FB4039AA	EC2060	SRR24679938	Human	Human	Homo sapiens; URINARY	2016				Asia	Singapore					1.32	103.76	Singapore General Hospital	Escherichia coli								PRJNA577535	SRP239514		SAMN34565679	SRS17771068	2023-05-29	2023-05-21	ESC_FB4039AA	Assembled	214.1	173813	5009144	Escherichia coli / Shigella;98.57%	104	358	5.1	ESC_JC8404AA_AS
ESC_FB3941AA	EC3684	SRR24680037	Human	Human	Homo sapiens; blood	2020				Asia	Singapore					1.32	103.76	Singapore General Hospital	Escherichia coli								PRJNA577535	SRP239514		SAMN34565759	SRS17770971	2023-05-29	2023-05-21	ESC_FB3941AA	Assembled	247.3	133558	4841349	Escherichia coli / Shigella;97.22%	101	402	5.1	ESC_JC8306AA_AS
ESC_FB4083AA	EC3540	SRR24680047	Human	Human	Homo sapiens; GASTROINTESTINAL/ABDOMINAL	2020				Asia	Singapore					1.32	103.76	Singapore General Hospital	Escherichia coli								PRJNA577535	SRP239514		SAMN34565750	SRS17770961	2023-05-29	2023-05-21	ESC_FB4083AA	Assembled	240.2	206076	4829544	Escherichia coli / Shigella;98.33%	82	649	5.1	ESC_JC8448AA_AS
ESC_ZA3486AA	20180451	traces-0rijUqX	Human	Human		2018				Europe	Spain	Andalusia						University Hospital Virgen Macarena	Escherichia coli						NDM-5+CMY-2							2022-05-10	2023-05-17	ESC_ZA3486AA	Assembled	50	191265	4734287	Escherichia coli / Shigella;94.21%	91	15515	4.1	ESC_DC1445AA_AS
ESC_FB9144AA	C935B	DRR308995	Human	Human	Homo sapiens	2017	8	23		Asia	Thailand							OSAKA_RIMD	Escherichia coli								PRJDB5929	DRP004189		SAMD00392771	DRS315138	2023-07-12	2023-07-08	ESC_FB9144AA	Assembled	190.2	191266	4878591	Escherichia coli / Shigella;100.0%	108	1079	5.1	ESC_KC4054AA_AS
ESC_FB9146AA	C928	DRR308993	Human	Human	Homo sapiens	2017	8	13		Asia	Thailand							OSAKA_RIMD	Escherichia coli								PRJDB5929	DRP004189		SAMD00392769	DRS315136	2023-07-12	2023-07-08	ESC_FB9146AA	Assembled	164.9	173922	4894751	Escherichia coli / Shigella;98.96%	116	603	5.1	ESC_KC4056AA_AS
ESC_FB9147AA	C927	DRR308992	Human	Human	Homo sapiens	2017	8	7		Asia	Thailand							OSAKA_RIMD	Escherichia coli								PRJDB5929	DRP004189		SAMD00392768	DRS315135	2023-07-12	2023-07-08	ESC_FB9147AA	Assembled	180.7	191266	4882734	Escherichia coli / Shigella;99.79%	105	652	5.1	ESC_KC4057AA_AS
ESC_FB9149AA	C869	DRR308990	Human	Human	Homo sapiens	2017	7	12		Asia	Thailand							OSAKA_RIMD	Escherichia coli								PRJDB5929	DRP004189		SAMD00392766	DRS315133	2023-07-12	2023-07-08	ESC_FB9149AA	Assembled	220.9	206077	4877456	Escherichia coli / Shigella;99.79%	102	588	5.1	ESC_KC4059AA_AS
ESC_FB9150AA	C862	DRR308989	Human	Human	Homo sapiens	2017	7	9		Asia	Thailand							OSAKA_RIMD	Escherichia coli								PRJDB5929	DRP004189		SAMD00392765	DRS315132	2023-07-12	2023-07-08	ESC_FB9150AA	Assembled	134.7	206077	4921596	Escherichia coli / Shigella;99.39%	108	729	5.1	ESC_KC4060AA_AS
ESC_FB9151AA	C861	DRR308988	Human	Human	Homo sapiens	2017	7	9		Asia	Thailand							OSAKA_RIMD	Escherichia coli								PRJDB5929	DRP004189		SAMD00392764	DRS315131	2023-07-12	2023-07-08	ESC_FB9151AA	Assembled	181.5	206077	4921676	Escherichia coli / Shigella;98.64%	109	573	5.1	ESC_KC4061AA_AS
ESC_FB9152AA	C857	DRR308987	Human	Human	Homo sapiens	2017	8	5		Asia	Thailand							OSAKA_RIMD	Escherichia coli								PRJDB5929	DRP004189		SAMD00392763	DRS315130	2023-07-12	2023-07-08	ESC_FB9152AA	Assembled	201.2	191266	4861419	Escherichia coli / Shigella;99.79%	93	618	5.1	ESC_KC4062AA_AS
ESC_FB9153AA	C851	DRR308986	Human	Human	Homo sapiens	2017	7	5		Asia	Thailand							OSAKA_RIMD	Escherichia coli								PRJDB5929	DRP004189		SAMD00392762	DRS315129	2023-07-12	2023-07-08	ESC_FB9153AA	Assembled	130.8	206077	4881027	Escherichia coli / Shigella;99.79%	104	684	5.1	ESC_KC4063AA_AS
ESC_FB9154AA	C850	DRR308985	Human	Human	Homo sapiens	2017	7	5		Asia	Thailand							OSAKA_RIMD	Escherichia coli								PRJDB5929	DRP004189		SAMD00392761	DRS315128	2023-07-12	2023-07-08	ESC_FB9154AA	Assembled	133.6	181497	5014952	Escherichia coli / Shigella;99.4%	126	759	5.1	ESC_KC4064AA_AS
ESC_FB9173AA	C1280	DRR308947	Human	Human	Homo sapiens	2017	12	9		Asia	Thailand							OSAKA_RIMD	Escherichia coli								PRJDB5929	DRP004189		SAMD00392723	DRS315090	2023-07-12	2023-07-08	ESC_FB9173AA	Assembled	169.6	206077	4838947	Escherichia coli / Shigella;99.79%	98	707	5.1	ESC_KC4083AA_AS
ESC_FB9174AA	C1089B	DRR308946	Human	Human	Homo sapiens	2017	9	10		Asia	Thailand							OSAKA_RIMD	Escherichia coli								PRJDB5929	DRP004189		SAMD00392722	DRS315089	2023-07-12	2023-07-08	ESC_FB9174AA	Assembled	98.9	191514	5094761	Escherichia coli / Shigella;99.4%	124	881	5.1	ESC_KC4084AA_AS
ESC_FB9175AA	C1088B	DRR308945	Human	Human	Homo sapiens	2017	9	14		Asia	Thailand							OSAKA_RIMD	Escherichia coli								PRJDB5929	DRP004189		SAMD00392721	DRS315088	2023-07-12	2023-07-08	ESC_FB9175AA	Assembled	190.4	206077	4917300	Escherichia coli / Shigella;99.39%	106	723	5.1	ESC_KC4085AA_AS
ESC_FB9176AA	C1087B	DRR308944	Human	Human	Homo sapiens	2017	9	4		Asia	Thailand							OSAKA_RIMD	Escherichia coli								PRJDB5929	DRP004189		SAMD00392720	DRS315087	2023-07-12	2023-07-08	ESC_FB9176AA	Assembled	157.5	191266	5075152	Escherichia coli / Shigella;97.38%	122	630	5.1	ESC_KC4086AA_AS
ESC_ZA4396AA	Microbial	SRR19370244	Human	Human	Homo sapiens; Surg Male; Pus	2017	9				Thailand	Chon Buri Province				12.6885	100.982	Armed Forces Research Institute of Medical Sciences (AFRIMS)	Escherichia coli								PRJNA814829	SRP371441		SAMN28613869	SRS13152089	2022-05-29	2022-05-24	ESC_ZA4396AA	Assembled	195	241152	4865094	Escherichia coli / Shigella;92.42%	96	14612	4.1	ESC_DC2665AA_AS
ESC_ZA7951AA	Microbial	SRR19091028	Human	Human	Homo sapiens; ER; urine	2017	8				Thailand	Chon Buri Province				12.6885	100.982	Armed Forces Research Institute of Medical Sciences (AFRIMS)	Escherichia coli								PRJNA814829	SRP371441		SAMN28097321	SRS12902791	2022-06-11	2022-05-24	ESC_ZA7951AA	Assembled	202	221299	4964333	Escherichia coli / Shigella;94.52%	94	14093	4.1	ESC_DC6892AA_AS
ESC_FB9156AA	C1904B	DRR308978	Human	Human	Homo sapiens	2018	7	12		Asia	Thailand							OSAKA_RIMD	Escherichia coli								PRJDB5929	DRP004189		SAMD00392754	DRS315121	2023-07-12	2023-07-08	ESC_FB9156AA	Assembled	268.2	206077	4919065	Escherichia coli / Shigella;99.38%	118	739	5.1	ESC_KC4066AA_AS
ESC_FB9157AA	C1903B	DRR308977	Human	Human	Homo sapiens	2018	7	5		Asia	Thailand							OSAKA_RIMD	Escherichia coli								PRJDB5929	DRP004189		SAMD00392753	DRS315120	2023-07-12	2023-07-08	ESC_FB9157AA	Assembled	177.7	206077	4871840	Escherichia coli / Shigella;99.79%	103	612	5.1	ESC_KC4067AA_AS
ESC_FB9160AA	C1764	DRR308974	Human	Human	Homo sapiens	2018	6	19		Asia	Thailand							OSAKA_RIMD	Escherichia coli								PRJDB5929	DRP004189		SAMD00392750	DRS315117	2023-07-12	2023-07-08	ESC_FB9160AA	Assembled	209	206077	4877162	Escherichia coli / Shigella;99.79%	102	600	5.1	ESC_KC4070AA_AS
ESC_FB9161AA	C1763	DRR308973	Human	Human	Homo sapiens	2018	6	15		Asia	Thailand							OSAKA_RIMD	Escherichia coli								PRJDB5929	DRP004189		SAMD00392749	DRS315116	2023-07-12	2023-07-08	ESC_FB9161AA	Assembled	219.5	173922	4913254	Escherichia coli / Shigella;94.88%	117	646	5.1	ESC_KC4071AA_AS
ESC_FB9162AA	C1762	DRR308972	Human	Human	Homo sapiens	2018	6	14		Asia	Thailand							OSAKA_RIMD	Escherichia coli								PRJDB5929	DRP004189		SAMD00392748	DRS315115	2023-07-12	2023-07-08	ESC_FB9162AA	Assembled	233.2	174170	4931128	Escherichia coli / Shigella;99.39%	105	659	5.1	ESC_KC4072AA_AS
ESC_FB9164AA	C1760	DRR308970	Human	Human	Homo sapiens	2018	6	6		Asia	Thailand							OSAKA_RIMD	Escherichia coli								PRJDB5929	DRP004189		SAMD00392746	DRS315113	2023-07-12	2023-07-08	ESC_FB9164AA	Assembled	192.6	178793	4897324	Escherichia coli / Shigella;98.97%	117	634	5.1	ESC_KC4074AA_AS
ESC_FB9167AA	C1371B	DRR308967	Human	Human	Homo sapiens	2018	2	12		Asia	Thailand							OSAKA_RIMD	Escherichia coli								PRJDB5929	DRP004189		SAMD00392743	DRS315110	2023-07-12	2023-07-08	ESC_FB9167AA	Assembled	149	178793	4897836	Escherichia coli / Shigella;96.0%	118	553	5.1	ESC_KC4077AA_AS
ESC_FB9169AA	C1369	DRR308965	Human	Human	Homo sapiens	2018	1	21		Asia	Thailand							OSAKA_RIMD	Escherichia coli								PRJDB5929	DRP004189		SAMD00392741	DRS315108	2023-07-12	2023-07-08	ESC_FB9169AA	Assembled	218.1	173922	4877681	Escherichia coli / Shigella;98.97%	109	654	5.1	ESC_KC4079AA_AS
ESC_FB9171AA	C1290	DRR308949	Human	Human	Homo sapiens	2018	1	14		Asia	Thailand							OSAKA_RIMD	Escherichia coli								PRJDB5929	DRP004189		SAMD00392725	DRS315092	2023-07-12	2023-07-08	ESC_FB9171AA	Assembled	106	173922	4898039	Escherichia coli / Shigella;96.05%	116	719	5.1	ESC_KC4081AA_AS
ESC_CB8777AA	U8 CUVET18-1530	traces-0wsNYig	Companion Animal	Canine	Urine	2018				Asia	Thailand							Department of Veterinary Microbiology, Chulalongkorn University														2022-12-08	2022-12-08	ESC_CB8777AA	Assembled	204	155114	4851900	Escherichia coli / Shigella;94.74%	115	17988	4.1	ESC_HC0440AA_AS
ESC_ZA4414AA	Microbial	SRR19370188	Human	Human	Homo sapiens; ER; blood	2018	1				Thailand	Chon Buri Province				12.6885	100.982	Armed Forces Research Institute of Medical Sciences (AFRIMS)	Escherichia coli								PRJNA814829	SRP371441		SAMN28592667	SRS13152034	2022-05-29	2022-05-24	ESC_ZA4414AA	Assembled	192	258728	4868032	Escherichia coli / Shigella;95.23%	93	14138	4.1	ESC_DC2683AA_AS
ESC_ZA3153AA	B4	traces-0ieimmF				2020				Africa	Uganda							gil@sund.ku.dk														2022-05-08	2023-05-03	ESC_ZA3153AA	Assembled	68	206077	4916807	Escherichia coli / Shigella;84.42%	105	30011	4.1	ESC_DC0416AA_AS
ESC_ZA0868AA	P17_L2_01.20	SRR18560484	Human	Human	Homo sapiens; screen swab	2020	1			Europe	United Kingdom							United Kingdom Health Security Agency	Escherichia coli								PRJNA770738	SRP365344		SAMN27155511	SRS12453185	2022-04-09	2022-04-02	ESC_ZA0868AA	Assembled	219	178811	4856606	Escherichia coli / Shigella;93.25%	138	90542	4.1	ESC_CC8826AA_AS
ESC_CB0853AA	H174620682	SRR21990050	Human	Human	human, animal or environmental	2021				Europe	United Kingdom							APHA	Escherichia coli								PRJNA805266	SRP403728		SAMN25849866	SRS15489066	2022-10-23	2022-10-22	ESC_CB0853AA	Assembled	138	134369	4977252	Escherichia coli / Shigella;91.0%	123	22735	4.1	ESC_GC2614AA_AS
ESC_AB8409AA	2017HL-01531	SRR21091661	Human	Human	Homo sapiens; blood	2017				North America	United States							Wadsworth Center - NYS DOH	Escherichia coli								PRJNA288601	SRP074197		SAMN30349805	SRS14681611	2022-08-17	2022-08-16	ESC_AB8409AA	Assembled	74	95810	4734679	Escherichia coli / Shigella;97.07%	128	24039	4.1	ESC_FC5537AA_AS
ESC_ZA3665AA	1803884	SRR19159614	Human	Human	Homo sapiens	2017				North America	United States							CDC	Escherichia coli								PRJNA288601	SRP074197		SAMN28179316	SRS12959822	2022-05-12	2022-05-10	ESC_ZA3665AA	Assembled	180	191265	4972759	Escherichia coli / Shigella;88.47%	102	17193	4.1	ESC_DC1907AA_AS
ESC_ZA0640AA	Escherichia coli 55783	SRR18649130	Human	Human	Homo sapiens; blood	2017				North America	United States							Hackensack-Meridian Health Center for Discovery and Innovation	Escherichia coli								PRJNA549322	SRP266132		SAMN27308131	SRS12513763	2022-04-09	2022-04-08	ESC_ZA0640AA	Assembled	305	221391	4960270	Escherichia coli / Shigella;91.66%	130	53072	4.1	ESC_CC8600AA_AS
ESC_YA4986AA	2018EL-00024	SRR17849651	Human	Human	Homo sapiens; 0	2018				North America	United States							Minnesota Department of Health Infectious Disease Laboratory Submission Group	Escherichia coli								PRJNA288601	SRP074197		SAMN25558796	SRS11848255	2022-02-02	2022-02-01	ESC_YA4986AA	Assembled	104	206076	4955707	Escherichia coli / Shigella;91.3%	94	20185	4.1	ESC_CC2197AA_AS
ESC_ZA0954AA	2022DK-00002	SRR18686675	Human	Human	Homo sapiens; sputum	2021				North America	United States							Massachusetts State Public Health Lab	Escherichia coli								PRJNA288601	SRP074197		SAMN27480184	SRS12546574	2022-04-10	2022-04-09	ESC_ZA0954AA	Assembled	161	103701	4786930	Escherichia coli / Shigella;97.54%	145	66983	4.1	ESC_CC8913AA_AS
ESC_YA7466AA	2021HL-00947	SRR18207127	Human	Human	Homo sapiens; urine	2021				North America	United States							Wadsworth Center - NYS DOH	Escherichia coli								PRJNA288601	SRP074197		SAMN26366659	SRS12167495	2022-03-03	2022-03-02	ESC_YA7466AA	Assembled	173	174170	4880398	Escherichia coli / Shigella;88.73%	94	13591	4.1	ESC_CC4934AA_AS
ESC_YA7480AA	2021HL-00950	SRR18207141	Human	Human	Homo sapiens; urine	2021				North America	United States							Wadsworth Center - NYS DOH	Escherichia coli								PRJNA288601	SRP074197		SAMN26366662	SRS12167481	2022-03-03	2022-03-02	ESC_YA7480AA	Assembled	222	133557	4857571	Escherichia coli / Shigella;98.75%	106	12180	4.1	ESC_CC4948AA_AS
ESC_AB0528AA	microbial	SRR17682111	Human	Human	Homo sapiens; urine	2021				North America	United States							GPHL	Escherichia coli								PRJNA288601	SRP074197		SAMN25144472	SRS11722508	2022-06-11	2022-01-20	ESC_AB0528AA	Assembled	134	90624	4841681	Escherichia coli / Shigella;93.14%	157	59581	4.1	ESC_DC8795AA_AS
ESC_EB7427AA	2022GO-0216	SRR24288720	Human	Human	Homo sapiens; Specimen from wound	2022				North America	United States							MDH	Escherichia coli								PRJNA288601	SRP074197		SAMN34236057	SRS17416651	2023-04-25	2023-04-24	ESC_EB7427AA	Assembled	166.6	127906	4900297	Escherichia coli / Shigella;97.27%	104	785	5.1	ESC_JC1061AA_AS
ESC_CB4384AA	2022EL-00976	SRR22196457	Human	Human	Homo sapiens; urine	2022				North America	United States							Minnesota Department of Health Infectious Disease Laboratory Submission Group	Escherichia coli								PRJNA288601	SRP074197		SAMN31611583	SRS15673992	2022-11-06	2022-11-04	ESC_CB4384AA	Assembled	133	207887	4835921	Escherichia coli / Shigella;94.44%	97	17625	4.1	ESC_GC6469AA_AS
ESC_CB1890AA	2022DK-00208	SRR22064291	Human	Human	Homo sapiens; urine	2022				North America	United States							Massachusetts State Public Health Lab	Escherichia coli								PRJNA288601	SRP074197		SAMN31484131	SRS15551412	2022-10-28	2022-10-27	ESC_CB1890AA	Assembled	145	86352	4915706	Escherichia coli / Shigella;95.66%	166	59331	4.1	ESC_GC4017AA_AS
ESC_CB0714AA	2022GN-00359	SRR22000406	Human	Human	Homo sapiens; urine	2022				North America	United States							Wisconsin State Laboratory of Hygiene	Escherichia coli								PRJNA288601	SRP074197		SAMN31400868	SRS15497293	2022-10-23	2022-10-21	ESC_CB0714AA	Assembled	224	206016	5003692	Escherichia coli / Shigella;92.77%	114	24183	4.1	ESC_GC2475AA_AS
ESC_BB5056AA	2022DK-00167	SRR21727794	Human	Human	Homo sapiens; urine	2022				North America	United States							Massachusetts State Public Health Lab	Escherichia coli								PRJNA288601	SRP074197		SAMN31037979	SRS15253694	2022-09-28	2022-09-27	ESC_BB5056AA	Assembled	168	114793	4906843	Escherichia coli / Shigella;93.14%	127	66176	4.1	ESC_FC5637AA_AS
ESC_AB5528AA	2022JQ-00315	SRR20755265	Human	Human	Homo sapiens; urine	2022				North America	United States							Washington State Department of Health	Escherichia coli								PRJNA288601	SRP074197		SAMN30109953	SRS14401421	2022-08-07	2022-08-02	ESC_AB5528AA	Assembled	104	133558	4776798	Escherichia coli / Shigella;94.44%	98	15268	4.1	ESC_FC4340AA_AS
ESC_ZA1856AA	Escherichia_coli_2022CK-00264	SRR18889381	Human	Human	Homo sapiens; urine	2022	3			North America	United States							Utah Public Health Laboratory Infectious Disease submission group	Escherichia coli								PRJNA288601	SRP074197		SAMN27739176	SRS12718375	2022-04-23	2022-04-22	ESC_ZA1856AA	Assembled	76	174170	4963994	Escherichia coli / Shigella;91.25%	101	16945	4.1	ESC_DC0051AA_AS
ESC_ZA1742AA	microbial	SRR18837633	Human	Human	Homo sapiens; urine	2022				North America	United States							GPHL	Escherichia coli								PRJNA288601	SRP074197		SAMN27568366	SRS12686415	2022-04-21	2022-04-20	ESC_ZA1742AA	Assembled	97	129798	4838382	Escherichia coli / Shigella;94.66%	105	15694	4.1	ESC_CC9857AA_AS
ESC_HB1652AA	2023HL-00759	SRR26160662	Human	Human	Homo sapiens	2023				North America	United States							Wadsworth Center - NYS DOH	Escherichia coli								PRJNA288601	SRP074197		SAMN37528605	SRS18965264	2023-09-26	2023-09-25	ESC_HB1652AA	Assembled	99.4	205784	4781407	Escherichia coli / Shigella;100.0%	94	535	5.1	ESC_LC6611AA_AS
ESC_GB8533AA	2023BB-00115	SRR25844736	Human	Human	Homo sapiens	2023				North America	United States							California Department of Public Health	Escherichia coli								PRJNA288601	SRP074197		SAMN37217701	SRS18761278	2023-09-01	2023-08-31	ESC_GB8533AA	Assembled	201.4	206077	4796591	Escherichia coli / Shigella;100.0%	87	855	5.1	ESC_LC3548AA_AS
ESC_GB8536AA	2023BB-00111	SRR25844740	Human	Human	Homo sapiens	2023				North America	United States							California Department of Public Health	Escherichia coli								PRJNA288601	SRP074197		SAMN37217697	SRS18761274	2023-09-01	2023-08-31	ESC_GB8536AA	Assembled	200.9	206352	4884317	Escherichia coli / Shigella;98.33%	88	869	5.1	ESC_LC3551AA_AS
ESC_GB6398AA	2023HL-00641	SRR25756500	Human	Human	Homo sapiens; urine	2023				North America	United States							Wadsworth Center - NYS DOH	Escherichia coli								PRJNA288601	SRP074197		SAMN37144227	SRS18712031	2023-08-24	2023-08-24	ESC_GB6398AA	Assembled	87.6	133558	4795018	Escherichia coli / Shigella;99.36%	102	890	5.1	ESC_LC1374AA_AS
ESC_GB5898AA	2023GN-00452	SRR25655484	Human	Human	Homo sapiens; 0	2023				North America	United States							Wisconsin State Laboratory of Hygiene	Escherichia coli								PRJNA288601	SRP074197		SAMN37004665	SRS18622448	2023-08-17	2023-08-16	ESC_GB5898AA	Assembled	97	191265	4817472	Escherichia coli / Shigella;100.0%	93	1148	5.1	ESC_LC0842AA_AS
ESC_GB1298AA	E._coli_2023CK-00880	SRR25437918	Human	Human	Homo sapiens; urine	2023	6	2		North America	United States							Utah Public Health Laboratory Infectious Disease submission group	Escherichia coli								PRJNA288601	SRP074197		SAMN36728747	SRS18433089	2023-08-03	2023-07-27	ESC_GB1298AA	Assembled	78.9	191266	4934611	Escherichia coli / Shigella;100.0%	100	1092	5.1	ESC_KC6192AA_AS
ESC_FB9938AA	2023KU-00256	SRR25303812	Human	Human	Homo sapiens; urine	2023	1	23		North America	United States							FDA CVM NARMS - Tennesse DOH	Escherichia coli								PRJNA288601	SRP074197		SAMN36496009	SRS18318206	2023-07-19	2023-07-17	ESC_FB9938AA	Assembled	119.3	206076	4791537	Escherichia coli / Shigella;100.0%	80	693	5.1	ESC_KC4855AA_AS
ESC_FB8408AA	2023GO-0243	SRR25161467	Human	Human	Homo sapiens	2023				North America	United States							MDH	Escherichia coli								PRJNA288601	SRP074197		SAMN36329886	SRS18186656	2023-07-07	2023-07-06	ESC_FB8408AA	Assembled	49.9	206076	4888110	Escherichia coli / Shigella;100.0%	99	1250	5.1	ESC_KC3313AA_AS
ESC_FB8466AA	2023CJ-00179	SRR25176865	Human	Human	Homo sapiens	2023				North America	United States							CDPHE SARS-CoV-2 submissions	Escherichia coli								PRJNA288601	SRP074197		SAMN36340829	SRS18199266	2023-07-07	2023-07-06	ESC_FB8466AA	Assembled	55.3	160413	4954917	Escherichia coli / Shigella;99.79%	86	1064	5.1	ESC_KC3385AA_AS
ESC_FB6969AA	Microbial	SRR24988598	Human	Human	Homo sapiens; urine	2023				North America	United States							South Carolina Dept. of Health & Environmental Control	Escherichia coli								PRJNA288601	SRP074197		SAMN35827887	SRS18034260	2023-06-28	2023-06-22	ESC_FB6969AA	Assembled	132.1	220676	4879178	Escherichia coli / Shigella;99.79%	85	741	5.1	ESC_KC1876AA_AS
ESC_FB3320AA	2023CB-00244	SRR24629758	Human	Human	Homo sapiens; blood	2023				North America	United States							Texas Department of State Health Services-ARLN/HAI-Seq submission group	Escherichia coli								PRJNA288601	SRP074197		SAMN35141349	SRS17723129	2023-05-21	2023-05-18	ESC_FB3320AA	Assembled	82	191265	4965947	Escherichia coli / Shigella;99.17%	102	2138	5.1	ESC_JC7622AA_AS
ESC_FB2481AA	2023GO-0136	SRR24490425	Human	Human	Homo sapiens; Urine specimen obtained by clean catch procedure	2023				North America	United States							MDH	Escherichia coli								PRJNA288601	SRP074197		SAMN35019503	SRS17603185	2023-05-11	2023-05-10	ESC_FB2481AA	Assembled	70.6	191265	4869726	Escherichia coli / Shigella;98.66%	116	791	5.1	ESC_JC6794AA_AS
ESC_FB2482AA	2023GO-0129	SRR24490432	Human	Human	Homo sapiens; other	2023				North America	United States							MDH	Escherichia coli								PRJNA288601	SRP074197		SAMN35019496	SRS17603179	2023-05-11	2023-05-10	ESC_FB2482AA	Assembled	94.2	241152	4751893	Escherichia coli / Shigella;98.04%	75	718	5.1	ESC_JC6795AA_AS
ESC_FB1421AA	2023BB-00036	SRR24348515	Human	Human	Homo sapiens	2023				North America	United States							California Department of Public Health	Escherichia coli								PRJNA288601	SRP074197		SAMN34430655	SRS17466843	2023-05-02	2023-04-28	ESC_FB1421AA	Assembled	232.7	142827	5037323	Escherichia coli / Shigella;98.85%	153	1278	5.1	ESC_JC5301AA_AS
ESC_FB1132AA	2023DK-00100	SRR24326775	Human	Human	Homo sapiens; urine	2023				North America	United States							Massachusetts State Public Health Lab	Escherichia coli								PRJNA288601	SRP074197		SAMN34410798	SRS17450179	2023-04-30	2023-04-27	ESC_FB1132AA	Assembled	130.2	103033	4873776	Escherichia coli / Shigella;100.0%	134	27287	5.1	ESC_JC4646AA_AS
ESC_FB1198AA	2023JQ-00042	SRR24324063	Human	Human	Homo sapiens; urine	2023				North America	United States							Washington State Department of Health	Escherichia coli								PRJNA288601	SRP074197		SAMN34403774	SRS17448202	2023-04-30	2023-04-27	ESC_FB1198AA	Assembled	93.7	206061	4863617	Escherichia coli / Shigella;100.0%	103	1010	5.1	ESC_JC4714AA_AS
ESC_FB1205AA	2023JQ-00171	SRR24324134	Human	Human	Homo sapiens; urine	2023				North America	United States							Washington State Department of Health	Escherichia coli								PRJNA288601	SRP074197		SAMN34403844	SRS17448131	2023-04-30	2023-04-27	ESC_FB1205AA	Assembled	77	241150	4866189	Escherichia coli / Shigella;100.0%	98	620	5.1	ESC_JC4721AA_AS
ESC_EB6847AA	2023LY00022	SRR24224993	Human	Human	Homo sapiens	2023				North America	United States							GPHL	Escherichia coli								PRJNA288601	SRP074197		SAMN34262490	SRS17362412	2023-04-20	2023-04-20	ESC_EB6847AA	Assembled	65.5	191265	4925751	Escherichia coli / Shigella;98.44%	95	7991	5.1	ESC_JC0429AA_AS
ESC_EB1770AA	2023BM-00030	SRR24007557	Human	Human	Homo sapiens; rectal swab	2023				North America	United States							CT Public Health Laboratory submission group	Escherichia coli								PRJNA288601	SRP074197		SAMN33971120	SRS17171659	2023-03-30	2023-03-29	ESC_EB1770AA	Assembled	74.8	167807	4749852	Escherichia coli / Shigella;98.57%	126	1034	5.1	ESC_IC6162AA_AS
ESC_EB1113AA	2023HL-00242	SRR23937783	Human	Human	Homo sapiens; rectal swab	2023				North America	United States							Wadsworth Center - NYS DOH	Escherichia coli								PRJNA288601	SRP074197		SAMN33858859	SRS17113107	2023-03-23	2023-03-22	ESC_EB1113AA	Assembled	88.1	191266	4914696	Escherichia coli / Shigella;100.0%	101	414	5.1	ESC_IC5447AA_AS
ESC_DB9501AA	2023HL-00175	SRR23724342	Human	Human	Homo sapiens; rectal swab	2023				North America	United States							Wadsworth Center - NYS DOH	Escherichia coli								PRJNA288601	SRP074197		SAMN33610521	SRS16967880	2023-03-15	2023-03-08	ESC_DB9501AA	Assembled	151	173813	4746027	Escherichia coli / Shigella;98.28%	82	623	5.1	ESC_IC3264AA_AS
ESC_DB5846AA	3985-23	SRR23291413	Companion Animal	Canine	canine foot	2023				North America	United States					37	-95	University of Pennsylvania	Escherichia coli								PRJNA715470	SRP318731		SAMN32973314	SRS16639078	2023-02-01	2023-01-31	ESC_DB5846AA	Assembled	89	206086	4994915	Escherichia coli / Shigella;98.8%	133	1336	5	ESC_HC9394AA_AS
ESC_DB5421AA	2023LY00002	SRR23249062	Human	Human	Homo sapiens	2023				North America	United States							GPHL	Escherichia coli								PRJNA288601	SRP074197		SAMN32934879	SRS16604962	2023-01-27	2023-01-26	ESC_DB5421AA	Assembled	54	206076	4794989	Escherichia coli / Shigella;100.0%	91	1294	5	ESC_HC8745AA_AS
ESC_DB4495AA	2023EP-00003	SRR23071187	Human	Human	Homo sapiens; peritoneal fluid	2023				North America	United States							Virginia Division of Consolidated Laboratory Services Sequencing Submission Group	Escherichia coli		O8:H21						PRJNA288601	SRP074197		SAMN32721118	SRS16443587	2023-01-13	2023-01-12	ESC_DB4495AA	Assembled	106	133555	4817460	Escherichia coli / Shigella;95.46%	107	777	5	ESC_HC7803AA_AS
ESC_FB6041AA	041_68223-2017	DRR300746	Human	Human	Homo sapiens	2017				Asia	Vietnam					21.0277	105.834	NCGM	Escherichia coli								PRJDB6407	DRP004495		SAMD00330148	DRS311644	2023-06-15	2023-06-14	ESC_FB6041AA	Assembled	246	206077	4826461	Escherichia coli / Shigella;100.0%	100	590	5.1	ESC_KC0923AA_AS
ESC_FB5997AA	216_69018-2018	DRR300790	Human	Human	Homo sapiens	2018				Asia	Vietnam					21.0277	105.834	NCGM	Escherichia coli								PRJDB6407	DRP004495		SAMD00330192	DRS311688	2023-06-15	2023-06-14	ESC_FB5997AA	Assembled	153.3	206451	4967289	Escherichia coli / Shigella;97.73%	123	6921	5.1	ESC_KC0879AA_AS
ESC_FB6000AA	197_70296-2018	DRR300787	Human	Human	Homo sapiens	2018				Asia	Vietnam					21.0277	105.834	NCGM	Escherichia coli								PRJDB6407	DRP004495		SAMD00330189	DRS311685	2023-06-15	2023-06-14	ESC_FB6000AA	Assembled	52.8	128070	4883115	Escherichia coli / Shigella;94.94%	129	19048	5.1	ESC_KC0882AA_AS
ESC_FB6010AA	133_69175-2018	DRR300777	Human	Human	Homo sapiens	2018				Asia	Vietnam					21.0277	105.834	NCGM	Escherichia coli								PRJDB6407	DRP004495		SAMD00330179	DRS311675	2023-06-15	2023-06-14	ESC_FB6010AA	Assembled	63.7	221257	4841992	Escherichia coli / Shigella;99.35%	106	4095	5.1	ESC_KC0892AA_AS
ESC_FB6011AA	126_98347-2018	DRR300776	Human	Human	Homo sapiens	2018				Asia	Vietnam					21.0277	105.834	NCGM	Escherichia coli								PRJDB6407	DRP004495		SAMD00330178	DRS311674	2023-06-15	2023-06-14	ESC_FB6011AA	Assembled	68.4	138832	4799905	Escherichia coli / Shigella;99.79%	113	4963	5.1	ESC_KC0893AA_AS
ESC_FB6020AA	096_69643-2018	DRR300767	Human	Human	Homo sapiens	2018				Asia	Vietnam					21.0277	105.834	NCGM	Escherichia coli								PRJDB6407	DRP004495		SAMD00330169	DRS311665	2023-06-15	2023-06-14	ESC_FB6020AA	Assembled	64.6	205802	4871430	Escherichia coli / Shigella;98.74%	99	4775	5.1	ESC_KC0902AA_AS
ESC_ZA0458AA	63632_UR4631	traces-0qXfoeI	Human	Human	Urine	2019				Africa	Zambia	Lusaka	Lusaka					Kaunda Yamba	Escherichia coli													2022-04-08	2022-10-11	ESC_ZA0458AA	Assembled	378	329211	4883671	Escherichia coli / Shigella;95.75%	62	14409	4.1	ESC_CC8074AA_AS
ESC_ZA0468AA	63643_UR7859	traces-0gKuiys	Human	Human	Urine	2019				Africa	Zambia	Lusaka	Lusaka					Kaunda Yamba	Escherichia coli													2022-04-08	2022-10-11	ESC_ZA0468AA	Assembled	295	206077	4828310	Escherichia coli / Shigella;93.32%	86	16359	4.1	ESC_CC8084AA_AS
ESC_ZA0349AA	63638_UR4630	traces-0LpWYKC	Human	Human	Urine	2019				Africa	Zambia	Lusaka	Lusaka					Kaunda Yamba	Escherichia coli													2022-04-06	2022-10-09	ESC_ZA0349AA	Assembled	197	331357	4884688	Escherichia coli / Shigella;97.73%	61	14223	4.1	ESC_CC7949AA_AS
ESC_ZA0361AA	63613_BCHUM14	traces-0mEqVDb	Human	Human	Blood serum	2019				Africa	Zambia	Lusaka	Lusaka					Kaunda Yamba	Escherichia coli													2022-04-06	2022-10-09	ESC_ZA0361AA	Assembled	371	245575	4891310	Escherichia coli / Shigella;94.12%	68	16309	4.1	ESC_CC7961AA_AS
ESC_ZA0499AA	63698_19L	traces-0MeIIHe	Human	Human	Blood serum	2021				Africa	Zambia	Lusaka	Lusaka					Kaunda Yamba	Escherichia coli													2022-04-08	2022-10-11	ESC_ZA0499AA	Assembled	146	316343	4841745	Escherichia coli / Shigella;96.07%	71	13184	4.1	ESC_CC8115AA_AS
ESC_BB0998AA	ZW50C9	traces-0oPeDwc				2019				Africa	Zimbabwe							I Olaru														2022-08-22	2023-08-29	ESC_BB0998AA	Assembled	234	318376	4759179	Escherichia coli / Shigella;98.04%	63	21033	4.1	ESC_EC8914AA_AS
ESC_VA8098AA	16G	traces-0xXnKKw				2019												ZRS	Escherichia coli	O8												2021-06-27	2022-07-04	ESC_VA8098AA	Assembled	106	246312	4846474	Escherichia coli / Shigella;92.99%	79	15183	4.1	ESC_XB3589AA_AS
ESC_BB5828AA	N2551	SRR21814014	Human	Human	Homo sapiens	2021												University of Fribourg	Escherichia coli								PRJNA887375	SRP401105		SAMN31164027	SRS15327658	2022-10-06	2022-10-05	ESC_BB5828AA	Assembled	179	133542	4823157	Escherichia coli / Shigella;90.14%	108	15063	4.1	ESC_GC7278AA_AS
ESC_BB5830AA	N1957	SRR21814016	Human	Human	Homo sapiens	2021												University of Fribourg	Escherichia coli								PRJNA887375	SRP401105		SAMN31164025	SRS15327655	2022-10-06	2022-10-05	ESC_BB5830AA	Assembled	225	108095	4903120	Escherichia coli / Shigella;93.97%	114	13830	4.1	ESC_FC6687AA_AS
ESC_YA6282AA	NCH0138-I	traces-0asEoZY				2021												Arshad lab, Northwestern														2022-02-22	2022-02-22	ESC_YA6282AA	Assembled	51	152975	4847370	Escherichia coli / Shigella;95.95%	98	132830	4.1	ESC_CC3554AA_AS
ESC_GB9455AA	AH0054HE3	traces-0kbhMeN			Hospital													Call Lab							CRE							2023-09-07	2023-09-07	ESC_GB9455AA	Assembled	205	182227	4902915	Escherichia coli / Shigella;100.0%	98	1333	5.1	ESC_LC4381AA_AS
ESC_GB7124AA	AH0482HE1	traces-0ZmSaUH			Hospital													Call Lab														2023-08-30	2023-08-30	ESC_GB7124AA	Assembled	114	173813	4903991	Escherichia coli / Shigella;99.79%	89	1226	5.1	ESC_LC2116AA_AS
ESC_GB7333AA	AH0054HC1	traces-0wciDbJ			Hospital													Call Lab							CRE							2023-08-30	2023-08-30	ESC_GB7333AA	Assembled	128.2	193559	4902343	Escherichia coli / Shigella;100.0%	74	1127	5.1	ESC_LC2327AA_AS
ESC_GB7339AA	AH0054HC3	traces-0VhoyzE			Hospital													Call Lab							CRE							2023-08-30	2023-08-30	ESC_GB7339AA	Assembled	209.5	177126	4903626	Escherichia coli / Shigella;100.0%	90	998	5.1	ESC_LC2333AA_AS
ESC_GB6943AA	AH0026HE3	traces-0QitFOC			Hospital													Call Lab														2023-08-29	2023-08-29	ESC_GB6943AA	Assembled	203.2	221296	4904605	Escherichia coli / Shigella;100.0%	80	1061	5.1	ESC_LC1934AA_AS
ESC_EB6695AA	AS5662C1	traces-0jwTwbK			Mbagathi Hospital													Call Lab														2023-04-20	2023-04-20	ESC_EB6695AA	Assembled	88.5	133558	4949514	Escherichia coli / Shigella;96.82%	95	353	5.1	ESC_JC0277AA_AS
ESC_EB6704AA	AS26346C1	traces-0HDmGrQ			Siaya County Hospital													Call Lab														2023-04-20	2023-04-20	ESC_EB6704AA	Assembled	178	159395	4858242	Escherichia coli / Shigella;96.82%	93	472	5.1	ESC_JC0286AA_AS
ESC_EB6705AA	AS26456C1	traces-0iWcVfI			Siaya County Hospital													Call Lab														2023-04-20	2023-04-20	ESC_EB6705AA	Assembled	174.3	171844	4858446	Escherichia coli / Shigella;98.28%	87	455	5.1	ESC_JC0287AA_AS
ESC_EB6708AA	AS26766C1	traces-0PaHuBp			Siaya County Hospital													Call Lab														2023-04-20	2023-04-20	ESC_EB6708AA	Assembled	187.7	191289	4936447	Escherichia coli / Shigella;97.15%	111	547	5.1	ESC_JC0290AA_AS
ESC_EB6711AA	AS26976C1	traces-0HenUFC			BondoSub-county Hospital													Call Lab														2023-04-20	2023-04-20	ESC_EB6711AA	Assembled	213.7	152277	4857884	Escherichia coli / Shigella;96.78%	97	457	5.1	ESC_JC0293AA_AS
ESC_EB6713AA	AS26552C1	traces-0lYFYZi			Siaya County Hospital													Call Lab														2023-04-20	2023-04-20	ESC_EB6713AA	Assembled	233	165791	4857565	Escherichia coli / Shigella;96.87%	97	505	5.1	ESC_JC0295AA_AS
ESC_EB6719AA	AS26560C1	traces-0klLCHy			Siaya County Hospital													Call Lab														2023-04-20	2023-04-20	ESC_EB6719AA	Assembled	255.5	171844	4857833	Escherichia coli / Shigella;96.55%	85	445	5.1	ESC_JC0301AA_AS
ESC_EB6722AA	AS26547C1	traces-0vbphvR			Siaya County Hospital													Call Lab														2023-04-20	2023-04-20	ESC_EB6722AA	Assembled	255.9	165791	4856352	Escherichia coli / Shigella;96.87%	96	400	5.1	ESC_JC0304AA_AS
ESC_EB6723AA	AS26553C1	traces-0ObHSKN			Siaya County Hospital													Call Lab														2023-04-20	2023-04-20	ESC_EB6723AA	Assembled	298.5	165654	4857874	Escherichia coli / Shigella;96.61%	92	461	5.1	ESC_JC0305AA_AS
ESC_EB6724AA	AS26340C2	traces-0RrbTVT			Siaya County Hospital													Call Lab														2023-04-20	2023-04-20	ESC_EB6724AA	Assembled	282.9	152277	4858624	Escherichia coli / Shigella;96.87%	99	416	5.1	ESC_JC0306AA_AS
ESC_EB6725AA	CS6616C1	traces-0UBVerd			Mbagathi Hospital													Call Lab														2023-04-20	2023-04-20	ESC_EB6725AA	Assembled	55	206076	4813713	Escherichia coli / Shigella;98.36%	93	1766	5.1	ESC_JC0307AA_AS
ESC_EB6741AA	AS5809C1	traces-0bOpJqW			Mbagathi Hospital													Call Lab														2023-04-20	2023-04-20	ESC_EB6741AA	Assembled	130.6	245574	4887015	Escherichia coli / Shigella;98.25%	82	554	5.1	ESC_JC0323AA_AS
ESC_EB6750AA	CS5773C1	traces-0LbsAGO			Mbagathi Hospital													Call Lab														2023-04-20	2023-04-20	ESC_EB6750AA	Assembled	158.5	179400	4926582	Escherichia coli / Shigella;98.18%	84	443	5.1	ESC_JC0332AA_AS
ESC_EB6756AA	AS6731C1	traces-0iZwIDZ			Mbagathi Hospital													Call Lab														2023-04-20	2023-04-20	ESC_EB6756AA	Assembled	164.8	205772	4869132	Escherichia coli / Shigella;98.44%	98	588	5.1	ESC_JC0338AA_AS
ESC_EB6760AA	CS6700C1	traces-0uPEyqb			Mbagathi Hospital													Call Lab														2023-04-20	2023-04-20	ESC_EB6760AA	Assembled	178.1	205772	4868406	Escherichia coli / Shigella;98.44%	97	737	5.1	ESC_JC0342AA_AS
ESC_EB6762AA	CS5663C1	traces-0KlmVGd			Mbagathi Hospital													Call Lab														2023-04-20	2023-04-20	ESC_EB6762AA	Assembled	181.3	148175	4948106	Escherichia coli / Shigella;96.92%	95	317	5.1	ESC_JC0344AA_AS
ESC_EB6772AA	AS6640C1	traces-0dDnqwB			Mbagathi Hospital													Call Lab														2023-04-20	2023-04-20	ESC_EB6772AA	Assembled	172.5	206076	4798001	Escherichia coli / Shigella;100.0%	86	755	5.1	ESC_JC0354AA_AS
ESC_EB6774AA	CS26974C1	traces-0KirPVz			BondoSub-county Hospital													Call Lab														2023-04-20	2023-04-20	ESC_EB6774AA	Assembled	186.6	171844	4855201	Escherichia coli / Shigella;96.61%	85	383	5.1	ESC_JC0356AA_AS
ESC_YA3845AA	40660_1#232	traces-0aKtKrJ																Centre for Genomic Pathogen Surveillance														2022-01-27	2023-03-23	ESC_YA3845AA	Assembled	95	205801	4794592	Escherichia coli / Shigella;95.83%	97	26127	4.1	ESC_CC0527AA_AS
ESC_YA3876AA	40660_1#59	traces-0wnobEv																Centre for Genomic Pathogen Surveillance														2022-01-27	2023-03-23	ESC_YA3876AA	Assembled	109	206065	4850753	Escherichia coli / Shigella;92.85%	95	27204	4.1	ESC_CC0559AA_AS
ESC_YA3911AA	41028_1#92	traces-0TJKoLo																Centre for Genomic Pathogen Surveillance														2022-01-27	2023-03-23	ESC_YA3911AA	Assembled	116	173813	4905278	Escherichia coli / Shigella;94.8%	103	21936	4.1	ESC_CC0594AA_AS
ESC_YA3396AA	35876_1#343	traces-0GeITUU																Centre for Genomic Pathogen Surveillance														2022-01-26	2023-03-22	ESC_YA3396AA	Assembled	135	205954	4871277	Escherichia coli / Shigella;92.96%	97	17943	4.1	ESC_CC0065AA_AS
ESC_YA3414AA	35876_2#144	traces-0pbAIwJ																Centre for Genomic Pathogen Surveillance														2022-01-26	2023-03-22	ESC_YA3414AA	Assembled	49	191265	4829992	Escherichia coli / Shigella;92.12%	97	33159	4.1	ESC_CC0085AA_AS
ESC_YA3417AA	35876_2#162	traces-0ddmuYP																Centre for Genomic Pathogen Surveillance														2022-01-26	2023-03-22	ESC_YA3417AA	Assembled	84	191265	4873065	Escherichia coli / Shigella;97.14%	101	36055	4.1	ESC_CC0088AA_AS
ESC_YA3479AA	36773_1#254	traces-0tQtvvK																Centre for Genomic Pathogen Surveillance														2022-01-26	2023-03-22	ESC_YA3479AA	Assembled	90	206077	4890805	Escherichia coli / Shigella;89.33%	101	20824	4.1	ESC_CC0153AA_AS
ESC_YA3503AA	36773_1#351	traces-0WuvrJC																Centre for Genomic Pathogen Surveillance														2022-01-26	2023-03-22	ESC_YA3503AA	Assembled	98	128931	4773671	Escherichia coli / Shigella;93.75%	109	13470	4.1	ESC_CC0177AA_AS
ESC_YA3662AA	38089_1#213	traces-0oIJGGM																Centre for Genomic Pathogen Surveillance														2022-01-26	2023-03-22	ESC_YA3662AA	Assembled	107	191263	4939565	Escherichia coli / Shigella;88.89%	95	19315	4.1	ESC_CC0341AA_AS
ESC_YA3799AA	40328_2#339	traces-0xTSkdK																Centre for Genomic Pathogen Surveillance														2022-01-26	2023-03-22	ESC_YA3799AA	Assembled	87	189400	4948905	Escherichia coli / Shigella;89.47%	99	20793	4.1	ESC_CC0480AA_AS
ESC_YA2841AA	35876_1#85	traces-0IjJXBQ																Centre for Genomic Pathogen Surveillance														2022-01-23	2023-03-19	ESC_YA2841AA	Assembled	119	189657	4964494	Escherichia coli / Shigella;93.68%	117	25978	4.1	ESC_CC0074AA_AS
ESC_DB8919AA	2020-C0876	traces-0iqqrvi			Alive													Call Lab														2023-03-08	2023-03-08	ESC_DB8919AA	Assembled	149	57907	4771059	Escherichia coli / Shigella;96.4%	197	87157	4.1	ESC_IC3100AA_AS
ESC_AB8389AA	KP-24	traces-0JXBeXq																ZY														2022-08-17	2022-08-17	ESC_AB8389AA	Assembled	484	173813	4965045	Escherichia coli / Shigella;94.87%	101	122454	4.1	ESC_EC7944AA_AS
ESC_BB5905AA	ECO86	SRR21830742	Human	Human	Homo sapiens; urine	2015				South America	Argentina					-34.613	-59.45		Escherichia coli								PRJNA784589	SRP401330		SAMN23492935	SRS15343887	2022-10-07	2022-10-06	ESC_BB5905AA	Assembled	255	113042	4952714	Escherichia coli / Shigella;91.35%	140	26038	4.1	ESC_FC6762AA_AS
ESC_BB5897AA	ECO95	SRR21830734	Human	Human	Homo sapiens; Skin and soft tissue	2016				South America	Argentina					-34.613	-59.45		Escherichia coli								PRJNA784589	SRP401330		SAMN23492942	SRS15343895	2022-10-07	2022-10-06	ESC_BB5897AA	Assembled	49	87178	4901322	Escherichia coli / Shigella;94.78%	145	18438	4.1	ESC_FC6754AA_AS
ESC_HB1161AA	P35-1-C	ERR12054100	Companion Animal	Canine	Canis lupus; feces	2019				South America	Argentina	Santa Cruz	Departamento de Lago Buenos Aires			-47.1	-71.8833	Institut de Recherche pour le Developpement	Escherichia coli								PRJEB62462	ERP147553		SAMEA114388883	ERS16377949	2023-09-19	2023-09-19	ESC_HB1161AA	Assembled	113.7	206013	4997134	Escherichia coli / Shigella;100.0%	74	1130	5.1	ESC_LC6199AA_AS
ESC_ZA4918AA	M89939	SRR19442831	Human	Human	Homo sapiens; urine	2018	10				Australia	Queensland						University of Queensland	Escherichia coli								PRJNA797179	SRP355865		SAMN28744055	SRS13211073	2022-06-03	2022-05-29	ESC_ZA4918AA	Assembled	144	54049	4887165	Escherichia coli / Shigella;97.45%	247	90377	4.1	ESC_DC3362AA_AS
ESC_ZA4919AA	M89922	SRR19442833	Human	Human	Homo sapiens; Perianal Swab	2018	11				Australia	Queensland						University of Queensland	Escherichia coli								PRJNA797179	SRP355865		SAMN28744052	SRS13211067	2022-06-03	2022-05-29	ESC_ZA4919AA	Assembled	170	57658	5072927	Escherichia coli / Shigella;98.45%	244	86023	4.1	ESC_DC3363AA_AS
ESC_ZA4866AA	M93372_R	SRR19442955	Human	Human	Homo sapiens; Perianal Swab	2019	3				Australia	Queensland						University of Queensland	Escherichia coli								PRJNA797179	SRP355865		SAMN28744561	SRS13211262	2022-06-03	2022-05-29	ESC_ZA4866AA	Assembled	100	62889	5066565	Escherichia coli / Shigella;98.35%	218	51355	4.1	ESC_DC3310AA_AS
ESC_ZA4879AA	M91538	SRR19442993	Human	Human	Homo sapiens; Perianal Swab	2019	1				Australia	Queensland						University of Queensland	Escherichia coli								PRJNA797179	SRP355865		SAMN28744414	SRS13211227	2022-06-03	2022-05-29	ESC_ZA4879AA	Assembled	72	16964	5090212	Escherichia coli / Shigella;97.96%	594	52407	4.1	ESC_DC3323AA_AS
ESC_ZA4912AA	M910937	SRR19442798	Human	Human	Homo sapiens; urine	2019	11				Australia	Queensland						University of Queensland	Escherichia coli								PRJNA797179	SRP355865		SAMN28744219	SRS13211104	2022-06-03	2022-05-29	ESC_ZA4912AA	Assembled	158	41992	5345132	Escherichia coli / Shigella;92.91%	349	76506	4.1	ESC_DC3356AA_AS
ESC_ZA5190AA	M99071	SRR19441977	Human	Human	Homo sapiens; Perianal Swab	2019	9				Australia	Queensland						University of Queensland	Escherichia coli								PRJNA797179	SRP355865		SAMN28743570	SRS13210248	2022-06-03	2022-05-29	ESC_ZA5190AA	Assembled	79	16639	4991535	Escherichia coli / Shigella;98.77%	571	74733	4.1	ESC_DC3634AA_AS
ESC_ZA5218AA	M98517	SRR19441719	Human	Human	Homo sapiens; Rectal Swab	2019	8				Australia	Queensland						University of Queensland	Escherichia coli								PRJNA797179	SRP355865		SAMN28743497	SRS13210180	2022-06-03	2022-05-29	ESC_ZA5218AA	Assembled	120	55841	4924795	Escherichia coli / Shigella;97.83%	229	61043	4.1	ESC_DC3662AA_AS
ESC_ZA5279AA	M98154	SRR19441873	Human	Human	Homo sapiens; Rectal Swab	2019	7				Australia	Queensland						University of Queensland	Escherichia coli								PRJNA797179	SRP355865		SAMN28743448	SRS13210026	2022-06-03	2022-05-29	ESC_ZA5279AA	Assembled	167	41937	4640799	Escherichia coli / Shigella;97.37%	228	94231	4.1	ESC_DC3723AA_AS
ESC_ZA5280AA	M98154_B_New	SRR19441874	Human	Human	Homo sapiens; Rectal Swab	2019	7				Australia	Queensland						University of Queensland	Escherichia coli								PRJNA797179	SRP355865		SAMN28743450	SRS13210025	2022-06-03	2022-05-29	ESC_ZA5280AA	Assembled	155	35751	4623192	Escherichia coli / Shigella;97.15%	303	96190	4.1	ESC_DC3724AA_AS
ESC_ZA5281AA	M98154_A_New	SRR19441875	Human	Human	Homo sapiens; Rectal Swab	2019	7				Australia	Queensland						University of Queensland	Escherichia coli								PRJNA797179	SRP355865		SAMN28743449	SRS13210024	2022-06-03	2022-05-29	ESC_ZA5281AA	Assembled	123	39514	4661871	Escherichia coli / Shigella;97.83%	271	66225	4.1	ESC_DC3725AA_AS
ESC_ZA5320AA	M96922	SRR19441512	Human	Human	Homo sapiens; urine	2019	6				Australia	Queensland						University of Queensland	Escherichia coli								PRJNA797179	SRP355865		SAMN28743336	SRS13209936	2022-06-03	2022-05-29	ESC_ZA5320AA	Assembled	178	82825	4858848	Escherichia coli / Shigella;97.01%	166	46077	4.1	ESC_DC3764AA_AS
ESC_ZA6212AA	M04943	SRR19561720	Human	Human	Homo sapiens; Rectal Swab	2020	3				Australia	Queensland						University of Queensland	Escherichia coli								PRJNA797179	SRP355865		SAMN28668477	SRS13314490	2022-06-10	2022-06-07	ESC_ZA6212AA	Assembled	106	57736	5163870	Escherichia coli / Shigella;96.74%	226	69495	4.1	ESC_DC4348AA_AS
ESC_ZA3405AA	DL-187-SS2-K2	traces-0lshAUN	Environment	Environment	Solid Waste	2019				Asia	Bangladesh							Islam Lab	Escherichia coli						LM							2022-05-10	2023-05-17	ESC_ZA3405AA	Assembled	300	105429	5008322	Escherichia coli / Shigella;90.81%	136	87898	4.1	ESC_DC1328AA_AS
ESC_ZA3410AA	TF-25-DRW_E1	traces-0cInqsM	Environment	Environment	Downstream River Water	2019				Asia	Bangladesh							Islam Lab	Escherichia coli						PF							2022-05-10	2023-05-17	ESC_ZA3410AA	Assembled	246	150133	4924328	Escherichia coli / Shigella;94.39%	116	42850	4.1	ESC_DC1333AA_AS
ESC_CB3037AA	DTU_2021_1003189_1_SI_BGD_DHA_033	ERR10435916	Human	Human	Homo Sapiens; urine	2020	4	10		Asia	Bangladesh							Centre for Genomic Epidemiology, National Food Institute, Technical University of Denmark (DTU), Denmark	Escherichia coli								PRJEB56918	ERP141886		SAMEA111503574	ERS13615936	2022-11-01	2022-11-01	ESC_CB3037AA	Assembled	38	151146	4989392	Escherichia coli / Shigella;98.98%	136	5364	5	ESC_HC1452AA_AS
ESC_FB3901AA	EC28	DRR466453	Poultry	Poultry	chicken	2021				Asia	Bangladesh	Dhaka Division						RIMD, Osaka Univ	Escherichia coli								PRJDB15848	DRP010041		SAMD00607291	DRS305743	2023-05-29	2023-05-24	ESC_FB3901AA	Assembled	37.1	126570	4825575	Escherichia coli / Shigella;98.72%	96	1706	5.1	ESC_JC8260AA_AS
ESC_FB3907AA	EC20	DRR466446	Food	Ovine/Goat (Caprinae)	mutton	2021				Asia	Bangladesh	Dhaka Division						RIMD, Osaka Univ	Escherichia coli								PRJDB15848	DRP010041		SAMD00607284	DRS305736	2023-05-29	2023-05-24	ESC_FB3907AA	Assembled	55	124757	4739118	Escherichia coli / Shigella;97.41%	89	696	5.1	ESC_JC8266AA_AS
ESC_FB3908AA	EC19	DRR466483	Aquatic Animal	Fish	fish	2021				Asia	Bangladesh	Dhaka Division						RIMD, Osaka Univ	Escherichia coli								PRJDB15848	DRP010041		SAMD00607283	DRS305735	2023-05-29	2023-05-24	ESC_FB3908AA	Assembled	62.4	111442	4864539	Escherichia coli / Shigella;99.57%	142	1208	5.1	ESC_JC8267AA_AS
ESC_FB3909AA	EC18	DRR466444	Environment	Plant	coriander	2021				Asia	Bangladesh	Dhaka Division						RIMD, Osaka Univ	Escherichia coli								PRJDB15848	DRP010041		SAMD00607282	DRS305734	2023-05-29	2023-05-24	ESC_FB3909AA	Assembled	49.8	96441	4853936	Escherichia coli / Shigella;99.57%	117	1320	5.1	ESC_JC8268AA_AS
ESC_FB3912AA	EC14	DRR466441	Environment	Plant	betel leaf	2021				Asia	Bangladesh	Dhaka Division						RIMD, Osaka Univ	Escherichia coli								PRJDB15848	DRP010041		SAMD00607279	DRS305731	2023-05-29	2023-05-24	ESC_FB3912AA	Assembled	53.3	133105	4701152	Escherichia coli / Shigella;97.33%	88	772	5.1	ESC_JC8271AA_AS
ESC_FB3919AA	EC05	DRR466434	Aquatic Animal	Fish	fish	2021				Asia	Bangladesh	Dhaka Division						RIMD, Osaka Univ	Escherichia coli								PRJDB15848	DRP010041		SAMD00607272	DRS305724	2023-05-29	2023-05-24	ESC_FB3919AA	Assembled	48.3	127313	4744186	Escherichia coli / Shigella;98.57%	84	1061	5.1	ESC_JC8284AA_AS
ESC_AB2559AA	UZB097	SRR20168590	Human	Human	Homo sapiens; blood	2010	11				Belgium		Brussels-Capital	Jette		50.89	4.31	UZ Brussel	Escherichia coli								PRJNA854358	SRP386293		SAMN29642065	SRS13845209	2022-07-16	2022-07-13	ESC_AB2559AA	Assembled	431	359489	4994517	Escherichia coli / Shigella;97.56%	65	10355	4.1	ESC_EC0650AA_AS
ESC_HB1778AA	363_19	SRR26183249	Human	Human	Homo sapiens; Surveillance swab	2019				South America	Brazil	Minas Gerais	Regiao Metropolitana de Belo Horizonte	Belo Horizonte		-19.9111	-43.9273	Instituto Adolfo Lutz	Escherichia coli								PRJNA882783	SRP463251		SAMN30951035	SRS18982469	2023-09-27	2023-09-26	ESC_HB1778AA	Assembled	72.4	102845	5130167	Escherichia coli / Shigella;97.8%	185	1972	5.1	ESC_LC6745AA_AS
ESC_FB1112AA	Colony-388	SRR24332891	Human	Human	Homo sapiens; Age: 85; female; blood	2022	5	20		Asia	Cambodia	Battambang				13.0957	103.202	National Institutes of Allergy and Infectious Diseases	Escherichia coli								PRJNA945449	SRP431762		SAMN34411549	SRS17454358	2023-04-30	2023-04-28	ESC_FB1112AA	Assembled	154.1	120840	4911159	Escherichia coli / Shigella;98.78%	121	363	5.1	ESC_JC4626AA_AS
ESC_EB5958AA	Colony-756	SRR24204360	Human	Human	Homo sapiens; Age: 23; female; blood	2022	9	27		Asia	Cambodia	Kampong Cham				11.9924	105.465	National Institutes of Allergy and Infectious Diseases	Escherichia coli								PRJNA945449	SRP431762		SAMN33797277	SRS17345606	2023-04-19	2023-04-18	ESC_EB5958AA	Assembled	87	139506	5082025	Escherichia coli / Shigella;100.0%	144	907	5.1	ESC_IC9524AA_AS
ESC_BB3244AA	IPCEC31	DRR403240	Human	Human	Homo sapiens					Asia	Cambodia	Phnom Penh		Phnom Penh				National Institute of Infectious Diseases - Japan	Escherichia coli								PRJDB9531	DRP008960		SAMD00533653	DRS254988	2022-09-10	2022-09-07	ESC_BB3244AA	Assembled	155	179254	4963207	Escherichia coli / Shigella;95.89%	99	28220	4.1	ESC_GC2263AA_AS
ESC_AB7010AA	N16-02224	ERR8650808	Human	Human	Homo sapiens; human	2007					Canada							Quadram Institute Bioscience	Escherichia coli								PRJEB50837	ERP135445		SAMEA12943435	ERS10542223	2022-08-07	2022-07-29	ESC_AB7010AA	Assembled	105	129087	4765260	Escherichia coli / Shigella;97.26%	89	13424	4.1	ESC_EC6635AA_AS
ESC_AB7191AA	N16-01815	ERR8650624	Human	Human	Homo sapiens; human	2008					Canada							Quadram Institute Bioscience	Escherichia coli								PRJEB50837	ERP135445		SAMEA12943251	ERS10542039	2022-08-07	2022-07-29	ESC_AB7191AA	Assembled	93	258907	4825345	Escherichia coli / Shigella;85.91%	97	54646	4.1	ESC_EC6816AA_AS
ESC_AB7106AA	N16-01951	ERR8650709	Human	Human	Homo sapiens; human	2012					Canada							Quadram Institute Bioscience	Escherichia coli								PRJEB50837	ERP135445		SAMEA12943336	ERS10542124	2022-08-07	2022-07-29	ESC_AB7106AA	Assembled	140	178829	4980495	Escherichia coli / Shigella;82.43%	109	13302	4.1	ESC_EC6731AA_AS
ESC_AB8447AA	410	SRR21096695	Human	Human	Homo sapiens; human	2015	7				Canada	Nova Scotia						National Microbiology Laboratory	Escherichia coli								PRJNA756559	SRP378977		SAMN27524824	SRS14685644	2022-08-17	2022-08-17	ESC_AB8447AA	Assembled	92	135406	4868472	Escherichia coli / Shigella;98.66%	93	11499	4.1	ESC_EC8054AA_AS
ESC_AB8451AA	410	SRR21096699	Human	Human	Homo sapiens; human	2015	7				Canada	New Brunswick						National Microbiology Laboratory	Escherichia coli								PRJNA756559	SRP378977		SAMN27524812	SRS14685639	2022-08-17	2022-08-17	ESC_AB8451AA	Assembled	116	253403	4800259	Escherichia coli / Shigella;96.97%	95	15360	4.1	ESC_EC8058AA_AS
ESC_AB7033AA	N16-02175	ERR8650784	Human	Human	Homo sapiens; human	2015					Canada							Quadram Institute Bioscience	Escherichia coli								PRJEB50837	ERP135445		SAMEA12943411	ERS10542199	2022-08-07	2022-07-29	ESC_AB7033AA	Assembled	137	171268	4842867	Escherichia coli / Shigella;93.33%	97	14018	4.1	ESC_EC7391AA_AS
ESC_AB7045AA	N16-02155	ERR8650770	Human	Human	Homo sapiens; human	2015					Canada							Quadram Institute Bioscience	Escherichia coli								PRJEB50837	ERP135445		SAMEA12943397	ERS10542185	2022-08-07	2022-07-29	ESC_AB7045AA	Assembled	170	253403	4875590	Escherichia coli / Shigella;94.29%	105	15996	4.1	ESC_EC6670AA_AS
ESC_AB6901AA	N17-00958	ERR8650930	Human	Human	Homo sapiens; human	2016					Canada							Quadram Institute Bioscience	Escherichia coli								PRJEB50837	ERP135445		SAMEA12943557	ERS10542345	2022-08-07	2022-07-29	ESC_AB6901AA	Assembled	145	185025	4867331	Escherichia coli / Shigella;97.33%	105	13640	4.1	ESC_EC6526AA_AS
ESC_AB8507AA	410	SRR21096755	Human	Human	Homo sapiens; human	2017	7				Canada	New Brunswick						National Microbiology Laboratory	Escherichia coli								PRJNA756559	SRP378977		SAMN27524892	SRS14685583	2022-08-17	2022-08-17	ESC_AB8507AA	Assembled	119	178867	4937880	Escherichia coli / Shigella;98.59%	91	10571	4.1	ESC_EC8114AA_AS
ESC_AB8616AA	410	SRR21096864	Human	Human	Homo sapiens; human	2017	7				Canada	Ontario						National Microbiology Laboratory	Escherichia coli								PRJNA756559	SRP378977		SAMN27524881	SRS14685474	2022-08-17	2022-08-17	ESC_AB8616AA	Assembled	127	191265	4906590	Escherichia coli / Shigella;98.78%	113	29663	4.1	ESC_EC8223AA_AS
ESC_AB8717AA	410	SRR21096965	Human	Human	Homo sapiens; human	2017	7				Canada	Ontario						National Microbiology Laboratory	Escherichia coli								PRJNA756559	SRP378977		SAMN27524887	SRS14685373	2022-08-17	2022-08-17	ESC_AB8717AA	Assembled	130	171267	4898223	Escherichia coli / Shigella;96.21%	99	14896	4.1	ESC_EC8325AA_AS
ESC_AB8755AA	410	SRR21097003	Human	Human	Homo sapiens; human	2017	7				Canada	Ontario						National Microbiology Laboratory	Escherichia coli								PRJNA756559	SRP378977		SAMN27524880	SRS14685335	2022-08-17	2022-08-17	ESC_AB8755AA	Assembled	119	193529	4908039	Escherichia coli / Shigella;97.47%	120	28488	4.1	ESC_EC8363AA_AS
ESC_AB8797AA	410	SRR21096631	Human	Human	Homo sapiens; human	2017	7				Canada	Alberta						National Microbiology Laboratory	Escherichia coli								PRJNA756559	SRP378977		SAMN27524884	SRS14685293	2022-08-17	2022-08-17	ESC_AB8797AA	Assembled	115	94535	5015980	Escherichia coli / Shigella;92.09%	140	21897	4.1	ESC_EC8405AA_AS
ESC_AB7885AA	31B19CPO024	SRR20994897	Human	Human	Homo sapiens	2019					Canada							National Microbiology Laboratory	Escherichia coli								PRJNA855907	SRP390174		SAMN29503717	SRS14596745	2022-08-10	2022-08-09	ESC_AB7885AA	Assembled	134	179053	4855958	Escherichia coli / Shigella;97.41%	115	15080	4.1	ESC_EC7464AA_AS
ESC_AB7956AA	17A19CPO001A	SRR20994616	Human	Human	Homo sapiens	2019					Canada							National Microbiology Laboratory	Escherichia coli								PRJNA855907	SRP390174		SAMN29503552	SRS14596557	2022-08-10	2022-08-09	ESC_AB7956AA	Assembled	186	157038	5169518	Escherichia coli / Shigella;97.89%	155	22392	4.1	ESC_EC7535AA_AS
ESC_AB7959AA	06D19CPO001	SRR20994626	Human	Human	Homo sapiens	2019					Canada							National Microbiology Laboratory	Escherichia coli								PRJNA855907	SRP390174		SAMN29503413	SRS14596547	2022-08-10	2022-08-09	ESC_AB7959AA	Assembled	108	183503	4955551	Escherichia coli / Shigella;95.4%	113	21615	4.1	ESC_EC7538AA_AS
ESC_AB7966AA	17A19CPO005	SRR20994650	Human	Human	Homo sapiens	2019					Canada							National Microbiology Laboratory	Escherichia coli								PRJNA855907	SRP390174		SAMN29503556	SRS14596523	2022-08-10	2022-08-09	ESC_AB7966AA	Assembled	181	258905	5043579	Escherichia coli / Shigella;93.44%	79	13663	4.1	ESC_EC7545AA_AS
ESC_AB7908AA	29A20CPO013	SRR20994960	Human	Human	Homo sapiens	2020					Canada							National Microbiology Laboratory	Escherichia coli								PRJNA855907	SRP390174		SAMN29503669	SRS14596682	2022-08-10	2022-08-09	ESC_AB7908AA	Assembled	138	144902	4903100	Escherichia coli / Shigella;94.9%	134	40892	4.1	ESC_EC7487AA_AS
ESC_EB5360AA	ECOL-22-VL-ON-ON-0028	SRR24189539	Companion Animal	Canine	Canis lupus familiaris; BAL	2022	7	27		North America	Canada	Ontario						University of Guelph	Escherichia coli								PRJNA503851	SRP265469		SAMN34218702	SRS17332126	2023-04-18	2023-04-17	ESC_EB5360AA	Assembled	56	156885	4883653	Escherichia coli / Shigella;100.0%	105	791	5.1	ESC_IC8924AA_AS
ESC_GB9848AA	25914	SRR25949912	Human	Human	Homo sapiens; rectal swab	2017	9	25		Asia	China	Sichuan						West China Hospital, Sichuan University	Escherichia coli								PRJNA1014190	SRP459223		SAMN37319803	SRS18834873	2023-09-08	2023-09-08	ESC_GB9848AA	Assembled	299.5	168706	4825818	Escherichia coli / Shigella;99.35%	109	571	5.1	ESC_LC4799AA_AS
ESC_GB9845AA	WCHEC025985	SRR25949909	Human	Human	Homo sapiens	2018	5			Asia	China	Sichuan						West China Hospital, Sichuan University	Escherichia coli								PRJNA1014190	SRP459223		SAMN12158048	SRS18834877	2023-09-08	2023-09-08	ESC_GB9845AA	Assembled	405	112925	5096578	Escherichia coli / Shigella;98.59%	150	1153	5.1	ESC_LC4796AA_AS
ESC_GB9863AA	25308	SRR25949928	Human	Human	Homo sapiens; rectal swab	2018	3	19		Asia	China	Sichuan						West China Hospital, Sichuan University	Escherichia coli								PRJNA1014190	SRP459223		SAMN37319816	SRS18834861	2023-09-08	2023-09-08	ESC_GB9863AA	Assembled	323.1	155679	5049155	Escherichia coli / Shigella;99.59%	146	926	5.1	ESC_LC4814AA_AS
ESC_DB7182AA	UD9	SRR23448811	Wild Animal	Avian	duck	2019				Asia	China	Guangdong						South China Agricultural University	Escherichia coli								PRJNA934699	SRP422387		SAMN33277582	SRS16754919	2023-02-14	2023-02-14	ESC_DB7182AA	Assembled	209	138805	4940283	Escherichia coli / Shigella;95.78%	103	734	5	ESC_IC0615AA_AS
ESC_DB7184AA	UD5	SRR23448813	Wild Animal	Avian	duck	2019				Asia	China	Guangdong						South China Agricultural University	Escherichia coli								PRJNA934699	SRP422387		SAMN33277581	SRS16754917	2023-02-14	2023-02-14	ESC_DB7184AA	Assembled	309	138705	4940980	Escherichia coli / Shigella;95.65%	100	793	5	ESC_IC0617AA_AS
ESC_DB7187AA	TC5	SRR23448816	Wild Animal	Avian	duck	2019				Asia	China	Guangdong						South China Agricultural University	Escherichia coli								PRJNA934699	SRP422387		SAMN33277578	SRS16754914	2023-02-14	2023-02-14	ESC_DB7187AA	Assembled	288	138705	4982826	Escherichia coli / Shigella;95.9%	105	678	5	ESC_IC0620AA_AS
ESC_DB7188AA	RD1	SRR23448817	Wild Animal	Avian	duck	2019				Asia	China	Guangdong						South China Agricultural University	Escherichia coli								PRJNA934699	SRP422387		SAMN33277577	SRS16754912	2023-02-14	2023-02-14	ESC_DB7188AA	Assembled	242	138805	4970952	Escherichia coli / Shigella;95.77%	103	751	5	ESC_IC0621AA_AS
ESC_DB7201AA	B1W1	SRR23448830	Environment	Water/River	water	2019				Asia	China	Guangdong						South China Agricultural University	Escherichia coli								PRJNA934699	SRP422387		SAMN33277565	SRS16754900	2023-02-14	2023-02-14	ESC_DB7201AA	Assembled	256	158613	4951170	Escherichia coli / Shigella;95.65%	97	699	5	ESC_IC0634AA_AS
ESC_CB8449AA	DETEC-P323	SRR22543794	Human	Human	ICU patient rectal swab	2019	8	13		Asia	China	Guangdong						University of Birmingham	Escherichia coli								PRJNA907549	SRP411586		SAMN31988453	SRS15977031	2022-12-08	2022-12-06	ESC_CB8449AA	Assembled	222	173605	4901701	Escherichia coli / Shigella;91.67%	130	20384	4.1	ESC_HC0095AA_AS
ESC_CB8453AA	DETEC-P169	SRR22543798	Human	Human	ICU patient rectal swab	2019	8	6		Asia	China	Guangdong						University of Birmingham	Escherichia coli								PRJNA907549	SRP411586		SAMN31988450	SRS15977027	2022-12-08	2022-12-06	ESC_CB8453AA	Assembled	222	173605	4902453	Escherichia coli / Shigella;93.62%	129	13792	4.1	ESC_HC0099AA_AS
ESC_CB8513AA	DETEC-P452	SRR22543858	Human	Human	ICU patient rectal swab	2019	8	20		Asia	China	Guangdong						University of Birmingham	Escherichia coli								PRJNA907549	SRP411586		SAMN31988458	SRS15976966	2022-12-08	2022-12-06	ESC_CB8513AA	Assembled	223	173605	4903341	Escherichia coli / Shigella;95.92%	136	14370	4.1	ESC_HC0159AA_AS
ESC_CB8556AA	DETEC-E600	SRR22543901	Environment	Soil/Dust	sink overflow	2019	9	3		Asia	China	Guangdong						University of Birmingham	Escherichia coli								PRJNA907549	SRP411586		SAMN31988419	SRS15976924	2022-12-08	2022-12-06	ESC_CB8556AA	Assembled	222	173605	4904303	Escherichia coli / Shigella;95.06%	140	20863	4.1	ESC_HC0202AA_AS
ESC_CB8561AA	DETEC-E459	SRR22543906	Environment	Water/River	sin water	2019	8	20		Asia	China	Guangdong						University of Birmingham	Escherichia coli								PRJNA907549	SRP411586		SAMN31988414	SRS15976919	2022-12-08	2022-12-06	ESC_CB8561AA	Assembled	223	173605	4900853	Escherichia coli / Shigella;95.92%	133	13544	4.1	ESC_HC0207AA_AS
ESC_CB8562AA	DETEC-E458	SRR22543907	Environment	Soil/Dust	sink overflow	2019	8	20		Asia	China	Guangdong						University of Birmingham	Escherichia coli								PRJNA907549	SRP411586		SAMN31988413	SRS15976918	2022-12-08	2022-12-06	ESC_CB8562AA	Assembled	223	173605	4903685	Escherichia coli / Shigella;95.1%	144	21213	4.1	ESC_HC0208AA_AS
ESC_CB8563AA	DETEC-E457	SRR22543908	Environment	Soil/Dust	sink countertop	2019	8	20		Asia	China	Guangdong						University of Birmingham	Escherichia coli								PRJNA907549	SRP411586		SAMN31988412	SRS15976917	2022-12-08	2022-12-06	ESC_CB8563AA	Assembled	222	173605	4900987	Escherichia coli / Shigella;91.93%	135	14935	4.1	ESC_HC0209AA_AS
ESC_CB8564AA	DETEC-E456	SRR22543909	Environment	Soil/Dust	sink tap	2019	8	20		Asia	China	Guangdong						University of Birmingham	Escherichia coli								PRJNA907549	SRP411586		SAMN31988411	SRS15976916	2022-12-08	2022-12-06	ESC_CB8564AA	Assembled	223	173605	4902213	Escherichia coli / Shigella;95.88%	135	13880	4.1	ESC_HC0210AA_AS
ESC_CB8606AA	DETEC-P530	SRR22543951	Human	Human	ICU patient rectal swab	2019	8	27		Asia	China	Guangdong						University of Birmingham	Escherichia coli								PRJNA907549	SRP411586		SAMN31988463	SRS15976874	2022-12-08	2022-12-06	ESC_CB8606AA	Assembled	223	173605	4943502	Escherichia coli / Shigella;95.96%	147	14563	4.1	ESC_HC0252AA_AS
ESC_GB9843AA	35151	SRR25949907	Human	Human	Homo sapiens; blood	2020	3	21		Asia	China	Sichuan						West China Hospital, Sichuan University	Escherichia coli								PRJNA1014190	SRP459223		SAMN37319845	SRS18834881	2023-09-08	2023-09-08	ESC_GB9843AA	Assembled	293.8	173813	5001709	Escherichia coli / Shigella;98.16%	118	716	5.1	ESC_LC4794AA_AS
ESC_CB8493AA	DETEC-C30	SRR22543838	Human	Human	human clinical specimen	2020				Asia	China	Guangdong						University of Birmingham	Escherichia coli								PRJNA907549	SRP411586		SAMN31988384	SRS15976988	2022-12-08	2022-12-06	ESC_CB8493AA	Assembled	223	127992	4956407	Escherichia coli / Shigella;95.3%	113	19698	4.1	ESC_HC0139AA_AS
ESC_CB2845AA	DTU_2020_1000814_1_SI_HKG_SHA_047	ERR10438333	Human	Human	Homo Sapiens; blood	2020	5	22		Asia	China	Hong Kong						Centre for Genomic Epidemiology, National Food Institute, Technical University of Denmark (DTU), Denmark	Escherichia coli								PRJEB56918	ERP141886		SAMEA111504726	ERS13617088	2022-11-01	2022-11-01	ESC_CB2845AA	Assembled	120	100060	4952282	Escherichia coli / Shigella;99.1%	173	1938	5	ESC_HC1260AA_AS
ESC_ZA4009AA	EH-023	traces-0ESHsZy	Human	Human	Rectal swab	2017	7	19		Africa	Comoros							Centre hospitalier universitaire de La RÔøΩunion / UMR PIMIT	Escherichia coli													2022-05-20	2022-05-20	ESC_ZA4009AA	Assembled	146	107373	5097196	Escherichia coli / Shigella;96.43%	167	101665	4.1	ESC_DC2003AA_AS
ESC_DB7347AA	117166-2	SRR23454079	Livestock	Swine	Pig; liver	2020	8	21		Europe	Denmark							Department of Veterinary and Animal Sciences, University of Copenhagen, Denmark	Escherichia coli								PRJNA934822	SRP422422		SAMN33282890	SRS16759837	2023-02-16	2023-02-16	ESC_DB7347AA	Assembled	46	122055	5187491	Escherichia coli / Shigella;95.84%	178	4455	5	ESC_IC0879AA_AS
ESC_AB4677AA	U3395eb_b	traces-0ApCCfK	Livestock	Swine	Mesenteric nodes	2019	5	27		South America	Ecuador	Pichincha	Cant√≥n Quito	UIO				UNIETAR	Escherichia coli						Pigs prevalence							2022-07-20	2022-07-20	ESC_AB4677AA	Assembled	128	264510	4828233	Escherichia coli / Shigella;96.43%	80	13118	4.1	ESC_EC3675AA_AS
ESC_BB1258AA	LSI_182	traces-0labPed	Environment	Water/River	Rio Isinche	2020				South America	Ecuador	Cotopaxi	Cant√≥n Latacunga	Latacunga				Gabriel Molina	Escherichia coli													2022-08-25	2022-08-25	ESC_BB1258AA	Assembled	116	174167	4944716	Escherichia coli / Shigella;94.26%	135	28574	4.1	ESC_EC9188AA_AS
ESC_AB9049AA	UCBerkT7	SRR21143644	Companion Animal	Canine	Canis lupus familiaris; canine	2021				South America	Ecuador	Pichincha	Quito	Quito				University of California - Berkeley	Escherichia coli								PRJNA861272	SRP393067		SAMN30416123	SRS14727864	2022-08-20	2022-08-19	ESC_AB9049AA	Assembled	964	112234	5006701	Escherichia coli / Shigella;93.83%	169	44944	4.1	ESC_FC6205AA_AS
ESC_AB9061AA	UCBerkT10	SRR21143656	Human	Human	Homo sapiens; human	2021				South America	Ecuador	Pichincha	Quito	Quito				University of California - Berkeley	Escherichia coli								PRJNA861272	SRP393067		SAMN30416112	SRS14727853	2022-08-20	2022-08-19	ESC_AB9061AA	Assembled	115	58484	5214348	Escherichia coli / Shigella;95.59%	295	80063	4.1	ESC_FC6217AA_AS
ESC_AB9489AA	UCBerktjj435	SRR21143440	Environment	ND/Others	environment	2021				South America	Ecuador	Pichincha	Quito	Quito				University of California - Berkeley	Escherichia coli								PRJNA861272	SRP393067		SAMN30416219	SRS14727424	2022-08-20	2022-08-19	ESC_AB9489AA	Assembled	440	47610	4948737	Escherichia coli / Shigella;93.73%	292	64173	4.1	ESC_EC9500AA_AS
ESC_BB0624AA	UCBerkII19	SRR21141595	Companion Animal	Canine	Canis lupus familiaris; canine	2021				South America	Ecuador	Pichincha	Quito	Quito				University of California - Berkeley	Escherichia coli								PRJNA861272	SRP393067		SAMN30414165	SRS14725434	2022-08-20	2022-08-19	ESC_BB0624AA	Assembled	141	85085	4855891	Escherichia coli / Shigella;99.25%	168	54685	4.1	ESC_FC0915AA_AS
ESC_YA5314AA	U2258eb	SRR17771794	Livestock	Swine	veterinary clinical/research| chicken; caecum content (Gallus gallus domesticus)					South America	Ecuador	Pichincha						PulseNet Next Generation Subtyping Methods Unit	Escherichia coli								PRJNA415804	SRP225933		SAMN25519038	SRS11869290	2022-02-05	2022-02-03	ESC_YA5314AA	Assembled	156	197354	4917958	Escherichia coli / Shigella;93.75%	102	38618	4.1	ESC_CC2548AA_AS
ESC_YA5323AA	U3554eb_a	SRR17771783	Livestock	Swine	veterinary clinical/research| chicken; caecum content (Gallus gallus domesticus)					South America	Ecuador	Pichincha						PulseNet Next Generation Subtyping Methods Unit	Escherichia coli								PRJNA415804	SRP225933		SAMN25519086	SRS11869284	2022-02-05	2022-02-03	ESC_YA5323AA	Assembled	86	191539	5048107	Escherichia coli / Shigella;91.76%	170	25314	4.1	ESC_CC2557AA_AS
ESC_YA5331AA	U2070eb_a	SRR17771775	Livestock	Swine	veterinary clinical/research| chicken; caecum content (Gallus gallus domesticus)					South America	Ecuador	Pichincha						PulseNet Next Generation Subtyping Methods Unit	Escherichia coli								PRJNA415804	SRP225933		SAMN25518625	SRS11868393	2022-02-05	2022-02-03	ESC_YA5331AA	Assembled	188	206075	4912579	Escherichia coli / Shigella;92.3%	92	35589	4.1	ESC_CC2565AA_AS
ESC_ZA6506AA	FIAR-605	ERR8516861	Companion Animal	Canine	Canis lupus familiaris; the intestinal tract of dog	2018				Europe	Finland							Finnish Food Authority	Escherichia coli								PRJEB50707	ERP135328		SAMEA12921798	ERS10520944	2022-06-10	2022-06-06	ESC_ZA6506AA	Assembled	165	119443	5210948	Escherichia coli / Shigella;94.74%	176	35263	4.1	ESC_EC3861AA_AS
ESC_AB6296AA	JPI12_S12	ERR8651567	Human	Human	Homo sapiens; human	2008				Europe	France							Quadram Institute Bioscience	Escherichia coli								PRJEB50837	ERP135445		SAMEA12944195	ERS10542982	2022-08-07	2022-07-29	ESC_AB6296AA	Assembled	182	104794	4903890	Escherichia coli / Shigella;95.69%	156	293989	4.1	ESC_FC4628AA_AS
ESC_AB6315AA	JPI102_S27	ERR8651548	Human	Human	Homo sapiens; human	2010				Europe	France							Quadram Institute Bioscience	Escherichia coli								PRJEB50837	ERP135445		SAMEA12944176	ERS10542963	2022-08-07	2022-07-29	ESC_AB6315AA	Assembled	185	188480	5073556	Escherichia coli / Shigella;93.0%	81	39639	4.1	ESC_FC4633AA_AS
ESC_AB6330AA	BLSE2	ERR8651532	Human	Human	Homo sapiens; human	2012				Europe	France							Quadram Institute Bioscience	Escherichia coli								PRJEB50837	ERP135445		SAMEA12944160	ERS10542947	2022-08-07	2022-07-29	ESC_AB6330AA	Assembled	229	161652	5206655	Escherichia coli / Shigella;95.79%	144	32371	4.1	ESC_EC5944AA_AS
ESC_AB6334AA	BLSE188	ERR8651527	Human	Human	Homo sapiens; human	2012				Europe	France							Quadram Institute Bioscience	Escherichia coli								PRJEB50837	ERP135445		SAMEA12944155	ERS10542942	2022-08-07	2022-07-29	ESC_AB6334AA	Assembled	451	149684	4882448	Escherichia coli / Shigella;94.12%	115	57316	4.1	ESC_EC5948AA_AS
ESC_AB6335AA	BLSE186	ERR8651526	Human	Human	Homo sapiens; human	2012				Europe	France							Quadram Institute Bioscience	Escherichia coli								PRJEB50837	ERP135445		SAMEA12944154	ERS10542941	2022-08-07	2022-07-29	ESC_AB6335AA	Assembled	575	145433	4768054	Escherichia coli / Shigella;93.06%	96	27221	4.1	ESC_EC5949AA_AS
ESC_AB6340AA	BLSE170	ERR8651521	Human	Human	Homo sapiens; human	2012				Europe	France							Quadram Institute Bioscience	Escherichia coli								PRJEB50837	ERP135445		SAMEA12944149	ERS10542936	2022-08-07	2022-07-29	ESC_AB6340AA	Assembled	513	174856	5050656	Escherichia coli / Shigella;95.05%	138	25396	4.1	ESC_EC5954AA_AS
ESC_AB6541AA	28509_S12	ERR8651307	Livestock	Bovine	Bos taurus; cattle	2012				Europe	France							Quadram Institute Bioscience	Escherichia coli								PRJEB50837	ERP135445		SAMEA12943935	ERS10542722	2022-08-07	2022-07-29	ESC_AB6541AA	Assembled	244	205540	4860063	Escherichia coli / Shigella;93.05%	113	36338	4.1	ESC_EC6156AA_AS
ESC_DB6260AA	NI.6: C / STw 410 / Onovel14:H9 / fimH24	ERR10825591	Livestock	Swine	Sus domesticus; gut of pigs	2013	6			Europe	France							UMR 1137 IAME	Escherichia coli								PRJEB58070	ERP143122		SAMEA112192812	ERS14303890	2023-02-07	2023-02-07	ESC_DB6260AA	Assembled	84	163245	4921606	Escherichia coli / Shigella;100.0%	93	448	5.1	ESC_IC4132AA_AS
ESC_AB6240AA	JPI170_S20	ERR8651623	Human	Human	Homo sapiens; human	2013				Europe	France							Quadram Institute Bioscience	Escherichia coli								PRJEB50837	ERP135445		SAMEA12944251	ERS10543038	2022-08-07	2022-07-29	ESC_AB6240AA	Assembled	112	159899	4905066	Escherichia coli / Shigella;94.18%	120	17508	4.1	ESC_EC5854AA_AS
ESC_AB6477AA	35142_S50	ERR8651375	Livestock	Bovine	Bos taurus; cattle	2014				Europe	France							Quadram Institute Bioscience	Escherichia coli								PRJEB50837	ERP135445		SAMEA12944003	ERS10542790	2022-08-07	2022-07-29	ESC_AB6477AA	Assembled	216	174037	4911185	Escherichia coli / Shigella;98.69%	103	18962	4.1	ESC_EC6092AA_AS
ESC_AB6081AA	JPI225_S25	ERR8651786	Human	Human	Homo sapiens; human	2015				Europe	France							Quadram Institute Bioscience	Escherichia coli								PRJEB50837	ERP135445		SAMEA12944414	ERS10543201	2022-08-07	2022-07-29	ESC_AB6081AA	Assembled	189	157018	4884085	Escherichia coli / Shigella;95.68%	138	17260	4.1	ESC_EC5695AA_AS
ESC_FB4837AA	BES-2245	SRR24825609	Human	Human	Homo sapiens; clinical	2019				Europe	France	Bourgogne-Franche-Comt√©						CHRU besancon	Escherichia coli								PRJNA975705	SRP441060		SAMN35343880	SRS17891164	2023-06-06	2023-06-05	ESC_FB4837AA	Assembled	178.5	128054	4848778	Escherichia coli / Shigella;100.0%	132	594	5.1	ESC_JC9356AA_AS
ESC_FB4836AA	BES-2246	SRR24825608	Human	Human	Homo sapiens; clinical	2021				Europe	France	Bourgogne-Franche-Comt√©						CHRU besancon	Escherichia coli								PRJNA975705	SRP441060		SAMN35343881	SRS17891165	2023-06-06	2023-06-05	ESC_FB4836AA	Assembled	299.7	123331	4846201	Escherichia coli / Shigella;100.0%	117	1053	5.1	ESC_JC9355AA_AS
ESC_AB5869AA	IMT45390	ERR8652017	Livestock	Bovine	Bos taurus; cattle	2011				Europe	Germany							Quadram Institute Bioscience	Escherichia coli								PRJEB50837	ERP135445		SAMEA12944645	ERS10543432	2022-08-07	2022-07-29	ESC_AB5869AA	Assembled	128	183942	5742199	Escherichia coli / Shigella;94.74%	106	22248	4.1	ESC_EC5482AA_AS
ESC_AB5990AA	IMT44679	ERR8651896	Livestock	Swine	Sus scrofa; pig	2011				Europe	Germany							Quadram Institute Bioscience	Escherichia coli								PRJEB50837	ERP135445		SAMEA12944524	ERS10543311	2022-08-07	2022-07-29	ESC_AB5990AA	Assembled	96	107701	4935021	Escherichia coli / Shigella;94.22%	163	22834	4.1	ESC_EC5604AA_AS
ESC_AB5926AA	IMT44746	ERR8651960	Livestock	Bovine	Bos taurus; cattle	2014				Europe	Germany							Quadram Institute Bioscience	Escherichia coli								PRJEB50837	ERP135445		SAMEA12944588	ERS10543375	2022-08-07	2022-07-29	ESC_AB5926AA	Assembled	132	110697	5017030	Escherichia coli / Shigella;97.88%	132	42090	4.1	ESC_EC5540AA_AS
ESC_EB2076AA	NRZ-22266	SRR24014121	Human	Human	Homo sapiens; rectal	2015				Europe	Germany							National Reference Centre for Multidrug-resistant Gram-negative Bacteria (NRC)	Escherichia coli								PRJNA845120	SRP430095		SAMN28857165	SRS17177394	2023-03-31	2023-03-30	ESC_EB2076AA	Assembled	210.1	86478	4940835	Escherichia coli / Shigella;99.3%	180	54834	5.1	ESC_IC6478AA_AS
ESC_EB2084AA	NRZ-19070	SRR24014129	Human	Human	Homo sapiens; urine	2015				Europe	Germany							National Reference Centre for Multidrug-resistant Gram-negative Bacteria (NRC)	Escherichia coli								PRJNA845120	SRP430095		SAMN28857157	SRS17177389	2023-03-31	2023-03-30	ESC_EB2084AA	Assembled	200.9	158324	4780896	Escherichia coli / Shigella;98.59%	96	10827	5.1	ESC_IC6486AA_AS
ESC_EB2107AA	NRZ-28936	SRR24032275	Human	Human	Homo sapiens; urine	2016				Europe	Germany							National Reference Centre for Multidrug-resistant Gram-negative Bacteria (NRC)	Escherichia coli								PRJNA845120	SRP430095		SAMN28857187	SRS17194109	2023-03-31	2023-03-31	ESC_EB2107AA	Assembled	158.7	206138	4795141	Escherichia coli / Shigella;97.51%	106	9707	5.1	ESC_IC6499AA_AS
ESC_EB2111AA	NRZ-28195	SRR24032216	Human	Human	Homo sapiens; urine	2016				Europe	Germany							National Reference Centre for Multidrug-resistant Gram-negative Bacteria (NRC)	Escherichia coli								PRJNA845120	SRP430095		SAMN28857183	SRS17194068	2023-03-31	2023-03-31	ESC_EB2111AA	Assembled	317.2	134832	4909048	Escherichia coli / Shigella;100.0%	145	40881	5.1	ESC_IC6503AA_AS
ESC_EB2353AA	NRZ-25015	SRR24032109	Human	Human	Homo sapiens; urine	2016				Europe	Germany							National Reference Centre for Multidrug-resistant Gram-negative Bacteria (NRC)	Escherichia coli								PRJNA845120	SRP430095		SAMN28857175	SRS17194009	2023-03-31	2023-03-31	ESC_EB2353AA	Assembled	241.7	85014	4782514	Escherichia coli / Shigella;99.23%	162	58860	5.1	ESC_IC6728AA_AS
ESC_AB5878AA	IMT44797	ERR8652008	Livestock	Bovine	Bos taurus; cattle	2016				Europe	Germany							Quadram Institute Bioscience	Escherichia coli								PRJEB50837	ERP135445		SAMEA12944636	ERS10543423	2022-08-07	2022-07-29	ESC_AB5878AA	Assembled	179	127502	4858705	Escherichia coli / Shigella;97.89%	118	28069	4.1	ESC_EC5491AA_AS
ESC_AB5888AA	IMT44786	ERR8651998	Livestock	Bovine	Bos taurus; cattle	2016				Europe	Germany							Quadram Institute Bioscience	Escherichia coli								PRJEB50837	ERP135445		SAMEA12944626	ERS10543413	2022-08-07	2022-07-29	ESC_AB5888AA	Assembled	98	96781	4981796	Escherichia coli / Shigella;95.39%	197	30863	4.1	ESC_EC5501AA_AS
ESC_EB2432AA	NRZ-34966a	SRR24033543	Human	Human	Homo sapiens; rectal	2017				Europe	Germany							National Reference Centre for Multidrug-resistant Gram-negative Bacteria (NRC)	Escherichia coli								PRJNA845120	SRP430095		SAMN28857212	SRS17195269	2023-04-01	2023-03-31	ESC_EB2432AA	Assembled	225.3	115606	4789194	Escherichia coli / Shigella;98.89%	115	21141	5.1	ESC_IC6807AA_AS
ESC_EB2441AA	NRZ-34069	SRR24033296	Human	Human	Homo sapiens	2017				Europe	Germany							National Reference Centre for Multidrug-resistant Gram-negative Bacteria (NRC)	Escherichia coli								PRJNA845120	SRP430095		SAMN28857203	SRS17195042	2023-04-01	2023-03-31	ESC_EB2441AA	Assembled	249.5	113071	5009043	Escherichia coli / Shigella;100.0%	134	10878	5.1	ESC_IC6816AA_AS
ESC_EB2624AA	NRZ-45292	SRR24068645	Human	Human	Homo sapiens; urine	2018				Europe	Germany							National Reference Centre for Multidrug-resistant Gram-negative Bacteria (NRC)	Escherichia coli								PRJNA845120	SRP430095		SAMN28857275	SRS17226023	2023-04-05	2023-04-05	ESC_EB2624AA	Assembled	202.6	103987	4816359	Escherichia coli / Shigella;100.0%	134	25098	5.1	ESC_IC7035AA_AS
ESC_EB2626AA	NRZ-44576	SRR24068647	Human	Human	Homo sapiens; urine	2018				Europe	Germany							National Reference Centre for Multidrug-resistant Gram-negative Bacteria (NRC)	Escherichia coli								PRJNA845120	SRP430095		SAMN28857273	SRS17226021	2023-04-05	2023-04-05	ESC_EB2626AA	Assembled	238.4	111689	4870768	Escherichia coli / Shigella;100.0%	133	15373	5.1	ESC_IC7037AA_AS
ESC_EB2627AA	NRZ-44515	SRR24068648	Human	Human	Homo sapiens; respiratory	2018				Europe	Germany							National Reference Centre for Multidrug-resistant Gram-negative Bacteria (NRC)	Escherichia coli								PRJNA845120	SRP430095		SAMN28857272	SRS17226020	2023-04-05	2023-04-05	ESC_EB2627AA	Assembled	403.8	127980	4871805	Escherichia coli / Shigella;100.0%	130	22234	5.1	ESC_IC7038AA_AS
ESC_EB2686AA	NRZ-43199	SRR24060687	Human	Human	Homo sapiens; urine	2018				Europe	Germany							National Reference Centre for Multidrug-resistant Gram-negative Bacteria (NRC)	Escherichia coli								PRJNA845120	SRP430095		SAMN28857258	SRS17219415	2023-04-05	2023-04-04	ESC_EB2686AA	Assembled	132.1	98762	4865457	Escherichia coli / Shigella;100.0%	133	17016	5.1	ESC_IC7097AA_AS
ESC_EB2701AA	NRZ-39964	SRR24060188	Human	Human	Homo sapiens; rectal	2018				Europe	Germany							National Reference Centre for Multidrug-resistant Gram-negative Bacteria (NRC)	Escherichia coli								PRJNA845120	SRP430095		SAMN28857235	SRS17219008	2023-04-05	2023-04-04	ESC_EB2701AA	Assembled	188.7	183877	4889974	Escherichia coli / Shigella;100.0%	122	4703	5.1	ESC_IC7112AA_AS
ESC_EB3311AA	NRZ-52346	SRR24090886	Human	Human	Homo sapiens; urine	2019				Europe	Germany							National Reference Centre for Multidrug-resistant Gram-negative Bacteria (NRC)	Escherichia coli								PRJNA845120	SRP430095		SAMN28857321	SRS17245523	2023-04-06	2023-04-06	ESC_EB3311AA	Assembled	140.2	128003	4978405	Escherichia coli / Shigella;100.0%	139	15970	5.1	ESC_IC7334AA_AS
ESC_YA7518AA	Escherichia coli strain 20E0496	SRR18207000	Wild Animal	Camelid	Lama glama and Vicugna pacos; Faecal samples	2019	7	29		Europe	Germany	Thuringia		Gera		50.8772	12.0796	Friedrich-Loeffler-Institut	Escherichia coli								PRJNA806394	SRP362207		SAMN24979149	SRS12167367	2022-03-03	2022-03-02	ESC_YA7518AA	Assembled	192	126887	5144454	Escherichia coli / Shigella;90.43%	133	31689	4.1	ESC_CC4986AA_AS
ESC_BB5302AA	Eco-20-00818	SRR21743717	Livestock	Swine	Pig; feces	2020				Europe	Germany							Leibniz Institute DSMZ	Escherichia coli								PRJNA885145	SRP400115		SAMN31077562	SRS15267982	2022-09-29	2022-09-28	ESC_BB5302AA	Assembled	165	175876	5028307	Escherichia coli / Shigella;95.39%	150	113124	4.1	ESC_FC5885AA_AS
ESC_CB0964AA	15-AB02030	SRR21990161	Human	Human	human, animal or environmental	2021				Europe	Germany							APHA	Escherichia coli								PRJNA805266	SRP403728		SAMN25849737	SRS15488955	2022-10-23	2022-10-22	ESC_CB0964AA	Assembled	142	60038	4878947	Escherichia coli / Shigella;97.39%	251	61768	4.1	ESC_GC2727AA_AS
ESC_ZA0763AA	S.85.21.Ec	ERR8288677	Human	Human	Homo sapiens; hospital	2021	1			Europe	Germany							UNIVERSITY HOSPITAL JENA	Escherichia coli								PRJEB50554	ERP135146		SAMEA12790436	ERS10395779	2022-04-09	2022-04-04	ESC_ZA0763AA	Assembled	103	143594	4962107	Escherichia coli / Shigella;96.69%	127	63050	4.1	ESC_CC8721AA_AS
ESC_ZA0765AA	S.8.21.Ec	ERR8288671	Human	Human	Homo sapiens; hospital	2021	1			Europe	Germany							UNIVERSITY HOSPITAL JENA	Escherichia coli								PRJEB50554	ERP135146		SAMEA12790430	ERS10395773	2022-04-09	2022-04-04	ESC_ZA0765AA	Assembled	392	111491	4932636	Escherichia coli / Shigella;99.05%	147	33795	4.1	ESC_CC8723AA_AS
ESC_ZA0769AA	S.73.21.Ec	ERR8288664	Human	Human	Homo sapiens; hospital	2021	1			Europe	Germany							UNIVERSITY HOSPITAL JENA	Escherichia coli								PRJEB50554	ERP135146		SAMEA12790423	ERS10395766	2022-04-09	2022-04-04	ESC_ZA0769AA	Assembled	48	135820	5012097	Escherichia coli / Shigella;92.31%	98	58500	4.1	ESC_CC8727AA_AS
ESC_ZA0807AA	S.162.21.Ec	ERR8288572	Human	Human	Homo sapiens; hospital	2021	1	1		Europe	Germany							UNIVERSITY HOSPITAL JENA	Escherichia coli								PRJEB50554	ERP135146		SAMEA12790331	ERS10395674	2022-04-09	2022-04-04	ESC_ZA0807AA	Assembled	83	105454	5111500	Escherichia coli / Shigella;97.56%	170	28431	4.1	ESC_CC8765AA_AS
ESC_ZA0818AA	S.134.21.Ec	ERR8288547	Human	Human	Homo sapiens; hospital	2021	1	1		Europe	Germany							UNIVERSITY HOSPITAL JENA	Escherichia coli								PRJEB50554	ERP135146		SAMEA12790306	ERS10395649	2022-04-09	2022-04-04	ESC_ZA0818AA	Assembled	356	127676	4936318	Escherichia coli / Shigella;94.95%	107	206635	4.1	ESC_CC8776AA_AS
ESC_ZA0819AA	S.118.21.Ec	ERR8288529	Human	Human	Homo sapiens; hospital	2021	1	1		Europe	Germany							UNIVERSITY HOSPITAL JENA	Escherichia coli								PRJEB50554	ERP135146		SAMEA12790288	ERS10395631	2022-04-09	2022-04-04	ESC_ZA0819AA	Assembled	253	120235	5121144	Escherichia coli / Shigella;96.58%	162	27468	4.1	ESC_CC8777AA_AS
ESC_ZA0820AA	S.11.21.Ec	ERR8288521	Human	Human	Homo sapiens; hospital	2021	1	1		Europe	Germany							UNIVERSITY HOSPITAL JENA	Escherichia coli								PRJEB50554	ERP135146		SAMEA12790280	ERS10395623	2022-04-09	2022-04-04	ESC_ZA0820AA	Assembled	134	119271	4936154	Escherichia coli / Shigella;97.03%	145	14289	4.1	ESC_CC8778AA_AS
ESC_DB4712AA	mab-327	traces-0ggVIwA				2022				Europe	Germany							Leibniz Institute DSMZ														2023-01-17	2023-01-17	ESC_DB4712AA	Assembled	38	156583	5096015	Escherichia coli / Shigella;94.95%	102	26032	5	ESC_HC8020AA_AS
ESC_BB9469AA	C4	SRR21927655	Human	Human	Homo sapiens	2022				Europe	Germany	Hesse	Frankfurt					University Hospital, Goethe University Frankfurt am Main, Germany	Escherichia coli								PRJNA891092	SRP402937		SAMN31309199	SRS15428303	2022-10-17	2022-10-17	ESC_BB9469AA	Assembled	514	173812	4873962	Escherichia coli / Shigella;92.21%	124	33700	4.1	ESC_GC1214AA_AS
ESC_DB5836AA	EVZ12	traces-0ojYAFj	Environment	Water/River		2020				Europe	Greece							VRI	Escherichia coli													2023-01-31	2023-01-31	ESC_DB5836AA	Assembled	356	174041	4943847	Escherichia coli / Shigella;97.76%	130	1378	5	ESC_HC9381AA_AS
ESC_BB0926AA	P10500	SRR21151749	Human	Human	Homo sapiens; urine	2020	2			Asia	India					28.7041	77.1025	Translational Health Science and Technology Institute (THSTI)	Escherichia coli								PRJNA749142	SRP393233		SAMN20355409	SRS14734791	2022-08-22	2022-08-21	ESC_BB0926AA	Assembled	229	122374	4963540	Escherichia coli / Shigella;97.8%	118	112813	4.1	ESC_FC1184AA_AS
ESC_DB1292AA	UPEC	SRR22822889	Human	Human	Homo sapiens; urine	2021	9	18		Asia	India							Translational Health Science and Technology Institute (THSTI)	Escherichia coli								PRJNA749142	SRP393233		SAMN30113602	SRS16216329	2022-12-21	2022-12-19	ESC_DB1292AA	Assembled	210	125597	4664497	Escherichia coli / Shigella;100.0%	90	746	5	ESC_HC4608AA_AS
ESC_DB1307AA	UPEC	SRR22822913	Human	Human	Homo sapiens; urine	2021	1	13		Asia	India							Translational Health Science and Technology Institute (THSTI)	Escherichia coli								PRJNA749142	SRP393233		SAMN30113599	SRS16216305	2022-12-21	2022-12-19	ESC_DB1307AA	Assembled	188	184240	4764199	Escherichia coli / Shigella;100.0%	88	834	5	ESC_HC4650AA_AS
ESC_FB4626AA	CREC-2	SRR24756141	Human	Human	Homo sapiens; Age: 10 months, 30 days; urine	2022	5	2		Asia	India	Tamil Nadu		Chennai		13.0344	80.214	Sri Ramachandra Institute of Higher Education and Research	Escherichia coli								PRJNA860827	SRP439962		SAMN29866075	SRS17840864	2023-06-02	2023-05-28	ESC_FB4626AA	Assembled	996.7	141505	4933614	Escherichia coli / Shigella;98.12%	134	1350	5.1	ESC_JC9021AA_AS
ESC_ZA7459AA	860575546	ERR9832535	Human	Human	homo sapiens; clinical material	2018					Israel	Tel Aviv District		Tel Aviv-Yafo		32.0853	34.7818	Universitaetsklinikum Freiburg	Escherichia coli								PRJEB53419	ERP138215		SAMEA110063279	ERS12161657	2022-06-11	2022-06-10	ESC_ZA7459AA	Assembled	98	184352	4931669	Escherichia coli / Shigella;98.7%	111	18402	4.1	ESC_EC4752AA_AS
ESC_ZA7460AA	860687559	ERR9832526	Human	Human	homo sapiens; clinical material	2018					Israel	Tel Aviv District		Tel Aviv-Yafo		32.0853	34.7818	Universitaetsklinikum Freiburg	Escherichia coli								PRJEB53419	ERP138215		SAMEA110063270	ERS12161648	2022-06-11	2022-06-10	ESC_ZA7460AA	Assembled	82	191265	5032891	Escherichia coli / Shigella;96.21%	119	24706	4.1	ESC_EC4753AA_AS
ESC_ZA7475AA	860658204	ERR9832488	Human	Human	homo sapiens; clinical material	2018					Israel	Tel Aviv District		Tel Aviv-Yafo		32.0853	34.7818	Universitaetsklinikum Freiburg	Escherichia coli								PRJEB53419	ERP138215		SAMEA110063232	ERS12161610	2022-06-11	2022-06-10	ESC_ZA7475AA	Assembled	78	184315	4967130	Escherichia coli / Shigella;96.46%	110	20321	4.1	ESC_DC6874AA_AS
ESC_ZA7476AA	860655687	ERR9832487	Human	Human	homo sapiens; clinical material	2018					Israel	Tel Aviv District		Tel Aviv-Yafo		32.0853	34.7818	Universitaetsklinikum Freiburg	Escherichia coli								PRJEB53419	ERP138215		SAMEA110063231	ERS12161609	2022-06-11	2022-06-10	ESC_ZA7476AA	Assembled	103	206016	4976481	Escherichia coli / Shigella;96.75%	122	22793	4.1	ESC_EC4767AA_AS
ESC_ZA7477AA	860680542	ERR9832486	Human	Human	homo sapiens; clinical material	2018					Israel	Tel Aviv District		Tel Aviv-Yafo		32.0853	34.7818	Universitaetsklinikum Freiburg	Escherichia coli								PRJEB53419	ERP138215		SAMEA110063230	ERS12161608	2022-06-11	2022-06-10	ESC_ZA7477AA	Assembled	78	206015	4880846	Escherichia coli / Shigella;97.33%	103	20079	4.1	ESC_EC4768AA_AS
ESC_DB5419AA	506_2021	ERR7531016	Food	Avian	Meleagris gallopavo; Meat	2021				Europe	Italy	Apulia	Lecce					istituto zooprofilattico sperimentale della puglia e della basilicata	Escherichia coli								PRJEB49095	ERP133552		SAMEA11421281	ERS9066564	2023-01-27	2023-01-27	ESC_DB5419AA	Assembled	63	144139	5082166	Escherichia coli / Shigella;96.3%	119	5539	5.1	ESC_IC3389AA_AS
ESC_EB8196AA	JBCHAEJ-19-0092	DRR389082	Human	Human	Homo sapiens; bile	2019	12	21		Asia	Japan	Osaka Prefecture				34.6863	135.52	National Institute of Infectious Diseases - Japan	Escherichia coli								PRJDB10842	DRP007849		SAMD00500578	DRS300193	2023-04-25	2023-04-25	ESC_EB8196AA	Assembled	50.6	146798	4986437	Escherichia coli / Shigella;96.94%	136	2052	5.1	ESC_JC1852AA_AS
ESC_EB9087AA	JBBDAGF-19-0021	DRR387528	Human	Human	Homo sapiens; urine	2019	9	30		Asia	Japan	Tokyo				35.6896	139.692	National Institute of Infectious Diseases - Japan	Escherichia coli								PRJDB10842	DRP007849		SAMD00499024	DRS298715	2023-04-25	2023-04-25	ESC_EB9087AA	Assembled	84	114641	4917028	Escherichia coli / Shigella;98.76%	115	2612	5.1	ESC_JC2779AA_AS
ESC_EB9964AA	JBBDAGI-19-0016	DRR387557	Human	Human	Homo sapiens; urine	2019	7	3		Asia	Japan	Tokyo				35.6896	139.692	National Institute of Infectious Diseases - Japan	Escherichia coli								PRJDB10842	DRP007849		SAMD00499053	DRS298742	2023-04-26	2023-04-25	ESC_EB9964AA	Assembled	99.9	186657	4996021	Escherichia coli / Shigella;95.53%	104	798	5.1	ESC_JC3664AA_AS
ESC_EB8267AA	JBCDAFJ-19-0095	DRR393738	Human	Human	Homo sapiens; urine	2020	4	3		Asia	Japan	Aichi Prefecture				35.1803	136.907	National Institute of Infectious Diseases - Japan	Escherichia coli								PRJDB10842	DRP007849		SAMD00500071	DRS297071	2023-04-25	2023-04-25	ESC_EB8267AA	Assembled	72	108972	4935500	Escherichia coli / Shigella;99.08%	159	2817	5.1	ESC_JC1944AA_AS
ESC_FB0505AA	JBABAGH-19-0140	DRR386099	Human	Human	Homo sapiens; urine from catheter	2020	1	19		Asia	Japan		Ashoro	Ashoro		43.0643	141.347	National Institute of Infectious Diseases - Japan	Escherichia coli								PRJDB10842	DRP007849		SAMD00497595	DRS297361	2023-04-26	2023-04-25	ESC_FB0505AA	Assembled	46.6	105429	5104659	Escherichia coli / Shigella;97.06%	155	6233	5.1	ESC_JC4205AA_AS
ESC_CB3541AA	Wf03	ERR10391718								Africa	Madagascar	Analamanga		Antananarivo		-18.9412	47.4452	INSERM UMR 1137	Escherichia coli								PRJEB56633	ERP141586		SAMEA111482677	ERS13576709	2022-11-02	2022-11-02	ESC_CB3541AA	Assembled	338	128960	4956542	Escherichia coli / Shigella;100.0%	177	3534	5	ESC_HC1869AA_AS
ESC_ZA4072AA	EM-002	traces-0zSyuVU	Human	Human						Africa	Madagascar							Centre hospitalier universitaire de La R√©union / UMR PIMIT	Escherichia coli													2022-05-20	2022-05-20	ESC_ZA4072AA	Assembled	118	128959	4892186	Escherichia coli / Shigella;96.59%	118	34605	4.1	ESC_DC2087AA_AS
ESC_DB5803AA	248B6	traces-0sgtJcj	Human	Human	Rectal swab	2020	2	5		Africa	Mayotte							Centre hospitalier universitaire de La Reunion / UMR PIMIT	Escherichia coli													2023-01-31	2023-01-31	ESC_DB5803AA	Assembled	65	91783	4934959	Escherichia coli / Shigella;100.0%	171	14629	5	ESC_HC9347AA_AS
ESC_YA6626AA	AWGS0936_S15	ERR3549269	Human	Human	Homo sapiens; perianal	2009				Europe	Netherlands							Amphia ziekenhuis	Escherichia coli								PRJEB34532	ERP117454		SAMEA5970175	ERS3773020	2022-02-23	2022-02-18	ESC_YA6626AA	Assembled	102	128070	5134553	Escherichia coli / Shigella;94.85%	135	40418	4.1	ESC_CC4323AA_AS
ESC_YA6681AA	AWGS091_S18	ERR3549203	Human	Human	Homo sapiens; perianal	2009				Europe	Netherlands							Amphia ziekenhuis	Escherichia coli								PRJEB34532	ERP117454		SAMEA5970070	ERS3772915	2022-02-23	2022-02-18	ESC_YA6681AA	Assembled	180	168000	4881696	Escherichia coli / Shigella;95.96%	138	42716	4.1	ESC_CC4378AA_AS
ESC_YA6533AA	AWGS13104446-1_S20	ERR3549816	Food	Avian	chicken; meat	2013				Europe	Netherlands							Amphia ziekenhuis	Escherichia coli								PRJEB34532	ERP117454		SAMEA5970755	ERS3773599	2022-02-23	2022-02-18	ESC_YA6533AA	Assembled	65	160227	4779946	Escherichia coli / Shigella;94.94%	101	91733	4.1	ESC_CC3823AA_AS
ESC_YA6535AA	AWGS13104445-1_S18	ERR3549814	Food	Avian	chicken; meat	2013				Europe	Netherlands							Amphia ziekenhuis	Escherichia coli								PRJEB34532	ERP117454		SAMEA5970753	ERS3773597	2022-02-23	2022-02-18	ESC_YA6535AA	Assembled	112	151253	4778105	Escherichia coli / Shigella;97.36%	92	16864	4.1	ESC_CC3825AA_AS
ESC_YA6574AA	AWGS13086071-1_S1	ERR3549629	Human	Human	Homo sapiens; blood	2013				Europe	Netherlands							Amphia ziekenhuis	Escherichia coli								PRJEB34532	ERP117454		SAMEA5970676	ERS3773520	2022-02-23	2022-02-18	ESC_YA6574AA	Assembled	143	114641	4844015	Escherichia coli / Shigella;96.46%	120	21012	4.1	ESC_CC4271AA_AS
ESC_YA6442AA	AWGS14123246-1_S21	ERR3550202	Human	Human	Homo sapiens; blood	2014				Europe	Netherlands							Amphia ziekenhuis	Escherichia coli								PRJEB34532	ERP117454		SAMEA5970956	ERS3773800	2022-02-23	2022-02-18	ESC_YA6442AA	Assembled	163	172893	4907873	Escherichia coli / Shigella;96.39%	114	24093	4.1	ESC_CC3905AA_AS
ESC_YA6383AA	AWGS160066_S10	ERR3550678	Human	Human	Homo sapiens; blood	2015				Europe	Netherlands							Amphia ziekenhuis	Escherichia coli								PRJEB34532	ERP117454		SAMEA5971063	ERS3773907	2022-02-23	2022-02-18	ESC_YA6383AA	Assembled	102	114641	5178013	Escherichia coli / Shigella;94.55%	154	43002	4.1	ESC_CC4226AA_AS
ESC_YA6399AA	AWGS160048_S17	ERR3550250	Human	Human	Homo sapiens; blood	2015				Europe	Netherlands							Amphia ziekenhuis	Escherichia coli								PRJEB34532	ERP117454		SAMEA5970999	ERS3773843	2022-02-23	2022-02-18	ESC_YA6399AA	Assembled	97	184239	4898338	Escherichia coli / Shigella;97.26%	98	11167	4.1	ESC_CC4242AA_AS
ESC_YA6423AA	AWGS160019_S21	ERR3550225	Human	Human	Homo sapiens; perianal	2015				Europe	Netherlands							Amphia ziekenhuis	Escherichia coli								PRJEB34532	ERP117454		SAMEA5970975	ERS3773819	2022-02-23	2022-02-18	ESC_YA6423AA	Assembled	105	342213	4748949	Escherichia coli / Shigella;90.24%	60	11290	4.1	ESC_CC3886AA_AS
ESC_YA5424AA	RIVM_C019767	SRR17883350	Human	Human	Homo sapiens; Rectum swab	2019				Europe	Netherlands							National Institute For Public Health and the Environment	Escherichia coli								PRJNA754858	SRP358256		SAMN25649345	SRS11877378	2022-02-06	2022-02-04	ESC_YA5424AA	Assembled	317	204004	5024277	Escherichia coli / Shigella;94.38%	125	20772	4.1	ESC_CC2676AA_AS
ESC_BB4085AA	20_11-2	ERR8357387	Human	Human	homo sapiens; MSF-NIGER	2017				Africa	Niger							UMR 1137 IAME	Escherichia coli								PRJEB50347	ERP134918		SAMEA12546788	ERS10153343	2022-09-15	2022-09-14	ESC_BB4085AA	Assembled	208	104734	4978152	Escherichia coli / Shigella;95.11%	139	20728	4.1	ESC_GC3468AA_AS
ESC_BB4102AA	14_01	ERR8433107	Human	Human	homo sapiens; MSF-NIGER	2017				Africa	Niger							UMR 1137 IAME	Escherichia coli								PRJEB50347	ERP134918		SAMEA12546743	ERS10153298	2022-09-15	2022-09-14	ESC_BB4102AA	Assembled	315	127591	4867814	Escherichia coli / Shigella;97.78%	134	14158	4.1	ESC_GC3485AA_AS
ESC_BB4106AA	12_19	ERR8433102	Human	Human	homo sapiens; MSF-NIGER	2017				Africa	Niger							UMR 1137 IAME	Escherichia coli								PRJEB50347	ERP134918		SAMEA12546736	ERS10153291	2022-09-15	2022-09-14	ESC_BB4106AA	Assembled	166	156962	4893192	Escherichia coli / Shigella;98.81%	119	52380	4.1	ESC_GC3489AA_AS
ESC_BB4121AA	7_02	ERR8365575	Human	Human	homo sapiens; MSF-NIGER	2017				Africa	Niger							UMR 1137 IAME	Escherichia coli								PRJEB50347	ERP134918		SAMEA12546814	ERS10153369	2022-09-15	2022-09-14	ESC_BB4121AA	Assembled	147	106393	5104218	Escherichia coli / Shigella;95.62%	190	59041	4.1	ESC_GC3504AA_AS
ESC_BB4149AA	18_06	ERR8349197	Human	Human	homo sapiens; MSF-NIGER	2017				Africa	Niger							UMR 1137 IAME	Escherichia coli								PRJEB50347	ERP134918		SAMEA12546768	ERS10153323	2022-09-15	2022-09-14	ESC_BB4149AA	Assembled	169	171978	4900283	Escherichia coli / Shigella;90.3%	90	15185	4.1	ESC_GC3532AA_AS
ESC_BB4161AA	14_21	ERR8316335	Human	Human	homo sapiens; MSF-NIGER	2017				Africa	Niger							UMR 1137 IAME	Escherichia coli								PRJEB50347	ERP134918		SAMEA12546747	ERS10153302	2022-09-15	2022-09-14	ESC_BB4161AA	Assembled	210	128076	4916319	Escherichia coli / Shigella;96.81%	131	15543	4.1	ESC_GC3544AA_AS
ESC_FB1145AA	AG61	SRR24326555	Food	Unspecified Meat	Rawsuya meat	2017				Africa	Nigeria							New Mexico State University Food Safety Laboratory GenomeTrakr submission group	Escherichia coli								PRJNA292570	SRP065993		SAMN34406828	SRS17449992	2023-04-30	2023-04-27	ESC_FB1145AA	Assembled	49.9	106070	4942971	Escherichia coli / Shigella;97.78%	129	2343	5.1	ESC_JC4660AA_AS
ESC_CB2726AA	DTU_2021_1001975_1_SI_NGA_ILE_039	ERR10438888	Human	Human	Homo Sapiens; swab (wound)	2020	11	6		Africa	Nigeria							Centre for Genomic Epidemiology, National Food Institute, Technical University of Denmark (DTU), Denmark	Escherichia coli								PRJEB56918	ERP141886		SAMEA111505096	ERS13617458	2022-11-01	2022-11-01	ESC_CB2726AA	Assembled	88	128070	4924991	Escherichia coli / Shigella;98.63%	101	2861	5	ESC_HC1141AA_AS
ESC_CB2741AA	DTU_2021_1002441_1_SI_NGA_IBADAN_023	ERR10438867	Human	Human	Homo Sapiens; urine	2020	10	30		Africa	Nigeria							Centre for Genomic Epidemiology, National Food Institute, Technical University of Denmark (DTU), Denmark	Escherichia coli								PRJEB56918	ERP141886		SAMEA111505078	ERS13617440	2022-11-01	2022-11-01	ESC_CB2741AA	Assembled	169	61811	5081325	Escherichia coli / Shigella;97.63%	252	13804	5	ESC_HC1156AA_AS
ESC_EB1409AA	T7-655	ERR10982889	Human	Human	Homo sapiens; Norway	2015				Europe	Norway							university hospital of north norway	Escherichia coli								PRJEB57251	ERP142231		SAMEA111546360	ERS13656420	2023-03-25	2023-03-19	ESC_EB1409AA	Assembled	58.1	174414	4894918	Escherichia coli / Shigella;97.85%	124	17536	5.1	ESC_IC5770AA_AS
ESC_EB1479AA	T7-581	ERR10982819	Human	Human	Homo sapiens; Norway	2015				Europe	Norway							university hospital of north norway	Escherichia coli								PRJEB57251	ERP142231		SAMEA111546290	ERS13656350	2023-03-25	2023-03-19	ESC_EB1479AA	Assembled	98.1	238694	4790740	Escherichia coli / Shigella;98.22%	98	885	5.1	ESC_IC5840AA_AS
ESC_EB1537AA	T7-509	ERR10982761	Human	Human	Homo sapiens; Norway	2015				Europe	Norway							university hospital of north norway	Escherichia coli								PRJEB57251	ERP142231		SAMEA111546232	ERS13656292	2023-03-25	2023-03-19	ESC_EB1537AA	Assembled	49.3	219196	5126079	Escherichia coli / Shigella;98.51%	116	1360	5.1	ESC_IC5898AA_AS
ESC_BB8521AA	KresCPE0017	ERR10321505	Human	Human	Homo sapiens; Urine	2015				Europe	Norway							university hospital of north norway	Escherichia coli								PRJEB56146	ERP141062		SAMEA111435697	ERS13529372	2022-10-13	2022-10-11	ESC_BB8521AA	Assembled	80	63695	4801730	Escherichia coli / Shigella;94.54%	190	54600	4.1	ESC_GC0257AA_AS
ESC_BB8487AA	KresCPE0096	ERR10321584	Human	Human	Homo sapiens; Other	2017				Europe	Norway							university hospital of north norway	Escherichia coli								PRJEB56146	ERP141062		SAMEA111435776	ERS13529451	2022-10-13	2022-10-11	ESC_BB8487AA	Assembled	142	157038	4955747	Escherichia coli / Shigella;95.05%	107	34957	4.1	ESC_GC0223AA_AS
ESC_BB8488AA	KresCPE0095	ERR10321583	Human	Human	Homo sapiens; Rectal sample	2017				Europe	Norway							university hospital of north norway	Escherichia coli								PRJEB56146	ERP141062		SAMEA111435775	ERS13529450	2022-10-13	2022-10-11	ESC_BB8488AA	Assembled	232	144709	4901106	Escherichia coli / Shigella;93.11%	112	39866	4.1	ESC_GC0224AA_AS
ESC_BB8463AA	KresCPE0160	ERR10321648	Human	Human	Homo sapiens; Rectal sample	2018				Europe	Norway							university hospital of north norway	Escherichia coli								PRJEB56146	ERP141062		SAMEA111435840	ERS13529515	2022-10-13	2022-10-11	ESC_BB8463AA	Assembled	291	95335	5032757	Escherichia coli / Shigella;95.92%	204	78183	4.1	ESC_GC0199AA_AS
ESC_BB8464AA	KresCPE0158	ERR10321646	Human	Human	Homo sapiens; Rectal sample	2018				Europe	Norway							university hospital of north norway	Escherichia coli								PRJEB56146	ERP141062		SAMEA111435838	ERS13529513	2022-10-13	2022-10-11	ESC_BB8464AA	Assembled	121	97532	5286528	Escherichia coli / Shigella;90.13%	198	35059	4.1	ESC_GC0200AA_AS
ESC_BB8418AA	KresCPE0234	ERR10321722	Human	Human	Homo sapiens; Rectal sample	2019				Europe	Norway							university hospital of north norway	Escherichia coli								PRJEB56146	ERP141062		SAMEA111435914	ERS13529589	2022-10-13	2022-10-11	ESC_BB8418AA	Assembled	195	113430	4848125	Escherichia coli / Shigella;90.11%	123	31138	4.1	ESC_GC0152AA_AS
ESC_BB8444AA	KresCPE0185	ERR10321673	Human	Human	Homo sapiens; Rectal sample	2019				Europe	Norway							university hospital of north norway	Escherichia coli								PRJEB56146	ERP141062		SAMEA111435865	ERS13529540	2022-10-13	2022-10-11	ESC_BB8444AA	Assembled	348	83228	4688448	Escherichia coli / Shigella;97.03%	165	46609	4.1	ESC_GC0178AA_AS
ESC_BB8446AA	KresCPE0183	ERR10321671	Human	Human	Homo sapiens; Rectal sample	2019				Europe	Norway							university hospital of north norway	Escherichia coli								PRJEB56146	ERP141062		SAMEA111435863	ERS13529538	2022-10-13	2022-10-11	ESC_BB8446AA	Assembled	189	36037	5273471	Escherichia coli / Shigella;90.32%	336	132626	4.1	ESC_GC0180AA_AS
ESC_BB8345AA	KresCPE0364	ERR10321852	Human	Human	Homo sapiens; Rectal sample	2021				Europe	Norway							university hospital of north norway	Escherichia coli								PRJEB56146	ERP141062		SAMEA111436044	ERS13529719	2022-10-13	2022-10-11	ESC_BB8345AA	Assembled	195	94489	4955505	Escherichia coli / Shigella;91.73%	149	39704	4.1	ESC_GC0079AA_AS
ESC_ZA0674AA	PSU-4949	SRR18607434				2019	1				Pakistan	Punjab	Bahawalpur District	Bahawalpur		29.408	71.674	PulseNet Next Generation Subtyping Methods Unit	Escherichia coli								PRJNA357722	SRP101500		SAMN27295218	SRS12498497	2022-04-09	2022-04-08	ESC_ZA0674AA	Assembled	81	191881	4986987	Escherichia coli / Shigella;98.59%	102	16893	4.1	ESC_CC8634AA_AS
ESC_ZA0680AA	PSU-4947	SRR18607100				2019	1				Pakistan	Punjab	Bahawalpur District	Bahawalpur		29.408	71.674	PulseNet Next Generation Subtyping Methods Unit	Escherichia coli								PRJNA357722	SRP101500		SAMN27295196	SRS12498488	2022-04-09	2022-04-08	ESC_ZA0680AA	Assembled	72	174502	4985226	Escherichia coli / Shigella;97.44%	110	16715	4.1	ESC_CC8640AA_AS
ESC_YA5004AA	PSU-4926	SRR17848368	Poultry	Poultry	chicken; Chicken; chicken liver	2019				Asia	Pakistan							DudleyLab|PennStateUniversity	Escherichia coli								PRJNA357722	SRP101500		SAMN25558098	SRS11847064	2022-02-02	2022-02-01	ESC_YA5004AA	Assembled	221	126815	4984006	Escherichia coli / Shigella;96.63%	124	42014	4.1	ESC_CC2215AA_AS
ESC_CB3333AA	DTU_2020_1001642_1_SI_PAK_RAW_032	ERR10431534	Human	Human	Homo Sapiens; urine	2020	9	14		Asia	Pakistan							Centre for Genomic Epidemiology, National Food Institute, Technical University of Denmark (DTU), Denmark	Escherichia coli								PRJEB56918	ERP141886		SAMEA111505356	ERS13617718	2022-11-01	2022-11-01	ESC_CB3333AA	Assembled	166	155860	4899068	Escherichia coli / Shigella;100.0%	129	1644	5	ESC_HC1752AA_AS
ESC_CB3334AA	DTU_2020_1001649_1_SI_PAK_RAW_039	ERR10431532	Human	Human	Homo Sapiens; swab (wound)	2020	9	14		Asia	Pakistan							Centre for Genomic Epidemiology, National Food Institute, Technical University of Denmark (DTU), Denmark	Escherichia coli								PRJEB56918	ERP141886		SAMEA111505357	ERS13617719	2022-11-01	2022-11-01	ESC_CB3334AA	Assembled	146	86770	5021750	Escherichia coli / Shigella;97.9%	224	8198	5	ESC_HC1753AA_AS
ESC_AB4864AA	22.0334	SRR20521277	Human	Human	Homo sapiens; urine	2021					Pakistan							DudleyLab|PennStateUniversity	Escherichia coli								PRJNA357722	SRP101500		SAMN29923026	SRS14180099	2022-07-24	2022-07-23	ESC_AB4864AA	Assembled	106	153823	5270921	Escherichia coli / Shigella;94.2%	246	40963	4.1	ESC_EC3933AA_AS
ESC_CB3198AA	DTU_2021_1002682_1_SI_PRY_ASU_LCPMC_055	ERR10431827	Human	Human	Homo Sapiens; blood	2020	11	27		South America	Paraguay							Centre for Genomic Epidemiology, National Food Institute, Technical University of Denmark (DTU), Denmark	Escherichia coli								PRJEB56918	ERP141886		SAMEA111505664	ERS13618026	2022-11-01	2022-11-01	ESC_CB3198AA	Assembled	126	103778	4816716	Escherichia coli / Shigella;99.01%	138	1306	5	ESC_HC1617AA_AS
ESC_CB3290AA	DTU_2021_1002873_1_SI_PRY_ENC_030	ERR10431735	Human	Human	Homo Sapiens; swab (wound)	2020	11	17		South America	Paraguay							Centre for Genomic Epidemiology, National Food Institute, Technical University of Denmark (DTU), Denmark	Escherichia coli								PRJEB56918	ERP141886		SAMEA111505566	ERS13617928	2022-11-01	2022-11-01	ESC_CB3290AA	Assembled	84	50090	4910423	Escherichia coli / Shigella;98.98%	245	17151	5	ESC_HC1709AA_AS
ESC_CB3296AA	DTU_2021_1002866_1_SI_PRY_ENC_023	ERR10431728	Human	Human	Homo Sapiens; urine	2020	11	17		South America	Paraguay							Centre for Genomic Epidemiology, National Food Institute, Technical University of Denmark (DTU), Denmark	Escherichia coli								PRJEB56918	ERP141886		SAMEA111505564	ERS13617926	2022-11-01	2022-11-01	ESC_CB3296AA	Assembled	96	82825	4918682	Escherichia coli / Shigella;100.0%	187	11633	5	ESC_HC1715AA_AS
ESC_FB6975AA	EcCR01	SRR24982035	Human	Human	Homo sapiens	2018				South America	Peru	Lima						Universidad Peruana Cayetano Heredia	Escherichia coli								PRJNA865026	SRP445171		SAMN35820179	SRS18028819	2023-06-28	2023-06-21	ESC_FB6975AA	Assembled	132.4	155875	4869775	Escherichia coli / Shigella;98.89%	127	9455	5.1	ESC_KC1882AA_AS
ESC_AB4492AA	Ec-G17-101	ERR9955054				2014				Europe	Portugal							NATIONAL INSTITUTE OF HEALTH DR. RICARDO JORGE	Escherichia coli		O66:H9						PRJEB54735	ERP139586		SAMEA110363026	ERS12460733	2022-07-19	2022-07-18	ESC_AB4492AA	Assembled	100	79823	5208859	Escherichia coli / Shigella;97.85%	258	62193	4.1	ESC_FC0203AA_AS
ESC_AB4533AA	Ec-P6-I	ERR9955089				2020				Europe	Portugal							NATIONAL INSTITUTE OF HEALTH DR. RICARDO JORGE	Escherichia coli		Ond:H9						PRJEB54735	ERP139586		SAMEA110362985	ERS12460692	2022-07-19	2022-07-18	ESC_AB4533AA	Assembled	89	42730	5105780	Escherichia coli / Shigella;97.75%	280	68362	4.1	ESC_FC0244AA_AS
ESC_FB6504AA	Ec-396377	traces-0owMLyi	Human	Human		2022				Europe	Portugal	Lisbon						National Institute of Health Dr. Ricardo Jorge	Escherichia coli													2023-06-22	2023-06-22	ESC_FB6504AA	Assembled	188.8	105454	4975724	Escherichia coli / Shigella;99.58%	123	10448	5.1	ESC_KC1410AA_AS
ESC_DB7507AA	Ec-403378	traces-0wAvNQC	Human	Human		2022				Europe	Portugal							National Institute of Health Dr. Ricardo Jorge	Escherichia coli													2023-02-20	2023-02-20	ESC_DB7507AA	Assembled	123	142916	5037102	Escherichia coli / Shigella;98.0%	135	7466	5	ESC_IC1647AA_AS
ESC_FB6479AA	EC_Q5A-5	traces-0xZlhUn	Food	Dairy		2023				Europe	Portugal							National Institute of Health Dr. Ricardo Jorge	Escherichia coli													2023-06-21	2023-06-21	ESC_FB6479AA	Assembled	114.4	260025	4798671	Escherichia coli / Shigella;100.0%	107	5133	5.1	ESC_KC1383AA_AS
ESC_FB6493AA	EC_Q149-1	traces-0FaUFrX	Food	Dairy		2023				Europe	Portugal							National Institute of Health Dr. Ricardo Jorge	Escherichia coli													2023-06-21	2023-06-21	ESC_FB6493AA	Assembled	100.8	187852	4975958	Escherichia coli / Shigella;97.4%	105	2764	5.1	ESC_KC1397AA_AS
ESC_BB7651AA	ec_76498	ERR9793812	Human	Human	Homo sapiens; blood	2015	6	16		Europe	Russia					60	100	marathon study consortium	Escherichia coli								PRJEB53051	ERP137819		SAMEA14449069	ERS12068647	2022-10-13	2022-10-08	ESC_BB7651AA	Assembled	317	72557	5175292	Escherichia coli / Shigella;91.64%	198	41706	4.1	ESC_FC9369AA_AS
ESC_FB4060AA	EC1054	SRR24679986	Human	Human	Homo sapiens; GASTROINTESTINAL/ABDOMINAL	2014				Asia	Singapore					1.32	103.76	Singapore General Hospital	Escherichia coli								PRJNA577535	SRP239514		SAMN34565649	SRS17771023	2023-05-29	2023-05-21	ESC_FB4060AA	Assembled	444.1	185188	4856064	Escherichia coli / Shigella;100.0%	111	451	5.1	ESC_JC8425AA_AS
ESC_FB4622AA	EC2955	SRR24759638	Human	Human	Homo sapiens; GASTROINTESTINAL/ABDOMINAL	2018				Asia	Singapore					1.32	103.76	Singapore General Hospital	Escherichia coli								PRJNA577535	SRP239514		SAMN34565719	SRS17843102	2023-06-02	2023-05-30	ESC_FB4622AA	Assembled	211.5	184240	5067748	Escherichia coli / Shigella;99.39%	112	502	5.1	ESC_JC9017AA_AS
ESC_FB4623AA	EC2929	SRR24759640	Human	Human	Homo sapiens; URINARY	2018				Asia	Singapore					1.32	103.76	Singapore General Hospital	Escherichia coli								PRJNA577535	SRP239514		SAMN34565717	SRS17843100	2023-06-02	2023-05-30	ESC_FB4623AA	Assembled	215	184240	5077797	Escherichia coli / Shigella;98.71%	124	397	5.1	ESC_JC9018AA_AS
ESC_FB4615AA	EC3149	SRR24759629	Human	Human	Homo sapiens; OTHERS	2019				Asia	Singapore					1.32	103.76	Singapore General Hospital	Escherichia coli								PRJNA577535	SRP239514		SAMN34565727	SRS17843111	2023-06-02	2023-05-30	ESC_FB4615AA	Assembled	205.9	128960	4904835	Escherichia coli / Shigella;100.0%	117	323	5.1	ESC_JC9141AA_AS
ESC_AB2534AA	SAMEA12940751	ERR8604522	Human	Human	Homo sapiens; human	2019	2			Europe	Spain							Instituto de Salud Carlos III	Escherichia coli								PRJEB50822	ERP135426		SAMEA12940751	ERS10539548	2022-07-16	2022-07-14	ESC_AB2534AA	Assembled	550	110697	5205762	Escherichia coli / Shigella;92.3%	156	83521	4.1	ESC_EC0625AA_AS
ESC_AB0156AA	2433b_Spain	SRR17786548	Wild Animal	Avian	Feces, Gull (Larus spp.)	2019				Europe	Spain							U.S. Geological Survey	Escherichia coli								PRJNA800400	SRP357050		SAMN25244035	SRS11789914	2022-06-11	2022-02-24	ESC_AB0156AA	Assembled	44	140072	4998698	Escherichia coli / Shigella;94.18%	117	14174	4.1	ESC_DC8541AA_AS
ESC_ZA2102AA	20210635	traces-0kLPIjL	Human	Human		2021				Europe	Spain	Andalusia						University Hospital Virgen Macarena	Escherichia coli						OXA-48							2022-04-28	2023-05-05	ESC_ZA2102AA	Assembled	62	125634	5064386	Escherichia coli / Shigella;89.29%	157	41256	4.1	ESC_CC9970AA_AS
ESC_YA5833AA	20211125	traces-0YKXngp	Human	Human	Urine	2021				Europe	Spain	Andalusia						University Hospital Virgen Macarena	Escherichia coli						OXA-48							2022-02-13	2022-02-13	ESC_YA5833AA	Assembled	64	174169	4893262	Escherichia coli / Shigella;92.86%	98	32097	4.1	ESC_CC9948AA_AS
ESC_BB3686AA	20220311	traces-0OOlXWN	Human	Human		2022				Europe	Spain	Andalusia						University Hospital Virgen Macarena	Escherichia coli						OXA-48							2022-09-12	2023-09-19	ESC_BB3686AA	Assembled	70	118905	5206665	Escherichia coli / Shigella;92.79%	128	17433	4.1	ESC_FC3470AA_AS
ESC_BB1173AA	20220460	traces-0iOhMlE	Human	Human		2022				Europe	Spain	Andalusia						University Hospital Virgen Macarena	Escherichia coli						OXA-181							2022-08-24	2023-08-31	ESC_BB1173AA	Assembled	84	139233	5144099	Escherichia coli / Shigella;89.42%	141	45829	4.1	ESC_EC9106AA_AS
ESC_DB0076AA	SAMEA111331556	ERR10177284	Human	Human	Homo sapiens; urine sample	2018				Europe	Switzerland							University Hospital Basel	Escherichia coli								PRJEB55855	ERP140793		SAMEA111331556	ERS13429120	2022-12-19	2022-12-15	ESC_DB0076AA	Assembled	121	157725	4897071	Escherichia coli / Shigella;100.0%	94	895	5	ESC_HC3429AA_AS
ESC_CB7993AA	BE_20_1_EC	SRR22498683	Human	Human	Homo sapiens; skin	2019	10	8		Europe	Switzerland	Bern				46.9473	7.4247	Inselspital, Bern University Hospital	Escherichia coli								PRJNA907528	SRP410979		SAMN31987736	SRS15941121	2022-12-02	2022-12-02	ESC_CB7993AA	Assembled	315	207771	5360401	Escherichia coli / Shigella;86.76%	100	34397	4.1	ESC_GC9616AA_AS
ESC_GB5724AA	603_1_1	SRR25639068	Livestock	Bovine	calf	2020	2	6		Europe	Switzerland	Fribourg	Sarine District	Hauterive (FR)				University of Bern	Escherichia coli								PRJNA1005565	SRP455087		SAMN36988408	SRS18609670	2023-08-16	2023-08-15	ESC_GB5724AA	Assembled	331.8	357687	5080229	Escherichia coli / Shigella;100.0%	59	930	5.1	ESC_LC0724AA_AS
ESC_CB7991AA	BE_20_3_EC	SRR22498681	Human	Human	Homo sapiens; skin	2020	2	25		Europe	Switzerland	Bern				46.9473	7.4247	Inselspital, Bern University Hospital	Escherichia coli								PRJNA907528	SRP410979		SAMN31987738	SRS15941123	2022-12-02	2022-12-02	ESC_CB7991AA	Assembled	364	208276	5136629	Escherichia coli / Shigella;91.24%	79	23952	4.1	ESC_GC9614AA_AS
ESC_CB7992AA	BE_20_2_EC	SRR22498682	Human	Human	Homo sapiens; skin	2020	1	14		Europe	Switzerland	Bern				46.9473	7.4247	Inselspital, Bern University Hospital	Escherichia coli								PRJNA907528	SRP410979		SAMN31987737	SRS15941122	2022-12-02	2022-12-02	ESC_CB7992AA	Assembled	290	188461	5137176	Escherichia coli / Shigella;91.37%	83	31077	4.1	ESC_GC9615AA_AS
ESC_CB7984AA	BE_32_1_EC	SRR22498648	Human	Human	Homo sapiens; skin	2021	6	1		Europe	Switzerland	Bern				46.9473	7.4247	Inselspital, Bern University Hospital	Escherichia coli								PRJNA907528	SRP410979		SAMN31987768	SRS15941156	2022-12-02	2022-12-02	ESC_CB7984AA	Assembled	442	156827	5376409	Escherichia coli / Shigella;87.52%	103	24160	4.1	ESC_GC9607AA_AS
ESC_CB7990AA	BE_20_4_EC	SRR22498680	Human	Human	Homo sapiens; skin	2021	9	14		Europe	Switzerland	Bern				46.9473	7.4247	Inselspital, Bern University Hospital	Escherichia coli								PRJNA907528	SRP410979		SAMN31987739	SRS15941124	2022-12-02	2022-12-02	ESC_CB7990AA	Assembled	295	199950	5035480	Escherichia coli / Shigella;93.1%	78	12112	4.1	ESC_GC9613AA_AS
ESC_BB1646AA	N660	SRR21246279	Human	Human	clinical					Europe	Switzerland							University of Fribourg	Escherichia coli								PRJNA872487	SRP394389		SAMN30467462	SRS14820540	2022-08-29	2022-08-27	ESC_BB1646AA	Assembled	146	156284	4936493	Escherichia coli / Shigella;93.75%	110	36061	4.1	ESC_FC7732AA_AS
ESC_BB1649AA	N577	SRR21246282	Human	Human	clinical					Europe	Switzerland							University of Fribourg	Escherichia coli								PRJNA872487	SRP394389		SAMN30467459	SRS14820537	2022-08-29	2022-08-27	ESC_BB1649AA	Assembled	152	156194	5074231	Escherichia coli / Shigella;95.65%	122	85959	4.1	ESC_FC1541AA_AS
ESC_BB1667AA	N1291	SRR21246300	Human	Human	clinical					Europe	Switzerland							University of Fribourg	Escherichia coli								PRJNA872487	SRP394389		SAMN30467492	SRS14820519	2022-08-29	2022-08-27	ESC_BB1667AA	Assembled	134	222516	4973179	Escherichia coli / Shigella;94.8%	105	28101	4.1	ESC_FC1559AA_AS
ESC_ZA4416AA	Microbial	SRR19370202	Human	Human	Homo sapiens; Surg Male; urine	2017	9				Thailand	Chon Buri Province				12.6885	100.982	Armed Forces Research Institute of Medical Sciences (AFRIMS)	Escherichia coli								PRJNA814829	SRP371441		SAMN28592071	SRS13152020	2022-05-29	2022-05-24	ESC_ZA4416AA	Assembled	153	189674	4890203	Escherichia coli / Shigella;94.74%	100	29136	4.1	ESC_DC2685AA_AS
ESC_ZA4426AA	Microbial	SRR19369830	Human	Human	Homo sapiens; Med Male; blood	2017	8				Thailand	Chon Buri Province				12.6885	100.982	Armed Forces Research Institute of Medical Sciences (AFRIMS)	Escherichia coli								PRJNA814829	SRP371441		SAMN28158584	SRS13151689	2022-05-29	2022-05-24	ESC_ZA4426AA	Assembled	178	153040	4951732	Escherichia coli / Shigella;96.06%	106	23591	4.1	ESC_DC2695AA_AS
ESC_ZA4435AA	Microbial	SRR19369848	Human	Human	Homo sapiens; Med Male; sputum	2017	8				Thailand	Chon Buri Province				12.6885	100.982	Armed Forces Research Institute of Medical Sciences (AFRIMS)	Escherichia coli								PRJNA814829	SRP371441		SAMN28158741	SRS13151671	2022-05-29	2022-05-24	ESC_ZA4435AA	Assembled	228	173813	4979612	Escherichia coli / Shigella;94.03%	97	11837	4.1	ESC_DC2704AA_AS
ESC_ZA7904AA	Microbial	SRR19115580	Human	Human	Homo sapiens; OPD Med; urine	2017	8				Thailand	Chon Buri Province				12.6885	100.982	Armed Forces Research Institute of Medical Sciences (AFRIMS)	Escherichia coli								PRJNA814829	SRP371441		SAMN28097434	SRS12923832	2022-06-11	2022-05-24	ESC_ZA7904AA	Assembled	123	99335	5227056	Escherichia coli / Shigella;91.9%	149	37215	4.1	ESC_DC6000AA_AS
ESC_ZA7921AA	Microbial	SRR19115623	Human	Human	Homo sapiens; Med Male; sputum	2017	8				Thailand	Chon Buri Province				12.6885	100.982	Armed Forces Research Institute of Medical Sciences (AFRIMS)	Escherichia coli								PRJNA814829	SRP371441		SAMN28097486	SRS12923789	2022-06-11	2022-05-24	ESC_ZA7921AA	Assembled	206	185900	4979693	Escherichia coli / Shigella;95.31%	91	11328	4.1	ESC_DC6017AA_AS
ESC_ZA7945AA	Microbial	SRR19091372	Human	Human	Homo sapiens; Med Female; urine	2017	8				Thailand	Chon Buri Province				12.6885	100.982	Armed Forces Research Institute of Medical Sciences (AFRIMS)	Escherichia coli								PRJNA814829	SRP371441		SAMN28097306	SRS12903106	2022-06-11	2022-05-24	ESC_ZA7945AA	Assembled	134	191265	5063269	Escherichia coli / Shigella;94.95%	144	24185	4.1	ESC_DC6041AA_AS
ESC_ZA7954AA	Microbial	SRR19091033	Human	Human	Homo sapiens; Med Male; sputum	2017	8				Thailand	Chon Buri Province				12.6885	100.982	Armed Forces Research Institute of Medical Sciences (AFRIMS)	Escherichia coli								PRJNA814829	SRP371441		SAMN28097316	SRS12902786	2022-06-11	2022-05-24	ESC_ZA7954AA	Assembled	217	185900	4971542	Escherichia coli / Shigella;95.52%	92	11840	4.1	ESC_DC6050AA_AS
ESC_ZA8029AA	Microbial	SRR18847873	Human	Human	Homo sapiens; Med. Male; blood	2017	4				Thailand	Chon Buri Province				12.6885	100.982	Armed Forces Research Institute of Medical Sciences (AFRIMS)	Escherichia coli								PRJNA814829	SRP371441		SAMN27684629	SRS12696379	2022-06-11	2022-05-24	ESC_ZA8029AA	Assembled	237	173812	4826321	Escherichia coli / Shigella;98.46%	84	14203	4.1	ESC_DC6125AA_AS
ESC_ZA3140AA	A2	traces-0AdNPkt				2020				Africa	Uganda							gil@sund.ku.dk														2022-05-08	2023-05-03	ESC_ZA3140AA	Assembled	43	130174	4998779	Escherichia coli / Shigella;95.92%	126	44032	4.1	ESC_DC0397AA_AS
ESC_ZA3150AA	C1	traces-0eaIYUM				2020				Africa	Uganda							gil@sund.ku.dk														2022-05-08	2023-05-03	ESC_ZA3150AA	Assembled	89	127990	4920911	Escherichia coli / Shigella;96.0%	111	14884	4.1	ESC_DC0413AA_AS
ESC_ZA3154AA	B3	traces-0ECQPbJ				2020				Africa	Uganda							gil@sund.ku.dk														2022-05-08	2023-05-03	ESC_ZA3154AA	Assembled	87	169270	4946489	Escherichia coli / Shigella;95.52%	92	15947	4.1	ESC_DC0417AA_AS
ESC_YA6743AA	MMMOSAM:f628e950-1df2-4cca-9fea-5e293d3302b6	SRR18032336	Human	Human	patient; Patient or hospital wastewater site	2016				Europe	United Kingdom	England	Greater Manchester	Manchester				Modernising Medical Microbiology, NDM, Oxford University	Escherichia coli								PRJNA768622	SRP359875		SAMN25988466	SRS12025715	2022-02-23	2022-02-22	ESC_YA6743AA	Assembled	165	109018	5052765	Escherichia coli / Shigella;87.9%	128	53957	4.1	ESC_CC3703AA_AS
ESC_YA6744AA	MMMOSAM:e522c549-c871-4ed0-8a1d-09f5740d3890	SRR18032384	Human	Human	patient; Patient or hospital wastewater site	2016				Europe	United Kingdom	England	Greater Manchester	Manchester				Modernising Medical Microbiology, NDM, Oxford University	Escherichia coli								PRJNA768622	SRP359875		SAMN25988578	SRS12024300	2022-02-23	2022-02-22	ESC_YA6744AA	Assembled	135	105429	5055256	Escherichia coli / Shigella;87.25%	144	74482	4.1	ESC_CC3704AA_AS
ESC_YA6747AA	MMMOSAM:e2063aa6-65e6-469d-99a5-c17c081b5590	SRR18032409	Human	Human	patient; Patient or hospital wastewater site	2016				Europe	United Kingdom	England	Greater Manchester	Manchester				Modernising Medical Microbiology, NDM, Oxford University	Escherichia coli								PRJNA768622	SRP359875		SAMN25988603	SRS12026305	2022-02-23	2022-02-22	ESC_YA6747AA	Assembled	191	100639	5054530	Escherichia coli / Shigella;89.8%	138	75905	4.1	ESC_CC3707AA_AS
ESC_YA6781AA	MMMOSAM:c7b2928c-f26b-42ae-9142-804a5bcc73c1	SRR18031083	Human	Human	patient; Patient or hospital wastewater site	2016				Europe	United Kingdom	England	Greater Manchester	Manchester				Modernising Medical Microbiology, NDM, Oxford University	Escherichia coli								PRJNA768622	SRP359875		SAMN25988777	SRS12026289	2022-02-23	2022-02-22	ESC_YA6781AA	Assembled	130	99776	5055972	Escherichia coli / Shigella;91.59%	158	74391	4.1	ESC_CC3720AA_AS
ESC_YA6782AA	MMMOSAM:c79e2610-9fe7-4a11-9426-bf4177a0ef8f	SRR18031085	Human	Human	patient; Patient or hospital wastewater site	2016				Europe	United Kingdom	England	Greater Manchester	Manchester				Modernising Medical Microbiology, NDM, Oxford University	Escherichia coli								PRJNA768622	SRP359875		SAMN25988779	SRS12026288	2022-02-23	2022-02-22	ESC_YA6782AA	Assembled	129	92389	5054647	Escherichia coli / Shigella;88.46%	148	70453	4.1	ESC_CC3721AA_AS
ESC_YA6784AA	MMMOSAM:b505a1ad-f9c8-401a-861f-2c871b5fc32a	SRR18031135	Human	Human	patient; Patient or hospital wastewater site	2016				Europe	United Kingdom	England	Greater Manchester	Manchester				Modernising Medical Microbiology, NDM, Oxford University	Escherichia coli								PRJNA768622	SRP359875		SAMN25988892	SRS12023733	2022-02-23	2022-02-22	ESC_YA6784AA	Assembled	136	113963	5053757	Escherichia coli / Shigella;90.83%	139	64626	4.1	ESC_CC3723AA_AS
ESC_YA6785AA	MMMOSAM:ae5abfcc-e98f-4dc2-ab47-a017d67816a1	SRR18031174	Human	Human	patient; Patient or hospital wastewater site	2016				Europe	United Kingdom	England	Greater Manchester	Manchester				Modernising Medical Microbiology, NDM, Oxford University	Escherichia coli								PRJNA768622	SRP359875		SAMN25988931	SRS12023728	2022-02-23	2022-02-22	ESC_YA6785AA	Assembled	139	99776	5054928	Escherichia coli / Shigella;87.62%	154	73780	4.1	ESC_CC3724AA_AS
ESC_YA6791AA	MMMOSAM:20189284-87a8-41ed-88b1-3229db4f8469	SRR18030978	Human	Human	patient; Patient or hospital wastewater site	2016				Europe	United Kingdom	England	Greater Manchester	Manchester				Modernising Medical Microbiology, NDM, Oxford University	Escherichia coli								PRJNA768622	SRP359875		SAMN25989864	SRS12025372	2022-02-23	2022-02-22	ESC_YA6791AA	Assembled	131	99522	5055498	Escherichia coli / Shigella;87.74%	147	69141	4.1	ESC_CC3730AA_AS
ESC_ZA7422AA	IMP74	ERR4280207	Human	Human	Homo sapiens	2019				Europe	United Kingdom							IMPERIAL COLLEGE LONDON	Escherichia coli								PRJEB38818	ERP122268		SAMEA6990793	ERS4758888	2022-06-11	2022-06-10	ESC_ZA7422AA	Assembled	625	101622	5288779	Escherichia coli / Shigella;89.09%	179	46648	4.1	ESC_DC6820AA_AS
ESC_WA7533AA	2013-EC6	traces-0fsFXlY	Livestock	Swine		2020				Europe	United Kingdom							Milner Genome Centre	Escherichia coli													2021-09-28	2022-10-05	ESC_WA7533AA	Assembled	47	20765	4754004	Escherichia coli / Shigella;98.39%	488	32400	4.1	ESC_ZB9279AA_AS
ESC_ZA0255AA	P24_WM1_05.20	SRR18439260	Human	Human	Homo sapiens; rectal swab	2020	5			Europe	United Kingdom							United Kingdom Health Security Agency	Escherichia coli								PRJNA770738	SRP365344		SAMN22232796	SRS12349356	2022-04-01	2022-03-23	ESC_ZA0255AA	Assembled	212	113624	5105168	Escherichia coli / Shigella;97.25%	177	116420	4.1	ESC_CC8365AA_AS
ESC_CB0824AA	H184200453	SRR21990472	Human	Human	human, animal or environmental	2021				Europe	United Kingdom							APHA	Escherichia coli								PRJNA805266	SRP403728		SAMN25849876	SRS15489095	2022-10-23	2022-10-22	ESC_CB0824AA	Assembled	134	145683	4789181	Escherichia coli / Shigella;98.88%	121	15984	4.1	ESC_GC2585AA_AS
ESC_CB0977AA	F2T3-S25	SRR21990174	Human	Human	human, animal or environmental	2021				Europe	United Kingdom							APHA	Escherichia coli								PRJNA805266	SRP403728		SAMN25849665	SRS15488942	2022-10-23	2022-10-22	ESC_CB0977AA	Assembled	100	195039	4930431	Escherichia coli / Shigella;89.06%	103	90325	4.1	ESC_GC2740AA_AS
ESC_CB1015AA	3769	SRR21990212	Human	Human	human, animal or environmental	2021				Europe	United Kingdom							APHA	Escherichia coli								PRJNA805266	SRP403728		SAMN25849692	SRS15488904	2022-10-23	2022-10-22	ESC_CB1015AA	Assembled	63	166462	4995160	Escherichia coli / Shigella;92.07%	89	168669	4.1	ESC_GC2778AA_AS
ESC_CB1023AA	105-ND	SRR21990220	Human	Human	human, animal or environmental	2021				Europe	United Kingdom							APHA	Escherichia coli								PRJNA805266	SRP403728		SAMN25849656	SRS15488896	2022-10-23	2022-10-22	ESC_CB1023AA	Assembled	24	73073	4982772	Escherichia coli / Shigella;97.1%	163	67680	4.1	ESC_GC2786AA_AS
ESC_FB8878AA	22861	traces-0CcrhYO	Aquatic Animal	Shellfish	Common mussels	2022	7	13		Europe	United Kingdom	Scotland	Highland					FSS - Food Standards Scotland	Escherichia coli						PATH-SAFE project							2023-07-10	2023-07-10	ESC_FB8878AA	Assembled	151.1	234333	4873178	Escherichia coli / Shigella;99.79%	82	621	5.1	ESC_KC3807AA_AS
ESC_FB5926AA	76100791986	traces-0yMBerb	Food	Dairy	Unpasteurised cow's milk cheese	2022	11	1		Europe	United Kingdom	Scotland						FSS - Food Standards Scotland	Escherichia coli						PATH-SAFE project							2023-06-14	2023-06-14	ESC_FB5926AA	Assembled	67	156557	4751238	Escherichia coli / Shigella;99.34%	77	474	5.1	ESC_KC0796AA_AS
ESC_ZA5521AA	HU83	traces-0mbuFGy	Human	Human		2022				Europe	United Kingdom		Edinburgh	Edinburgh				Alison Low	Escherichia coli						PATH-SAFE project							2022-06-06	2023-06-01	ESC_ZA5521AA	Assembled	94	204808	4714048	Escherichia coli / Shigella;94.74%	49	12809	4.1	ESC_DC3089AA_AS
ESC_FB2446AA	6382	traces-0XGMkEx	Environment	Water/River	wastewater	2022	6	30		Europe	United Kingdom	Scotland						FSS - Food Standards Scotland	Escherichia coli						PATH-SAFE project							2023-05-11	2023-05-11	ESC_FB2446AA	Assembled	101.7	329667	4840965	Escherichia coli / Shigella;100.0%	37	296	5.1	ESC_JC6521AA_AS
ESC_DB4185AA	20220111	traces-0uvwDZL	Livestock	Bovine	Bovine	2022				Europe	United Kingdom	Scotland						FSS - Food Standards Scotland	Escherichia coli						PATH-SAFE project							2023-01-12	2023-01-12	ESC_DB4185AA	Assembled	226	250094	4834727	Escherichia coli / Shigella;97.78%	60	689	5	ESC_HC7489AA_AS
ESC_CB1291AA	1729713	SRR22016551	ND	ND/Others	other	2022	10			Europe	United Kingdom							Gastrointestinal Bacteria Reference Unit, Public Health England	Escherichia coli		Escherichia						PRJNA315192	SRP071789		SAMN31419960	SRS15508411	2022-10-24	2022-10-24	ESC_CB1291AA	Assembled	75	145823	5168142	Escherichia coli / Shigella;92.55%	129	28023	4.1	ESC_GC3067AA_AS
ESC_CB0581AA	1730854	SRR21986764	ND	ND/Others	other	2022	10			Europe	United Kingdom							Gastrointestinal Bacteria Reference Unit, Public Health England	Escherichia coli		Escherichia						PRJNA315192	SRP071789		SAMN31390546	SRS15485687	2022-10-21	2022-10-21	ESC_CB0581AA	Assembled	54	154271	5160005	Escherichia coli / Shigella;91.76%	108	19276	4.1	ESC_GC2334AA_AS
ESC_BB8832AA	1719910	SRR21910451	Human	Human	Homo sapiens; human	2022	9			Europe	United Kingdom							Public Health England	Escherichia coli		Escherichia						PRJNA315192	SRP071789		SAMN31186970	SRS15413610	2022-10-15	2022-10-14	ESC_BB8832AA	Assembled	120	124001	5091722	Escherichia coli / Shigella;90.11%	117	36160	4.1	ESC_GC0552AA_AS
ESC_BB1453AA	1686686	SRR21205842	Human	Human	Homo sapiens; human	2022	8			Europe	United Kingdom							Public Health England	Escherichia coli		Escherichia						PRJNA315192	SRP071789		SAMN30444068	SRS14783746	2022-08-28	2022-08-26	ESC_BB1453AA	Assembled	167	254402	5037663	Escherichia coli / Shigella;98.44%	115	16278	4.1	ESC_FC7576AA_AS
ESC_ZA8153AA	153441	SRR18429135	Human	Human	human - faeces					Europe	United Kingdom							UK Health Security Agency	Escherichia coli								PRJNA812750	SRP365245		SAMN26427601	SRS12340250	2022-06-11	2022-03-23	ESC_ZA8153AA	Assembled	83	161155	4803290	Escherichia coli / Shigella;97.53%	110	13932	4.1	ESC_DC6246AA_AS
ESC_ZA8233AA	153431	SRR18429215	Human	Human	human - faeces					Europe	United Kingdom							UK Health Security Agency	Escherichia coli								PRJNA812750	SRP365245		SAMN26426903	SRS12340170	2022-06-11	2022-03-23	ESC_ZA8233AA	Assembled	78	127595	4870089	Escherichia coli / Shigella;94.63%	125	63790	4.1	ESC_DC6941AA_AS
ESC_ZA8250AA	146990	SRR18429232	Human	Human	human - faeces					Europe	United Kingdom							UK Health Security Agency	Escherichia coli								PRJNA812750	SRP365245		SAMN26427283	SRS12340152	2022-06-11	2022-03-23	ESC_ZA8250AA	Assembled	116	184159	4945706	Escherichia coli / Shigella;94.81%	111	17118	4.1	ESC_DC6958AA_AS
ESC_ZA8261AA	144715	SRR18429243	Human	Human	human - bacteraemia					Europe	United Kingdom							UK Health Security Agency	Escherichia coli								PRJNA812750	SRP365245		SAMN26427216	SRS12340140	2022-06-11	2022-03-23	ESC_ZA8261AA	Assembled	90	122062	5003007	Escherichia coli / Shigella;97.77%	116	25331	4.1	ESC_DC6969AA_AS
ESC_ZA8308AA	146980	SRR18429290	Human	Human	human - faeces					Europe	United Kingdom							UK Health Security Agency	Escherichia coli								PRJNA812750	SRP365245		SAMN26426951	SRS12340094	2022-06-11	2022-03-23	ESC_ZA8308AA	Assembled	119	185191	4929702	Escherichia coli / Shigella;97.32%	115	18617	4.1	ESC_DC7016AA_AS
ESC_ZA8409AA	146994	SRR18429391	Human	Human	human - faeces					Europe	United Kingdom							UK Health Security Agency	Escherichia coli								PRJNA812750	SRP365245		SAMN26427572	SRS12339993	2022-06-11	2022-03-23	ESC_ZA8409AA	Assembled	106	167281	4827048	Escherichia coli / Shigella;96.29%	126	30515	4.1	ESC_DC7117AA_AS
ESC_ZA8411AA	146995	SRR18429393	Human	Human	human - faeces					Europe	United Kingdom							UK Health Security Agency	Escherichia coli								PRJNA812750	SRP365245		SAMN26427570	SRS12339991	2022-06-11	2022-03-23	ESC_ZA8411AA	Assembled	111	131961	4826992	Escherichia coli / Shigella;94.3%	123	28511	4.1	ESC_DC7119AA_AS
ESC_ZA8487AA	147020	SRR18428797	Human	Human	human - faeces					Europe	United Kingdom							UK Health Security Agency	Escherichia coli								PRJNA812750	SRP365245		SAMN26427387	SRS12339914	2022-06-11	2022-03-23	ESC_ZA8487AA	Assembled	126	132681	4997626	Escherichia coli / Shigella;98.74%	105	19184	4.1	ESC_DC7195AA_AS
ESC_ZA8636AA	153467	SRR18428946	Human	Human	human - faeces					Europe	United Kingdom							UK Health Security Agency	Escherichia coli								PRJNA812750	SRP365245		SAMN26426884	SRS12339767	2022-06-11	2022-03-23	ESC_ZA8636AA	Assembled	80	132071	4803550	Escherichia coli / Shigella;95.07%	108	16116	4.1	ESC_DC7367AA_AS
ESC_ZA8823AA	153472	SRR18428529	Human	Human	human - faeces					Europe	United Kingdom							UK Health Security Agency	Escherichia coli								PRJNA812750	SRP365245		SAMN26426879	SRS12339578	2022-06-11	2022-03-23	ESC_ZA8823AA	Assembled	102	162251	4803760	Escherichia coli / Shigella;96.33%	111	14371	4.1	ESC_DC7554AA_AS
ESC_ZA8984AA	157101	SRR18428690	Human	Human	human - faeces					Europe	United Kingdom							UK Health Security Agency	Escherichia coli								PRJNA812750	SRP365245		SAMN26427094	SRS12339417	2022-06-11	2022-03-23	ESC_ZA8984AA	Assembled	111	126581	5201199	Escherichia coli / Shigella;92.55%	128	49974	4.1	ESC_DC7715AA_AS
ESC_ZA9026AA	231071	SRR18428732	Environment	Water/River	sewage					Europe	United Kingdom							UK Health Security Agency	Escherichia coli								PRJNA812750	SRP365245		SAMN26427719	SRS12339376	2022-06-11	2022-03-23	ESC_ZA9026AA	Assembled	53	127575	5383402	Escherichia coli / Shigella;69.56%	153	30284	4.1	ESC_DC7757AA_AS
ESC_GB1690AA	99_CN_03_B6_M2_C4_P1	SRR6112053	Food	Poultry	Turkey	2012	2	10		North America	United States							Translational Genomics Research Institute	Escherichia coli								PRJNA407956	SRP118781		SAMN07678763	SRS2551631	2023-08-04	2022-06-01	ESC_GB1690AA	Assembled	45.1	136809	5275671	Escherichia coli / Shigella;99.23%	190	4587	5.1	ESC_KC6558AA_AS
ESC_GB1798AA	11_CN_06_B3_M1_C3_P1	SRR6112135	Food	Poultry	Chicken	2012	3	22		North America	United States							Translational Genomics Research Institute	Escherichia coli								PRJNA407956	SRP118781		SAMN07678348	SRS2551549	2023-08-07	2022-06-01	ESC_GB1798AA	Assembled	77.9	189653	5324171	Escherichia coli / Shigella;99.62%	143	2147	5.1	ESC_KC6665AA_AS
ESC_GB2640AA	99_CN_11_B6_M2_C4_P1	SRR6106799	Food	Poultry	Turkey	2012	6	1		North America	United States							Translational Genomics Research Institute	Escherichia coli								PRJNA407956	SRP118781		SAMN07679036	SRS2546456	2023-08-07	2022-06-01	ESC_GB2640AA	Assembled	70.4	187958	5382511	Escherichia coli / Shigella;99.1%	205	2320	5.1	ESC_KC7521AA_AS
ESC_GB2798AA	39_CN_11_B6_M2_C6_P1	SRR6107014	Food	Poultry	Turkey	2012	6	1		North America	United States							Translational Genomics Research Institute	Escherichia coli								PRJNA407956	SRP118781		SAMN07679015	SRS2546742	2023-08-07	2022-06-01	ESC_GB2798AA	Assembled	98.3	138696	5113372	Escherichia coli / Shigella;99.23%	158	1600	5.1	ESC_KC7682AA_AS
ESC_GB2860AA	97_CN_06_B6_M2_C5_P1	SRR6106965	Food	Poultry	Turkey	2012	3	23		North America	United States							Translational Genomics Research Institute	Escherichia coli								PRJNA407956	SRP118781		SAMN07678932	SRS2546287	2023-08-07	2022-06-01	ESC_GB2860AA	Assembled	135	142900	5095081	Escherichia coli / Shigella;99.19%	116	944	5.1	ESC_KC7744AA_AS
ESC_GB3156AA	FMC_UTI_02277	SRR6068526	Human	Human	Human	2012	7	15		North America	United States							Translational Genomics Research Institute	Escherichia coli								PRJNA407956	SRP118781		SAMN07676725	SRS2535487	2023-08-07	2022-06-01	ESC_GB3156AA	Assembled	38.1	188066	4747980	Escherichia coli / Shigella;99.33%	68	1845	5.1	ESC_KC8083AA_AS
ESC_FB4492AA	382	SRR24782114	Human	Human	Homo sapiens; blood	2016	11	4		North America	United States	Texas	Harris County	Houston		29.7068	-95.3971	University of Texas MD Anderson Cancer Center	Escherichia coli								PRJNA924946	SRP440507		SAMN32977721	SRS17861583	2023-06-02	2023-05-31	ESC_FB4492AA	Assembled	160.9	142588	4842403	Escherichia coli / Shigella;100.0%	106	369	5.1	ESC_JC8866AA_AS
ESC_FB4493AA	382	SRR24782115	Human	Human	Homo sapiens; blood	2016	8	3		North America	United States	Texas	Harris County	Houston		29.7068	-95.3971	University of Texas MD Anderson Cancer Center	Escherichia coli								PRJNA924946	SRP440507		SAMN32977702	SRS17861582	2023-06-02	2023-05-31	ESC_FB4493AA	Assembled	224.9	128070	4861297	Escherichia coli / Shigella;100.0%	114	469	5.1	ESC_JC8867AA_AS
ESC_AB0188AA	A1_182_Anchorage_9Aug16_53_1030	SRR17786592	Wild Animal	Avian	Feces, Gull (Larus spp.)	2016				North America	United States	Alaska						U.S. Geological Survey	Escherichia coli								PRJNA800400	SRP357050		SAMN25244031	SRS11789870	2022-06-11	2022-02-24	ESC_AB0188AA	Assembled	712	130342	5016960	Escherichia coli / Shigella;89.42%	118	25845	4.1	ESC_DC8573AA_AS
ESC_AB0194AA	A1_181_Anchorage_9Aug16_34	SRR17786603	Wild Animal	Avian	Feces, Gull (Larus spp.)	2016				North America	United States	Alaska						U.S. Geological Survey	Escherichia coli								PRJNA800400	SRP357050		SAMN25244030	SRS11789859	2022-06-11	2022-02-24	ESC_AB0194AA	Assembled	868	130342	5119071	Escherichia coli / Shigella;89.25%	137	35502	4.1	ESC_DC8579AA_AS
ESC_AB0195AA	A1_180_Anchorage_9Aug16_16	SRR17786604	Wild Animal	Avian	Feces, Gull (Larus spp.)	2016				North America	United States	Alaska						U.S. Geological Survey	Escherichia coli								PRJNA800400	SRP357050		SAMN25244029	SRS11789858	2022-06-11	2022-02-24	ESC_AB0195AA	Assembled	233	128689	5297923	Escherichia coli / Shigella;80.65%	186	59187	4.1	ESC_DC8580AA_AS
ESC_GB7757AA	ARS-CC16056	SRR25825018	Livestock	Bovine	dairy calf feces	2017				North America	United States							USDA	Escherichia coli								PRJNA1011223	SRP457749		SAMN37211639	SRS18755943	2023-08-31	2023-08-31	ESC_GB7757AA	Assembled	72.6	40922	4554227	Escherichia coli / Shigella;99.32%	217	44163	5.1	ESC_LC2761AA_AS
ESC_GB8430AA	ARS-CC16473	SRR25824765	Livestock	Bovine	dairy calf feces	2017				North America	United States							USDA	Escherichia coli								PRJNA1011223	SRP457749		SAMN37211465	SRS18755270	2023-08-31	2023-08-31	ESC_GB8430AA	Assembled	38.5	107876	5350169	Escherichia coli / Shigella;98.82%	142	21392	5.1	ESC_LC3445AA_AS
ESC_ZA3572AA	1803767	SRR19159505	Human	Human	Homo sapiens; urine	2017				North America	United States							CDC	Escherichia coli								PRJNA288601	SRP074197		SAMN28179201	SRS12959931	2022-05-12	2022-05-10	ESC_ZA3572AA	Assembled	123	169544	4853619	Escherichia coli / Shigella;96.77%	94	15876	4.1	ESC_DC1814AA_AS
ESC_ZA3638AA	1803819	SRR19159582	Human	Human	Homo sapiens; urine	2017				North America	United States							CDC	Escherichia coli								PRJNA288601	SRP074197		SAMN28179252	SRS12959854	2022-05-12	2022-05-10	ESC_ZA3638AA	Assembled	149	170773	4762049	Escherichia coli / Shigella;98.55%	89	18191	4.1	ESC_DC1880AA_AS
ESC_ZA0637AA	Escherichia coli 55795	SRR18649118	Human	Human	Homo sapiens; blood	2017				North America	United States							Hackensack-Meridian Health Center for Discovery and Innovation	Escherichia coli								PRJNA549322	SRP266132		SAMN27308142	SRS12513775	2022-04-09	2022-04-08	ESC_ZA0637AA	Assembled	429	56393	4777352	Escherichia coli / Shigella;93.33%	238	69984	4.1	ESC_CC8597AA_AS
ESC_FB4491AA	4981	SRR24782113	Human	Human	Homo sapiens; blood	2018	12	10		North America	United States	Texas	Harris County	Houston		29.7068	-95.3971	University of Texas MD Anderson Cancer Center	Escherichia coli								PRJNA924946	SRP440507		SAMN32977831	SRS17861584	2023-06-02	2023-05-31	ESC_FB4491AA	Assembled	211.7	191265	4833114	Escherichia coli / Shigella;100.0%	95	448	5.1	ESC_JC8865AA_AS
ESC_AB8390AA	2018HL-01566	SRR21091751	Human	Human	Homo sapiens; stool isolate	2018				North America	United States							Wadsworth Center - NYS DOH	Escherichia coli								PRJNA288601	SRP074197		SAMN30350046	SRS14681728	2022-08-17	2022-08-16	ESC_AB8390AA	Assembled	143	119648	5003129	Escherichia coli / Shigella;91.67%	133	24729	4.1	ESC_FC6519AA_AS
ESC_AB8393AA	2018HL-01574	SRR21091762	Human	Human	Homo sapiens; stool	2018				North America	United States							Wadsworth Center - NYS DOH	Escherichia coli								PRJNA288601	SRP074197		SAMN30350054	SRS14681717	2022-08-17	2022-08-16	ESC_AB8393AA	Assembled	122	124811	4975956	Escherichia coli / Shigella;94.63%	124	26736	4.1	ESC_FC5530AA_AS
ESC_AB8398AA	2018HL-01556	SRR21091695	Human	Human	Homo sapiens; urine	2018				North America	United States							Wadsworth Center - NYS DOH	Escherichia coli								PRJNA288601	SRP074197		SAMN30349907	SRS14681655	2022-08-17	2022-08-16	ESC_AB8398AA	Assembled	100	157761	4935515	Escherichia coli / Shigella;89.29%	115	38560	4.1	ESC_FC5533AA_AS
ESC_AB8407AA	2018HL-01534	SRR21091658	Human	Human	Homo sapiens; urine	2018				North America	United States							Wadsworth Center - NYS DOH	Escherichia coli								PRJNA288601	SRP074197		SAMN30349808	SRS14681614	2022-08-17	2022-08-16	ESC_AB8407AA	Assembled	90	74346	5031535	Escherichia coli / Shigella;95.81%	177	50240	4.1	ESC_FC5535AA_AS
ESC_FB4489AA	5333	SRR24782111	Human	Human	Homo sapiens; blood	2019	11	8		North America	United States	Texas	Harris County	Houston		29.7068	-95.3971	University of Texas MD Anderson Cancer Center	Escherichia coli								PRJNA924946	SRP440507		SAMN32977891	SRS17861587	2023-06-02	2023-05-31	ESC_FB4489AA	Assembled	311.1	157038	4988702	Escherichia coli / Shigella;100.0%	114	519	5.1	ESC_JC8863AA_AS
ESC_FB4490AA	2588	SRR24782112	Human	Human	Homo sapiens; blood	2019	8	20		North America	United States	Texas	Harris County	Houston		29.7068	-95.3971	University of Texas MD Anderson Cancer Center	Escherichia coli								PRJNA924946	SRP440507		SAMN32977875	SRS17861585	2023-06-02	2023-05-31	ESC_FB4490AA	Assembled	223.2	173813	5067394	Escherichia coli / Shigella;99.58%	113	697	5.1	ESC_JC9128AA_AS
ESC_BB9566AA	Extraintestinal pathogenic Escherichia coli	SRR21951834	Human	Human	Homo sapiens; urine	2019	7	29		North America	United States	California				37.8044	-122.271	University of California, Berkeley	Escherichia coli								PRJNA891712	SRP403250		SAMN31349851	SRS15453430	2022-10-19	2022-10-18	ESC_BB9566AA	Assembled	144	147160	4950730	Escherichia coli / Shigella;92.86%	135	14632	4.1	ESC_GC1330AA_AS
ESC_BB9674AA	Extraintestinal pathogenic Escherichia coli	SRR21951941	Human	Human	Homo sapiens; urine	2019	7	15		North America	United States	California				37.8044	-122.271	University of California, Berkeley	Escherichia coli								PRJNA891712	SRP403250		SAMN31349844	SRS15453324	2022-10-19	2022-10-18	ESC_BB9674AA	Assembled	111	112623	5016312	Escherichia coli / Shigella;93.68%	134	13750	4.1	ESC_GC1437AA_AS
ESC_BB9714AA	Extraintestinal pathogenic Escherichia coli	SRR21951981	Human	Human	Homo sapiens; urine	2019	9	13		North America	United States	California				37.6819	-121.769	University of California, Berkeley	Escherichia coli								PRJNA891712	SRP403250		SAMN31350162	SRS15453283	2022-10-19	2022-10-18	ESC_BB9714AA	Assembled	114	115342	4733264	Escherichia coli / Shigella;91.96%	109	9785	4.1	ESC_GC1477AA_AS
ESC_BB9726AA	Extraintestinal pathogenic Escherichia coli	SRR21951993	Human	Human	Homo sapiens; urine	2019	10	1		North America	United States	California				37.6819	-121.769	University of California, Berkeley	Escherichia coli								PRJNA891712	SRP403250		SAMN31350122	SRS15453271	2022-10-19	2022-10-18	ESC_BB9726AA	Assembled	137	96339	5044412	Escherichia coli / Shigella;97.0%	152	21585	4.1	ESC_GC1489AA_AS
ESC_BB9738AA	Extraintestinal pathogenic Escherichia coli	SRR21952005	Human	Human	Homo sapiens; urine	2019	6	12		North America	United States	California				37.6819	-121.769	University of California, Berkeley	Escherichia coli								PRJNA891712	SRP403250		SAMN31350111	SRS15453259	2022-10-19	2022-10-18	ESC_BB9738AA	Assembled	170	128388	4921781	Escherichia coli / Shigella;95.5%	135	21779	4.1	ESC_GC1501AA_AS
ESC_BB9786AA	Extraintestinal pathogenic Escherichia coli	SRR21952053	Human	Human	Homo sapiens; urine	2019	8	5		North America	United States	California				37.8044	-122.271	University of California, Berkeley	Escherichia coli								PRJNA891712	SRP403250		SAMN31349866	SRS15453211	2022-10-19	2022-10-18	ESC_BB9786AA	Assembled	144	222627	5066104	Escherichia coli / Shigella;97.06%	108	12046	4.1	ESC_GC1549AA_AS
ESC_BB9863AA	Extraintestinal pathogenic Escherichia coli	SRR21951553	Human	Human	Homo sapiens; urine	2019	9	22		North America	United States	California				37.6819	-121.769	University of California, Berkeley	Escherichia coli								PRJNA891712	SRP403250		SAMN31350143	SRS15453134	2022-10-19	2022-10-18	ESC_BB9863AA	Assembled	127	174041	4874696	Escherichia coli / Shigella;95.23%	118	18770	4.1	ESC_GC1626AA_AS
ESC_BB9877AA	Extraintestinal pathogenic Escherichia coli	SRR21951567	Human	Human	Homo sapiens; urine	2019	9	30		North America	United States	California				37.6819	-121.769	University of California, Berkeley	Escherichia coli								PRJNA891712	SRP403250		SAMN31350130	SRS15453121	2022-10-19	2022-10-18	ESC_BB9877AA	Assembled	135	144532	4850000	Escherichia coli / Shigella;97.59%	110	39561	4.1	ESC_GC1640AA_AS
ESC_CB0026AA	Extraintestinal pathogenic Escherichia coli	SRR21951718	Human	Human	Homo sapiens; urine	2019	7	25		North America	United States	California				37.6819	-121.769	University of California, Berkeley	Escherichia coli								PRJNA891712	SRP403250		SAMN31350195	SRS15452969	2022-10-19	2022-10-18	ESC_CB0026AA	Assembled	139	174414	4862707	Escherichia coli / Shigella;97.4%	102	21528	4.1	ESC_GC1789AA_AS
ESC_CB0119AA	Extraintestinal pathogenic Escherichia coli	SRR21951813	Human	Human	Homo sapiens; urine	2019	9	16		North America	United States	California				37.978	-122.031	University of California, Berkeley	Escherichia coli								PRJNA891712	SRP403250		SAMN31349937	SRS15452874	2022-10-19	2022-10-18	ESC_CB0119AA	Assembled	100	169692	4903205	Escherichia coli / Shigella;93.18%	127	19350	4.1	ESC_GC1882AA_AS
ESC_YA4226AA	EC-Pig-CO80526PPY20029	SRR17729798	Livestock	Swine	pig; FECES	2019	2	2		North America	United States	Colorado						USDA Animal Plant Health Inspection Service-National Veterinary Services Laboratories - DBPL	Escherichia coli								PRJNA510384	SRP256141		SAMN25232931	SRS11756635	2022-01-31	2022-01-25	ESC_YA4226AA	Assembled	191	200795	4652233	Escherichia coli / Shigella;98.04%	63	16806	4.1	ESC_CC1482AA_AS
ESC_YA4229AA	EC-Pig-AL36849PPY20194	SRR17729801	Livestock	Swine	pig; tonsil swab	2019	12	17		North America	United States	Alabama						USDA Animal Plant Health Inspection Service-National Veterinary Services Laboratories - DBPL	Escherichia coli								PRJNA510384	SRP256141		SAMN25232929	SRS11756630	2022-01-31	2022-01-25	ESC_YA4229AA	Assembled	129	65616	4933406	Escherichia coli / Shigella;96.28%	197	45882	4.1	ESC_CC1485AA_AS
ESC_YA4266AA	EC-Horse-IN47907PPY20347	SRR17729838	Livestock	Equine	horse; blood	2019	3	21		North America	United States	Indiana						USDA Animal Plant Health Inspection Service-National Veterinary Services Laboratories - DBPL	Escherichia coli								PRJNA510384	SRP256141		SAMN25232895	SRS11756594	2022-01-31	2022-01-25	ESC_YA4266AA	Assembled	168	108121	4821242	Escherichia coli / Shigella;95.06%	135	33729	4.1	ESC_CC1522AA_AS
ESC_FB1654AA	ADRDL-4457	SRR24416246	Livestock	Swine	Sus scrofa domesticus; sponge	2020				North America	United States	South Dakota						GenomeTrakr Project: SDSU Veterinary & Biomedical Sciences	Escherichia coli								PRJNA299490	SRP071180		SAMN31538210	SRS17531062	2023-05-04	2023-05-03	ESC_FB1654AA	Assembled	106.8	174170	4914128	Escherichia coli / Shigella;96.2%	109	980	5.1	ESC_JC5529AA_AS
ESC_BB7314AA	806708	SRR21847984	Human	Human	Homo sapiens; urine	2020	7	24		North America	United States	Washington, D.C.				38.97	-77.03	MRSN BI Team	Escherichia coli								PRJNA809394	SRP401320		SAMN26304374	SRS15358560	2022-10-13	2022-10-09	ESC_BB7314AA	Assembled	127	188843	4764117	Escherichia coli / Shigella;95.09%	80	41244	4.1	ESC_FC9029AA_AS
ESC_BB7585AA	792831	SRR21846780	Human	Human	Homo sapiens; urine	2020	6	17		North America	United States	Washington, D.C.				38.97	-77.03	MRSN BI Team	Escherichia coli								PRJNA809394	SRP401320		SAMN26305135	SRS15357539	2022-10-13	2022-10-09	ESC_BB7585AA	Assembled	164	171268	4971134	Escherichia coli / Shigella;92.31%	102	12227	4.1	ESC_FC9303AA_AS
ESC_AB2943AA	18952-20	SRR20048900	Companion Animal	Canine	canine urine	2020					United States	Ohio				40.41	-82.9	University of Pennsylvania	Escherichia coli								PRJNA856883	SRP385567		SAMN29598432	SRS13753472	2022-07-16	2022-07-08	ESC_AB2943AA	Assembled	104	141705	4828738	Escherichia coli / Shigella;89.89%	107	17293	4.1	ESC_EC1034AA_AS
ESC_YA5088AA	EC-Horse-SD57007PPY30236	SRR17847203	Livestock	Equine	horse; SPLEEN	2020	7	23		North America	United States	South Dakota						USDA Animal Plant Health Inspection Service-National Veterinary Services Laboratories - DBPL	Escherichia coli								PRJNA510384	SRP256141		SAMN25553776	SRS11845913	2022-02-02	2022-02-01	ESC_YA5088AA	Assembled	148	87569	4824339	Escherichia coli / Shigella;99.15%	142	52365	4.1	ESC_CC2297AA_AS
ESC_YA5111AA	EC-Horse-MO65211PPY30832	SRR17847226	Livestock	Equine	horse; wound	2020	7	22		North America	United States	Missouri						USDA Animal Plant Health Inspection Service-National Veterinary Services Laboratories - DBPL	Escherichia coli								PRJNA510384	SRP256141		SAMN25553755	SRS11845890	2022-02-02	2022-02-01	ESC_YA5111AA	Assembled	151	128237	4853272	Escherichia coli / Shigella;94.81%	105	49526	4.1	ESC_CC2320AA_AS
ESC_YA4705AA	EC-Cow-KY40511PPY30098	SRR17825288	Livestock	Bovine	cow; Liver	2020	4	1		North America	United States	Kentucky						USDA Animal Plant Health Inspection Service-National Veterinary Services Laboratories - DBPL	Escherichia coli								PRJNA510384	SRP256141		SAMN25415084	SRS11826485	2022-02-01	2022-01-30	ESC_YA4705AA	Assembled	93	86134	5107133	Escherichia coli / Shigella;100.0%	191	47508	4.1	ESC_CC1954AA_AS
ESC_AB0464AA	CVM N20EC3896	SRR17682480	Poultry	Poultry	ground turkey	2020	12			North America	United States	Ohio						National Antimicrobial Resistance Monitoring System	Escherichia coli								PRJNA292663	SRP161673		SAMN25143797	SRS11722910	2022-06-11	2022-01-20	ESC_AB0464AA	Assembled	97	330675	5287132	Escherichia coli / Shigella;97.02%	104	16683	4.1	ESC_DC8731AA_AS
ESC_GB6339AA	EC-Turkey-WA99164PPY40076_2	SRR25748305	Poultry	Poultry	turkey; Joint wound	2021	7	28		North America	United States	Washington						USDA Animal Plant Health Inspection Service-National Veterinary Services Laboratories - DBPL	Escherichia coli								PRJNA510384	SRP256141		SAMN37127810	SRS18706005	2023-08-24	2023-08-23	ESC_GB6339AA	Assembled	86	96209	5033884	Escherichia coli / Shigella;99.39%	161	18100	5.1	ESC_LC1303AA_AS
ESC_GB6369AA	EC-Pig-SD57007PPY40138	SRR25748335	Livestock	Swine	pig; intestine	2021	3	9		North America	United States	South Dakota						USDA Animal Plant Health Inspection Service-National Veterinary Services Laboratories - DBPL	Escherichia coli								PRJNA510384	SRP256141		SAMN37127783	SRS18705975	2023-08-24	2023-08-23	ESC_GB6369AA	Assembled	89.1	174169	5006852	Escherichia coli / Shigella;99.39%	134	9651	5.1	ESC_LC1333AA_AS
ESC_FB8459AA	2023CJ-00153	SRR25176721	Human	Human	Homo sapiens	2021				North America	United States							CDPHE SARS-CoV-2 submissions	Escherichia coli								PRJNA288601	SRP074197		SAMN36340803	SRS18199407	2023-07-07	2023-07-06	ESC_FB8459AA	Assembled	138.5	145912	5141581	Escherichia coli / Shigella;95.89%	113	733	5.1	ESC_KC3378AA_AS
ESC_FB1181AA	2022BM-00089	SRR24326342	Human	Human	Homo sapiens; urine	2021				North America	United States							CT Public Health Laboratory submission group	Escherichia coli								PRJNA288601	SRP074197		SAMN34406652	SRS17449773	2023-04-30	2023-04-27	ESC_FB1181AA	Assembled	61.3	115343	5179973	Escherichia coli / Shigella;95.65%	131	2803	5.1	ESC_JC4697AA_AS
ESC_EB7225AA	2022BM-00099	SRR24255194	Human	Human	Homo sapiens; other	2021				North America	United States							CT Public Health Laboratory submission group	Escherichia coli								PRJNA288601	SRP074197		SAMN34287964	SRS17379429	2023-04-22	2023-04-21	ESC_EB7225AA	Assembled	55.6	144348	4910457	Escherichia coli / Shigella;98.81%	134	1890	5.1	ESC_JC0807AA_AS
ESC_DB3968AA	EC-Dog-CO80526PPY40017	SRR23049460	Companion Animal	Canine	dog; Anal gland	2021	1	1		North America	United States	Colorado						USDA Animal Plant Health Inspection Service-National Veterinary Services Laboratories - DBPL	Escherichia coli								PRJNA510384	SRP256141		SAMN32677381	SRS16423079	2023-01-12	2023-01-11	ESC_DB3968AA	Assembled	93	68019	4827191	Escherichia coli / Shigella;98.65%	189	23720	5	ESC_HC7277AA_AS
ESC_DB4033AA	EC-Horse-AL36849PPY40121	SRR23049525	Livestock	Equine	horse; abscess fluid	2021	6	3		North America	United States	Alabama						USDA Animal Plant Health Inspection Service-National Veterinary Services Laboratories - DBPL	Escherichia coli								PRJNA510384	SRP256141		SAMN32677359	SRS16423014	2023-01-12	2023-01-11	ESC_DB4033AA	Assembled	103	209390	5175888	Escherichia coli / Shigella;98.43%	114	5588	5	ESC_HC7342AA_AS
ESC_DB4063AA	EC-Pig-CA95616PPY40184	SRR23049555	Livestock	Swine	pig; Kidney Swab	2021	9	15		North America	United States	California						USDA Animal Plant Health Inspection Service-National Veterinary Services Laboratories - DBPL	Escherichia coli								PRJNA510384	SRP256141		SAMN32677380	SRS16422984	2023-01-12	2023-01-11	ESC_DB4063AA	Assembled	75	128026	4828145	Escherichia coli / Shigella;98.78%	110	8403	5	ESC_HC7372AA_AS
ESC_AB2960AA	52678-21	SRR20048918	Companion Animal	Canine	canine ear	2021					United States	New Jersey				40.05	-74.4	University of Pennsylvania	Escherichia coli								PRJNA856883	SRP385567		SAMN29598469	SRS13753454	2022-07-16	2022-07-08	ESC_AB2960AA	Assembled	120	99901	4867590	Escherichia coli / Shigella;94.44%	140	22516	4.1	ESC_EC1051AA_AS
ESC_AB2967AA	31309-21	SRR20048926	Companion Animal	Canine	canine urine	2021				North America	United States	Pennsylvania				41.2	-77.19	University of Pennsylvania	Escherichia coli								PRJNA856883	SRP385567		SAMN29598462	SRS13753446	2022-07-16	2022-07-08	ESC_AB2967AA	Assembled	128	157761	4872416	Escherichia coli / Shigella;90.81%	116	22518	4.1	ESC_EC1058AA_AS
ESC_YA8651AA	2022QG-00019	SRR18289731	Human	Human	Homo sapiens; urine	2021	11	22		North America	United States							Indiana Dept. of Health	Escherichia coli								PRJNA288601	SRP074197		SAMN26225099	SRS12236143	2022-03-15	2022-03-14	ESC_YA8651AA	Assembled	198	121229	4820979	Escherichia coli / Shigella;100.0%	129	23891	4.1	ESC_CC6748AA_AS
ESC_YA7527AA	2021HL-00929	SRR18206915	Human	Human	Homo sapiens; urine	2021				North America	United States							Wadsworth Center - NYS DOH	Escherichia coli								PRJNA288601	SRP074197		SAMN26366541	SRS12167332	2022-03-03	2022-03-02	ESC_YA7527AA	Assembled	264	173813	4943156	Escherichia coli / Shigella;95.7%	128	48850	4.1	ESC_CC4995AA_AS
ESC_YA7531AA	2021HL-00938	SRR18206919	Human	Human	Homo sapiens	2021				North America	United States							Wadsworth Center - NYS DOH	Escherichia coli								PRJNA288601	SRP074197		SAMN26366550	SRS12167328	2022-03-03	2022-03-02	ESC_YA7531AA	Assembled	142	160194	4946474	Escherichia coli / Shigella;94.81%	105	23774	4.1	ESC_CC4999AA_AS
ESC_YA7558AA	2021HL-00966	SRR18207464	Human	Human	Homo sapiens; catheter tip	2021				North America	United States							Wadsworth Center - NYS DOH	Escherichia coli								PRJNA288601	SRP074197		SAMN26367018	SRS12167826	2022-03-03	2022-03-02	ESC_YA7558AA	Assembled	177	173813	5054632	Escherichia coli / Shigella;93.62%	130	49758	4.1	ESC_CC5021AA_AS
ESC_YA3969AA	2022QG-00012	SRR17779302	Human	Human	Homo sapiens; urine	2021	9	26		North America	United States							Indiana Dept. of Health	Escherichia coli								PRJNA288601	SRP074197		SAMN25282716	SRS11784048	2022-01-31	2022-01-27	ESC_YA3969AA	Assembled	192	122373	4816106	Escherichia coli / Shigella;98.92%	118	22563	4.1	ESC_CC1229AA_AS
ESC_YA2616AA	2021QW-00073	SRR17622785	Human	Human	Homo sapiens; urine	2021				North America	United States							Michigan Department of Health and Human Services	Escherichia coli								PRJNA659498	SRP293074		SAMN25004476	SRS11673720	2022-01-16	2022-01-14	ESC_YA2616AA	Assembled	98	173813	4893942	Escherichia coli / Shigella;96.5%	129	13327	4.1	ESC_BC9652AA_AS
ESC_GB1173AA	BWH_285_E_col	SRR25438483	Human	Human	Homo sapiens; Age: 87; blood	2022				North America	United States	Massachusetts	Suffolk County	Boston		42.3362	-71.1067	Brigham and Women's Hospital	Escherichia coli								PRJNA278886	SRP056445		SAMN36728947	SRS18433866	2023-08-03	2023-07-27	ESC_GB1173AA	Assembled	125.6	156990	4865112	Escherichia coli / Shigella;99.58%	141	1031	5.1	ESC_KC6067AA_AS
ESC_GB1397AA	BWH_829_E_col	SRR25437045	Human	Human	Homo sapiens; Age: 72; urine	2022				North America	United States	Massachusetts	Suffolk County	Boston		42.3362	-71.1067	Brigham and Women's Hospital	Escherichia coli								PRJNA278886	SRP056445		SAMN36726418	SRS18432354	2023-08-03	2023-07-27	ESC_GB1397AA	Assembled	150.6	169675	5077591	Escherichia coli / Shigella;99.59%	121	1091	5.1	ESC_KC6291AA_AS
ESC_FB6882AA	2022BB-00089	SRR25005738	Human	Human	Homo sapiens	2022				North America	United States							California Department of Public Health	Escherichia coli								PRJNA288601	SRP074197		SAMN35735626	SRS18049675	2023-06-28	2023-06-23	ESC_FB6882AA	Assembled	206.4	173813	5033247	Escherichia coli / Shigella;97.54%	118	545	5.1	ESC_KC1789AA_AS
ESC_EB2751AA	2022BM-00173	SRR24036171	Human	Human	Homo sapiens; rectal swab	2022				North America	United States							CT Public Health Laboratory submission group	Pseudomonas aeruginosa								PRJNA288601	SRP074197		SAMN34030554	SRS17197631	2023-04-05	2023-03-31	ESC_EB2751AA	Assembled	55	118267	5044072	Escherichia coli / Shigella;100.0%	120	2628	5.1	ESC_IC7162AA_AS
ESC_DB9503AA	2022GO-0152	SRR23724321	Human	Human	Homo sapiens; Rectal swab	2022				North America	United States							MDH	Escherichia coli								PRJNA288601	SRP074197		SAMN33611478	SRS16967865	2023-03-15	2023-03-08	ESC_DB9503AA	Assembled	78	122432	4889212	Escherichia coli / Shigella;100.0%	116	853	5.1	ESC_IC3266AA_AS
ESC_DB5160AA	2022QW-00131	SRR23163048	Human	Human	Homo sapiens; foot	2022				North America	United States							Michigan Department of Health and Human Services	Escherichia coli								PRJNA288601	SRP074197		SAMN32816963	SRS16518477	2023-01-21	2023-01-20	ESC_DB5160AA	Assembled	75	125396	4870243	Escherichia coli / Shigella;98.65%	122	1290	5	ESC_HC8476AA_AS
ESC_DB4997AA	2022HL-01974	SRR23132839	Human	Human	Homo sapiens; urine	2022				North America	United States							Wadsworth Center - NYS DOH	Escherichia coli								PRJNA288601	SRP074197		SAMN32801548	SRS16498677	2023-01-20	2023-01-19	ESC_DB4997AA	Assembled	78	123537	4944756	Escherichia coli / Shigella;100.0%	111	1431	5	ESC_HC8313AA_AS
ESC_CB8160AA	2022KU-00191	SRR22515507	Human	Human	Homo sapiens; wound	2022	7	30		North America	United States							Tennessee Laboratory Services	Escherichia coli								PRJNA288601	SRP074197		SAMN31951789	SRS15953345	2022-12-04	2022-12-03	ESC_CB8160AA	Assembled	89	62138	4744199	Escherichia coli / Shigella;94.29%	221	84174	4.1	ESC_GC9784AA_AS
ESC_CB6662AA	2022HL-01891	SRR22398237	Human	Human	Homo sapiens; urine	2022				North America	United States							Wadsworth Center - NYS DOH	Escherichia coli								PRJNA288601	SRP074197		SAMN31854212	SRS15854378	2022-11-24	2022-11-23	ESC_CB6662AA	Assembled	165	123540	4925590	Escherichia coli / Shigella;96.97%	128	37021	4.1	ESC_GC8472AA_AS
ESC_CB4712AA	22TN10PC06N-EC	SRR22247153	Livestock	Swine	Pork Chop	2022				North America	United States	Tennessee						PulseNet Next Generation Subtyping Methods Unit	Escherichia coli								PRJNA292663	SRP161673		SAMN31671431	SRS15720208	2022-11-10	2022-11-09	ESC_CB4712AA	Assembled	73	120986	4933539	Escherichia coli / Shigella;97.88%	139	20775	4.1	ESC_GC6821AA_AS
ESC_CB1887AA	2022QW-00092	SRR22069428	Human	Human	Homo sapiens; urine	2022				North America	United States							Michigan Department of Health and Human Services	Escherichia coli								PRJNA288601	SRP074197		SAMN31488182	SRS15554646	2022-10-28	2022-10-27	ESC_CB1887AA	Assembled	54	127992	5043765	Escherichia coli / Shigella;95.45%	130	26430	4.1	ESC_GC4014AA_AS
ESC_CB1613AA	2022AS-000221	SRR22032814	Human	Human	Homo sapiens; urine	2022				North America	United States							State Hygienic Laboratory at the University of Iowa	Escherichia coli								PRJNA288601	SRP074197		SAMN31438045	SRS15522288	2022-10-26	2022-10-25	ESC_CB1613AA	Assembled	128	173813	4828793	Escherichia coli / Shigella;95.24%	117	14197	4.1	ESC_GC3677AA_AS
ESC_CB0520AA	2022HL-01805	SRR21982045	Human	Human	Homo sapiens; urine	2022				North America	United States							Wadsworth Center - NYS DOH	Escherichia coli								PRJNA288601	SRP074197		SAMN31384132	SRS15481043	2022-10-20	2022-10-20	ESC_CB0520AA	Assembled	108	157038	4936056	Escherichia coli / Shigella;96.81%	123	24243	4.1	ESC_GC2266AA_AS
ESC_BB8328AA	2022QG-00063	SRR21875469	Human	Human	Homo sapiens; sputum	2022	7	14		North America	United States							Indiana Dept. of Health	Escherichia coli								PRJNA288601	SRP074197		SAMN31249855	SRS15381172	2022-10-13	2022-10-12	ESC_BB8328AA	Assembled	170	160126	5228791	Escherichia coli / Shigella;91.11%	143	30356	4.1	ESC_GC0062AA_AS
ESC_BB4342AA	2022HL-01718	SRR21603535	Human	Human	Homo sapiens; rectal swab	2022				North America	United States							Wadsworth Center - NYS DOH	Escherichia coli								PRJNA288601	SRP074197		SAMN30889250	SRS15141714	2022-09-17	2022-09-16	ESC_BB4342AA	Assembled	187	157038	5016307	Escherichia coli / Shigella;91.67%	128	19680	4.1	ESC_FC4571AA_AS
ESC_BB2034AA	:H9	SRR21291177	Human	Human	Homo sapiens; urine	2022				North America	United States							Virginia Division of Consolidated Laboratory Services Sequencing Submission Group	Escherichia coli								PRJNA288601	SRP074197		SAMN30556250	SRS14862199	2022-08-31	2022-08-29	ESC_BB2034AA	Assembled	129	162596	5049505	Escherichia coli / Shigella;93.0%	111	13310	4.1	ESC_FC1960AA_AS
ESC_BB1550AA	2022HL-01606	SRR21201598	Human	Human	Homo sapiens; wound	2022				North America	United States							Wadsworth Center - NYS DOH	Escherichia coli								PRJNA288601	SRP074197		SAMN30497978	SRS14779750	2022-08-28	2022-08-25	ESC_BB1550AA	Assembled	105	168283	4933134	Escherichia coli / Shigella;96.63%	114	15409	4.1	ESC_FC7669AA_AS
ESC_AB8404AA	22NM07PC06-EC	SRR21091681	Livestock	Swine	Pork	2022	7				United States	New Mexico						PulseNet Next Generation Subtyping Methods Unit	Escherichia coli								PRJNA292663	SRP161673		SAMN30349931	SRS14681638	2022-08-17	2022-08-16	ESC_AB8404AA	Assembled	120	158759	4972483	Escherichia coli / Shigella;95.34%	115	98045	4.1	ESC_EC7988AA_AS
ESC_AB4773AA	2022HL-01452	SRR20340927	Human	Human	Homo sapiens; rectal swab	2022				North America	United States							Wadsworth Center - NYS DOH	Escherichia coli								PRJNA288601	SRP074197		SAMN29868717	SRS14010763	2022-07-21	2022-07-21	ESC_AB4773AA	Assembled	142	174170	5152489	Escherichia coli / Shigella;86.36%	108	25155	4.1	ESC_EC3762AA_AS
ESC_AB2952AA	7677-22	SRR20048909	Companion Animal	Canine	canine bladder mucosa; bladder biopsy	2022				North America	United States	Pennsylvania				41.2	-77.19	University of Pennsylvania	Escherichia coli								PRJNA856883	SRP385567		SAMN29598477	SRS13753463	2022-07-16	2022-07-08	ESC_AB2952AA	Assembled	162	167800	4868076	Escherichia coli / Shigella;94.88%	107	23096	4.1	ESC_EC1043AA_AS
ESC_ZA7492AA	2022AS-000207	SRR19622349	Human	Human	Homo sapiens; wound	2022				North America	United States							State Hygienic Laboratory at the University of Iowa	Escherichia coli								PRJNA288601	SRP074197		SAMN28968557	SRS13371164	2022-06-11	2022-06-10	ESC_ZA7492AA	Assembled	114	174170	4876445	Escherichia coli / Shigella;97.64%	119	10817	4.1	ESC_DC5593AA_AS
ESC_ZA6134AA	2022QG-000042	SRR19572616	Human	Human	Homo sapiens; Urine_	2022	4			North America	United States							Indiana Dept. of Health	Escherichia coli								PRJNA288601	SRP074197		SAMN28900513	SRS13324820	2022-06-10	2022-06-07	ESC_ZA6134AA	Assembled	229	121228	4816426	Escherichia coli / Shigella;98.95%	120	20079	4.1	ESC_DC4270AA_AS
ESC_ZA6135AA	2022QG-000041	SRR19572617	Human	Human	Homo sapiens; urine	2022	4			North America	United States							Indiana Dept. of Health	Escherichia coli								PRJNA288601	SRP074197		SAMN28900512	SRS13324819	2022-06-10	2022-06-07	ESC_ZA6135AA	Assembled	208	122658	4816420	Escherichia coli / Shigella;98.94%	119	41682	4.1	ESC_DC4271AA_AS
ESC_ZA6136AA	2022QG-000049	SRR19572619	Human	Human	Homo sapiens; Broncial Lavage	2022	5			North America	United States							Indiana Dept. of Health	Escherichia coli								PRJNA288601	SRP074197		SAMN28900520	SRS13324817	2022-06-10	2022-06-07	ESC_ZA6136AA	Assembled	131	137577	5269954	Escherichia coli / Shigella;88.3%	134	25154	4.1	ESC_DC4272AA_AS
ESC_ZA4261AA	2022LN-00058	SRR19419615	Human	Human	Homo sapiens; urine	2022	3			North America	United States							Arizona Department of Health Services	Escherichia coli								PRJNA288601	SRP074197		SAMN28684428	SRS13190897	2022-05-29	2022-05-26	ESC_ZA4261AA	Assembled	211	171249	4988211	Escherichia coli / Shigella;100.0%	106	16640	4.1	ESC_DC2532AA_AS
ESC_ZA4262AA	2022LN-00053	SRR19419620	Human	Human	Homo sapiens; urine	2022	3			North America	United States							Arizona Department of Health Services	Escherichia coli								PRJNA288601	SRP074197		SAMN28684423	SRS13190892	2022-05-29	2022-05-26	ESC_ZA4262AA	Assembled	261	171249	5067435	Escherichia coli / Shigella;96.39%	110	16592	4.1	ESC_DC2533AA_AS
ESC_ZA3764AA	2022HL-01279	SRR19178484	Human	Human	Homo sapiens; urine	2022				North America	United States							Wadsworth Center - NYS DOH	Escherichia coli								PRJNA288601	SRP074197		SAMN28206112	SRS12976752	2022-05-13	2022-05-12	ESC_ZA3764AA	Assembled	158	187552	4922056	Escherichia coli / Shigella;100.0%	102	10313	4.1	ESC_DC2064AA_AS
ESC_ZA1139AA	2022QW-00030	SRR18733097	Human	Human	Homo sapiens; blood	2022				North America	United States							Michigan Department of Health and Human Services	Escherichia coli								PRJNA288601	SRP074197		SAMN27545042	SRS12588974	2022-04-12	2022-04-12	ESC_ZA1139AA	Assembled	111	123540	4908885	Escherichia coli / Shigella;97.72%	117	15758	4.1	ESC_CC9064AA_AS
ESC_ZA0949AA	2022DK-00009	SRR18686636	Human	Human	Homo sapiens; urine	2022				North America	United States							Massachusetts State Public Health Lab	Escherichia coli								PRJNA288601	SRP074197		SAMN27480191	SRS12546612	2022-04-10	2022-04-09	ESC_ZA0949AA	Assembled	100	72640	4841880	Escherichia coli / Shigella;96.78%	187	54079	4.1	ESC_CC8908AA_AS
ESC_ZA0953AA	2022DK-00022	SRR18686667	Human	Human	Homo sapiens; urine	2022				North America	United States							Massachusetts State Public Health Lab	Escherichia coli								PRJNA288601	SRP074197		SAMN27480200	SRS12546581	2022-04-10	2022-04-09	ESC_ZA0953AA	Assembled	158	100879	4854015	Escherichia coli / Shigella;91.72%	161	74030	4.1	ESC_CC8912AA_AS
ESC_ZA9140AA	Escherichia_coli_2022CK-00119	SRR18214936	Human	Human	Homo sapiens; stool	2022	2	10		North America	United States							Utah Public Health Laboratory Infectious Disease submission group	Escherichia coli								PRJNA288601	SRP074197		SAMN26420027	SRS12174812	2022-06-11	2022-03-03	ESC_ZA9140AA	Assembled	77	156279	4824744	Escherichia coli / Shigella;95.88%	96	14400	4.1	ESC_DC7815AA_AS
ESC_YA5803AA	FSIS12208821	SRR17988752	Livestock	Swine	Animal-Swine-Market Swine (cecal)	2022				North America	United States	Missouri						United States Department of Agriculture, Food Safety and Inspection Service	Escherichia coli								PRJNA292667	SRP066916		SAMN25869238	SRS11970061	2022-02-12	2022-02-11	ESC_YA5803AA	Assembled	129	70030	4955768	Escherichia coli / Shigella;98.74%	209	59172	4.1	ESC_CC3321AA_AS
ESC_HB1903AA	2023GO-0300	SRR26196530	Human	Human	Homo sapiens	2023				North America	United States							MDH Core Sequencing Laboratory submission group	Escherichia coli								PRJNA288601	SRP074197		SAMN37567170	SRS18993626	2023-09-28	2023-09-27	ESC_HB1903AA	Assembled	69.7	110697	5023493	Escherichia coli / Shigella;99.58%	142	1478	5.1	ESC_LC6863AA_AS
ESC_HB1474AA	2023HL-00741	SRR26146096	Human	Human	Homo sapiens; rectal swab	2023				North America	United States							Wadsworth Center - NYS DOH	Escherichia coli								PRJNA288601	SRP074197		SAMN37513291	SRS18953932	2023-09-22	2023-09-22	ESC_HB1474AA	Assembled	83.8	157761	4798893	Escherichia coli / Shigella;99.56%	83	884	5.1	ESC_LC6424AA_AS
ESC_HB1475AA	2023HL-00739	SRR26146098	Human	Human	Homo sapiens; urine	2023				North America	United States							Wadsworth Center - NYS DOH	Escherichia coli								PRJNA288601	SRP074197		SAMN37513289	SRS18953931	2023-09-22	2023-09-22	ESC_HB1475AA	Assembled	78.5	157761	4862276	Escherichia coli / Shigella;99.57%	99	1955	5.1	ESC_LC6425AA_AS
ESC_HB0748AA	2023CJ-00300	SRR26073639	Human	Human	Homo sapiens; urine	2023				North America	United States							CDPHE SARS-CoV-2 submissions	Escherichia coli								PRJNA288601	SRP074197		SAMN37413861	SRS18891026	2023-09-17	2023-09-15	ESC_HB0748AA	Assembled	128.9	132348	5016911	Escherichia coli / Shigella;98.34%	122	929	5.1	ESC_LC5785AA_AS
ESC_HB0182AA	2023EP-00217	SRR26042550	Human	Human	Homo sapiens; blood	2023				North America	United States							Virginia Division of Consolidated Laboratory Services Sequencing Submission Group	Escherichia coli		:H9						PRJNA288601	SRP074197		SAMN37363449	SRS18866247	2023-09-13	2023-09-12	ESC_HB0182AA	Assembled	81.2	131053	4865424	Escherichia coli / Shigella;100.0%	111	1312	5.1	ESC_LC5138AA_AS
ESC_GB9904AA	2023HL-00698	SRR25966278	Human	Human	Homo sapiens; rectal swab	2023				North America	United States							Wadsworth Center - NYS DOH	Escherichia coli								PRJNA288601	SRP074197		SAMN37327915	SRS18838672	2023-09-09	2023-09-08	ESC_GB9904AA	Assembled	88.1	157761	4715175	Escherichia coli / Shigella;99.56%	89	526	5.1	ESC_LC4855AA_AS
ESC_GB9258AA	2023EP-00210	SRR25910965	Human	Human	Homo sapiens; urine	2023				North America	United States							Virginia Division of Consolidated Laboratory Services Sequencing Submission Group	Escherichia coli		O8:H21						PRJNA288601	SRP074197		SAMN37282412	SRS18801695	2023-09-05	2023-09-05	ESC_GB9258AA	Assembled	62.3	184469	4942561	Escherichia coli / Shigella;99.17%	85	1015	5.1	ESC_LC4205AA_AS
ESC_GB7296AA	2023LY00051	SRR25780457	Human	Human	Homo sapiens	2023				North America	United States							GPHL	Escherichia coli								PRJNA288601	SRP074197		SAMN37185914	SRS18734260	2023-08-30	2023-08-29	ESC_GB7296AA	Assembled	97.7	126043	4920972	Escherichia coli / Shigella;99.79%	116	1322	5.1	ESC_LC2290AA_AS
ESC_GB6420AA	2023AS-000267	SRR25757246	Human	Human	Homo sapiens	2023				North America	United States							University of Iowa	Escherichia coli								PRJNA288601	SRP074197		SAMN37145595	SRS18712832	2023-08-25	2023-08-24	ESC_GB6420AA	Assembled	93.6	123539	5025839	Escherichia coli / Shigella;99.8%	123	1197	5.1	ESC_LC1397AA_AS
ESC_GB1176AA	BWH_1183_E_col	SRR25438489	Human	Human	Homo sapiens; Age: 69; urine	2023				North America	United States	Massachusetts	Suffolk County	Boston		42.3362	-71.1067	Brigham and Women's Hospital	Escherichia coli								PRJNA278886	SRP056445		SAMN36728941	SRS18433861	2023-08-03	2023-07-27	ESC_GB1176AA	Assembled	136.1	137283	4840766	Escherichia coli / Shigella;99.57%	109	1080	5.1	ESC_KC6070AA_AS
ESC_GB1201AA	BWH_1188_E_col	SRR25438547	Human	Human	Homo sapiens; Age: 70; urine	2023				North America	United States	Massachusetts	Suffolk County	Boston		42.3362	-71.1067	Brigham and Women's Hospital	Escherichia coli								PRJNA278886	SRP056445		SAMN36729104	SRS18433803	2023-08-03	2023-07-27	ESC_GB1201AA	Assembled	152.6	150889	4846866	Escherichia coli / Shigella;99.79%	114	930	5.1	ESC_KC6095AA_AS
ESC_GB0159AA	2023QW-00064	SRR25382893	Human	Human	Homo sapiens; urine	2023				North America	United States							Michigan Department of Health and Human Services	Escherichia coli								PRJNA288601	SRP074197		SAMN36673186	SRS18387329	2023-07-22	2023-07-21	ESC_GB0159AA	Assembled	67.2	180944	4935402	Escherichia coli / Shigella;99.58%	100	930	5.1	ESC_KC5050AA_AS
ESC_FB9515AA	2023DK-00180	SRR25266099	Human	Human	Homo sapiens; urine	2023				North America	United States							Massachusetts State Public Health Lab	Escherichia coli								PRJNA288601	SRP074197		SAMN36436822	SRS18284923	2023-07-14	2023-07-13	ESC_FB9515AA	Assembled	99.8	184240	4922357	Escherichia coli / Shigella;99.16%	90	774	5.1	ESC_KC4417AA_AS
ESC_FB7394AA	2023BM-00066	SRR25035116	Human	Human	Homo sapiens; blood	2023				North America	United States							CT Public Health Laboratory submission group	Escherichia coli								PRJNA288601	SRP074197		SAMN35995866	SRS18074931	2023-06-29	2023-06-27	ESC_FB7394AA	Assembled	76.8	174455	4742401	Escherichia coli / Shigella;99.55%	87	678	5.1	ESC_KC2323AA_AS
ESC_FB5067AA	2023GO-0179	SRR24837278	Human	Human	Homo sapiens	2023				North America	United States							MDH	Escherichia coli								PRJNA288601	SRP074197		SAMN35638229	SRS17901664	2023-06-08	2023-06-07	ESC_FB5067AA	Assembled	91.1	122374	4874603	Escherichia coli / Shigella;100.0%	127	798	5.1	ESC_JC9679AA_AS
ESC_FB5068AA	2023GO-0178	SRR24837279	Human	Human	Homo sapiens	2023				North America	United States							MDH	Escherichia coli								PRJNA288601	SRP074197		SAMN35638228	SRS17901661	2023-06-08	2023-06-07	ESC_FB5068AA	Assembled	98	123540	4967041	Escherichia coli / Shigella;99.39%	129	837	5.1	ESC_JC9680AA_AS
ESC_FB3281AA	2023JQ-00255	SRR24635268	Human	Human	Homo sapiens; urine	2023				North America	United States							Washington State Department of Health	Escherichia coli								PRJNA288601	SRP074197		SAMN35130709	SRS17730346	2023-05-21	2023-05-18	ESC_FB3281AA	Assembled	92.7	141822	4914080	Escherichia coli / Shigella;100.0%	116	808	5.1	ESC_JC7583AA_AS
ESC_FB3062AA	2023KU-00145	SRR24401832	Human	Human	Homo sapiens; urine	2023	3	23		North America	United States							FDA CVM NARMS - Tennesse DOH	Escherichia coli								PRJNA288601	SRP074197		SAMN34535786	SRS17514907	2023-05-15	2023-05-02	ESC_FB3062AA	Assembled	93.4	107299	4977794	Escherichia coli / Shigella;98.9%	132	8044	5.1	ESC_JC7351AA_AS
ESC_FB3064AA	2023KU-00153	SRR24401843	Human	Human	Homo sapiens; urine	2023	3	22		North America	United States							FDA CVM NARMS - Tennesse DOH	Escherichia coli								PRJNA288601	SRP074197		SAMN34535793	SRS17514896	2023-05-15	2023-05-02	ESC_FB3064AA	Assembled	85	116325	4956487	Escherichia coli / Shigella;100.0%	127	4296	5.1	ESC_JC7353AA_AS
ESC_FB1201AA	2023JQ-00009	SRR24324091	Human	Human	Homo sapiens; urine	2023				North America	United States							Washington State Department of Health	Escherichia coli								PRJNA288601	SRP074197		SAMN34403749	SRS17448174	2023-04-30	2023-04-27	ESC_FB1201AA	Assembled	108.5	164667	5118938	Escherichia coli / Shigella;98.98%	162	1009	5.1	ESC_JC4717AA_AS
ESC_FB1207AA	2023JQ-00164	SRR24324142	Human	Human	Homo sapiens; Fluid, Body, NOS	2023				North America	United States							Washington State Department of Health	Escherichia coli								PRJNA288601	SRP074197		SAMN34403837	SRS17448123	2023-04-30	2023-04-27	ESC_FB1207AA	Assembled	76	113071	4899585	Escherichia coli / Shigella;100.0%	123	811	5.1	ESC_JC4723AA_AS
ESC_FB1209AA	2023JQ-00137	SRR24324169	Human	Human	Homo sapiens; Fluid, Body, NOS	2023				North America	United States							Washington State Department of Health	Escherichia coli								PRJNA288601	SRP074197		SAMN34403811	SRS17448096	2023-04-30	2023-04-27	ESC_FB1209AA	Assembled	119.8	113071	4896885	Escherichia coli / Shigella;100.0%	115	946	5.1	ESC_JC4725AA_AS
ESC_EB6007AA	16154-23	SRR24207388	Human	Human	urine	2023				North America	United States	Puerto Rico	Orocovis			18.22	-66.6	University of Pennsylvania	Escherichia coli								PRJNA715470	SRP318731		SAMN34234175	SRS17348562	2023-04-19	2023-04-19	ESC_EB6007AA	Assembled	129.8	124138	5135367	Escherichia coli / Shigella;93.02%	137	632	5.1	ESC_IC9714AA_AS
ESC_EB4932AA	2023JQ-00126	SRR24163225	Human	Human	Homo sapiens; urine	2023				North America	United States							Washington State Department of Health	Escherichia coli								PRJNA288601	SRP074197		SAMN34174933	SRS17308704	2023-04-14	2023-04-13	ESC_EB4932AA	Assembled	61.7	113071	4934525	Escherichia coli / Shigella;98.73%	114	2351	5.1	ESC_IC8490AA_AS
ESC_EB2783AA	2023QW-00028	SRR24076108	Human	Human	Homo sapiens; urine	2023				North America	United States							Michigan Department of Health and Human Services	Escherichia coli								PRJNA288601	SRP074197		SAMN34078871	SRS17232211	2023-04-06	2023-04-05	ESC_EB2783AA	Assembled	93.2	162182	4899625	Escherichia coli / Shigella;100.0%	106	877	5.1	ESC_IC7197AA_AS
ESC_EB2791AA	2023GN-00221	SRR24072236	Human	Human	Homo sapiens; Rectal Swab	2023				North America	United States							Wisconsin State Laboratory of Hygiene	Escherichia coli								PRJNA288601	SRP074197		SAMN34075592	SRS17228638	2023-04-06	2023-04-05	ESC_EB2791AA	Assembled	88.9	146979	5197932	Escherichia coli / Shigella;98.55%	111	621	5.1	ESC_IC7205AA_AS
ESC_EB2019AA	FSIS12320819	SRR24018664	Livestock	Swine	Animal-Swine-Sow (cecal)	2023				North America	United States	Wisconsin						United States Department of Agriculture, Food Safety and Inspection Service	Escherichia coli								PRJNA292667	SRP066916		SAMN33988196	SRS17181668	2023-03-31	2023-03-30	ESC_EB2019AA	Assembled	106.5	103401	4877576	Escherichia coli / Shigella;98.17%	150	31562	5.1	ESC_IC6421AA_AS
ESC_EB1002AA	2023BB-00010	SRR23931608	Human	Human	Homo sapiens	2023				North America	United States							California Department of Public Health	Escherichia coli								PRJNA288601	SRP074197		SAMN33845279	SRS17107547	2023-03-22	2023-03-21	ESC_EB1002AA	Assembled	185	157388	4809124	Escherichia coli / Shigella;100.0%	83	607	5.1	ESC_IC5333AA_AS
ESC_EB1384AA	2023EL-00166	SRR23919769	Human	Human	Homo sapiens; fluid; ascites	2023				North America	United States							Minnesota Department of Health Infectious Disease Laboratory Submission Group	Escherichia coli								PRJNA288601	SRP074197		SAMN33830161	SRS17097820	2023-03-25	2023-03-20	ESC_EB1384AA	Assembled	92.6	136676	4955332	Escherichia coli / Shigella;98.77%	124	1270	5.1	ESC_IC5745AA_AS
ESC_DB6550AA	FSIS12319148	SRR23362448	Livestock	Swine	Animal-Swine-Market Swine (cecal)	2023				North America	United States	Iowa						United States Department of Agriculture, Food Safety and Inspection Service	Escherichia coli								PRJNA292667	SRP066916		SAMN33191420	SRS16703470	2023-02-08	2023-02-07	ESC_DB6550AA	Assembled	67	92410	4850519	Escherichia coli / Shigella;99.09%	142	24232	5	ESC_HC9962AA_AS
ESC_DB5221AA	2023EP-00008	SRR23193502	Human	Human	Homo sapiens; urine	2023				North America	United States							Virginia Division of Consolidated Laboratory Services Sequencing Submission Group	Escherichia coli		:H9						PRJNA288601	SRP074197		SAMN32876314	SRS16555246	2023-01-24	2023-01-23	ESC_DB5221AA	Assembled	94	106584	4838800	Escherichia coli / Shigella;97.59%	114	996	5	ESC_HC8538AA_AS
ESC_DB5093AA	2022GO-0107	SRR23149260	Human	Human	Homo sapiens					North America	United States							Centers for Disease Control and Prevention (CDC)	Escherichia coli								PRJNA288601	SRP074197		SAMN32811453	SRS16515020	2023-01-21	2023-01-20	ESC_DB5093AA	Assembled	82	132059	4917655	Escherichia coli / Shigella;100.0%	122	860	5	ESC_HC8409AA_AS
ESC_YA5193AA	20-050AM3	traces-0vjrPtE	Livestock	Bovine		2020				South America	Uruguay	Colonia						Plataforma de Investigaci√≥n en Salud Animal	Escherichia coli										Colibacillosis			2022-02-04	2023-02-11	ESC_YA5193AA	Assembled	99	153840	5118397	Escherichia coli / Shigella;93.42%	112	54308	4.1	ESC_CC1192AA_AS
ESC_YA5196AA	20-050AM4	traces-0lNYSmK	Livestock	Bovine		2020				South America	Uruguay	Colonia						Plataforma de Investigaci√≥n en Salud Animal	Escherichia coli										Colibacillosis			2022-02-04	2023-02-11	ESC_YA5196AA	Assembled	163	203418	5070198	Escherichia coli / Shigella;92.1%	99	69230	4.1	ESC_CC1195AA_AS
ESC_FB6055AA	021_20518-2014	DRR300732	Human	Human	Homo sapiens	2014				Asia	Vietnam					21.0277	105.834	NCGM	Escherichia coli								PRJDB6407	DRP004495		SAMD00330134	DRS311630	2023-06-15	2023-06-14	ESC_FB6055AA	Assembled	28.2	93772	5030639	Escherichia coli / Shigella;97.58%	175	49609	5.1	ESC_KC0937AA_AS
ESC_FB6003AA	172_53333-2018	DRR300784	Human	Human	Homo sapiens	2018				Asia	Vietnam					21.0277	105.834	NCGM	Escherichia coli								PRJDB6407	DRP004495		SAMD00330186	DRS311682	2023-06-15	2023-06-14	ESC_FB6003AA	Assembled	94.6	154414	4873969	Escherichia coli / Shigella;99.79%	133	5571	5.1	ESC_KC0885AA_AS
ESC_FB6018AA	100_78856-2018	DRR300769	Human	Human	Homo sapiens	2018				Asia	Vietnam					21.0277	105.834	NCGM	Escherichia coli								PRJDB6407	DRP004495		SAMD00330171	DRS311667	2023-06-15	2023-06-14	ESC_FB6018AA	Assembled	81.1	206076	4939252	Escherichia coli / Shigella;99.38%	116	3394	5.1	ESC_KC0900AA_AS
ESC_FB6034AA	077_61197-2019	DRR300753	Human	Human	Homo sapiens	2019				Asia	Vietnam					21.0277	105.834	NCGM	Escherichia coli								PRJDB6407	DRP004495		SAMD00330155	DRS311651	2023-06-15	2023-06-14	ESC_FB6034AA	Assembled	118.3	191241	4949363	Escherichia coli / Shigella;97.33%	132	984	5.1	ESC_KC0916AA_AS
ESC_FB6040AA	051_60899-2019	DRR300747	Human	Human	Homo sapiens	2019				Asia	Vietnam					21.0277	105.834	NCGM	Escherichia coli								PRJDB6407	DRP004495		SAMD00330149	DRS311645	2023-06-15	2023-06-14	ESC_FB6040AA	Assembled	89.1	113925	4992681	Escherichia coli / Shigella;98.78%	174	3102	5.1	ESC_KC0922AA_AS
ESC_FB6053AA	024_60922-2019	DRR300734	Human	Human	Homo sapiens	2019				Asia	Vietnam					21.0277	105.834	NCGM	Escherichia coli								PRJDB6407	DRP004495		SAMD00330136	DRS311632	2023-06-15	2023-06-14	ESC_FB6053AA	Assembled	117.8	191253	4942290	Escherichia coli / Shigella;97.53%	125	982	5.1	ESC_KC0935AA_AS
ESC_ZA0529AA	63747_BC3	traces-0ntQMxH	Human	Human	Blood serum	2018				Africa	Zambia	Lusaka	Lusaka					Kaunda Yamba	Escherichia coli													2022-04-08	2022-10-11	ESC_ZA0529AA	Assembled	126	191265	5112493	Escherichia coli / Shigella;95.71%	94	215356	4.1	ESC_CC8145AA_AS
ESC_ZA0445AA	63611_BCHUM09	traces-0JexLjD	Human	Human	Blood serum	2019				Africa	Zambia	Lusaka						Kaunda Yamba	Escherichia coli													2022-04-08	2022-10-11	ESC_ZA0445AA	Assembled	253	205883	5082276	Escherichia coli / Shigella;86.16%	82	102540	4.1	ESC_CC8061AA_AS
ESC_ZA0449AA	63617_BCHUM21	traces-0CxAkDT	Human	Human	Blood serum	2019				Africa	Zambia	Lusaka	Lusaka			1.04407	-3.71193	Kaunda Yamba	Escherichia coli													2022-04-08	2022-10-11	ESC_ZA0449AA	Assembled	292	219730	5047900	Escherichia coli / Shigella;92.73%	70	41856	4.1	ESC_CC8065AA_AS
ESC_ZA0554AA	63608_BCHUM02	traces-0NlWRGR	Human	Human	Blood serum	2019				Africa	Zambia	Lusaka	Lusaka					Kaunda Yamba	Escherichia coli													2022-04-08	2022-10-11	ESC_ZA0554AA	Assembled	235	206075	4998303	Escherichia coli / Shigella;96.97%	91	16584	4.1	ESC_CC8386AA_AS
ESC_ZA0359AA	63627_UR1	traces-0UKsgGC	Human	Human	Blood serum	2019				Africa	Zambia	Lusaka	Lusaka					Kaunda Yamba	Escherichia coli													2022-04-06	2022-10-09	ESC_ZA0359AA	Assembled	311	191265	5069439	Escherichia coli / Shigella;93.64%	82	21314	4.1	ESC_CC7959AA_AS
ESC_ZA0504AA	63705_1N	traces-0TXKXad	Human	Human	Urine	2020				Africa	Zambia	Copperbelt	Ndola					Kaunda Yamba	Escherichia coli													2022-04-08	2022-10-11	ESC_ZA0504AA	Assembled	223	188671	4959468	Escherichia coli / Shigella;93.84%	90	49530	4.1	ESC_CC8120AA_AS
ESC_ZA0515AA	63721_17N	traces-0UeRUMd	Human	Human	Urine	2020				Africa	Zambia	Copperbelt	Ndola					Kaunda Yamba	Escherichia coli													2022-04-08	2022-10-11	ESC_ZA0515AA	Assembled	122	191264	4918686	Escherichia coli / Shigella;94.0%	72	6121	4.1	ESC_CC8131AA_AS
ESC_ZA0382AA	63712_8N	traces-0yVTcgD	Human	Human	Urine	2020				Africa	Zambia	Copperbelt	Ndola					Kaunda Yamba	Escherichia coli													2022-04-06	2022-10-09	ESC_ZA0382AA	Assembled	247	188671	4961395	Escherichia coli / Shigella;94.91%	81	49355	4.1	ESC_CC7982AA_AS
ESC_BB1019AA	ZW50E8	traces-0zQqWfX				2019				Africa	Zimbabwe							I Olaru														2022-08-22	2023-08-29	ESC_BB1019AA	Assembled	152	205661	4886506	Escherichia coli / Shigella;92.73%	76	17280	4.1	ESC_EC8938AA_AS
ESC_BB1063AA	ZW50H8	traces-0mYfuKi				2019				Africa	Zimbabwe							I Olaru														2022-08-22	2023-08-29	ESC_BB1063AA	Assembled	188	191265	4891484	Escherichia coli / Shigella;98.22%	78	22360	4.1	ESC_EC8982AA_AS
ESC_WA6873AA	RH-001-CS (HH1)	traces-0nCWHXy	ND	ND/Others	CS	2017												kazi.hoque@icddrb.org							HH1							2021-09-19	2022-09-26	ESC_WA6873AA	Assembled	431	20697	4773604	Escherichia coli / Shigella;99.52%	539	69963	4.1	ESC_ZB8602AA_AS
ESC_UA8639AA	PEROU H09RT	traces-0HmvlIN				2017												monkeylab														2021-04-02	2022-02-06	ESC_UA8639AA	Assembled	304	116279	4960185	Escherichia coli / Shigella;90.48%	141	31585	4.1	ESC_VB6223AA_AS
ESC_DB3304AA	52563	SRR22997438	Human	Human	Homo sapiens; wound swab	2019										49.82	18.26	University of Veterinary Sciences Brno	Escherichia coli								PRJNA772899	SRP413381		SAMN22959236	SRS16376831	2023-01-09	2023-01-06	ESC_DB3304AA	Assembled	75	118550	4936683	Escherichia coli / Shigella;100.0%	225	17178	5	ESC_HC6639AA_AS
ESC_BB9007AA	BES-1652	SRR21904916	Environment	Water/River	water	2020	5	25										CHRU besancon	Escherichia coli								PRJNA890617	SRP402663		SAMN31284755	SRS15408183	2022-10-15	2022-10-14	ESC_BB9007AA	Assembled	100	105165	4849485	Escherichia coli / Shigella;94.39%	124	19411	4.1	ESC_GC0747AA_AS
ESC_AB4605AA	GF-XM3-1	traces-0ekLnYN			2	2020												17882311193														2022-07-19	2022-07-19	ESC_AB4605AA	Assembled	373	128069	4910992	Escherichia coli / Shigella;93.33%	122	24206	4.1	ESC_EC3342AA_AS
ESC_DB8931AA	481037	traces-0mCLlHB				2021												codrutausein@gmail.com						UPEC								2023-03-09	2023-03-09	ESC_DB8931AA	Assembled	95	86460	4859328	Escherichia coli / Shigella;96.47%	171	41946	4.1	ESC_IC3116AA_AS
ESC_BB8991AA	BES-1688	SRR21904900	Environment	Water/River	water	2021	3	22										CHRU besancon	Escherichia coli								PRJNA890617	SRP402663		SAMN31284791	SRS15408199	2022-10-15	2022-10-14	ESC_BB8991AA	Assembled	59	115333	4845687	Escherichia coli / Shigella;92.56%	121	19298	4.1	ESC_GC8735AA_AS
ESC_BB9030AA	BES-1746	SRR21904939	Environment	Water/River	water	2021	12	26										CHRU besancon	Escherichia coli								PRJNA890617	SRP402663		SAMN31284849	SRS15408160	2022-10-15	2022-10-14	ESC_BB9030AA	Assembled	140	115222	4846210	Escherichia coli / Shigella;97.65%	122	15316	4.1	ESC_GC8755AA_AS
ESC_BB9031AA	BES-1723	SRR21904940	Environment	Water/River	water	2021	3	22										CHRU besancon	Escherichia coli								PRJNA890617	SRP402663		SAMN31284826	SRS15408159	2022-10-15	2022-10-14	ESC_BB9031AA	Assembled	92	96073	4845887	Escherichia coli / Shigella;97.85%	121	18545	4.1	ESC_GC0771AA_AS
ESC_BB9050AA	BES-1662	SRR21904959	Environment	Water/River	water	2021	5	17										CHRU besancon	Escherichia coli								PRJNA890617	SRP402663		SAMN31284765	SRS15408140	2022-10-15	2022-10-14	ESC_BB9050AA	Assembled	142	114625	4956357	Escherichia coli / Shigella;96.84%	128	22676	4.1	ESC_GC0790AA_AS
ESC_BB9083AA	BES-1725	SRR21904992	Environment	Water/River	water	2021	6	28										CHRU besancon	Escherichia coli								PRJNA890617	SRP402663		SAMN31284828	SRS15408107	2022-10-15	2022-10-14	ESC_BB9083AA	Assembled	137	105161	4954331	Escherichia coli / Shigella;96.81%	134	23098	4.1	ESC_GC8768AA_AS
ESC_EB3630AA	1.3LJP2-2	traces-0IttEjy	Food	Swine	Pork meat	2022												Animal Disease Prevention and Food Safety Key Laboratory of Sichuan Province														2023-04-11	2023-04-11	ESC_EB3630AA	Assembled	222	174041	4861921	Escherichia coli / Shigella;100.0%	102	611	5.1	ESC_IC7893AA_AS
ESC_CB2044AA	1-6_P10-1_JQ	traces-0WEOUko			Pork meat	2022												Animal Disease Prevention and Food Safety Key Laboratory of Sichuan Province														2022-10-29	2022-10-29	ESC_CB2044AA	Assembled	422	191309	4876014	Escherichia coli / Shigella;98.81%	116	34801	4.1	ESC_GC4120AA_AS
ESC_BB9029AA	BES-1747	SRR21904938	Environment	Water/River	water	2022	2	21										CHRU besancon	Escherichia coli								PRJNA890617	SRP402663		SAMN31284850	SRS15408162	2022-10-15	2022-10-14	ESC_BB9029AA	Assembled	151	125091	4815845	Escherichia coli / Shigella;95.29%	115	18545	4.1	ESC_GC8754AA_AS
ESC_FB2342AA	pt1	traces-0Foobwc				2023												islam lab														2023-05-11	2023-05-11	ESC_FB2342AA	Assembled	551.2	187311	4984464	Escherichia coli / Shigella;97.7%	138	1209	5.1	ESC_JC6414AA_AS
ESC_FB2507AA	PT-2	traces-0cWGpeJ	Human	Human	Stool	2023												Prabhat Talukdar														2023-05-11	2023-05-11	ESC_FB2507AA	Assembled	465.8	187309	4975402	Escherichia coli / Shigella;97.59%	133	979	5.1	ESC_JC6564AA_AS
ESC_FB2509AA	PT-5	traces-0VNaFiv	Human	Human	Stool	2023												Prabhat Talukdar														2023-05-11	2023-05-11	ESC_FB2509AA	Assembled	466.3	178037	4984634	Escherichia coli / Shigella;96.6%	138	769	5.1	ESC_JC6566AA_AS
ESC_FB2511AA	PT-4	traces-0IUTeZe	Human	Human	Stool	2023												Prabhat Talukdar														2023-05-11	2023-05-11	ESC_FB2511AA	Assembled	491	187310	4979919	Escherichia coli / Shigella;97.56%	135	1339	5.1	ESC_JC6568AA_AS
ESC_FB2512AA	PT-6	traces-0tarnfK	Human	Human	Stool	2023												Prabhat Talukdar														2023-05-11	2023-05-11	ESC_FB2512AA	Assembled	563.5	187311	4978917	Escherichia coli / Shigella;95.18%	132	1042	5.1	ESC_JC6569AA_AS
ESC_FB2513AA	PT-3	traces-0cLNtHZ	Human	Human	Stool	2023												Prabhat Talukdar														2023-05-11	2023-05-11	ESC_FB2513AA	Assembled	926.9	187311	4984232	Escherichia coli / Shigella;97.59%	134	805	5.1	ESC_JC6570AA_AS
ESC_EB1206AA	PNUSAE130754	SRR23957764	Livestock	Bovine	Ground Beef	2023												PulseNet Next Generation Subtyping Methods Unit	Escherichia coli								PRJNA218110	SRP046387		SAMN33905346	SRS17130991	2023-03-25	2023-03-24	ESC_EB1206AA	Assembled	57.2	195409	4739566	Escherichia coli / Shigella;97.96%	71	694	5.1	ESC_IC5568AA_AS
ESC_GB7144AA	AH0532HE2	traces-0kiJSsZ			Hospital													Call Lab														2023-08-30	2023-08-30	ESC_GB7144AA	Assembled	141.9	162319	4848862	Escherichia coli / Shigella;100.0%	108	865	5.1	ESC_LC2136AA_AS
ESC_GB7187AA	AH0596HE1	traces-0keQXKo			Hospital													Call Lab														2023-08-30	2023-08-30	ESC_GB7187AA	Assembled	143.6	157642	4917805	Escherichia coli / Shigella;98.71%	97	1225	5.1	ESC_LC2179AA_AS
ESC_GB7368AA	AH0141HC1	traces-0JdCEdh			Hospital													Call Lab							CRE							2023-08-30	2023-08-30	ESC_GB7368AA	Assembled	114.8	188843	4938058	Escherichia coli / Shigella;99.16%	85	970	5.1	ESC_LC2362AA_AS
ESC_GB6659AA	A112009HE1	traces-0CIgqys			Community													Call Lab														2023-08-29	2023-08-29	ESC_GB6659AA	Assembled	176	194043	4786790	Escherichia coli / Shigella;100.0%	69	659	5.1	ESC_LC1634AA_AS
ESC_GB6670AA	A112009HE2	traces-0HpznUL			Community													Call Lab														2023-08-29	2023-08-29	ESC_GB6670AA	Assembled	149.2	178560	4953262	Escherichia coli / Shigella;98.93%	78	617	5.1	ESC_LC1645AA_AS
ESC_GB6693AA	A131007HE1	traces-0AtclFS			Community													Call Lab														2023-08-29	2023-08-29	ESC_GB6693AA	Assembled	124.7	54170	5180085	Escherichia coli / Shigella;99.27%	445	12681	5.1	ESC_LC1668AA_AS
ESC_GB6780AA	A159011HE1	traces-0YyuWze			Community													Call Lab														2023-08-29	2023-08-29	ESC_GB6780AA	Assembled	224.4	173813	4814278	Escherichia coli / Shigella;99.79%	103	1034	5.1	ESC_LC1755AA_AS
ESC_GB6921AA	AH0007HE1	traces-0LkrAMS			Hospital													Call Lab														2023-08-29	2023-08-29	ESC_GB6921AA	Assembled	200.5	173813	5028148	Escherichia coli / Shigella;100.0%	111	1114	5.1	ESC_LC1912AA_AS
ESC_GB6937AA	AH0037HE3	traces-0LNSFAy			Hospital													Call Lab														2023-08-29	2023-08-29	ESC_GB6937AA	Assembled	63	173812	5121894	Escherichia coli / Shigella;100.0%	149	2107	5.1	ESC_LC1928AA_AS
ESC_GB6947AA	AH0042HE2	traces-0shDnmF			Hospital													Call Lab														2023-08-29	2023-08-29	ESC_GB6947AA	Assembled	202.1	138243	5027349	Escherichia coli / Shigella;98.11%	123	1326	5.1	ESC_LC1938AA_AS
ESC_GB6966AA	AH0072HE1	traces-0rNoZUQ			Hospital													Call Lab														2023-08-29	2023-08-29	ESC_GB6966AA	Assembled	190.9	174056	5040057	Escherichia coli / Shigella;99.6%	110	1024	5.1	ESC_LC1957AA_AS
ESC_GB6572AA	A060004HE2	traces-0UuFYkq			Community													Call Lab														2023-08-28	2023-08-28	ESC_GB6572AA	Assembled	219.9	188325	4786302	Escherichia coli / Shigella;100.0%	72	599	5.1	ESC_LC1556AA_AS
ESC_FB6762AA	2558470	traces-0FBOSUq																School of Veterinary Medicine and Science, University of Nottingham														2023-06-26	2023-06-26	ESC_FB6762AA	Assembled	79.2	187196	5183193	Escherichia coli / Shigella;100.0%	178	4903	5.1	ESC_KC1672AA_AS
ESC_FB6769AA	2558288	traces-0LNceLL																School of Veterinary Medicine and Science, University of Nottingham														2023-06-26	2023-06-26	ESC_FB6769AA	Assembled	100.5	187196	5176895	Escherichia coli / Shigella;100.0%	199	11353	5.1	ESC_KC1679AA_AS
ESC_FB6778AA	2558671	traces-0WyQEVB																School of Veterinary Medicine and Science, University of Nottingham														2023-06-26	2023-06-26	ESC_FB6778AA	Assembled	149.7	182128	4982423	Escherichia coli / Shigella;99.39%	114	726	5.1	ESC_KC1688AA_AS
ESC_FB6786AA	2448228	traces-0wNAnOt																School of Veterinary Medicine and Science, University of Nottingham														2023-06-26	2023-06-26	ESC_FB6786AA	Assembled	238.7	187196	5227535	Escherichia coli / Shigella;100.0%	185	5138	5.1	ESC_KC1696AA_AS
ESC_FB3150AA	JC7441AA	traces-0UQrHWp																Nigel														2023-05-16	2023-06-25	ESC_FB3150AA	Assembled	NaN	133748	4759143	Escherichia coli / Shigella;97.26%	102	178	2.3	ESC_JC7442AA_AS
ESC_EB6514AA	AS27000E1	traces-0frEMOM			Bondo Sub-county Hospital													Call Lab														2023-04-20	2023-04-20	ESC_EB6514AA	Assembled	268.4	191403	4755499	Escherichia coli / Shigella;94.12%	77	304	5.1	ESC_JC0092AA_AS
ESC_EB6543AA	AS26830E1	traces-0GEndnU			Siaya County Hospital													Call Lab														2023-04-20	2023-04-20	ESC_EB6543AA	Assembled	190.3	173812	5153224	Escherichia coli / Shigella;94.45%	106	624	5.1	ESC_JC0121AA_AS
ESC_EB6682AA	AS26344E2	traces-0cfGaut			Siaya County Hospital													Call Lab														2023-04-20	2023-04-20	ESC_EB6682AA	Assembled	215.3	136113	4942415	Escherichia coli / Shigella;100.0%	121	437	5.1	ESC_JC0264AA_AS
ESC_EB6151AA	AS27969E1	traces-0YqqJHF			Community													Call Lab														2023-04-19	2023-04-19	ESC_EB6151AA	Assembled	237.2	114108	4868439	Escherichia coli / Shigella;98.63%	113	768	5.1	ESC_IC9730AA_AS
ESC_EB6162AA	AS27892E1	traces-0tDYtMy			Community													Call Lab														2023-04-19	2023-04-19	ESC_EB6162AA	Assembled	453.4	173811	4935833	Escherichia coli / Shigella;96.82%	96	548	5.1	ESC_IC9741AA_AS
ESC_ZA1063AA	LA-NRZ-67598	traces-0HfLrgH																Department of Medical Microbiology, Ruhr-University Bochum, Germany														2022-04-11	2023-04-18	ESC_ZA1063AA	Assembled	330	174767	5200680	Escherichia coli / Shigella;74.69%	129	35012	4.1	ESC_CC8459AA_AS
ESC_EB5578AA	AS6663E1	traces-0EMoHBw			Mbagathi Hospital													Call Lab														2023-04-18	2023-04-18	ESC_EB5578AA	Assembled	187	186969	4877701	Escherichia coli / Shigella;98.75%	129	826	5.1	ESC_IC9134AA_AS
ESC_EB5640AA	AS6439E1	traces-0vgSyPp			Community													Call Lab														2023-04-18	2023-04-18	ESC_EB5640AA	Assembled	197.3	170050	4797695	Escherichia coli / Shigella;98.55%	98	930	5.1	ESC_IC9196AA_AS
ESC_EB5146AA	CS5846E1	traces-0FWHHGp			Mbagathi Hospital													Call Lab														2023-04-17	2023-04-17	ESC_EB5146AA	Assembled	139.1	191799	4810202	Escherichia coli / Shigella;100.0%	79	409	5.1	ESC_IC8706AA_AS
ESC_EB5155AA	CS5769E1	traces-0wBFUjW			Mbagathi Hospital													Call Lab														2023-04-17	2023-04-17	ESC_EB5155AA	Assembled	107.2	187209	4954062	Escherichia coli / Shigella;98.55%	100	450	5.1	ESC_IC8715AA_AS
ESC_EB5299AA	CS27810E1	traces-0noSxfy			Community													Call Lab														2023-04-17	2023-04-17	ESC_EB5299AA	Assembled	308	162539	4968583	Escherichia coli / Shigella;100.0%	113	542	5.1	ESC_IC8862AA_AS
ESC_ZA0438AA	LA-NRZ-67596	traces-0XoNhsS																Department of Medical Microbiology, Ruhr-University Bochum, Germany														2022-04-08	2023-04-15	ESC_ZA0438AA	Assembled	322	128235	5309138	Escherichia coli / Shigella;73.15%	140	41283	4.1	ESC_CC8052AA_AS
ESC_ZA0439AA	LA-NRZ-67597	traces-0nOmtnS																Department of Medical Microbiology, Ruhr-University Bochum, Germany														2022-04-08	2023-04-15	ESC_ZA0439AA	Assembled	277	133851	5290791	Escherichia coli / Shigella;75.88%	130	43933	4.1	ESC_CC8053AA_AS
ESC_EB5039AA	CS5867E1	traces-0kEcEHv			Mbagathi Hospital													Call Lab														2023-04-15	2023-04-15	ESC_EB5039AA	Assembled	169.2	191265	4810994	Escherichia coli / Shigella;100.0%	81	614	5.1	ESC_IC8583AA_AS
ESC_YA9857AA	PID-0430-H-27-MC848-852col13	traces-0MOBcWV																Rafal Kolenda	Escherichia coli													2022-03-24	2023-03-31	ESC_YA9857AA	Assembled	78	116171	5214143	Escherichia coli / Shigella;96.67%	141	20878	4.1	ESC_CC7211AA_AS
ESC_YA3882AA	40660_2#171	traces-0Mqsqxy																Centre for Genomic Pathogen Surveillance														2022-01-27	2023-03-23	ESC_YA3882AA	Assembled	104	181518	5193599	Escherichia coli / Shigella;83.12%	111	125253	4.1	ESC_CC0565AA_AS
ESC_YA3886AA	40660_2#195	traces-0xBUyHv																Centre for Genomic Pathogen Surveillance														2022-01-27	2023-03-23	ESC_YA3886AA	Assembled	95	127992	4993101	Escherichia coli / Shigella;96.15%	139	143840	4.1	ESC_CC0569AA_AS
ESC_YA3895AA	41028_1#180	traces-0jgRMgT																Centre for Genomic Pathogen Surveillance														2022-01-27	2023-03-23	ESC_YA3895AA	Assembled	166	169308	4965824	Escherichia coli / Shigella;94.59%	98	33223	4.1	ESC_CC0578AA_AS
ESC_YA3421AA	35876_2#175	traces-0RieyoK																Centre for Genomic Pathogen Surveillance														2022-01-26	2023-03-22	ESC_YA3421AA	Assembled	159	175566	4843090	Escherichia coli / Shigella;94.28%	93	15133	4.1	ESC_CC0092AA_AS
ESC_YA3435AA	35876_2#346	traces-0PgQvgL																Centre for Genomic Pathogen Surveillance														2022-01-26	2023-03-22	ESC_YA3435AA	Assembled	75	184240	5034224	Escherichia coli / Shigella;96.21%	108	25223	4.1	ESC_CC0107AA_AS
ESC_YA3436AA	35876_2#348	traces-0dthIOa																Centre for Genomic Pathogen Surveillance														2022-01-26	2023-03-22	ESC_YA3436AA	Assembled	99	173813	5035906	Escherichia coli / Shigella;96.36%	117	25868	4.1	ESC_CC0108AA_AS
ESC_YA3531AA	36812_2#117	traces-0xOkNio																Centre for Genomic Pathogen Surveillance														2022-01-26	2023-03-22	ESC_YA3531AA	Assembled	85	106352	5105211	Escherichia coli / Shigella;78.62%	137	30064	4.1	ESC_CC0209AA_AS
ESC_YA3543AA	37775_1#176	traces-0OEBosu																Centre for Genomic Pathogen Surveillance														2022-01-26	2023-03-22	ESC_YA3543AA	Assembled	108	227640	4928234	Escherichia coli / Shigella;93.94%	96	15945	4.1	ESC_CC0221AA_AS
ESC_YA3549AA	37775_1#234	traces-0CouSTM																Centre for Genomic Pathogen Surveillance														2022-01-26	2023-03-22	ESC_YA3549AA	Assembled	49	184469	4994836	Escherichia coli / Shigella;94.73%	108	31687	4.1	ESC_CC0227AA_AS
ESC_YA3586AA	37775_2#162	traces-0tIxkHT																Centre for Genomic Pathogen Surveillance														2022-01-26	2023-03-22	ESC_YA3586AA	Assembled	100	189820	4830548	Escherichia coli / Shigella;98.53%	92	15678	4.1	ESC_CC0264AA_AS
ESC_YA3676AA	38089_1#3	traces-0rPSudZ																Centre for Genomic Pathogen Surveillance														2022-01-26	2023-03-22	ESC_YA3676AA	Assembled	146	173804	4929443	Escherichia coli / Shigella;97.45%	115	16547	4.1	ESC_CC0356AA_AS
ESC_YA3703AA	38089_2#195	traces-0VeBpOt																Centre for Genomic Pathogen Surveillance														2022-01-26	2023-03-22	ESC_YA3703AA	Assembled	151	199322	5192532	Escherichia coli / Shigella;93.05%	98	54047	4.1	ESC_CC0384AA_AS
ESC_YA3720AA	38089_2#7	traces-0UWmTMN																Centre for Genomic Pathogen Surveillance														2022-01-26	2023-03-22	ESC_YA3720AA	Assembled	163	191265	4842764	Escherichia coli / Shigella;95.77%	94	31564	4.1	ESC_CC0401AA_AS
ESC_YA3725AA	40328_1#123	traces-0jNSAdW																Centre for Genomic Pathogen Surveillance														2022-01-26	2023-03-22	ESC_YA3725AA	Assembled	80	81818	4927700	Escherichia coli / Shigella;97.33%	139	34313	4.1	ESC_CC0406AA_AS
ESC_BB0947AA	21100090	ERR10098946	Livestock	Swine	Sus scrofa domesticus													IZSLT (Istituto Zooprofilattico Sperimentale del Lazio e la Toscana)	Escherichia coli								PRJEB54630	ERP139464		SAMEA110676117	ERS12773684	2022-08-22	2022-08-20	ESC_BB0947AA	Assembled	47	97413	4976479	Escherichia coli / Shigella;96.26%	156	67916	4.1	ESC_FC1205AA_AS
ESC_AB7622AA	ena-SAMPLE-TAB-02-08-2022-08:52:14:862-12480	ERR10019726																Genome Institute of Singapore	Escherichia coli								PRJEB49334	ERP133829		SAMEA110452490	ERS12550520	2022-08-08	2022-08-07	ESC_AB7622AA	Assembled	735	168097	5111003	Escherichia coli / Shigella;92.36%	195	53903	4.1	ESC_FC4944AA_AS
ESC_AB7625AA	ena-SAMPLE-TAB-02-08-2022-08:52:14:861-12471	ERR10019302																Genome Institute of Singapore	Escherichia coli								PRJEB49334	ERP133829		SAMEA110452481	ERS12550511	2022-08-08	2022-08-07	ESC_AB7625AA	Assembled	637	168097	5143573	Escherichia coli / Shigella;91.73%	197	51646	4.1	ESC_FC4947AA_AS
ESC_ZA3826AA	ena-SAMPLE-TAB-06-05-2022-18:06:29:420-3579	ERR9709827	ND	ND/Others	MHH532													GENOME INSTITRUTE OF SINGAPORE	Escherichia coli								PRJEB49334	ERP133829		SAMEA14357438	ERS11951098	2022-05-13	2022-05-13	ESC_ZA3826AA	Assembled	642	168767	4674759	Escherichia coli / Shigella;95.77%	94	24609	4.1	ESC_DC2143AA_AS
ESC_ZA3832AA	ena-SAMPLE-TAB-06-05-2022-18:06:29:419-3553	ERR9709623	ND	ND/Others	MBS1147													GENOME INSTITRUTE OF SINGAPORE	Escherichia coli								PRJEB49334	ERP133829		SAMEA14357412	ERS11951072	2022-05-13	2022-05-13	ESC_ZA3832AA	Assembled	688	168097	5143433	Escherichia coli / Shigella;89.98%	195	45560	4.1	ESC_DC2149AA_AS
ESC_ZA3834AA	ena-SAMPLE-TAB-06-05-2022-18:06:29:420-3578	ERR9709616	ND	ND/Others	MHH528													GENOME INSTITRUTE OF SINGAPORE	Escherichia coli								PRJEB49334	ERP133829		SAMEA14357437	ERS11951097	2022-05-13	2022-05-13	ESC_ZA3834AA	Assembled	729	168767	4674926	Escherichia coli / Shigella;94.36%	95	24071	4.1	ESC_DC2151AA_AS
ESC_ZA3838AA	ena-SAMPLE-TAB-06-05-2022-18:06:29:420-3583	ERR9709607	ND	ND/Others	MHH626													GENOME INSTITRUTE OF SINGAPORE	Escherichia coli								PRJEB49334	ERP133829		SAMEA14357442	ERS11951102	2022-05-13	2022-05-13	ESC_ZA3838AA	Assembled	1066	157039	4721143	Escherichia coli / Shigella;94.58%	101	24793	4.1	ESC_DC2155AA_AS
ESC_ZA3840AA	ena-SAMPLE-TAB-06-05-2022-18:06:29:420-3580	ERR9709599	ND	ND/Others	MHH548													GENOME INSTITRUTE OF SINGAPORE	Escherichia coli								PRJEB49334	ERP133829		SAMEA14357439	ERS11951099	2022-05-13	2022-05-13	ESC_ZA3840AA	Assembled	696	157039	4744671	Escherichia coli / Shigella;96.01%	98	25569	4.1	ESC_DC2157AA_AS
ESC_ZA3841AA	ena-SAMPLE-TAB-06-05-2022-18:06:29:420-3581	ERR9709591	ND	ND/Others	MHH571													GENOME INSTITRUTE OF SINGAPORE	Escherichia coli								PRJEB49334	ERP133829		SAMEA14357440	ERS11951100	2022-05-13	2022-05-13	ESC_ZA3841AA	Assembled	687	157039	4744631	Escherichia coli / Shigella;94.74%	98	23049	4.1	ESC_DC2158AA_AS
ESC_ZA3844AA	ena-SAMPLE-TAB-06-05-2022-18:06:29:420-3582	ERR9709581	ND	ND/Others	MHH603													GENOME INSTITRUTE OF SINGAPORE	Escherichia coli								PRJEB49334	ERP133829		SAMEA14357441	ERS11951101	2022-05-13	2022-05-13	ESC_ZA3844AA	Assembled	1140	167971	4744570	Escherichia coli / Shigella;92.96%	97	24534	4.1	ESC_DC2161AA_AS
ESC_ZA3333AA	G3_55	traces-0SXRnGe																ENVT														2022-05-09	2022-05-09	ESC_ZA3333AA	Assembled	339	357687	5075661	Escherichia coli / Shigella;95.66%	64	196259	4.1	ESC_DC1255AA_AS
ESC_ZA9204AA	PFEEC0595	SRR18212069	Human	Human	Homo sapiens													Pfizer	Escherichia coli								PRJNA804716	SRP362296		SAMN26379160	SRS12172475	2022-06-11	2022-03-03	ESC_ZA9204AA	Assembled	104	127806	4931789	Escherichia coli / Shigella;95.15%	147	152044	4.1	ESC_DC7907AA_AS
ESC_ZA9410AA	PFEEC0579	SRR18212275	Human	Human	Homo sapiens													Pfizer	Escherichia coli								PRJNA804716	SRP362296		SAMN26379144	SRS12172269	2022-06-11	2022-03-03	ESC_ZA9410AA	Assembled	152	174040	4878395	Escherichia coli / Shigella;98.64%	108	100411	4.1	ESC_DC8113AA_AS
ESC_ZA9418AA	PFEEC0572	SRR18212283	Human	Human	Homo sapiens													Pfizer	Escherichia coli								PRJNA804716	SRP362296		SAMN26379137	SRS12172261	2022-06-11	2022-03-03	ESC_ZA9418AA	Assembled	147	150085	5023340	Escherichia coli / Shigella;93.34%	125	109785	4.1	ESC_DC8121AA_AS
ESC_ZA9429AA	PFEEC0562	SRR18212294	Human	Human	Homo sapiens													Pfizer	Escherichia coli								PRJNA804716	SRP362296		SAMN26379127	SRS12172250	2022-06-11	2022-03-03	ESC_ZA9429AA	Assembled	132	128070	4862997	Escherichia coli / Shigella;97.44%	110	32559	4.1	ESC_DC8132AA_AS
ESC_ZA9456AA	PFEEC0447	SRR18212321	Human	Human	Homo sapiens													Pfizer	Escherichia coli								PRJNA804716	SRP362296		SAMN26379016	SRS12172223	2022-06-11	2022-03-03	ESC_ZA9456AA	Assembled	67	73793	5004022	Escherichia coli / Shigella;96.65%	198	157936	4.1	ESC_DC8159AA_AS
ESC_ZA9542AA	PFEEC0526	SRR18211856	Human	Human	Homo sapiens													Pfizer	Escherichia coli								PRJNA804716	SRP362296		SAMN26379092	SRS12172137	2022-06-11	2022-03-03	ESC_ZA9542AA	Assembled	140	184170	4895085	Escherichia coli / Shigella;94.66%	113	29502	4.1	ESC_DC8245AA_AS
ESC_YA4368AA	SAMEA12365110	ERR8085003																HELMHOLTZ CENTER FOR INFECTION RESEARCH	Escherichia coli								PRJEB50270	ERP134833		SAMEA12365110	ERS9971920	2022-01-31	2022-01-23	ESC_YA4368AA	Assembled	102	187287	4947210	Escherichia coli / Shigella;97.22%	116	82892	4.1	ESC_CC1624AA_AS
ESC_YA4371AA	SAMEA12365114	ERR8084999																HELMHOLTZ CENTER FOR INFECTION RESEARCH	Escherichia coli								PRJEB50270	ERP134833		SAMEA12365114	ERS9971924	2022-01-31	2022-01-23	ESC_YA4371AA	Assembled	144	346151	5281924	Escherichia coli / Shigella;96.07%	75	15753	4.1	ESC_CC1627AA_AS
ESC_YA4382AA	SAMEA12365138	ERR8084975																HELMHOLTZ CENTER FOR INFECTION RESEARCH	Escherichia coli								PRJEB50270	ERP134833		SAMEA12365138	ERS9971948	2022-01-31	2022-01-23	ESC_YA4382AA	Assembled	106	174414	4858792	Escherichia coli / Shigella;95.77%	91	12605	4.1	ESC_CC1638AA_AS
ESC_YA4408AA	SAMEA12365185	ERR8084928																HELMHOLTZ CENTER FOR INFECTION RESEARCH	Escherichia coli								PRJEB50270	ERP134833		SAMEA12365185	ERS9971995	2022-01-31	2022-01-23	ESC_YA4408AA	Assembled	102	173793	4903077	Escherichia coli / Shigella;96.3%	115	20432	4.1	ESC_CC1664AA_AS
ESC_YA4454AA	SAMEA12365262	ERR8084851																HELMHOLTZ CENTER FOR INFECTION RESEARCH	Escherichia coli								PRJEB50270	ERP134833		SAMEA12365262	ERS9972072	2022-01-31	2022-01-23	ESC_YA4454AA	Assembled	92	187974	4931579	Escherichia coli / Shigella;94.74%	116	157887	4.1	ESC_CC1710AA_AS
