# Supplementary material for: Global emergence of a hypervirulent carbapenem-resistant Escherichia coli ST410 clone
Source: Nat Commun. 2024 Jan 12;15:494. doi: 10.1038/s41467-023-43854-3 (PMC10786849; doi:10.1038/s41467-023-43854-3)
Supplement: Supplementary file 13 — Source Data [file 41467_2023_43854_MOESM13_ESM.xlsx]

## Sheet: Fig 1a-1d, 1f
Name	Host	Source Details	Collection Year	Collection Month	Collection Day	Location (Province)	MLST	Imipenem	Meropenem	Ertapenem
A-CRE927-023-A21	Human	Abdominal swab	2021	3	5	Zhejiang	410	32	128	R (disc diffusion)
2010142009	Human	Ascites	2020	10	14	Guangdong	394	>32	16	16
922-HS069-B34_S43	Human	Ascites	2021	4	15	Anhui	10	0.25	4	R (disc diffusion)
922-HS072-B37_S46	Human	Ascites	2021	3	9	Anhui	69	32	128	R (disc diffusion)
CRE-474-21-A13	Human	Ascites	2021			Hubei	167	2	8	R (disc diffusion)
922-HS023-A44	Human	Ascites	2021	5	5	Hebei	410	64	128	R (disc diffusion)
SC-185-D16_S76	Human	Ascites	2021			Guangdong	410	16	64	R (disc diffusion)
A-CRE927-008-A08	Human	Ascites	2021	3	31	Shandong	648	4	8	R (disc diffusion)
922-HS043-B16_S17	Human	Ascites	2021	7	1	Shandong	2659	32	128	R (disc diffusion)
CRE-536-52-D37_S66	Human	Ascites	2021	5	24	Shaanxi	6823	16	128	R (disc diffusion)
SC-151-C31	Human	Bile	2021			Yunan	189	0.25	2	R (disc diffusion)
SC-522	Human	Bile	2021			Sichuan	1196	0.125	1	R (disc diffusion)
SHZH06	Human	Bile				Guangdong	224	4	4	8
2102232041	Human	Bile	2021	2	3	Guangdong	410	32	32	32
2103022055	Human	Bile	2021	3	2	Guangdong	410	16	32	-
922-HS073-B38_S47	Human	Bile	2021	3	16	Anhui	69	8	64	R (disc diffusion)
A-CRE927-031-A27	Human	Bile	2021	6	10	Zhejiang	101	64	>128	R (disc diffusion)
CRE-536-39-D27_S56	Human	Bile	2021	4	27	Shaanxi	131	0.5	4	R (disc diffusion)
CRE-149-8-A26	Human	Bile	2021	4	11	Shanxi	156	64	>128	R (disc diffusion)
CRE-16E-63-C40_S161	Human	Bile	2021	4	9	Hunan	156	32	128	R (disc diffusion)
SC49-A25	Human	Bile	2021	3	24	Sichuan	156	64	64	R (disc diffusion)
CRE-7AA-9-C47	Human	Bile	2021			Henan	167	32	>128	R (disc diffusion)
SC-581	Human	Bile	2021			Guangdong	2659	16	>128	R (disc diffusion)
A-CRE927-027-A24	Human	Bile	2021	3	12	Zhejiang	5951	8	64	R (disc diffusion)
SC-582	Human	Bile	2021			Guangdong	Novel	1	8	R (disc diffusion)
922-HS016-A37	Human	Blood	2021	4	9	Anhui	69	0.25	1	R (disc diffusion)
SC-254-D39	Human	Blood	2021			Sichuan	224	0.125	2	R (disc diffusion)
19-26	Human	Blood	2019	8	27	Jiangsu	46	4	2	4
SHZH16	Human	Blood	2020			Guangdong	155	0.5	2	16
1086	Human	Blood	2018	7	20	Beijing	361	16	32	＞128
18-10	Human	Blood	2018	8	27	Jiangsu	410	8	4	16
18-13	Human	Blood	2018	9	9	Jiangsu	410	32	>32	>32
18-21	Human	Blood	2018	11	10	Jiangsu	410	16	32	>32
18-29	Human	Blood	2018	12	20	Jiangsu	410	4	2	32
18-4	Human	Blood	2018	4	13	Jiangsu	410	8	8	>32
19-21	Human	Blood	2019	8	23	Jiangsu	410	32	32	>32
19-7	Human	Blood	2019	4	13	Jiangsu	410	4	2	32
SHZH09	Human	Blood	2020			Guangdong	410	8	1	16
9725	Human	Blood	2019	6	7	Guangdong	457	16	16	64
4675	Human	Blood	2019	8	17	Guangdong	641	16	16	32
2007101004	Human	Blood	2020	7	10	Guangdong	746	16	32	32
SHZH14	Human	Blood	2021			Guangdong	9401	8	4	8
SHZH01	Human	Blood				Guangdong	Novel	2	4	4
SC-536	Human	Blood	2021			Sichuan	10	8	32	R (disc diffusion)
922-HS068-B33_S42	Human	Blood	2021	3	16	Anhui	69	8	32	R (disc diffusion)
SC-188-D19	Human	Blood	2021			Guangxi	93	128	>128	R (disc diffusion)
A-CRE927-058-A47	Human	Blood	2021	6	11	Anhui	131	2	4	R (disc diffusion)
CRE-149-9-A27	Human	Blood	2021	4	21	Shanxi	156	128	>128	R (disc diffusion)
SC-396	Human	Blood	2021			Ningxia	156	4	32	R (disc diffusion)
A-CRE927-009-A09	Human	Blood	2021	5	18	Shandong	167	32	>128	R (disc diffusion)
A-CRE927-054-A43	Human	Blood	2021	4	30	Beijing	167	4	8	R (disc diffusion)
A-CRE927-016-A15	Human	Blood	2021	1	28	Zhejiang	224	8	64	R (disc diffusion)
A-CRE927-013-A13	Human	Blood	2021	6	23	Shandong	361	32	>128	R (disc diffusion)
922-HS028-B01_S2	Human	Blood	2021	5	23	Hebei	410	64	>128	R (disc diffusion)
922-HS034-B07_S8	Human	Blood	2021	3	14	Shandong	410	64	>128	R (disc diffusion)
A-CRE927-053-A42	Human	Blood	2021	4	7	Beijing	410	32	>128	R (disc diffusion)
CRE-38D-2	Human	Blood	2021			Fujiang	410	128	>128	R (disc diffusion)
SC-112-A38_S225	Human	Blood	2021	2	8	Ningxia	457	16	128	R (disc diffusion)
A-CRE927-004-A04	Human	Blood	2021	2	20	Shandong	617	16	128	R (disc diffusion)
CRE-16E-47-C25_S146	Human	Blood	2021	6	15	Hunan	648	>128	>128	R (disc diffusion)
B-CRE927-070-B11	Human	Blood	2021	7	9	Jilin	744	16	128	R (disc diffusion)
sc-418	Human	Blood	2021			Sichuan	744	4	32	R (disc diffusion)
922-11-Re-A44_S185	Human	Blood	2021			Heilongjiang	746	128	>128	R (disc diffusion)
CRE-466-7	Human	Blood	2021			Gansu	1163	8	16	R (disc diffusion)
A-CRE927-019-A18	Human	Blood	2021	2	8	Zhejiang	2003	1	8	R (disc diffusion)
922-HS037-B10_S11	Human	Blood	2021	5	19	Shandong	2179	2	64	R (disc diffusion)
CRE-474-14-A06	Human	Blood	2021			Hubei	2179	4	8	R (disc diffusion)
SC-163-C43	Human	Blood	2021			Guangxi	3014	8	64	R (disc diffusion)
A-CRE927-018-A17	Human	Blood	2021	2	8	Zhejiang	3177	4	32	R (disc diffusion)
sc-417	Human	Blood	2021			Sichuan	3337	16	64	R (disc diffusion)
922-HS018-A39	Human	Blood	2021	5	10	Anhui	Novel	32	128	R (disc diffusion)
SC-501	Human	Blood	2021			Hainan	Novel	4	32	R (disc diffusion)
A-CRE927-003-A03	Human	Bronchial secretions	2021	2	19	Shandong	617	16	64	R (disc diffusion)
SC-239-B40_S87	Human	Bronchoalveolar drainage	2021			Sichuan	410	8	32	R (disc diffusion)
20-20	Human	Bronchoalveolar Lavage Fluid	2020	6	12	Jiangsu	410	4	4	32
CRE-7AA-18-D08	Human	Bronchoalveolar Lavage Fluid	2021			Henan	58	8	64	R (disc diffusion)
A-CRE927-055-A44	Human	Bronchoalveolar Lavage Fluid	2021	5	13	Beijing	410	16	128	R (disc diffusion)
922-HS029-B02_S3	Human	Catheter	2021	1	17	Shandong	410	32	64	R (disc diffusion)
SC294-C16	Human	Catheter	2021			Guangdong	1011	8	64	R (disc diffusion)
922-HS064-B45_S38	Human	Catheter tip	2021	1	1	Anhui	38	32	128	R (disc diffusion)
922-HS071-B36_S45	Human	Catheter tip	2021	6	28	Anhui	1060	128	>128	R (disc diffusion)
CRE-0E8-15-B30	Human	Catheter urine	2021			Hunan	410	16	128	R (disc diffusion)
CRE-0E8-92	Human	Catheter urine	2021			Hunan	1196	4	64	R (disc diffusion)
922-HS047-B20_S21	Human	Cerebrospinal fluid	2021	5	21	Hebei	410	16	64	R (disc diffusion)
CRE-38D-43	Human	Clean mid-stream urine	2021			Fujiang	44	8	32	R (disc diffusion)
SC-253-D38	Human	Clean mid-stream urine	2021			Sichuan	167	16	128	R (disc diffusion)
SC-246-B47	Human	Clean mid-stream urine	2021			Sichuan	410	32	>128	R (disc diffusion)
2006272017	Human	dn	2020	6	27	Guangdong	1193	16	16	≤0.125
6-B14	Human	Drainage	2021	2	2	Ningxia	48	16	128	R (disc diffusion)
922-HS052-B25_S26	Human	Drainage	2021	1	2	Shandong	156	1	8	R (disc diffusion)
A-CRE927-029-A26	Human	Drainage	2021	6	5	Zhejiang	410	16	64	R (disc diffusion)
SC295-C17	Human	Drainage	2021			Guangdong	648	0.5	4	R (disc diffusion)
B-CRE927-064-B05	Human	Drainage	2021	6	5	Liaoning	Novel	1	16	R (disc diffusion)
CRE-36B-29-D18	Human	Drainage	2021	3	10	Shaanxi	Novel	0.5	4	R (disc diffusion)
922-HS039-B12_S13	Human	Foot Swab	2021	6	16	Shandong	410	32	128	R (disc diffusion)
A-CRE927-017-A16	Human	Marrow	2021	2	5	Zhejiang	3177	4	32	R (disc diffusion)
922-HS017-A38	Human	other	2021	4	15	Anhui	69	0.25	0.5	R (disc diffusion)
2103102011	Human	other	2021	3	10	Guangdong	69	32	32	8
SC-223-B24	Human	Other	2021			Sichuan	131	1	8	R (disc diffusion)
sc-461	Human	Other	2021			Guizhou	156	16	64	R (disc diffusion)
SC-183-D14	Human	Other	2021			Guangdong	167	16	64	R (disc diffusion)
SC-242-B43_S89	Human	Other	2021			Sichuan	167	16	128	R (disc diffusion)
922-HS013-A34	Human	Other	2021	5	24	Heilongjiang	405	2	32	R (disc diffusion)
A-CRE927-036-A29	Human	other	2021	4	28	Zhejiang	410	8	64	R (disc diffusion)
sc-277	Human	Other	2021			Sichuan	744	8	32	R (disc diffusion)
922-12-Re-A45_S186	Human	Other	2021			Heilongjiang	1284	64	>128	R (disc diffusion)
922-HS012-A33	Human	Other	2021	5	5	Heilongjiang	1284	64	>128	R (disc diffusion)
SC-157-C37_S69	Human	Other	2021			Sichuan	Novel	8	64	R (disc diffusion)
1079	Human	Pus	2018	10	29	Beijing	1193	16	16	64
CRE-149-7-A25	Human	Pus	2021	4	5	Shanxi	10	16	64	R (disc diffusion)
CRE-16E-49-C35_S148	Human	Pus	2021			Hunan	58	16	128	R (disc diffusion)
B-CRE927-062-B03	Human	Pus	2021	4	18	Liaoning	117	8	64	R (disc diffusion)
A-CRE927-021-A19	Human	Pus	2021	3	2	Zhejiang	155	8	32	R (disc diffusion)
922-HS041-B14_S15	Human	Pus	2021	6	25	Shandong	167	16	128	R (disc diffusion)
SC-497	Human	Pus	2021			Hainan	167	16	128	R (disc diffusion)
922-HS009-A30	Human	Pus	2021	1	15	Heilongjiang	224	16	64	R (disc diffusion)
922-HS060-B41_S34	Human	Pus	2021	6	15	Shandong	224	8	64	R (disc diffusion)
B-CRE927-072-B13	Human	Pus	2021	7	12	Jilin	361	4	32	R (disc diffusion)
CRE-466-10	Human	Pus	2021			Gansu	361	32	>128	R (disc diffusion)
922-HS024-A45	Human	Pus	2021	5	5	Hebei	410	128	>128	R (disc diffusion)
922-HS062-B43_S36	Human	Pus	2021	6	21	Jilin	617	32	128	R (disc diffusion)
922-HS033-B06_S7	Human	Pus	2021	3	11	Shandong	1431	8	32	R (disc diffusion)
SC-506	Human	Pus	2021			Hainan	Novel	8	64	R (disc diffusion)
SHZH05	Human	Rectal Swab	2020			Guangdong	410	4	4	16
27-B35	Human	Secretion	2021	7	2	Ningxia	410	16	128	R (disc diffusion)
922-HS025-A46	Human	Secretion	2021	5	7	Hebei	410	32	128	R (disc diffusion)
922-HS027-A48	Human	Secretion	2021	5	23	Hebei	410	128	>128	R (disc diffusion)
922-HS050-B23_S24	Human	Secretion	2021	2	3	Hebei	410	32	128	R (disc diffusion)
922-HS057-B30_S31	Human	Secretion	2021	4	24	Shandong	770	16	64	R (disc diffusion)
SC363-D35_S83	Human	Secretion	2021			Ningxia	1421	8	16	R (disc diffusion)
922-HS065-B46_S39	Human	Secretion	2021	1	1	Anhui	2659	16	128	R (disc diffusion)
32-B40	Human	Secretion	2021	5	16	Sichuan	5229	8	32	R (disc diffusion)
922-HS061-B42_S35	Human	Secretion	2021	6	21	Shandong	7108	8	64	R (disc diffusion)
922-HS026-A47	Human	Secretion	2021	5	12	Hebei	Novel	16	64	R (disc diffusion)
SC279-C02	Human	Sputum	2021			Sichuan	131	0.25	0.25	R (disc diffusion)
1025-0018-D18	Human	Sputum	2021	5	13	Hebei	410	0.5	0.125	R (disc diffusion)
19-24	Human	Sputum	2019	8	27	Jiangsu	46	2	1	4
2009123014	Human	Sputum	2020	9	12	Guangdong	58	>32	16	32
18-19	Human	Sputum	2018	10	23	Jiangsu	131	8	4	8
SHZH17	Human	Sputum	2021			Guangdong	131	4	2	8
SHZH10	Human	Sputum	2021			Guangdong	162	0.5	0.5	8
1098	Human	Sputum	2020	3	13	Beijing	167	8	8	64
1912303054	Human	Sputum	2019	12	30	Guangdong	167	>32	32	64
20-7	Human	Sputum	2020	3	30	Jiangsu	405	>32	>32	>32
18-15	Human	Sputum	2018	9	14	Jiangsu	410	16	32	>32
19-17	Human	Sputum	2019	7	15	Jiangsu	410	2	2	32
20-17	Human	Sputum	2020	5	25	Jiangsu	410	8	8	32
20-18	Human	Sputum	2020	5	28	Jiangsu	410	4	4	>32
20-19	Human	Sputum	2020	6	11	Jiangsu	410	8	8	32
20-2	Human	Sputum	2020	1	21	Jiangsu	410	8	16	32
20-22	Human	Sputum	2020	6	14	Jiangsu	410	8	4	>32
20-28	Human	Sputum	2020	7	29	Jiangsu	410	16	16	>32
20-29	Human	Sputum	2020	8	11	Jiangsu	410	16	32	>32
20-3	Human	Sputum	2020	1	22	Jiangsu	410	4	8	32
20-8	Human	Sputum	2020	4	4	Jiangsu	410	1	1	16
50128	Human	Sputum	2019	5	5	Guangdong	617	8	16	/
18-18	Human	Sputum	2018	9	21	Jiangsu	1011	4	8	32
19-1	Human	Sputum	2019	1	2	Jiangsu	1193	4	4	<0.03
18-24	Human	Sputum	2018	11	19	Jiangsu	2179	4	2	8
18-16	Human	Sputum	2018	9	17	Jiangsu	3334	8	4	8
18-9	Human	Sputum	2018	8	19	Jiangsu	7111	8	8	>32
2009263020	Human	Sputum	2020	9	26	Guangdong	Novel	16	32	8
922-HS066-B47_S40	Human	Sputum	2021	2	18	Anhui	10	32	128	R (disc diffusion)
CRE-80C-3-A34	Human	Sputum	2021	4	14	Shanxi	23	8	32	R (disc diffusion)
SC-169-D01	Human	Sputum	2021			Chongqing	58	8	32	R (disc diffusion)
SC-174-D06	Human	Sputum	2021			Chongqing	58	8	32	R (disc diffusion)
SC-511	Human	Sputum	2021			Hainan	69	8	16	R (disc diffusion)
SC-608	Human	Sputum	2021			Hainan	69			R (disc diffusion)
A-CRE927-041-A34	Human	Sputum	2021	1	29	Hebei	90	32	128	R (disc diffusion)
1025-0001-D01	Human	Sputum	2021	1	1	Hebei	95	8	128	R (disc diffusion)
CRE-474-7	Human	Sputum	2021			Hubei	131	2	16	R (disc diffusion)
SC-490	Human	Sputum	2021			Guangxi	131	8	32	R (disc diffusion)
SC-624	Human	Sputum	2021			Guangdong	141			R (disc diffusion)
sc-415	Human	Sputum	2021			Sichuan	156			R (disc diffusion)
SC41-A19	Human	Sputum	2021	1	7	Sichuan	162	8	64	R (disc diffusion)
922-HS046-B19_S20	Human	Sputum	2021	5	13	Hebei	167	128	>128	R (disc diffusion)
A-CRE927-040-A33	Human	Sputum	2021	2	26	Shanghai	167	128	>128	R (disc diffusion)
sc-403	Human	Sputum	2021			Sichuan	167	8	128	R (disc diffusion)
SC-543	Human	Sputum	2021			Sichuan	167	32	128	R (disc diffusion)
922-HS042-B15_S16	Human	Sputum	2021	6	30	Shandong	218	16	64	R (disc diffusion)
SC-572	Human	Sputum	2021			Guangdong	354	0.5	1	R (disc diffusion)
922-HS022-A43	Human	Sputum	2021	4	13	Hebei	410	64	128	R (disc diffusion)
922-HS049-B22_S23	Human	Sputum	2021	1	28	Hebei	410	32	128	R (disc diffusion)
922-HS055-B28_S29	Human	Sputum	2021	2	18	Shandong	410	64	128	R (disc diffusion)
922-HS056-B29_S30	Human	Sputum	2021	4	13	Shandong	410	32	128	R (disc diffusion)
B-CRE927-071-B12	Human	Sputum	2021	7	15	Jilin	410	128	>128	R (disc diffusion)
SC-207-B08	Human	Sputum	2021			Sichuan	410	64	>128	R (disc diffusion)
922-HS019-A40	Human	Sputum	2021	1	30	Hebei	448	16	128	R (disc diffusion)
922-HS051-B24_S25	Human	Sputum	2021	2	4	Hebei	457	32	128	R (disc diffusion)
1025-0019-D19	Human	Sputum	2021	5	27	Hebei	617	16	128	R (disc diffusion)
922-63-Re-A46_S187	Human	Sputum	2021			Jilin	617	32	64	R (disc diffusion)
922-HS063-B44_S37	Human	Sputum	2021	6	22	Jilin	617	32	64	R (disc diffusion)
36-B44	Human	Sputum	2021	1	27	Ningxia	1193	8	32	R (disc diffusion)
SC-167-C47	Human	Sputum	2021			Chongqing	1236	32	128	R (disc diffusion)
A-CRE927-047-A39	Human	Sputum	2021	3	2	Beijing	2659	16	128	R (disc diffusion)
SC-629	Human	Sputum	2021			Guangxi	5229			R (disc diffusion)
CRE-536-54-D39_S68	Human	Sputum	2021	5	25	Shaanxi	6823	16	128	R (disc diffusion)
922-HS031-B04_S5	Human	Sputum	2021	2	25	Shandong	Novel	64	>128	R (disc diffusion)
2009153043	Human	Stool	2020	9	15	Guangdong	10	>32	16	128
2009243028	Human	Stool	2020	9	24	Guangdong	410	32	32	64
1912143043	Human	Stool	2019	12	14	Guangdong	457	>32	32	64
CRE-38D-33_C25_S35	Human	Stool	2021			Fujiang	44	16	128	R (disc diffusion)
CRE-80C-2-A33	Human	Stool	2021	4	11	Shanxi	789	16	64	R (disc diffusion)
A-CRE927-022-A20	Human	Urine	2021	3	3	Zhejiang	131	1	<=.06	R (disc diffusion)
SC-528	Human	Urine	2021			Sichuan	156	0.125	0.5	R (disc diffusion)
SC345-D18	Human	Urine	2021			Guangdong	973	0.25	<=0.06	R (disc diffusion)
SHZH02	Human	Urine				Guangdong	10	2	0.25	8
19-4	Human	Urine	2019	1	6	Jiangsu	38	4	4	32
19-23	Human	Urine	2019	8	27	Jiangsu	46	8	2	4
19-25	Human	Urine	2019	8	27	Jiangsu	46	4	2	8
2103082022	Human	Urine	2021	3	8	Guangdong	101	32	16	16
SHZH21	Human	Urine	2021			Guangdong	117	8	4	8
19-28	Human	Urine	2019	11	4	Jiangsu	131	4	4	16
19-27	Human	Urine	2019	8	28	Jiangsu	156	2	4	16
1019	Human	Urine	2020	1	15	Beijing	354	32	32	128
1089	Human	Urine	2018	3	7	Beijing	405	8	32	＞128
1092	Human	Urine	2018	3	13	Beijing	405	16	64	＞128
1107	Human	Urine	2018	4	24	Beijing	405	32	32	128
18-11	Human	Urine	2018	9	03	Jiangsu	410	8	4	16
18-25	Human	Urine	2018	11	21	Jiangsu	410	4	2	32
18-26	Human	Urine	2018	11	29	Jiangsu	410	4	4	32
19-12	Human	Urine	2019	6	11	Jiangsu	410	1	<0.03	16
19-13	Human	Urine	2019	6	14	Jiangsu	410	8	4	32
19-14	Human	Urine	2019	6	15	Jiangsu	410	4	4	32
19-15	Human	Urine	2019	6	12	Jiangsu	410	4	4	32
19-3	Human	Urine	2019	1	3	Jiangsu	410	8	8	16
19-6	Human	Urine	2019	2	11	Jiangsu	410	4	2	32
19-8	Human	Urine	2019	4	23	Jiangsu	410	4	4	32
19-9	Human	Urine	2019	5	22	Jiangsu	410	4	8	32
20-1	Human	Urine	2020	1	3	Jiangsu	410	32	>32	>32
20-10	Human	Urine	2020	4	8	Jiangsu	410	8	16	>32
20-11	Human	Urine	2020	4	8	Jiangsu	410	4	4	16
20-12	Human	Urine	2020	4	11	Jiangsu	410	16	16	32
20-13	Human	Urine	2020	4	15	Jiangsu	410	8	16	>32
20-14	Human	Urine	2020	5	10	Jiangsu	410	4	4	32
20-15	Human	Urine	2020	5	18	Jiangsu	410	16	16	>32
20-16	Human	Urine	2020	5	22	Jiangsu	410	8	8	32
20-21	Human	Urine	2020	6	14	Jiangsu	410	16	32	>32
20-23	Human	Urine	2020	7	6	Jiangsu	410	8	4	16
20-24	Human	Urine	2020	7	6	Jiangsu	410	8	4	>32
20-25	Human	Urine	2020	7	6	Jiangsu	410	8	8	>32
20-26	Human	Urine	2020	7	13	Jiangsu	410	8	4	32
20-27	Human	Urine	2020	7	27	Jiangsu	410	4	8	32
20-30	Human	Urine	2020	8	30	Jiangsu	410	32	>32	>32
20-4	Human	Urine	2020	2	7	Jiangsu	410	8	8	16
20-5	Human	Urine	2020	3	4	Jiangsu	410	8	8	32
20-9	Human	Urine	2020	4	7	Jiangsu	410	4	4	32
SHZH03	Human	Urine	2020			Guangdong	410	4	2	8
SHZH08	Human	Urine	2020			Guangdong	410	8	4	16
SHZH15	Human	Urine	2021			Guangdong	453	16	4	16
SHZH20	Human	Urine	2021			Guangdong	457	16	4	64
1057	Human	Urine	2020	7	1	Beijing	648	64	128	＞128
1105	Human	Urine	2018	3	21	Beijing	2659	8	16	32
19-29	Human	Urine	2019	12	21	Jiangsu	4375	16	16	32
19-18	Human	Urine	2019	7	22	Jiangsu	410	2	2	32
922-HS040-B13_S14	Human	Urine	2021	6	21	Shandong	10	8	32	R (disc diffusion)
922-HS044-B17_S18	Human	Urine	2021	7	3	Shandong	10	32	>128	R (disc diffusion)
SC-158-C38_S70	Human	Urine	2021			Sichuan	57	8	32	R (disc diffusion)
CRE-474-113-C05_S60	Human	Urine	2021			Hubei	69	8	64	R (disc diffusion)
922-HS010-A31	Human	Urine	2021	2	15	Heilongjiang	101	>128	>128	R (disc diffusion)
A-CRE927-032-A28	Human	Urine	2021	4	5	Zhejiang	101	32	>128	R (disc diffusion)
922-HS038-B11_S12	Human	Urine	2021	6	13	Shandong	131	16	64	R (disc diffusion)
B-CRE927-060-B01	Human	Urine	2021	6	28	Anhui	156	8	64	R (disc diffusion)
A-CRE927-038-A31	Human	Urine	2021	2	5	Shanghai	162	16	128	R (disc diffusion)
CRE-536-48-D34_S63	Human	Urine	2021	5	29	Shaanxi	162	16	54	R (disc diffusion)
11-B19	Human	Urine	2021	3	31	Ningxia	167	4	64	R (disc diffusion)
922-HS030-B03_S4	Human	Urine	2021	1	23	Shandong	167	64	>128	R (disc diffusion)
922-HS036-B09_S10	Human	Urine	2021	4	17	Shandong	167	>128	>128	R (disc diffusion)
922-HS048-B21_S22	Human	Urine	2021	2	17	Hebei	167	128	>128	R (disc diffusion)
922-HS053-B26_S27	Human	Urine	2021	1	18	Shandong	167	32	>128	R (disc diffusion)
922-HS054-B27_S28	Human	Urine	2021	1	26	Shandong	167	4	16	R (disc diffusion)
B-CRE927-061-B02	Human	Urine	2021	4	10	Liaoning	167	32	>128	R (disc diffusion)
SC-507	Human	Urine	2021			Hainan	167	32	>128	R (disc diffusion)
SC296-C18	Human	Urine	2021			Guangdong	167	16	128	R (disc diffusion)
SC-559	Human	Urine	2021			Sichuan	224	8	64	R (disc diffusion)
CRE-5FA-30	Human	Urine	2021			Shanxi	354	16	64	R (disc diffusion)
SC-115-A41_S228	Human	Urine	2021	1	18	Guangxi	354	4	64	R (disc diffusion)
A-CRE927-011-A11	Human	Urine	2021	5	27	Shandong	361	32	>128	R (disc diffusion)
B-CRE927-065-B06	Human	Urine	2021	1	12	Hebei	361	16	>128	R (disc diffusion)
922-HS075-B40_S49	Human	Urine	2021	5	26	Anhui	393	16	128	R (disc diffusion)
A-CRE927-059-A48	Human	Urine	2021	6	18	Anhui	393	16	64	R (disc diffusion)
922-HS059-B32_S33	Human	Urine	2021	6	14	Shandong	405	32	128	R (disc diffusion)
A-CRE927-039-A32	Human	Urine	2021	2	13	Shanghai	405	64	>128	R (disc diffusion)
B-CRE927-069-B10	Human	Urine	2021	7	16	Jilin	405	32	>128	R (disc diffusion)
922-HS020-A41	Human	Urine	2021	3	30	Hebei	410	>128	>128	R (disc diffusion)
922-HS021-A42	Human	Urine	2021	4	4	Hebei	410	128	>128	R (disc diffusion)
922-HS032-B05_S6	Human	Urine	2021	3	8	Shandong	410	16	64	R (disc diffusion)
922-HS045-B18_S19	Human	Urine	2021	6	27	Hebei	410	128	>128	R (disc diffusion)
A-CRE927-002-A02	Human	Urine	2021	1	24	Shandong	410	64	>128	R (disc diffusion)
A-CRE927-005-A05	Human	Urine	2021	3	1	Shandong	410	8	64	R (disc diffusion)
A-CRE927-057-A46	Human	Urine	2021	4	1	Jilin	410	16	128	R (disc diffusion)
CRE-36B-52-Re-A10	Human	Urine	2021			Shaanxi	410	64	>128	R (disc diffusion)
CRE-474-13-A05	Human	Urine	2021			Hubei	410	16	128	R (disc diffusion)
SC-125-C09_S55	Human	Urine	2021			Yunan	410	16	64	R (disc diffusion)
SC-150-C30	Human	Urine	2021			Yunan	410	64	>128	R (disc diffusion)
SC-181-D12	Human	Urine	2021			Guangdong	410	8	32	R (disc diffusion)
SC343-D16_S80	Human	Urine	2021			Guangdong	410	8	32	R (disc diffusion)
SC344-D17	Human	Urine	2021			Guangdong	410	8	64	R (disc diffusion)
A-CRE927-037-A30	Human	Urine	2021	6	3	Zhejiang	457	0.25	4	R (disc diffusion)
CRE-474-95-B36	Human	Urine	2021			Hubei	457	128	>128	R (disc diffusion)
SC-518	Human	Urine	2021			Sichuan	457	16	128	R (disc diffusion)
CRE-48B-9	Human	Urine	2021			Qinghai	616	8	64	R (disc diffusion)
922-HS035-B08_S9	Human	Urine	2021	4	5	Shandong	617	32	128	R (disc diffusion)
SC-166-C46_S72	Human	Urine	2021			Chongqing	617	8	64	R (disc diffusion)
SC-172-D04_S73	Human	Urine	2021			Chongqing	617	16	128	R (disc diffusion)
18-B26	Human	Urine	2021	4	20	Ningxia	648	32	>128	R (disc diffusion)
24-B32	Human	Urine	2021	6	21	Ningxia	648	8	64	R (disc diffusion)
A-CRE927-007-A07	Human	Urine	2021	4	1	Shandong	847	8	32	R (disc diffusion)
SC44-A20	Human	Urine	2021	5	26	Sichuan	1193	8	16	R (disc diffusion)
SC372-D40	Human	Urine	2021			Ningxia	2001	8	64	R (disc diffusion)
CRE-536-92-D42	Human	Urine	2021	7	8	Shaanxi	2505	4	32	R (disc diffusion)
SC-118-C03	Human	Urine	2021			Guangxi	6388	16	128	R (disc diffusion)
A-CRE927-012-A12	Human	Urine	2021	6	6	Shandong	Novel	32	>128	R (disc diffusion)
CRE-16E-50-C36_S149	Human	Urine	2021			Hunan	Novel	64	>128	R (disc diffusion)
2010043015	Human	Wound	2020	10	4	Guangdong	101	32	16	≤0.125
SHZH04	Human	Wound				Guangdong	101	4	2	8
1004	Human	Wound swab	2017	8	20	Beijing	167	32	32	＞128
SC-161-C41	Human	Wound Swab	2021			Guangxi	58			R (disc diffusion)
SC-162-C42	Human	Wound Swab	2021			Guangxi	58	8	64	R (disc diffusion)
SC-564	Human	Wound Swab	2021			Guangdong	405	32	>128	R (disc diffusion)
1005	Human	Unknown	2017	11	10	Beijing	10	32	32	＞128
H1	Human	Unknown	2020			Guangdong	10	8	4	16
O1	Human	Unknown	2020			Guangdong	69	8	4	16
2045	Human	Unknown				Ningxia	90	16	0.25	32
B6	Human	Unknown	2020			Guangdong	90	4	1	2
E26	Human	Unknown	2020			Guangdong	93	4	1	2
2047	Human	Unknown				Ningxia	101	16	32	128
A17	Human	Unknown	2020			Guangdong	101	8	4	32
B1	Human	Unknown	2020			Guangdong	101	4	16	8
B5	Human	Unknown	2020			Guangdong	101	4	4	4
18-1	Human	Unknown	2018			Jiangsu	127	8	4	16
N1	Human	Unknown	2020			Guangdong	131	4	4	16
E200	Human	Unknown	2020			Guangdong	162	16	32	8
A12	Human	Unknown	2020			Guangdong	167	8	16	>32
A15	Human	Unknown	2020			Guangdong	167	32	>32	>32
A16	Human	Unknown	2020			Guangdong	167	32	32	>32
A2	Human	Unknown	2020			Guangdong	167	4	16	>32
A21	Human	Unknown	2020			Guangdong	167	>64	>64	8
A4	Human	Unknown	2020			Guangdong	167	8	8	4
A5	Human	Unknown	2020			Guangdong	167	32	32	>32
B4	Human	Unknown	2020			Guangdong	167	32	>32	>32
B7	Human	Unknown	2020			Guangdong	167	32	>32	>32
E203	Human	Unknown	2020			Guangdong	167	4	16	32
E23	Human	Unknown	2020			Guangdong	167	16	>32	>32
E24	Human	Unknown	2020			Guangdong	167	4	8	8
E29	Human	Unknown	2020			Guangdong	167	4	16	>32
E31	Human	Unknown	2020			Guangdong	167	>32	>32	>32
E32	Human	Unknown	2020			Guangdong	167	8	32	>32
A19	Human	Unknown	2020			Guangdong	209	4	2	8
A13	Human	Unknown	2020			Guangdong	354	8	8	32
A14	Human	Unknown	2020			Guangdong	354	8	8	32
B2	Human	Unknown	2020			Guangdong	354	8	8	32
E19	Human	Unknown	2019	11	30	Guangdong	354	8	16	>32
E21	Human	Unknown	2019	11	12	Guangdong	354	8	8	>32
718006	Human	Unknown	2020			Guangdong	361	32	>32	>32
E245	Human	Unknown	2020			Guangdong	361	32	>32	>32
E244	Human	Unknown	2020			Guangdong	393	16	32	>32
E30	Human	Unknown	2020			Guangdong	405	4	8	>32
A20	Human	Unknown	2020			Guangdong	410	8	8	4
A3	Human	Unknown	2020			Guangdong	410	4	16	>32
A6	Human	Unknown	2020			Guangdong	410	32	32	>32
A8	Human	Unknown	2020			Guangdong	410	4	4	8
A9	Human	Unknown	2020			Guangdong	410	4	4	8
B3	Human	Unknown	2020			Guangdong	410	2	1	1
E133	Human	Unknown	2020			Guangdong	410	8	4	8
E22	Human	Unknown	2020			Guangdong	410	8	16	32
E27	Human	Unknown	2020			Guangdong	410	4	2	8
E38	Human	Unknown	2020			Guangdong	457	8	16	>32
E39	Human	Unknown	2020			Guangdong	457	8	4	16
19-20	Human	Unknown	2019			Jiangsu	617	4	4	32
E33	Human	Unknown	2020			Guangdong	617	>32	>32	>32
A11	Human	Unknown	2020			Guangdong	744	8	16	>32
A18	Human	Unknown	2020			Guangdong	744	16	16	16
A1	Human	Unknown	2020			Guangdong	1081	2	2	2
A7	Human	Unknown	2020			Guangdong	1081	2	1	4
2008	Human	Unknown				Ningxia	1148	8	4	32
E25	Human	Unknown	2020			Guangdong	2659	4	8	>32
807018-1	Human	Unknown	2020			Guangdong	2705	8	16	>32
E246	Human	Unknown	2020			Guangdong	2705	1	4	32
1069	Human	Unknown	2020	6	28	Beijing	Novel	4	8	32
2046	Human	Unknown				Ningxia	Novel	8	1	32
A10	Human	Unknown	2020			Guangdong	Novel	4	4	8
CRE-07F-11-D27	Human	Unknown					167	32	>128	R (disc diffusion)
SC-545	Human	Unknown	2021			Sichuan	224	8	32	R (disc diffusion)
SC-590	Human	Unknown	2021			Guangdong	405	16	128	R (disc diffusion)
CRE-07F-26-D40_S51	Human	Unknown					410	32	128	R (disc diffusion)
CRE-07F-35-D46	Human	Unknown					410	16	128	R (disc diffusion)
CRE-36B-59-D46	Human	Unknown	2021			Shaanxi	162	8	64	R (disc diffusion)

## Sheet: Fig 1e
KPC-2		4
KPC-19		1
NDM-1		42
NDM-4		3
NDM-5		282
NDM-9		4
NDM-13		2
NDM-20		1
OXA-48		1
OXA-181		1

## Sheet: Fig 2a, 2b
Metadata for the E.coli ST410 isolated from the children's hospital in eastern China.
Isolate	Patient ID	Isolation Time	Admission Time	Discharge Time	Gender	Age (days)	Samples type	Infection type	Complications	Hospital Department
18_10	P02	2018-08-27	2018-08-09	2018-09-19	male	603	Sputum	Pneumonia	Respiratory failure	Pediatric Intensive Care Unit
18_11	P03	2018-09-03	2018-08-28	2018-09-07	female	17	Urine	Urinary tract infection	Neonatal pneumonia	Neonatology
18_13	P04	2018-09-09	2018-09-03	2018-09-13	female	12	Urine	Urinary tract infection	Neonatal pneumonia	Neonatology
18_15	P05	2018-09-14	2018-09-07	2018-09-17	female	4	Sputum	Pneumonia	Coagulation disorders	Neonatology
18_21	P06	2018-11-10	2018-11-04	2018-11-14	female	13	Urine	Urinary tract infection	Neonatal pneumonia	Neonatology
18_25	P07	2018-11-21	2018-11-15	2018-11-24	female	3	Urine	Urinary tract infection	Neonatal pneumonia	Neonatology
18_26	P08	2018-11-29	2018-11-28	2018-12-06	male	41	Sputum	Bronchopneumonia	Myocardial damage	Pneumology
18_29	P09	2018-12-20	2018-12-10	2018-12-24	female	6	Urine	Urinary tract infection	Atrial septal defect	Neonatology
18_4	P01	2018-04-13	2018-03-22	2018-05-26	male	1290	Blood	Bacteremia	Sepsis	Hematology
19_12	P16	2019-06-11	2019-06-06	2019-06-13	female	14	Urine	Urinary tract infection	Neonatal pneumonia	Neonatology
19_13	P17	2019-06-14	2019-06-13	2019-06-25	female	42	Sputum	Bronchopneumonia	Urinary tract infection	Infectious disease
19_14	P17-2	2019-06-15	2019-06-13	2019-06-25	female	42	Sputum	Bronchopneumonia	Urinary tract infection	Infectious disease
19_15	P15	2019-06-12	2019-05-30	2019-06-27	female	48	Urine	Urinary tract infection	sepsis	Renal immunology
19_17	P18	2019-07-15	2019-07-05	2019-07-23	female	22	Urine	Urinary tract infection	Neonatal pneumonia	Neonatology
19_18	P19	2019-07-22	2019-07-20	2019-07-27	female	243	Urine	Urinary tract infection	NA	Renal immunology
19_21	P20	2019-08-23	2019-08-18	2019-08-30	female	17	Urine	Urinary tract infection	Neonatal pneumonia	Neonatology
19_3	P10	2019-01-03	2018-12-27	2019-01-10	female	18	Urine	Urinary tract infection	Neonatal pneumonia	Neonatology
19_6	P11	2019-02-11	2019-02-07	2019-02-15	male	73	Urine	Urinary tract infection	Bronchopneumonia	Cardiology
19_7	P12	2019-04-13	2019-04-03	2019-04-20	male	106	Urine	Urinary tract infection	Sepsis	Renal immunology
19_8	P13	2019-04-23	2019-04-04	2019-05-01	male	15	Urine	Urinary tract infection	Neonatal pneumonia	Neonatology
19_9	P14	2019-05-22	2019-05-22	2019-05-28	female	42	Sputum	Bronchopneumonia	Rotavirus enteritis	Neonatology
20_1	P21	2020-01-03	2020-01-03	2020-01-12	male	53	Urine	Urinary tract infection	Bronchopneumonia	Renal immunology
20_10	P29	2020-04-08	2020-04-08	2020-05-11	female	8	Ascites	Neonatal Septicemia	Neonatal pneumonia	Neonatology
20_11	P29-2	2020-04-08	2020-04-08	2020-05-11	female	8	Ascites	Neonatal Septicemia	Neonatal pneumonia	Neonatology
20_12	P28	2020-04-11	2020-04-07	2020-04-26	female	12	Urine	Urinary tract infection	Neonatal sepsis	Neonatology
20_13	P31	2020-04-15	2020-04-14	2020-04-29	male	112	Urine	Urinary tract infection	Left hydronephrosis	Renal immunology
20_14	P33	2020-05-10	2020-05-01	2020-05-15	female	107	Urine	Urinary tract infection	Vesicoureteral reflux	Rheumatology and immunology
20_15	P32	2020-05-18	2020-04-16	2020-06-05	female	3894	Pus	Brain abscess	Acute tonsillitis	Neurosurgery
20_16	P30	2020-05-22	2020-04-13	2020-07-10	female	0	Ascites	Neonatal Septicemia	Purulent meningitis	Neonatology
20_17	P34	2020-05-25	2020-05-24	2020-06-18	male	137	Sputum	Bronchopneumonia	Cytomegalovirus infection	Neonatology
20_18	P35	2020-05-28	2020-05-26	2020-06-17	male	93	Urine	Urinary tract infection	Purulent meningitis	Infectious disease
20_19	P39	2020-06-11	2020-06-09	2020-06-28	female	6	Urine	Urinary tract infection	Neonatal pneumonia	Neonatology
20_2	P23	2020-01-21	2020-01-14	2020-01-27	female	4	Urine	Urinary tract infection	Neonatal pneumonia	Neonatology
20_20	P38	2020-06-12	2020-06-08	2020-07-03	female	344	Urine	Urinary tract infection	Mycoplasma infection	Renal immunology
20_21	P36	2020-06-14	2020-06-01	2020-06-19	female	12	Urine	Urinary tract infection	Neonatal pneumonia	Neonatology
20_22	P37	2020-06-14	2020-06-05	2020-06-19	male	1	Urine	Urinary tract infection	Neonatal pneumonia	Neonatology
20_23	P47	2020-07-06	2020-07-06	2020-07-06	female	90	Urine	Urinary tract infection	NA	Neonatology
20_24	P40	2020-07-06	2020-06-29	2020-07-07	male	25	Sputum	Neonatal pneumonia	Pathological jaundice of newborn	Neonatology
20_25	P41	2020-07-06	2020-07-05	2020-07-09	male	86	Urine	Urinary tract infection	Pediatric enteritis	Infectious disease
20_26	P42	2020-07-13	2020-07-10	2020-07-16	female	186	Urine	Urinary tract infection	Upper respiratory tract infection	Infectious disease
20_27	P45	2020-07-27	2020-07-26	2020-08-07	male	57	Sputum	Bronchopneumonia	Granulocytopenia	Neonatology
20_28	P44	2020-07-29	2020-07-21	2020-08-03	female	22	Urine	Urinary tract infection	Congenital heart disease	Neonatology
20_29	P43	2020-08-11	2020-07-17	2020-08-19	male	10	Sputum	Bronchopneumonia	Pulmonary arterial hypertension	Surgical Intensive Care Unit
20_3	P22	2020-01-22	2020-01-03	2020-01-30	female	13	Urine	Urinary tract infection	Neonatal sepsis	Neonatology
20_30	P46	2020-08-30	2020-08-28	2020-09-04	female	153	Urine	Urinary tract infection	Hand-foot-mouth disease	Rheumatology and immunology
20_4	P24	2020-02-07	2020-01-24	2020-02-10	female	4	Urine	Urinary tract infection	Pathological jaundice of newborn	Neonatology
20_5	P26	2020-03-04	2020-03-03	2020-03-07	female	39	Sputum	Bronchopneumonia	Gastric volvulus	Pneumology
20_8	P25	2020-04-04	2020-03-03	2020-05-01	female	0	Blood	Neonatal Septicemia	Necrotizing enterocolitis of the newborn	Neonatology
20_9	P27	2020-04-07	2020-03-28	2020-04-09	female	116	Sputum	Infant pneumonia	Abnormal liver function	Neonatology

## Sheet: Fig 3b-3d
Figure 3b				Figure 3c				Figure 3d
B4/H24RxC	B5/H24RxC			B4/H24RxC	B5/H24RxC				B4/H24RxC	B5/H24RxC
31	28			169	176			wzy-Onovel1	0	127
26	28			168	176			wzx-Onovel1	0	128
19	26			181	176			wzx-O8	158	35
16	26			166	177			wzy-O8	174	37
26	26			181	176			wzm-O8	204	38
26	23			179	176			wzt-O8	204	38
30	23			177	176			fliC-H9	210	174
26	21			165	177
26	21			168	176
26	28			172	176
26	31			181	176
23	20			168	176
27	24			166	177
21	23			166	176
28	23			166	177
27	23			166	176
26	28			166	176
30	28			166	179
26	28			166	176
21	28			166	176
26	28			166	176
19	23			174	176
26	25			168	176
26	25			168	176
24	28			166	177
21	23			167	176
30	23			167	176
26	27			166	176
26	28			170	176
24	26			160	176
26	25			166	176
25	21			166	176
21	28			166	177
28	25			166	177
21	26			160	176
26	28			166	176
25	23			157	176
30	21			162	177
28	20			168	176
29	25			163	176
21	25			166	177
21	26			165	177
26	27			165	176
26	19			153	177
26	28			160	176
27	19			154	176
30	29			143	176
26	28			148	176
27	25			166	179
29	20			167	175
22	27			165	177
26	23			166	177
29	28			144	177
26	23			147	179
26	28			146	177
28	28			148	177
28	27			147	176
26	24			165	177
28	28			164	176
27	22			166	176
21	21			169	177
26	28			168	177
22	25			168	176
25	25			168	176
23	26			169	177
22	26			167	176
26	23			168	176
21	21			166	186
24	21			170	176
28	25			170	164
26	28			166	176
26	28			168	175
26	20			165	166
24	26			167	166
21	26			169	176
21	25			167	176
20	26			166	176
23	28			165	176
28	28			166	176
25	26			166	165
26	28			165	176
15	21			167	166
26	28			167	166
26	27			166	176
27	25			164	176
20	28			165	176
30	21			168	176
31	28			165	176
16	23			166	177
28	28			166	177
27	28			166	168
26	28			167	166
26	24			170	166
31	28			166	177
26	23			165	166
20	28			165	177
26	20			165	176
31	28			166	176
30	27			166	177
21	21			166	165
29	25			167	176
21	23			166	176
16	28			166	177
26	20			167	168
21	20			166	167
17	28			166	176
26	25			166	166
21	28			165	167
22	28			166	166
22	27			165	176
25	27			168	176
24	28			167	166
17	26			167	176
27	26			164	167
13	23			164	176
17	23			166	166
24	28			167	167
24	27			168	176
21	27			166	176
26	25			166	177
30	27			167	165
15	28			163	165
17	23			166	168
24	28			166	166
24	23			166	167
26	26			165	177
25	23			153	177
38	26			161	166
26	30			163	166
24	28			166	177
26	28			167	177
25	31			168	177
21	23			166	167
20	22			165	166
25	23			163	176
26	25			165	177
30	27			160	176
26	21			166	161
23	17			166	166
23	28			166	175
24	28			174	177
30	25			176	167
21	28			165	159
26	27			166	177
25	23			166	176
25	29			167	176
21	25			164	177
26	28			158	177
26	28			166	177
21	23			167	178
25	25			166	176
26	28			167	177
20	27			166	176
29	28			166	190
23	28			166	177
20	28			166	175
25	24			166	176
26	27			166	165
22	25			166	165
26	28			177	166
31	25			166	168
24	28			166	166
21	26			166	175
26	27			167	166
22	23			166	165
26	30			167	165
30	28			166	165
25	19			166	177
27	28			175	176
26	28			166	176
26	20			157	176
26	26			154	177
21	28			166	176
17	28			169	176
26				166
24				167
21				167
24				167
25				166
25				166
26				166
24				165
30				164
26				165
26				166
26				165
25				166
26				166
26				167
23				168
27				168
21				162
24				166
28				169
31				166
22				166
31				167
23				166
24				166
26				166
26				166
26				166
28				166
26				167
26				166
26				166
26				166
26				166
26				167
26				165
27				166
28				166
23				166
22				166

## Sheet: Fig 3a, S2, S10b
ID	Clades		QRDRs	ftsI insertion		blaCTX-M	blaOXA	blaNDM		IncFII	ColKP	IncX		FyuA		fliC	wzm/wxt	wzx/wzy
A-CRE927-036-A29	BAP2		GyrA-S83L/D87N, ParC-S80I, ParE-S458A	Wild-type		Negative	Negative	blaNDM-5		Negative	Negative	IncX3		FyuA		H9	O9	Other
ERR2935604	BAP3		Wild-type	Wild-type		Negative	Negative	Negative		Negative	Negative	Negative		Negative		H9	O9	Other
ERR4220805	BAP2		GyrA-S83L/D87N, ParC-S80I, ParE-S458A	Wild-type		Negative	Negative	Negative		Negative	Negative	Negative		FyuA		H9	O9	Other
ERR7339059	BAP3		Wild-type	Wild-type		Negative	Negative	Negative		Negative	Negative	Negative		Negative		H9	O9	Other
SRR10230859	BAP2		GyrA-S83L/D87N, ParC-S80I, ParE-S458A	Wild-type		Negative	Negative	Negative		Negative	Negative	Negative		FyuA		Other	O9	Other
SRR13609843	BAP3		GyrA-S83L	Wild-type		Negative	Negative	Negative		Negative	Negative	Negative		Negative		H9	O9	Other
SRR13609844	BAP3		GyrA-S83L	Wild-type		Negative	Negative	Negative		Negative	Negative	Negative		Negative		H9	O9	Other
SRR3999074	BAP2		GyrA-S83L/D87N, ParC-S80I, ParE-S458A	Wild-type		Negative	Negative	Negative		Negative	Negative	Negative		FyuA		Other	O9	Other
SRR3999080	BAP2		GyrA-S83L/D87N, ParC-S80I, ParE-S458A	Wild-type		Negative	Negative	Negative		Negative	Negative	Negative		FyuA		Other	O9	Other
SRR8606460	BAP5		Wild-type	Wild-type		Negative	Negative	Negative		Negative	Negative	Negative		Negative		H9	O9	Other
A8	BAP2		GyrA-S83L/D87N, ParC-S80I, ParE-S458A	Wild-type		Negative	Negative	blaNDM-5		Negative	Negative	IncX3		Negative		Other	Negative	Other
A9	BAP2		GyrA-S83L/D87N, ParC-S80I, ParE-S458A	Wild-type		Negative	Negative	blaNDM-5		Negative	Negative	IncX3		Negative		Other	Negative	Other
DRR150603	BAP2		GyrA-S83L/D87N, ParC-S80I, ParE-S458A	Wild-type		Negative	Negative	Negative		Negative	Negative	Negative		FyuA		H9	Negative	Other
ERR1656423	BAP8		Wild-type	Wild-type		Negative	Negative	Negative		Negative	Negative	Negative		Negative		H9	Negative	Other
ERR2019163	BAP2		GyrA-S83L/D87N, ParC-S80I, ParE-S458A	Wild-type		blaCTX-M-15	Negative	Negative		Negative	Negative	Negative		Negative		H21	Negative	Other
ERR2019228	BAP2		GyrA-S83L/D87N, ParC-S80I, ParE-S458A	Wild-type		blaCTX-M-15	Negative	Negative		FII-1:FIA-1:FIB-49	ColKP3	IncX3		Negative		Other	Negative	Other
ERR2019230	BAP1		GyrA-S83L/D87N, ParC-S80I, ParE-S458A	Wild-type		Negative	Negative	Negative		Negative	Negative	Negative		FyuA		Other	Negative	Other
ERR2193921	BAP2		GyrA-S83L/D87N, ParC-S80I, ParE-S458A	Wild-type		blaCTX-M-15	Negative	Negative		Negative	Negative	Negative		Negative		H21	Negative	Other
ERR2639320	BAP3		Wild-type	Wild-type		Negative	Negative	Negative		Negative	Negative	Negative		FyuA		Other	O8	Other
ERR2935664	BAP2		GyrA-S83L/D87N, ParC-S80I, ParE-S458A	Wild-type		Negative	Negative	Negative		Negative	Negative	Negative		FyuA		Other	Negative	Other
ERR2935763	BAP3		Wild-type	Wild-type		Negative	Negative	Negative		Negative	Negative	Negative		FyuA		Other	O8	Other
ERR3393324	BAP2		GyrA-S83L/D87N, ParC-S80I, ParE-S458A	Wild-type		Negative	Negative	Negative		Negative	Negative	Negative		Negative		H9	Negative	Other
ERR3393430	BAP1		GyrA-S83L/D87N, ParC-S80I, ParE-S458A	Wild-type		blaCTX-M-15	Negative	Negative		Negative	Negative	Negative		Negative		Other	Negative	Other
ERR4220727	BAP2		GyrA-S83L/D87N, ParC-S80I, ParE-S458A	Wild-type		Negative	Negative	Negative		Negative	Negative	Negative		FyuA		H9	Negative	Other
ERR4843386	BAP2		GyrA-S83L/D87N, ParC-S80I, ParE-S458A	Wild-type		Negative	Negative	Negative		Negative	Negative	Negative		Negative		Other	Negative	Other
ERR5685364	BAP1		GyrA-S83L/D87N, ParC-S80I, ParE-S458A	YRIN		blaCTX-M-15	blaOXA-181	blaNDM-5		FII-1:FIA-1:FIB-49	ColKP3	IncX3		Negative		H9	Negative	Other
ERR5685365	BAP1		GyrA-S83L/D87N, ParC-S80I, ParE-S458A	YRIN		blaCTX-M-15	blaOXA-181	blaNDM-5		FII-1:FIA-1:FIB-49	ColKP3	IncX3		Negative		H9	Negative	Other
ERR5685367	BAP1		GyrA-S83L/D87N, ParC-S80I, ParE-S458A	YRIN		blaCTX-M-15	blaOXA-181	blaNDM-5		FII-1:FIA-1:FIB-49	ColKP3	IncX3		Negative		H9	Negative	Other
ERR5685369	BAP1		GyrA-S83L/D87N, ParC-S80I, ParE-S458A	YRIN		blaCTX-M-15	blaOXA-181	blaNDM-5		FII-1:FIA-1:FIB-49	ColKP3	IncX3		Negative		H9	Negative	Other
ERR5696714	BAP2		GyrA-S83L/D87N, ParC-S80I, ParE-S458A	Wild-type		blaCTX-M-15	Negative	Negative		FII-1:FIA-1:FIB-49	Negative	Negative		Negative		Other	Negative	Other
ERR5696715	BAP2		GyrA-S83L/D87N, ParC-S80I, ParE-S458A	Wild-type		blaCTX-M-15	Negative	Negative		FII-1:FIA-1:FIB-49	Negative	Negative		Negative		Other	Negative	Other
ERR5696716	BAP2		GyrA-S83L/D87N, ParC-S80I, ParE-S458A	Wild-type		blaCTX-M-15	Negative	Negative		FII-1:FIA-1:FIB-49	Negative	Negative		Negative		Other	Negative	Other
ERR7420491	BAP5		Wild-type	Wild-type		Negative	Negative	Negative		Negative	Negative	Negative		FyuA		Other	Negative	Other
SRR10094339	BAP1		GyrA-S83L/D87N, ParC-S80I, ParE-S458A	YRIN		blaCTX-M-15	blaOXA-181	Negative		FII-1:FIA-1:FIB-49	ColKP3	IncX3		Negative		Other	Negative	Other
SRR10233477	BAP2		GyrA-S83L/D87N, ParC-S80I, ParE-S458A	Wild-type		blaCTX-M-15	Negative	Negative		FII-1:FIA-1:FIB-49	Negative	Negative		Negative		Other	Negative	Other
SRR10251220	BAP2		GyrA-S83L/D87N, ParC-S80I, ParE-S458A	Wild-type		Negative	Negative	Negative		Negative	Negative	Negative		Negative		H9	Negative	Other
SRR10255011	BAP2		GyrA-S83L/D87N, ParC-S80I, ParE-S458A	Wild-type		blaCTX-M-15	Negative	Negative		Negative	Negative	Negative		FyuA		H9	Negative	Other
SRR10257909	BAP2		GyrA-S83L/D87N, ParC-S80I, ParE-S458A	Wild-type		Negative	Negative	Negative		Negative	Negative	IncX3		Negative		H9	Negative	Other
SRR11484575	BAP7		Wild-type	Wild-type		Negative	Negative	Negative		Negative	Negative	Negative		Negative		Other	Negative	Other
SRR11675974	BAP2		GyrA-S83L/D87N, ParC-S80I, ParE-S458A	Wild-type		blaCTX-M-15	Negative	Negative		Negative	Negative	Negative		FyuA		H9	Negative	Other
SRR11688507	BAP2		GyrA-S83L/D87N, ParC-S80I, ParE-S458A	Wild-type		blaCTX-M-15	Negative	Negative		Negative	Negative	Negative		Negative		H9	Negative	Other
SRR11700219	BAP2		GyrA-S83L/D87N, ParC-S80I, ParE-S458A	Wild-type		Negative	Negative	Negative		Negative	Negative	Negative		FyuA		Other	Negative	Other
SRR1178257	BAP3		Wild-type	Wild-type		Negative	Negative	Negative		Negative	Negative	Negative		FyuA		H9	Negative	Other
SRR11810144	BAP3		Wild-type	Wild-type		Negative	Negative	Negative		Negative	Negative	Negative		FyuA		H9	O8	Other
SRR12009624	BAP2		GyrA-S83L/D87N, ParC-S80I, ParE-S458A	YRIK		blaCTX-M-15	blaOXA-181	Negative		Negative	Negative	Negative		FyuA		H9	Negative	Other
SRR12495201	BAP7		Wild-type	Wild-type		Negative	Negative	Negative		Negative	Negative	Negative		Negative		Other	Negative	Other
SRR12495202	BAP7		Wild-type	Wild-type		Negative	Negative	Negative		Negative	Negative	Negative		Negative		Other	Negative	Other
SRR12495203	BAP7		Wild-type	Wild-type		Negative	Negative	Negative		Negative	Negative	Negative		Negative		Other	Negative	Other
SRR12495205	BAP7		Wild-type	Wild-type		Negative	Negative	Negative		Negative	Negative	Negative		Negative		Other	Negative	Other
SRR12505079	BAP8		Wild-type	Wild-type		Negative	Negative	Negative		Negative	Negative	Negative		Negative		H9	O8	Other
SRR12746173	BAP8		Wild-type	Wild-type		Negative	Negative	Negative		Negative	Negative	Negative		Negative		H9	O8	Other
SRR12764114	BAP2		GyrA-S83L/D87N, ParC-S80I, ParE-S458A	Wild-type		blaCTX-M-15	Negative	Negative		FII-1:FIA-1:FIB-49	Negative	Negative		Negative		Other	Negative	Other
SRR12827160	BAP8		Wild-type	Wild-type		Negative	Negative	Negative		Negative	Negative	Negative		Negative		H9	O8	Other
SRR12827480	BAP8		Wild-type	Wild-type		Negative	Negative	Negative		Negative	Negative	Negative		Negative		H9	O8	Other
SRR12898939	BAP2		GyrA-S83L/D87N, ParC-S80I, ParE-S458A	YRIK		blaCTX-M-15	blaOXA-181	Negative		Negative	Negative	Negative		FyuA		H9	Negative	Other
SRR13001302	BAP1		ParC-S80I, ParE-S458A	Negative		blaCTX-M-15	Negative	Negative		Negative	Negative	Negative		Negative		H9	Negative	Other
SRR13001312	BAP1		GyrA-S83L/D87N, ParC-S80I, ParE-S458A	YRIN		blaCTX-M-15	Negative	Negative		FII-1:FIA-1:FIB-49	Negative	Negative		Negative		H9	Negative	Other
SRR13001399	BAP1		GyrA-S83L/D87N, ParC-S80I, ParE-S458A	YRIN		blaCTX-M-15	Negative	blaNDM-5		FII-1:FIA-1:FIB-49	ColKP3	IncX3		Negative		H9	O8	Other
SRR13086322	BAP2		GyrA-S83L/D87N, ParC-S80I, ParE-S458A	Wild-type		Negative	Negative	Negative		Negative	Negative	Negative		Negative		Other	Negative	Other
SRR13129376	BAP2		GyrA-S83L/D87N, ParC-S80I, ParE-S458A	Wild-type		Negative	Negative	Negative		Negative	Negative	Negative		Negative		Other	Negative	Other
SRR13681350	BAP2		GyrA-S83L/D87N, ParC-S80I, ParE-S458A	Wild-type		Negative	Negative	Negative		FII-1:FIA-1:FIB-49	Negative	Negative		Negative		Other	Negative	Other
SRR14407154	BAP7		Wild-type	Wild-type		Negative	Negative	Negative		Negative	Negative	Negative		Negative		H9	Negative	Other
SRR14673568	BAP2		GyrA-S83L/D87N, ParC-S80I, ParE-S458A	YRIK		blaCTX-M-15	Negative	Negative		Negative	Negative	Negative		FyuA		H9	Negative	Other
SRR15047202	BAP2		GyrA-S83L/D87N, ParC-S80I, ParE-S458A	YRIK		blaCTX-M-15	Negative	blaNDM-5		Negative	Negative	Negative		FyuA		H9	Negative	Other
SRR15322663	BAP7		Wild-type	Wild-type		Negative	Negative	Negative		Negative	Negative	Negative		FyuA		H9	O8	Other
SRR15366107	BAP2		GyrA-S83L/D87N, ParC-S80I, ParE-S458A	Wild-type		blaCTX-M-15	Negative	Negative		Negative	Negative	Negative		Negative		H9	Negative	Other
SRR15676384	BAP2		GyrA-S83L/D87N, ParC-S80I, ParE-S458A	YRIK		Negative	Negative	Negative		Negative	Negative	Negative		FyuA		H9	Negative	Other
SRR15688718	BAP2		GyrA-S83L/D87N, ParC-S80I, ParE-S458A	Wild-type		Negative	Negative	Negative		Negative	Negative	Negative		FyuA		Other	Negative	Other
SRR15731832	BAP2		GyrA-S83L/D87N, ParC-S80I, ParE-S458A	Wild-type		Negative	Negative	Negative		Negative	Negative	Negative		FyuA		H9	Negative	Other
SRR15731903	BAP2		GyrA-S83L/D87N, ParC-S80I, ParE-S458A	Wild-type		Negative	Negative	Negative		Negative	Negative	Negative		Negative		H9	Negative	Other
SRR15731911	BAP2		GyrA-S83L/D87N, ParC-S80I, ParE-S458A	Wild-type		Negative	Negative	Negative		Negative	Negative	Negative		Negative		Other	Negative	Other
SRR15731918	BAP2		GyrA-S83L/D87N, ParC-S80I, ParE-S458A	Wild-type		Negative	Negative	Negative		Negative	Negative	Negative		FyuA		H9	Negative	Other
SRR15732036	BAP2		GyrA-S83L/D87N, ParC-S80I, ParE-S458A	Wild-type		Negative	Negative	Negative		Negative	Negative	Negative		Negative		H9	Negative	Other
SRR15732064	BAP2		GyrA-S83L/D87N, ParC-S80I, ParE-S458A	Wild-type		Negative	Negative	Negative		Negative	Negative	Negative		Negative		Other	Negative	Other
SRR15732076	BAP2		GyrA-S83L/D87N, ParC-S80I, ParE-S458A	Wild-type		Negative	Negative	Negative		Negative	Negative	Negative		FyuA		Other	Negative	Other
SRR15732235	BAP2		GyrA-S83L/D87N, ParC-S80I, ParE-S458A	Wild-type		Negative	Negative	Negative		Negative	Negative	Negative		Negative		H9	Negative	Other
SRR15732280	BAP2		GyrA-S83L/D87N, ParC-S80I, ParE-S458A	Wild-type		Negative	Negative	Negative		Negative	Negative	Negative		Negative		H9	Negative	Other
SRR16617683	BAP2		GyrA-S83L/D87N, ParC-S80I, ParE-S458A	YRIK		blaCTX-M-15	Negative	blaNDM-5		Negative	Negative	Negative		FyuA		H9	Negative	Other
SRR17200265	BAP9		Wild-type	Wild-type		Negative	Negative	Negative		Negative	Negative	Negative		Negative		Other	Negative	Other
SRR3957093	BAP6		Wild-type	Wild-type		Negative	Negative	Negative		Negative	Negative	Negative		Negative		Negative	Negative	Other
SRR3971177	BAP6		Wild-type	Wild-type		Negative	Negative	Negative		Negative	Negative	Negative		Negative		Other	Negative	Other
SRR4302195	BAP2		GyrA-S83L/D87N, ParC-S80I, ParE-S458A	Wild-type		Negative	Negative	Negative		Negative	Negative	Negative		Negative		H9	Negative	Other
SRR5936532	BAP2		GyrA-S83L/D87N, ParC-S80I, ParE-S458A	Wild-type		Negative	Negative	Negative		Negative	Negative	Negative		Negative		H9	Negative	Other
SRR5942540	BAP2		GyrA-S83L/D87N, ParC-S80I, ParE-S458A	Wild-type		Negative	Negative	Negative		Negative	Negative	Negative		FyuA		Other	Negative	Other
SRR6059895	BAP2		GyrA-S83L/D87N, ParC-S80I, ParE-S458A	Wild-type		Negative	Negative	Negative		Negative	Negative	Negative		Negative		Other	Negative	Other
SRR6065859	BAP2		GyrA-S83L/D87N, ParC-S80I, ParE-S458A	Wild-type		Negative	Negative	Negative		Negative	Negative	Negative		Negative		Other	Negative	Other
SRR6455978	BAP2		GyrA-S83L/D87N, ParC-S80I, ParE-S458A	Wild-type		Negative	Negative	Negative		Negative	Negative	Negative		Negative		Other	Negative	Other
SRR6791869	BAP2		GyrA-S83L/D87N, ParC-S80I, ParE-S458A	Wild-type		Negative	Negative	Negative		Negative	Negative	Negative		FyuA		Other	Negative	Other
SRR7304444	BAP7		Wild-type	Wild-type		Negative	Negative	Negative		Negative	Negative	Negative		Negative		Other	Negative	Other
SRR7613567	BAP4		Wild-type	Wild-type		Negative	Negative	Negative		Negative	Negative	Negative		Negative		H9	O8	Other
SRR7839402	BAP2		GyrA-S83L/D87N, ParC-S80I, ParE-S458A	Wild-type		blaCTX-M-15	Negative	Negative		Negative	Negative	Negative		FyuA		H9	Negative	Other
SRR8297620	BAP2		GyrA-S83L/D87N, ParC-S80I, ParE-S458A	Wild-type		Negative	Negative	Negative		Negative	Negative	Negative		FyuA		Other	Negative	Other
SRR8776587	BAP6		Wild-type	Wild-type		Negative	Negative	Negative		Negative	Negative	Negative		Negative		Other	Negative	Other
SRR8776588	BAP6		Wild-type	Wild-type		Negative	Negative	Negative		Negative	Negative	Negative		Negative		Other	Negative	Other
SRR8869639	BAP8		Wild-type	Wild-type		Negative	Negative	Negative		Negative	Negative	Negative		Negative		H9	Negative	Other
SRR9113468	BAP1		GyrA-S83L/D87N, ParC-S80I, ParE-S458A	YRIN		blaCTX-M-15	blaOXA-181	blaNDM-5		FII-1:FIA-1:FIB-49	ColKP3	IncX3		Negative		H9	Negative	Other
SRR9160176	BAP7		Wild-type	Wild-type		Negative	Negative	Negative		Negative	Negative	Negative		Negative		Other	Negative	Other
ERR4843607	BAP5		Wild-type	Wild-type		Negative	Negative	Negative		Negative	Negative	Negative		Negative		Other	O9	Negative
SRR8901380	BAP8		GyrA-S83L	Wild-type		Negative	Negative	Negative		Negative	Negative	Negative		Negative		H9	O9	Negative
SRR8901393	BAP8		Wild-type	Wild-type		Negative	Negative	Negative		Negative	Negative	Negative		Negative		H9	O9	Negative
SRR5865593	BAP8		Wild-type	Wild-type		Negative	Negative	Negative		Negative	Negative	Negative		Negative		H9	O9	Onovel14
1025-0018-D18	BAP2		GyrA-S83L/D87N, ParC-S80I, ParE-S458A	YTIP		Negative	Negative	Negative		Negative	Negative	Negative		Negative		H21	Negative	Negative
20_21	BAP1		GyrA-S83L/D87N, ParC-S80I, ParE-S458A	YRIN		blaCTX-M-15	Negative	blaNDM-5		FII-1:FIA-1:FIB-49	Negative	Negative		FyuA		H9	Negative	Negative
20_24	BAP1		GyrA-S83L/D87N, ParC-S80I, ParE-S458A	YRIN		blaCTX-M-15	Negative	blaNDM-5		FII-1:FIA-1:FIB-49	Negative	Negative		FyuA		H9	Negative	Negative
20_29	BAP1		GyrA-S83L/D87N, ParC-S80I, ParE-S458A	YRIN		blaCTX-M-15	Negative	blaNDM-5		FII-1:FIA-1:FIB-49	Negative	Negative		FyuA		H9	Negative	Negative
DRR122194	BAP2		GyrA-S83L/D87N, ParC-S80I, ParE-S458A	YRIK		Negative	Negative	Negative		Negative	Negative	Negative		Negative		H21	O8	Negative
DRR138472	BAP2		GyrA-S83L/D87N, ParC-S80I, ParE-S458A	Wild-type		Negative	Negative	Negative		Negative	Negative	Negative		Negative		Other	Negative	Negative
ERR1351670	BAP2		GyrA-S83L/D87N, ParC-S80I, ParE-S458A	Wild-type		blaCTX-M-15	Negative	Negative		Negative	Negative	Negative		FyuA		H9	Negative	Negative
ERR1720662	BAP2		GyrA-S83L/D87N, ParC-S80I, ParE-S458A	YRIP		Negative	Negative	blaNDM-5		Negative	Negative	Negative		FyuA		H21	O8	Negative
ERR1720663	BAP2		GyrA-S83L/D87N, ParC-S80I, ParE-S458A	YRIP		Negative	Negative	blaNDM-5		Negative	Negative	Negative		FyuA		H21	O8	Negative
ERR1720664	BAP2		GyrA-S83L/D87N, ParC-S80I, ParE-S458A	YRIP		Negative	Negative	blaNDM-5		Negative	Negative	Negative		FyuA		H21	O8	Negative
ERR1720665	BAP2		GyrA-S83L/D87N, ParC-S80I, ParE-S458A	YRIP		Negative	Negative	blaNDM-5		Negative	Negative	Negative		FyuA		H21	O8	Negative
ERR1725935	BAP2		GyrA-S83L/D87N, ParC-S80I, ParE-S458A	YRIP		Negative	Negative	blaNDM-5		Negative	Negative	Negative		FyuA		H21	O8	Negative
ERR1725936	BAP2		GyrA-S83L/D87N, ParC-S80I, ParE-S458A	YRIP		Negative	Negative	blaNDM-5		Negative	Negative	Negative		FyuA		H21	O8	Negative
ERR1725937	BAP2		GyrA-S83L/D87N, ParC-S80I, ParE-S458A	YRIP		Negative	Negative	blaNDM-5		Negative	Negative	Negative		FyuA		H21	O8	Negative
ERR1971298	BAP2		GyrA-S83L/D87N, ParC-S80I, ParE-S458A	Wild-type		blaCTX-M-15	Negative	Negative		Negative	Negative	Negative		Negative		H21	O8	Negative
ERR1971344	BAP2		GyrA-S83L/D87N, ParC-S80I, ParE-S458A	Wild-type		Negative	Negative	Negative		FII-1:FIA-1:FIB-49	Negative	Negative		FyuA		H21	O8	Negative
ERR1971418	BAP2		GyrA-S83L/D87N, ParC-S80I, ParE-S458A	Wild-type		blaCTX-M-15	Negative	Negative		Negative	Negative	Negative		Negative		H21	O8	Negative
ERR1971452	BAP7		Wild-type	Wild-type		Negative	Negative	Negative		Negative	Negative	Negative		FyuA		H9	O8	Negative
ERR1971515	BAP2		GyrA-S83L/D87N, ParC-S80I, ParE-S458A	Wild-type		Negative	Negative	Negative		FII-1:FIA-1:FIB-49	Negative	Negative		FyuA		H21	O8	Negative
ERR1971559	BAP2		GyrA-S83L/D87N, ParC-S80I, ParE-S458A	Wild-type		Negative	Negative	Negative		FII-1:FIA-1:FIB-49	Negative	Negative		FyuA		H21	O8	Negative
ERR1971583	BAP1		GyrA-S83L/D87N, ParC-S80I, ParE-S458A	YRIN		Negative	blaOXA-181	Negative		FII-1:FIA-1:FIB-49	ColKP3	IncX3		Negative		H9	O8	Negative
ERR1971604	BAP2		GyrA-S83L/D87N, ParC-S80I, ParE-S458A	Wild-type		Negative	Negative	Negative		FII-1:FIA-1:FIB-49	Negative	Negative		FyuA		H21	O8	Negative
ERR1971770	BAP2		GyrA-S83L/D87N, ParC-S80I, ParE-S458A	Wild-type		Negative	Negative	Negative		FII-1:FIA-1:FIB-49	Negative	Negative		FyuA		H21	O8	Negative
ERR1981602	BAP2		GyrA-S83L/D87N, ParC-S80I, ParE-S458A	Wild-type		Negative	Negative	Negative		Negative	Negative	Negative		FyuA		H9	O8	Negative
ERR2203411	BAP2		GyrA-S83L/D87N, ParC-S80I, ParE-S458A	Wild-type		blaCTX-M-15	Negative	Negative		Negative	Negative	Negative		Negative		H21	O8	Negative
ERR2538150	BAP1		GyrA-S83L/D87N, ParC-S80I, ParE-S458A	YRIN		blaCTX-M-15	Negative	blaNDM-5		FII-1:FIA-1:FIB-49	Negative	Negative		FyuA		H9	Negative	Negative
ERR2538192	BAP2		GyrA-S83L/D87N, ParC-S80I, ParE-S458A	YRIK		blaCTX-M-15	Negative	Negative		Negative	Negative	Negative		FyuA		H9	Negative	Negative
ERR2538545	BAP1		GyrA-S83L/D87N, ParC-S80I, ParE-S458A	YRIN		blaCTX-M-15	Negative	blaNDM-5		FII-1:FIA-1:FIB-49	Negative	Negative		FyuA		H9	Negative	Negative
ERR2538546	BAP1		GyrA-S83L/D87N, ParC-S80I, ParE-S458A	YRIN		blaCTX-M-15	blaOXA-181	Negative		FII-1:FIA-1:FIB-49	ColKP3	IncX3		Negative		H9	O8	Negative
ERR2538560	BAP2		GyrA-S83L/D87N, ParC-S80I, ParE-S458A	Wild-type		Negative	Negative	Negative		FII-1:FIA-1:FIB-49	Negative	Negative		Negative		H21	O8	Negative
ERR2639269	BAP2		GyrA-S83L/D87N, ParC-S80I, ParE-S458A	YRIK		blaCTX-M-15	Negative	Negative		Negative	Negative	Negative		FyuA		H21	O8	Negative
ERR2639270	BAP2		GyrA-S83L/D87N, ParC-S80I, ParE-S458A	Wild-type		Negative	Negative	Negative		Negative	Negative	Negative		Negative		H9	O8	Negative
ERR2639275	BAP1		GyrA-S83L/D87N, ParC-S80I, ParE-S458A	YRIN		blaCTX-M-15	blaOXA-181	Negative		FII-1:FIA-1:FIB-49	ColKP3	IncX3		Negative		H9	O8	Negative
ERR2639277	BAP1		GyrA-S83L/D87N, ParC-S80I, ParE-S458A	YRIN		blaCTX-M-15	blaOXA-181	Negative		FII-1:FIA-1:FIB-49	ColKP3	IncX3		Negative		H9	O8	Negative
ERR2639279	BAP1		GyrA-S83L/D87N, ParC-S80I, ParE-S458A	YRIN		blaCTX-M-15	blaOXA-181	Negative		FII-1:FIA-1:FIB-49	ColKP3	IncX3		Negative		H9	O8	Negative
ERR2639281	BAP1		GyrA-S83L/D87N, ParC-S80I, ParE-S458A	YRIN		blaCTX-M-15	blaOXA-181	Negative		FII-1:FIA-1:FIB-49	ColKP3	IncX3		Negative		H9	O8	Negative
ERR2639284	BAP1		GyrA-S83L/D87N, ParC-S80I, ParE-S458A	YRIN		blaCTX-M-15	blaOXA-181	Negative		FII-1:FIA-1:FIB-49	ColKP3	IncX3		Negative		H9	O8	Negative
ERR2639285	BAP1		GyrA-S83L/D87N, ParC-S80I, ParE-S458A	YRIN		blaCTX-M-15	blaOXA-181	Negative		FII-1:FIA-1:FIB-49	ColKP3	IncX3		Negative		H9	O8	Negative
ERR2639288	BAP1		GyrA-S83L/D87N, ParC-S80I, ParE-S458A	YRIN		blaCTX-M-15	blaOXA-181	Negative		FII-1:FIA-1:FIB-49	ColKP3	IncX3		Negative		H9	O8	Negative
ERR2639289	BAP1		GyrA-S83L/D87N, ParC-S80I, ParE-S458A	YRIN		blaCTX-M-15	blaOXA-181	Negative		FII-1:FIA-1:FIB-49	ColKP3	IncX3		Negative		H9	O8	Negative
ERR2639290	BAP1		GyrA-S83L/D87N, ParC-S80I, ParE-S458A	YRIN		blaCTX-M-15	blaOXA-181	Negative		FII-1:FIA-1:FIB-49	ColKP3	IncX3		Negative		H9	O8	Negative
ERR2639291	BAP1		GyrA-S83L/D87N, ParC-S80I, ParE-S458A	YRIN		blaCTX-M-15	blaOXA-181	Negative		FII-1:FIA-1:FIB-49	ColKP3	IncX3		Negative		H9	O8	Negative
ERR2639292	BAP1		GyrA-S83L/D87N, ParC-S80I, ParE-S458A	YRIN		blaCTX-M-15	blaOXA-181	Negative		FII-1:FIA-1:FIB-49	ColKP3	IncX3		Negative		H9	O8	Negative
ERR2639297	BAP1		GyrA-S83L/D87N, ParC-S80I, ParE-S458A	YRIN		blaCTX-M-15	blaOXA-181	Negative		FII-1:FIA-1:FIB-49	ColKP3	IncX3		Negative		H9	O8	Negative
ERR2639298	BAP1		GyrA-S83L/D87N, ParC-S80I, ParE-S458A	YRIN		blaCTX-M-15	blaOXA-181	Negative		FII-1:FIA-1:FIB-49	ColKP3	IncX3		Negative		H9	O8	Negative
ERR2639299	BAP1		GyrA-S83L/D87N, ParC-S80I, ParE-S458A	YRIN		blaCTX-M-15	blaOXA-181	Negative		FII-1:FIA-1:FIB-49	ColKP3	IncX3		Negative		H9	O8	Negative
ERR2639300	BAP1		GyrA-S83L/D87N, ParC-S80I, ParE-S458A	YRIN		Negative	blaOXA-181	Negative		FII-1:FIA-1:FIB-49	ColKP3	IncX3		Negative		H9	O8	Negative
ERR2639301	BAP1		GyrA-S83L/D87N, ParC-S80I, ParE-S458A	YRIN		blaCTX-M-15	blaOXA-181	Negative		FII-1:FIA-1:FIB-49	ColKP3	IncX3		Negative		H9	O8	Negative
ERR2639302	BAP1		GyrA-S83L/D87N, ParC-S80I, ParE-S458A	YRIN		blaCTX-M-15	blaOXA-181	Negative		FII-1:FIA-1:FIB-49	ColKP3	IncX3		Negative		H9	O8	Negative
ERR2639303	BAP1		GyrA-S83L/D87N, ParC-S80I, ParE-S458A	YRIN		blaCTX-M-15	blaOXA-181	Negative		FII-1:FIA-1:FIB-49	ColKP3	IncX3		Negative		H9	O8	Negative
ERR2639312	BAP2		GyrA-S83L/D87N, ParC-S80I, ParE-S458A	Wild-type		blaCTX-M-15	blaOXA-181	Negative		Negative	Negative	IncX3		FyuA		H9	O8	Negative
ERR2639318	BAP2		GyrA-S83L/D87N, ParC-S80I, ParE-S458A	Wild-type		Negative	Negative	Negative		Negative	Negative	Negative		Negative		Negative	Negative	Negative
ERR2639319	BAP3		Wild-type	Wild-type		Negative	Negative	Negative		Negative	Negative	Negative		FyuA		Other	O8	Negative
ERR2639321	BAP2		GyrA-S83L/D87N, ParC-S80I, ParE-S458A	Wild-type		blaCTX-M-15	Negative	Negative		FII-1:FIA-1:FIB-49	Negative	Negative		Negative		Other	Negative	Negative
ERR2652804	BAP2		GyrA-S83L/D87N, ParC-S80I, ParE-S458A	Wild-type		Negative	blaOXA-181	Negative		Negative	Negative	IncX3		Negative		H21	O8	Negative
ERR2652811	BAP2		GyrA-S83L/D87N, ParC-S80I, ParE-S458A	YRIK		blaCTX-M-15	blaOXA-181	Negative		Negative	Negative	IncX3		Negative		H21	O8	Negative
ERR2652820	BAP2		GyrA-S83L/D87N, ParC-S80I, ParE-S458A	YRIK		blaCTX-M-15	Negative	Negative		Negative	Negative	Negative		Negative		H21	O8	Negative
ERR2652834	BAP2		GyrA-S83L/D87N, ParC-S80I, ParE-S458A	Wild-type		blaCTX-M-15	Negative	Negative		Negative	Negative	Negative		FyuA		H9	O8	Negative
ERR2652838	BAP1		GyrA-S83L/D87N, ParC-S80I, ParE-S458A	YRIN		blaCTX-M-15	blaOXA-181	Negative		FII-1:FIA-1:FIB-49	ColKP3	IncX3		Negative		Other	Negative	Negative
ERR2652845	BAP2		GyrA-S83L/D87N, ParC-S80I, ParE-S458A	Wild-type		blaCTX-M-15	Negative	Negative		Negative	Negative	Negative		Negative		H9	Negative	Negative
ERR2652846	BAP1		GyrA-S83L/D87N, ParC-S80I, ParE-S458A	YRIN		blaCTX-M-15	blaOXA-181	Negative		FII-1:FIA-1:FIB-49	ColKP3	IncX3		Negative		H9	O8	Negative
ERR2652847	BAP2		GyrA-S83L/D87N, ParC-S80I, ParE-S458A	Wild-type		blaCTX-M-15	Negative	Negative		Negative	Negative	Negative		FyuA		H9	Negative	Negative
ERR2652848	BAP2		GyrA-S83L/D87N, ParC-S80I, ParE-S458A	Wild-type		Negative	Negative	Negative		FII-1:FIA-1:FIB-49	Negative	Negative		FyuA		H21	O8	Negative
ERR2652849	BAP2		GyrA-S83L/D87N, ParC-S80I, ParE-S458A	YRIK		Negative	Negative	Negative		Negative	Negative	Negative		Negative		H21	O8	Negative
ERR2861372	BAP2		GyrA-S83L/D87N, ParC-S80I, ParE-S458A	YRIK		Negative	Negative	Negative		Negative	Negative	Negative		FyuA		H9	Negative	Negative
ERR2861373	BAP2		GyrA-S83L/D87N, ParC-S80I, ParE-S458A	Wild-type		Negative	Negative	Negative		Negative	Negative	Negative		FyuA		H9	Negative	Negative
ERR2935295	BAP2		GyrA-S83L/D87N, ParC-S80I, ParE-S458A	Wild-type		Negative	Negative	Negative		Negative	Negative	Negative		FyuA		H9	Negative	Negative
ERR2935512	BAP2		GyrA-S83L/D87N, ParC-S80I, ParE-S458A	Wild-type		blaCTX-M-15	Negative	Negative		Negative	Negative	Negative		Negative		H9	Negative	Negative
ERR2935696	BAP3		Wild-type	Wild-type		Negative	Negative	Negative		Negative	Negative	Negative		FyuA		Other	O8	Negative
ERR2987479	BAP3		Wild-type	Wild-type		Negative	Negative	Negative		Negative	Negative	Negative		FyuA		H9	O8	Negative
ERR2987480	BAP3		Wild-type	Wild-type		Negative	Negative	Negative		Negative	Negative	Negative		FyuA		H9	O8	Negative
ERR2987481	BAP3		Wild-type	Wild-type		Negative	Negative	Negative		Negative	Negative	Negative		FyuA		H9	O8	Negative
ERR2987482	BAP3		Wild-type	Wild-type		Negative	Negative	Negative		Negative	Negative	Negative		FyuA		H9	O8	Negative
ERR3094184	BAP2		GyrA-S83L/D87N, ParC-S80I, ParE-S458A	YRIK		blaCTX-M-15	Negative	Negative		Negative	Negative	Negative		Negative		H21	O8	Negative
ERR3393401	BAP2		GyrA-S83L/D87N, ParC-S80I, ParE-S458A	Wild-type		Negative	Negative	Negative		Negative	Negative	Negative		Negative		Other	Negative	Negative
ERR3393409	BAP2		GyrA-S83L/D87N, ParC-S80I, ParE-S458A	Wild-type		Negative	Negative	Negative		Negative	Negative	Negative		Negative		H9	Negative	Negative
ERR4014049	BAP7		Wild-type	Wild-type		Negative	Negative	Negative		Negative	Negative	Negative		Negative		H9	O8	Negative
ERR4014311	BAP3		Wild-type	Wild-type		Negative	Negative	Negative		Negative	Negative	Negative		FyuA		Other	O8	Negative
ERR4095070	BAP2		GyrA-S83L/D87N, ParC-S80I, ParE-S458A	Wild-type		Negative	Negative	Negative		Negative	Negative	Negative		Negative		Other	Negative	Negative
ERR4180577	BAP1		GyrA-S83L/D87N, ParC-S80I, ParE-S458A	YRIN		blaCTX-M-15	blaOXA-181	blaNDM-5		FII-1:FIA-1:FIB-49	ColKP3	IncX3		Negative		H9	O8	Negative
ERR4180578	BAP1		GyrA-S83L/D87N, ParC-S80I, ParE-S458A	YRIN		blaCTX-M-15	blaOXA-181	blaNDM-5		FII-1:FIA-1:FIB-49	ColKP3	IncX3		Negative		H9	O8	Negative
ERR4180581	BAP2		GyrA-S83L/D87N, ParC-S80I, ParE-S458A	YRIK		blaCTX-M-15	blaOXA-181	Negative		Negative	Negative	IncX3		Negative		H21	O8	Negative
ERR4180585	BAP2		GyrA-S83L/D87N, ParC-S80I, ParE-S458A	YRIK		blaCTX-M-15	blaOXA-181	Negative		Negative	Negative	IncX3		FyuA		H21	O8	Negative
ERR4342172	BAP1		GyrA-S83L/D87N, ParC-S80I, ParE-S458A	YRIN		Negative	Negative	blaNDM-5		FII-1:FIA-1:FIB-49	Negative	Negative		FyuA		H9	Negative	Negative
ERR4342187	BAP1		GyrA-S83L/D87N, ParC-S80I, ParE-S458A	YRIN		Negative	Negative	blaNDM-5		FII-1:FIA-1:FIB-49	Negative	Negative		FyuA		H9	Negative	Negative
ERR4554406	BAP2		GyrA-S83L/D87N, ParC-S80I, ParE-S458A	YRIK		blaCTX-M-15	Negative	Negative		Negative	Negative	Negative		FyuA		H21	O8	Negative
ERR4843567	BAP1		GyrA-S83L/D87N, ParC-S80I, ParE-S458A	Wild-type		Negative	Negative	Negative		Negative	Negative	Negative		Negative		H9	O8	Negative
ERR5685329	BAP2		GyrA-S83L/D87N, ParC-S80I, ParE-S458A	YRIK		blaCTX-M-15	Negative	Negative		Negative	Negative	Negative		FyuA		H21	O8	Negative
ERR5685384	BAP2		GyrA-S83L/D87N, ParC-S80I, ParE-S458A	YRIK		blaCTX-M-15	Negative	Negative		Negative	Negative	Negative		FyuA		H21	O8	Negative
ERR5685408	BAP1		GyrA-S83L/D87N, ParC-S80I, ParE-S458A	YRIN		blaCTX-M-15	blaOXA-181	blaNDM-5		FII-1:FIA-1:FIB-49	ColKP3	IncX3		Negative		H9	Negative	Negative
ERR5696721	BAP2		GyrA-S83L/D87N, ParC-S80I, ParE-S458A	Wild-type		blaCTX-M-15	Negative	Negative		Negative	Negative	Negative		FyuA		H21	O8	Negative
ERR5696739	BAP2		GyrA-S83L/D87N, ParC-S80I, ParE-S458A	Wild-type		blaCTX-M-15	Negative	Negative		Negative	Negative	Negative		FyuA		H21	O8	Negative
ERR5696749	BAP2		GyrA-S83L/D87N, ParC-S80I, ParE-S458A	Wild-type		blaCTX-M-15	Negative	Negative		Negative	Negative	Negative		FyuA		H21	O8	Negative
ERR5696820	BAP2		GyrA-S83L/D87N, ParC-S80I, ParE-S458A	Wild-type		blaCTX-M-15	Negative	Negative		Negative	Negative	Negative		FyuA		H21	O8	Negative
ERR712485	BAP2		GyrA-S83L/D87N, ParC-S80I, ParE-S458A	Wild-type		blaCTX-M-15	Negative	Negative		Negative	Negative	Negative		Negative		H21	O8	Negative
ERR712587	BAP2		GyrA-S83L/D87N, ParC-S80I, ParE-S458A	Wild-type		blaCTX-M-15	Negative	Negative		Negative	Negative	Negative		Negative		H21	O8	Negative
ERR712589	BAP2		GyrA-S83L/D87N, ParC-S80I, ParE-S458A	Wild-type		blaCTX-M-15	Negative	Negative		Negative	Negative	Negative		Negative		H21	O8	Negative
ERR712630	BAP2		GyrA-S83L/D87N, ParC-S80I, ParE-S458A	Wild-type		blaCTX-M-15	Negative	Negative		Negative	Negative	Negative		Negative		H21	O8	Negative
ERR712635	BAP2		GyrA-S83L/D87N, ParC-S80I, ParE-S458A	Wild-type		Negative	Negative	Negative		Negative	Negative	Negative		Negative		H21	O8	Negative
ERR712659	BAP2		GyrA-S83L/D87N, ParC-S80I, ParE-S458A	Wild-type		Negative	Negative	Negative		Negative	Negative	Negative		Negative		H21	O8	Negative
ERR712775	BAP1		GyrA-S83L/D87N, ParC-S80I, ParE-S458A	Wild-type		blaCTX-M-15	Negative	Negative		Negative	Negative	Negative		Negative		H9	O8	Negative
SRR10106480	BAP2		GyrA-S83L/D87N, ParC-S80I, ParE-S458A	Wild-type		blaCTX-M-15	Negative	Negative		Negative	Negative	Negative		Negative		H21	O8	Negative
SRR10126784	BAP2		GyrA-S83L/D87N, ParC-S80I, ParE-S458A	YRIN		Negative	Negative	Negative		FII-1:FIA-1:FIB-49	Negative	Negative		FyuA		H21	O8	Negative
SRR10127015	BAP2		GyrA-S83L/D87N, ParC-S80I, ParE-S458A	YRIK		Negative	Negative	Negative		Negative	Negative	Negative		Negative		H21	O8	Negative
SRR10127035	BAP2		GyrA-S83L/D87N, ParC-S80I, ParE-S458A	Wild-type		blaCTX-M-15	Negative	Negative		Negative	Negative	Negative		FyuA		H9	Negative	Negative
SRR10127140	BAP2		GyrA-S83L/D87N, ParC-S80I, ParE-S458A	YRIK		Negative	Negative	Negative		Negative	Negative	Negative		Negative		H21	O8	Negative
SRR10188428	BAP2		GyrA-S83L/D87N, ParC-S80I, ParE-S458A	YRIP		Negative	Negative	blaNDM-5		Negative	Negative	Negative		FyuA		H21	O8	Negative
SRR10188429	BAP2		GyrA-S83L/D87N, ParC-S80I, ParE-S458A	YRIP		Negative	Negative	blaNDM-5		Negative	Negative	Negative		FyuA		H21	O8	Negative
SRR10188430	BAP2		GyrA-S83L/D87N, ParC-S80I, ParE-S458A	YRIP		Negative	Negative	blaNDM-5		Negative	Negative	Negative		FyuA		H21	O8	Negative
SRR10188431	BAP2		GyrA-S83L/D87N, ParC-S80I, ParE-S458A	YRIP		Negative	Negative	blaNDM-5		Negative	Negative	Negative		FyuA		H21	O8	Negative
SRR10188432	BAP2		GyrA-S83L/D87N, ParC-S80I, ParE-S458A	YRIP		Negative	Negative	blaNDM-5		Negative	Negative	Negative		FyuA		H21	O8	Negative
SRR10188433	BAP2		GyrA-S83L/D87N, ParC-S80I, ParE-S458A	YRIP		Negative	Negative	blaNDM-5		Negative	Negative	Negative		FyuA		H21	O8	Negative
SRR10188434	BAP2		GyrA-S83L/D87N, ParC-S80I, ParE-S458A	YRIP		Negative	Negative	blaNDM-5		Negative	Negative	Negative		FyuA		H21	O8	Negative
SRR10188435	BAP2		GyrA-S83L/D87N, ParC-S80I, ParE-S458A	YRIP		Negative	Negative	blaNDM-5		Negative	Negative	Negative		FyuA		H21	O8	Negative
SRR10188436	BAP2		GyrA-S83L/D87N, ParC-S80I, ParE-S458A	YRIP		Negative	Negative	blaNDM-5		Negative	Negative	Negative		FyuA		H21	O8	Negative
SRR10188437	BAP2		GyrA-S83L/D87N, ParC-S80I, ParE-S458A	YRIP		Negative	Negative	blaNDM-5		Negative	Negative	Negative		FyuA		H21	O8	Negative
SRR10188438	BAP2		GyrA-S83L/D87N, ParC-S80I, ParE-S458A	YRIP		Negative	Negative	blaNDM-5		Negative	Negative	Negative		FyuA		H21	O8	Negative
SRR10188439	BAP2		GyrA-S83L/D87N, ParC-S80I, ParE-S458A	YRIP		Negative	Negative	blaNDM-5		Negative	Negative	Negative		FyuA		H21	O8	Negative
SRR10188440	BAP2		GyrA-S83L/D87N, ParC-S80I, ParE-S458A	YRIP		Negative	Negative	blaNDM-5		Negative	Negative	Negative		FyuA		H21	O8	Negative
SRR10188441	BAP2		GyrA-S83L/D87N, ParC-S80I, ParE-S458A	YRIP		Negative	Negative	blaNDM-5		Negative	Negative	Negative		FyuA		H21	O8	Negative
SRR10188442	BAP2		GyrA-S83L/D87N, ParC-S80I, ParE-S458A	YRIP		Negative	Negative	blaNDM-5		Negative	Negative	Negative		FyuA		H21	O8	Negative
SRR10188443	BAP2		GyrA-S83L/D87N, ParC-S80I, ParE-S458A	YRIP		Negative	Negative	blaNDM-5		Negative	Negative	Negative		FyuA		H21	O8	Negative
SRR10188444	BAP2		GyrA-S83L/D87N, ParC-S80I, ParE-S458A	YRIP		Negative	Negative	blaNDM-5		Negative	Negative	Negative		FyuA		H21	O8	Negative
SRR10188445	BAP2		GyrA-S83L/D87N, ParC-S80I, ParE-S458A	YRIP		Negative	Negative	blaNDM-5		Negative	Negative	Negative		FyuA		H21	O8	Negative
SRR10188446	BAP2		GyrA-S83L/D87N, ParC-S80I, ParE-S458A	YRIP		Negative	Negative	blaNDM-5		Negative	Negative	Negative		FyuA		H21	O8	Negative
SRR10188447	BAP2		GyrA-S83L/D87N, ParC-S80I, ParE-S458A	YRIP		Negative	Negative	blaNDM-5		Negative	Negative	Negative		FyuA		H21	O8	Negative
SRR10188448	BAP2		GyrA-S83L/D87N, ParC-S80I, ParE-S458A	Wild-type		Negative	Negative	blaNDM-5		Negative	Negative	Negative		FyuA		H21	O8	Negative
SRR10188449	BAP2		GyrA-S83L/D87N, ParC-S80I, ParE-S458A	YRIP		Negative	Negative	blaNDM-5		Negative	Negative	Negative		FyuA		H21	O8	Negative
SRR10188450	BAP2		GyrA-S83L/D87N, ParC-S80I, ParE-S458A	YRIP		Negative	Negative	blaNDM-5		Negative	Negative	Negative		FyuA		H21	O8	Negative
SRR10188451	BAP2		GyrA-S83L/D87N, ParC-S80I, ParE-S458A	YRIP		Negative	Negative	blaNDM-5		Negative	Negative	Negative		FyuA		H21	O8	Negative
SRR10188452	BAP2		GyrA-S83L/D87N, ParC-S80I, ParE-S458A	YRIP		Negative	Negative	blaNDM-5		Negative	Negative	Negative		FyuA		H21	O8	Negative
SRR10188453	BAP2		GyrA-S83L/D87N, ParC-S80I, ParE-S458A	YRIP		Negative	Negative	blaNDM-5		Negative	Negative	Negative		FyuA		H21	O8	Negative
SRR10188454	BAP2		GyrA-S83L/D87N, ParC-S80I, ParE-S458A	YRIP		Negative	Negative	blaNDM-5		Negative	Negative	Negative		FyuA		H21	O8	Negative
SRR10188455	BAP2		GyrA-S83L/D87N, ParC-S80I, ParE-S458A	YRIP		Negative	Negative	blaNDM-5		Negative	Negative	Negative		FyuA		H21	O8	Negative
SRR10188456	BAP2		GyrA-S83L/D87N, ParC-S80I, ParE-S458A	YRIP		Negative	Negative	blaNDM-5		Negative	Negative	Negative		FyuA		H21	O8	Negative
SRR10188457	BAP2		GyrA-S83L/D87N, ParC-S80I, ParE-S458A	YRIP		Negative	Negative	blaNDM-5		Negative	Negative	Negative		FyuA		H21	O8	Negative
SRR10188458	BAP2		GyrA-S83L/D87N, ParC-S80I, ParE-S458A	YRIP		Negative	Negative	blaNDM-5		Negative	Negative	Negative		FyuA		H21	O8	Negative
SRR10188459	BAP2		GyrA-S83L/D87N, ParC-S80I, ParE-S458A	YRIP		Negative	Negative	blaNDM-5		Negative	Negative	Negative		FyuA		H21	O8	Negative
SRR10188460	BAP2		GyrA-S83L/D87N, ParC-S80I, ParE-S458A	YRIP		Negative	Negative	blaNDM-5		Negative	Negative	Negative		FyuA		H21	O8	Negative
SRR10188461	BAP2		GyrA-S83L/D87N, ParC-S80I, ParE-S458A	YRIP		Negative	Negative	blaNDM-5		Negative	Negative	Negative		FyuA		H21	O8	Negative
SRR10188462	BAP2		GyrA-S83L/D87N, ParC-S80I, ParE-S458A	YRIP		Negative	Negative	blaNDM-5		Negative	Negative	Negative		FyuA		H21	O8	Negative
SRR10188463	BAP2		GyrA-S83L/D87N, ParC-S80I, ParE-S458A	YRIP		Negative	Negative	blaNDM-5		Negative	Negative	Negative		FyuA		H21	O8	Negative
SRR10188464	BAP2		GyrA-S83L/D87N, ParC-S80I, ParE-S458A	YRIP		Negative	Negative	blaNDM-5		Negative	Negative	Negative		FyuA		H21	O8	Negative
SRR10188465	BAP2		GyrA-S83L/D87N, ParC-S80I, ParE-S458A	YRIP		Negative	Negative	blaNDM-5		Negative	Negative	Negative		FyuA		H21	O8	Negative
SRR10188466	BAP2		GyrA-S83L/D87N, ParC-S80I, ParE-S458A	YRIP		Negative	Negative	blaNDM-5		Negative	Negative	Negative		FyuA		H21	O8	Negative
SRR10188467	BAP2		GyrA-S83L/D87N, ParC-S80I, ParE-S458A	YRIP		Negative	Negative	blaNDM-5		Negative	Negative	Negative		FyuA		H21	O8	Negative
SRR10188468	BAP2		GyrA-S83L/D87N, ParC-S80I, ParE-S458A	YRIP		Negative	Negative	blaNDM-5		Negative	Negative	Negative		FyuA		H21	O8	Negative
SRR10188469	BAP2		GyrA-S83L/D87N, ParC-S80I, ParE-S458A	YRIP		Negative	Negative	blaNDM-5		Negative	Negative	Negative		FyuA		H21	O8	Negative
SRR10188470	BAP2		GyrA-S83L/D87N, ParC-S80I, ParE-S458A	YRIP		Negative	Negative	blaNDM-5		Negative	Negative	Negative		FyuA		H21	O8	Negative
SRR10188471	BAP2		GyrA-S83L/D87N, ParC-S80I, ParE-S458A	YRIP		Negative	Negative	blaNDM-5		Negative	Negative	Negative		FyuA		H21	O8	Negative
SRR10188472	BAP2		GyrA-S83L/D87N, ParC-S80I, ParE-S458A	YRIP		Negative	Negative	blaNDM-5		Negative	Negative	Negative		FyuA		H21	O8	Negative
SRR10188473	BAP2		GyrA-S83L/D87N, ParC-S80I, ParE-S458A	YRIP		Negative	Negative	blaNDM-5		Negative	Negative	Negative		FyuA		H21	O8	Negative
SRR10188474	BAP2		GyrA-S83L/D87N, ParC-S80I, ParE-S458A	YRIP		Negative	Negative	blaNDM-5		Negative	Negative	Negative		FyuA		H21	O8	Negative
SRR10188475	BAP2		GyrA-S83L/D87N, ParC-S80I, ParE-S458A	YRIP		Negative	Negative	blaNDM-5		Negative	Negative	Negative		FyuA		H21	O8	Negative
SRR10188476	BAP2		GyrA-S83L/D87N, ParC-S80I, ParE-S458A	YRIP		Negative	Negative	blaNDM-5		Negative	Negative	Negative		FyuA		H21	O8	Negative
SRR10188477	BAP2		GyrA-S83L/D87N, ParC-S80I, ParE-S458A	YRIP		Negative	Negative	blaNDM-5		Negative	Negative	Negative		FyuA		H21	O8	Negative
SRR10188478	BAP2		GyrA-S83L/D87N, ParC-S80I, ParE-S458A	YRIP		Negative	Negative	blaNDM-5		Negative	Negative	Negative		FyuA		H21	O8	Negative
SRR10188479	BAP2		GyrA-S83L/D87N, ParC-S80I, ParE-S458A	YRIP		Negative	Negative	blaNDM-5		Negative	Negative	Negative		FyuA		H21	O8	Negative
SRR10188480	BAP2		GyrA-S83L/D87N, ParC-S80I, ParE-S458A	YRIP		Negative	Negative	blaNDM-5		Negative	Negative	Negative		FyuA		H21	O8	Negative
SRR10188481	BAP2		GyrA-S83L/D87N, ParC-S80I, ParE-S458A	YRIP		Negative	Negative	blaNDM-5		Negative	Negative	Negative		FyuA		H21	O8	Negative
SRR10188482	BAP2		GyrA-S83L/D87N, ParC-S80I, ParE-S458A	YRIP		Negative	Negative	blaNDM-5		Negative	Negative	Negative		FyuA		H21	O8	Negative
SRR10188483	BAP2		GyrA-S83L/D87N, ParC-S80I, ParE-S458A	YRIP		Negative	Negative	blaNDM-5		Negative	Negative	Negative		FyuA		H21	O8	Negative
SRR10286326	BAP2		GyrA-S83L/D87N, ParC-S80I, ParE-S458A	YRIK		blaCTX-M-15	Negative	Negative		Negative	Negative	Negative		Negative		H21	O8	Negative
SRR10376981	BAP2		GyrA-S83L/D87N, ParC-S80I, ParE-S458A	Wild-type		Negative	Negative	Negative		Negative	Negative	Negative		FyuA		H9	O8	Negative
SRR10506354	BAP2		GyrA-S83L/D87N, ParC-S80I, ParE-S458A	Wild-type		blaCTX-M-15	Negative	Negative		Negative	Negative	Negative		FyuA		H21	O8	Negative
SRR10590882	BAP1		GyrA-S83L/D87N, ParC-S80I, ParE-S458A	YRIN		blaCTX-M-15	Negative	Negative		FII-1:FIA-1:FIB-49	Negative	Negative		Negative		Other	O8	Negative
SRR10590887	BAP1		GyrA-S83L/D87N, ParC-S80I, ParE-S458A	YRIN		blaCTX-M-15	Negative	Negative		FII-1:FIA-1:FIB-49	Negative	Negative		Negative		Other	O8	Negative
SRR10878370	BAP1		GyrA-S83L/D87N, ParC-S80I, ParE-S458A	Wild-type		blaCTX-M-15	Negative	Negative		Negative	Negative	Negative		FyuA		H9	O8	Negative
SRR10878371	BAP1		GyrA-S83L/D87N, ParC-S80I, ParE-S458A	Wild-type		blaCTX-M-15	Negative	Negative		Negative	Negative	Negative		FyuA		H9	O8	Negative
SRR10996853	BAP2		GyrA-S83L/D87N, ParC-S80I, ParE-S458A	Wild-type		Negative	Negative	Negative		Negative	Negative	Negative		FyuA		Other	Negative	Negative
SRR11354603	BAP2		GyrA-S83L/D87N, ParC-S80I, ParE-S458A	YRIK		blaCTX-M-15	Negative	Negative		Negative	Negative	Negative		Negative		H21	O8	Negative
SRR11402693	BAP2		GyrA-S83L/D87N, ParC-S80I, ParE-S458A	Wild-type		Negative	Negative	Negative		Negative	Negative	Negative		FyuA		Other	O8	Negative
SRR11427759	BAP3		Wild-type	Wild-type		Negative	Negative	Negative		Negative	Negative	Negative		FyuA		Other	O8	Negative
SRR11427872	BAP3		Wild-type	Wild-type		Negative	Negative	Negative		Negative	Negative	Negative		FyuA		Other	O8	Negative
SRR11430521	BAP8		Wild-type	Wild-type		Negative	Negative	Negative		Negative	Negative	Negative		Negative		H9	O8	Negative
SRR11430523	BAP8		Wild-type	Wild-type		Negative	Negative	Negative		Negative	Negative	Negative		Negative		H9	O8	Negative
SRR11444981	BAP2		GyrA-S83L/D87N, ParC-S80I, ParE-S458A	Wild-type		blaCTX-M-15	Negative	Negative		Negative	Negative	Negative		Negative		H21	O8	Negative
SRR11454085	BAP2		GyrA-S83L/D87N, ParC-S80I, ParE-S458A	Wild-type		blaCTX-M-15	Negative	Negative		Negative	Negative	Negative		Negative		H21	O8	Negative
SRR11454225	BAP2		GyrA-S83L/D87N, ParC-S80I, ParE-S458A	Wild-type		blaCTX-M-15	Negative	Negative		Negative	Negative	Negative		Negative		H21	O8	Negative
SRR11454283	BAP2		GyrA-S83L/D87N, ParC-S80I, ParE-S458A	Wild-type		blaCTX-M-15	Negative	Negative		Negative	Negative	Negative		Negative		H21	O8	Negative
SRR11454286	BAP2		GyrA-S83L/D87N, ParC-S80I, ParE-S458A	Wild-type		blaCTX-M-15	Negative	Negative		Negative	Negative	Negative		Negative		H21	O8	Negative
SRR11454330	BAP7		Wild-type	Wild-type		Negative	Negative	Negative		Negative	Negative	Negative		FyuA		H9	O8	Negative
SRR11454385	BAP2		GyrA-S83L/D87N, ParC-S80I, ParE-S458A	Wild-type		blaCTX-M-15	Negative	Negative		Negative	Negative	Negative		Negative		H21	O8	Negative
SRR11484421	BAP3		Wild-type	Wild-type		Negative	Negative	Negative		Negative	Negative	Negative		FyuA		H9	O8	Negative
SRR11484571	BAP3		Wild-type	Wild-type		Negative	Negative	Negative		Negative	Negative	Negative		FyuA		H9	O8	Negative
SRR11484615	BAP3		Wild-type	Wild-type		Negative	Negative	Negative		Negative	Negative	Negative		Negative		H9	O8	Negative
SRR11688499	BAP2		GyrA-S83L/D87N, ParC-S80I, ParE-S458A	Wild-type		blaCTX-M-15	Negative	Negative		Negative	Negative	Negative		Negative		H21	O8	Negative
SRR11688504	BAP2		GyrA-S83L/D87N, ParC-S80I, ParE-S458A	Wild-type		blaCTX-M-15	Negative	Negative		Negative	Negative	Negative		Negative		H21	O8	Negative
SRR11810179	BAP2		GyrA-S83L/D87N, ParC-S80I, ParE-S458A	Wild-type		blaCTX-M-15	Negative	Negative		Negative	Negative	Negative		FyuA		H9	O8	Negative
SRR11810203	BAP3		Wild-type	Wild-type		Negative	Negative	Negative		Negative	Negative	Negative		FyuA		H9	O8	Negative
SRR11871273	BAP3		Wild-type	Wild-type		Negative	Negative	Negative		Negative	Negative	Negative		FyuA		H9	O8	Negative
SRR11901861	BAP2		GyrA-S83L/D87N, ParC-S80I, ParE-S458A	Wild-type		Negative	Negative	Negative		Negative	Negative	Negative		FyuA		H9	Negative	Negative
SRR12517546	BAP2		GyrA-S83L/D87N, ParC-S80I, ParE-S458A	YRIK		blaCTX-M-15	Negative	Negative		Negative	Negative	IncX3		FyuA		H9	Negative	Negative
SRR12570008	BAP2		GyrA-S83L/D87N, ParC-S80I, ParE-S458A	YRIP		Negative	blaOXA-181	Negative		Negative	Negative	IncX3		FyuA		H21	Negative	Negative
SRR12699122	BAP1		GyrA-S83L/D87N, ParC-S80I, ParE-S458A	Wild-type		Negative	Negative	Negative		Negative	Negative	Negative		Negative		H9	O8	Negative
SRR12902551	BAP2		GyrA-S83L/D87N, ParC-S80I, ParE-S458A	Wild-type		Negative	Negative	Negative		FII-1:FIA-1:FIB-49	Negative	Negative		Negative		H21	O8	Negative
SRR12903874	BAP2		GyrA-S83L/D87N, ParC-S80I, ParE-S458A	YRIN		Negative	Negative	Negative		FII-1:FIA-1:FIB-49	Negative	Negative		FyuA		H21	O8	Negative
SRR13000389	BAP3		Wild-type	Wild-type		Negative	Negative	Negative		Negative	Negative	Negative		FyuA		H9	O8	Negative
SRR13077256	BAP2		GyrA-S83L/D87N, ParC-S80I, ParE-S458A	YRIK		Negative	Negative	Negative		Negative	Negative	Negative		Negative		H21	O8	Negative
SRR13077412	BAP2		GyrA-S83L/D87N, ParC-S80I, ParE-S458A	YRIK		blaCTX-M-15	Negative	Negative		Negative	Negative	Negative		Negative		H21	O8	Negative
SRR13080108	BAP2		GyrA-S83L/D87N, ParC-S80I, ParE-S458A	YRIP		Negative	Negative	blaNDM-5		Negative	Negative	IncX3		FyuA		H21	Negative	Negative
SRR13080127	BAP2		GyrA-S83L/D87N, ParC-S80I, ParE-S458A	Wild-type		Negative	Negative	blaNDM-5		Negative	Negative	IncX3		FyuA		H9	Negative	Negative
SRR13088916	BAP2		GyrA-S83L/D87N, ParC-S80I, ParE-S458A	YRIK		blaCTX-M-15	blaOXA-181	Negative		Negative	Negative	IncX3		FyuA		H21	O8	Negative
SRR13337497	BAP2		GyrA-S83L/D87N, ParC-S80I, ParE-S458A	YRIK		blaCTX-M-15	blaOXA-181	Negative		Negative	Negative	IncX3		FyuA		H21	O8	Negative
SRR13337502	BAP2		GyrA-S83L/D87N, ParC-S80I, ParE-S458A	YRIK		blaCTX-M-15	blaOXA-181	Negative		Negative	Negative	IncX3		FyuA		H21	O8	Negative
SRR13337510	BAP2		GyrA-S83L/D87N, ParC-S80I, ParE-S458A	YRIK		blaCTX-M-15	blaOXA-181	Negative		Negative	Negative	IncX3		FyuA		H21	O8	Negative
SRR13577330	BAP2		GyrA-S83L/D87N, ParC-S80I, ParE-S458A	Wild-type		blaCTX-M-15	Negative	Negative		Negative	Negative	Negative		FyuA		H9	Negative	Negative
SRR13577334	BAP2		GyrA-S83L/D87N, ParC-S80I, ParE-S458A	Wild-type		blaCTX-M-15	Negative	Negative		Negative	Negative	Negative		FyuA		H9	Negative	Negative
SRR13577337	BAP2		GyrA-S83L/D87N, ParC-S80I, ParE-S458A	Wild-type		Negative	Negative	Negative		Negative	Negative	Negative		FyuA		H9	Negative	Negative
SRR13609810	BAP2		GyrA-S83L/D87N, ParC-S80I, ParE-S458A	Wild-type		blaCTX-M-15	Negative	Negative		Negative	Negative	Negative		Negative		H21	O8	Negative
SRR13609814	BAP2		GyrA-S83L/D87N, ParC-S80I, ParE-S458A	Wild-type		blaCTX-M-15	Negative	Negative		Negative	Negative	Negative		Negative		H21	O8	Negative
SRR13609815	BAP2		GyrA-S83L/D87N, ParC-S80I, ParE-S458A	Wild-type		blaCTX-M-15	Negative	Negative		Negative	Negative	Negative		Negative		H21	O8	Negative
SRR13609816	BAP2		GyrA-S83L/D87N, ParC-S80I, ParE-S458A	Wild-type		blaCTX-M-15	Negative	Negative		Negative	Negative	Negative		Negative		H21	O8	Negative
SRR13609818	BAP2		GyrA-S83L/D87N, ParC-S80I, ParE-S458A	Wild-type		blaCTX-M-15	Negative	Negative		Negative	Negative	Negative		Negative		H21	O8	Negative
SRR13609823	BAP2		GyrA-S83L/D87N, ParC-S80I, ParE-S458A	Wild-type		blaCTX-M-15	Negative	Negative		Negative	Negative	Negative		Negative		H21	O8	Negative
SRR13609857	BAP2		GyrA-S83L/D87N, ParC-S80I, ParE-S458A	Wild-type		blaCTX-M-15	Negative	Negative		Negative	Negative	Negative		Negative		H21	O8	Negative
SRR13619173	BAP2		GyrA-S83L/D87N, ParC-S80I, ParE-S458A	YRIK		blaCTX-M-15	blaOXA-181	Negative		Negative	Negative	IncX3		Negative		H21	O8	Negative
SRR13642971	BAP2		GyrA-S83L/D87N, ParC-S80I, ParE-S458A	Wild-type		Negative	Negative	Negative		Negative	Negative	Negative		FyuA		H9	Negative	Negative
SRR13724635	BAP2		GyrA-S83L/D87N, ParC-S80I, ParE-S458A	Wild-type		Negative	Negative	Negative		Negative	Negative	Negative		FyuA		Other	Negative	Negative
SRR13848079	BAP2		GyrA-S83L/D87N, ParC-S80I, ParE-S458A	Wild-type		blaCTX-M-15	Negative	Negative		Negative	Negative	Negative		Negative		H21	O8	Negative
SRR13848090	BAP2		GyrA-S83L/D87N, ParC-S80I, ParE-S458A	Wild-type		blaCTX-M-15	Negative	Negative		Negative	Negative	Negative		Negative		H21	O8	Negative
SRR13848112	BAP2		GyrA-S83L/D87N, ParC-S80I, ParE-S458A	Wild-type		blaCTX-M-15	Negative	Negative		Negative	Negative	Negative		Negative		H21	O8	Negative
SRR14018337	BAP2		GyrA-S83L/D87N, ParC-S80I, ParE-S458A	Wild-type		Negative	Negative	Negative		Negative	Negative	Negative		Negative		H9	Negative	Negative
SRR14138287	BAP2		GyrA-S83L/D87N, ParC-S80I, ParE-S458A	Wild-type		Negative	Negative	Negative		Negative	Negative	Negative		Negative		Other	Negative	Negative
SRR14226662	BAP7		Wild-type	Wild-type		Negative	Negative	Negative		Negative	Negative	Negative		FyuA		H9	O8	Negative
SRR14292220	BAP2		GyrA-S83L/D87N, ParC-S80I, ParE-S458A	YRIK		blaCTX-M-15	Negative	Negative		Negative	Negative	Negative		Negative		H21	O8	Negative
SRR14629639	BAP3		Wild-type	Wild-type		Negative	Negative	Negative		Negative	Negative	Negative		Negative		H9	O8	Negative
SRR14656176	BAP2		GyrA-S83L/D87N, ParC-S80I, ParE-S458A	YRIK		blaCTX-M-15	Negative	Negative		Negative	Negative	Negative		Negative		H21	O8	Negative
SRR14673567	BAP2		GyrA-S83L/D87N, ParC-S80I, ParE-S458A	YTIP		Negative	Negative	Negative		Negative	Negative	Negative		Negative		H21	Negative	Negative
SRR14673665	BAP2		GyrA-S83L/D87N, ParC-S80I, ParE-S458A	Wild-type		blaCTX-M-15	Negative	Negative		Negative	Negative	Negative		FyuA		H9	O8	Negative
SRR14760387	BAP2		GyrA-S83L/D87N, ParC-S80I, ParE-S458A	YTIP		Negative	blaOXA-181	blaNDM-5		Negative	Negative	Negative		Negative		H21	Negative	Negative
SRR14783666	BAP4		Wild-type	Wild-type		Negative	Negative	Negative		Negative	Negative	Negative		FyuA		H9	O8	Negative
SRR14993803	BAP2		GyrA-S83L/D87N, ParC-S80I, ParE-S458A	Wild-type		Negative	Negative	Negative		Negative	Negative	Negative		FyuA		H9	Negative	Negative
SRR15047206	BAP2		GyrA-S83L/D87N, ParC-S80I, ParE-S458A	YRIK		Negative	Negative	blaNDM-5		Negative	Negative	Negative		FyuA		H9	Negative	Negative
SRR15047209	BAP2		GyrA-S83L/D87N, ParC-S80I, ParE-S458A	YRIK		Negative	Negative	blaNDM-5		Negative	Negative	Negative		FyuA		H9	Negative	Negative
SRR15047213	BAP1		GyrA-S83L/D87N, ParC-S80I, ParE-S458A	YRIN		Negative	blaOXA-181	blaNDM-5		FII-1:FIA-1:FIB-49	ColKP3	IncX3		Negative		H9	O8	Negative
SRR1508875	BAP2		GyrA-S83L/D87N, ParC-S80I, ParE-S458A	YRIK		Negative	Negative	Negative		Negative	Negative	Negative		Negative		H21	O8	Negative
SRR15116091	BAP2		GyrA-S83L/D87N, ParC-S80I, ParE-S458A	Wild-type		Negative	blaOXA-181	Negative		Negative	Negative	IncX3		Negative		Other	Negative	Negative
SRR15116114	BAP2		GyrA-S83L/D87N, ParC-S80I, ParE-S458A	YRIK		blaCTX-M-15	blaOXA-181	Negative		Negative	Negative	IncX3		FyuA		H21	O8	Negative
SRR15116127	BAP2		GyrA-S83L/D87N, ParC-S80I, ParE-S458A	YRIN		Negative	blaOXA-181	Negative		FII-1:FIA-1:FIB-49	ColKP3	IncX3		FyuA		H21	O8	Negative
SRR15116129	BAP1		GyrA-S83L/D87N, ParC-S80I, ParE-S458A	YRIN		blaCTX-M-15	Negative	blaNDM-5		FII-1:FIA-1:FIB-49	ColKP3	IncX3		Negative		H9	O8	Negative
SRR15116136	BAP1		GyrA-S83L/D87N, ParC-S80I, ParE-S458A	YRIN		Negative	blaOXA-181	Negative		FII-1:FIA-1:FIB-49	ColKP3	IncX3		Negative		H9	O8	Negative
SRR15116156	BAP1		GyrA-S83L/D87N, ParC-S80I, ParE-S458A	YRIN		blaCTX-M-15	Negative	blaNDM-5		FII-1:FIA-1:FIB-49	Negative	Negative		Negative		H9	O8	Negative
SRR15116197	BAP2		GyrA-S83L/D87N, ParC-S80I, ParE-S458A	YRIP		Negative	blaOXA-181	Negative		Negative	Negative	Negative		FyuA		H21	O8	Negative
SRR15116221	BAP2		GyrA-S83L/D87N, ParC-S80I, ParE-S458A	YRIK		blaCTX-M-15	Negative	Negative		Negative	Negative	Negative		Negative		H21	O8	Negative
SRR15116252	BAP1		GyrA-S83L/D87N, ParC-S80I, ParE-S458A	YRIN		blaCTX-M-15	Negative	blaNDM-5		FII-1:FIA-1:FIB-49	Negative	Negative		Negative		H9	Negative	Negative
SRR15116304	BAP2		GyrA-S83L/D87N, ParC-S80I, ParE-S458A	Wild-type		Negative	Negative	Negative		FII-1:FIA-1:FIB-49	ColKP3	IncX3		FyuA		H21	O8	Negative
SRR15116332	BAP1		GyrA-S83L/D87N, ParC-S80I, ParE-S458A	YRIN		Negative	Negative	Negative		FII-1:FIA-1:FIB-49	Negative	Negative		Negative		H9	O8	Negative
SRR15321618	BAP7		Wild-type	Wild-type		Negative	Negative	Negative		Negative	Negative	Negative		FyuA		H9	O8	Negative
SRR15566252	BAP2		GyrA-S83L/D87N, ParC-S80I, ParE-S458A	YRIN		Negative	Negative	blaNDM-5		FII-1:FIA-1:FIB-49	ColKP3	IncX3		FyuA		H21	O8	Negative
SRR15731883	BAP2		GyrA-S83L/D87N, ParC-S80I, ParE-S458A	Wild-type		Negative	Negative	Negative		Negative	Negative	Negative		FyuA		Other	O8	Negative
SRR15731884	BAP2		GyrA-S83L/D87N, ParC-S80I, ParE-S458A	Wild-type		Negative	Negative	Negative		Negative	Negative	Negative		FyuA		Other	O8	Negative
SRR15732125	BAP2		GyrA-S83L/D87N, ParC-S80I, ParE-S458A	Wild-type		Negative	Negative	Negative		Negative	Negative	Negative		Negative		Other	Negative	Negative
SRR15732131	BAP2		GyrA-S83L/D87N, ParC-S80I, ParE-S458A	Wild-type		Negative	Negative	Negative		Negative	Negative	Negative		Negative		Other	Negative	Negative
SRR15732217	BAP2		GyrA-S83L/D87N, ParC-S80I, ParE-S458A	Wild-type		Negative	Negative	Negative		Negative	Negative	Negative		Negative		Other	Negative	Negative
SRR15732219	BAP2		GyrA-S83L/D87N, ParC-S80I, ParE-S458A	Wild-type		Negative	Negative	Negative		Negative	Negative	Negative		Negative		Other	Negative	Negative
SRR16011213	BAP2		GyrA-S83L/D87N, ParC-S80I, ParE-S458A	Wild-type		blaCTX-M-15	Negative	Negative		Negative	Negative	Negative		FyuA		H9	Negative	Negative
SRR16011223	BAP2		GyrA-S83L/D87N, ParC-S80I, ParE-S458A	Wild-type		blaCTX-M-15	Negative	Negative		Negative	Negative	Negative		FyuA		H9	Negative	Negative
SRR16011234	BAP2		GyrA-S83L/D87N, ParC-S80I, ParE-S458A	Wild-type		blaCTX-M-15	Negative	Negative		Negative	Negative	Negative		FyuA		H9	Negative	Negative
SRR16011235	BAP2		GyrA-S83L/D87N, ParC-S80I, ParE-S458A	Wild-type		blaCTX-M-15	Negative	Negative		Negative	Negative	Negative		FyuA		H9	Negative	Negative
SRR16464329	BAP1		GyrA-S83L/D87N, ParC-S80I, ParE-S458A	YRIN		blaCTX-M-15	Negative	blaNDM-5		FII-1:FIA-1:FIB-49	Negative	Negative		Negative		H9	O8	Negative
SRR16610123	BAP2		GyrA-S83L/D87N, ParC-S80I, ParE-S458A	YRIN		Negative	Negative	blaNDM-5		FII-1:FIA-1:FIB-49	ColKP3	IncX3		FyuA		H21	O8	Negative
SRR16952088	BAP2		GyrA-S83L/D87N, ParC-S80I, ParE-S458A	YRIK		blaCTX-M-15	Negative	blaNDM-5		Negative	Negative	Negative		FyuA		H9	Negative	Negative
SRR17311980	BAP2		GyrA-S83L/D87N, ParC-S80I, ParE-S458A	YRIK		Negative	Negative	Negative		Negative	Negative	Negative		Negative		H21	O8	Negative
SRR17460875	BAP1		GyrA-S83L/D87N, ParC-S80I, ParE-S458A	YRIN		blaCTX-M-15	Negative	Negative		FII-1:FIA-1:FIB-49	Negative	Negative		Negative		H9	O8	Negative
SRR17460885	BAP2		GyrA-S83L/D87N, ParC-S80I, ParE-S458A	YRIK		blaCTX-M-15	Negative	Negative		Negative	Negative	Negative		Negative		H21	Negative	Negative
SRR17460950	BAP2		GyrA-S83L/D87N, ParC-S80I, ParE-S458A	YRIN		Negative	Negative	Negative		FII-1:FIA-1:FIB-49	Negative	Negative		FyuA		H21	O8	Negative
SRR17480407	BAP2		GyrA-S83L/D87N, ParC-S80I, ParE-S458A	Wild-type		blaCTX-M-15	Negative	Negative		Negative	Negative	Negative		FyuA		H21	O8	Negative
SRR17480409	BAP2		GyrA-S83L/D87N, ParC-S80I, ParE-S458A	Wild-type		Negative	Negative	Negative		Negative	Negative	Negative		FyuA		H9	Negative	Negative
SRR17480426	BAP2		GyrA-S83L/D87N, ParC-S80I, ParE-S458A	Wild-type		Negative	Negative	Negative		Negative	Negative	Negative		FyuA		Other	Negative	Negative
SRR3098818	BAP2		GyrA-S83L/D87N, ParC-S80I, ParE-S458A	Wild-type		Negative	Negative	Negative		Negative	Negative	Negative		Negative		H21	O8	Negative
SRR4017926	BAP2		GyrA-S83L/D87N, ParC-S80I, ParE-S458A	Wild-type		blaCTX-M-15	Negative	Negative		Negative	Negative	Negative		FyuA		H9	O8	Negative
SRR4035121	BAP2		GyrA-S83L/D87N, ParC-S80I, ParE-S458A	YRIK		blaCTX-M-15	Negative	Negative		Negative	Negative	Negative		Negative		H21	O8	Negative
SRR4262794	BAP7		Wild-type	Wild-type		Negative	Negative	Negative		Negative	Negative	Negative		FyuA		H9	O8	Negative
SRR4302102	BAP2		GyrA-S83L/D87N, ParC-S80I, ParE-S458A	YRIK		blaCTX-M-15	Negative	Negative		Negative	Negative	Negative		FyuA		H21	O8	Negative
SRR5470036	BAP3		Wild-type	Wild-type		Negative	Negative	Negative		Negative	Negative	Negative		Negative		H9	O8	Negative
SRR5642082	BAP2		GyrA-S83L/D87N, ParC-S80I, ParE-S458A	YRIK		blaCTX-M-15	Negative	Negative		Negative	Negative	Negative		Negative		H21	O8	Negative
SRR5660163	BAP2		GyrA-S83L/D87N, ParC-S80I, ParE-S458A	Wild-type		Negative	Negative	Negative		Negative	Negative	Negative		Negative		Other	Negative	Negative
SRR5714040	BAP2		GyrA-S83L/D87N, ParC-S80I, ParE-S458A	YRIK		blaCTX-M-15	blaOXA-181	Negative		Negative	Negative	IncX3		FyuA		H21	O8	Negative
SRR5806867	BAP2		GyrA-S83L/D87N, ParC-S80I, ParE-S458A	YRIK		Negative	Negative	Negative		Negative	Negative	Negative		FyuA		H21	O8	Negative
SRR5865414	BAP7		Wild-type	Wild-type		Negative	Negative	Negative		Negative	Negative	Negative		FyuA		H9	O8	Negative
SRR5943517	BAP2		GyrA-S83L/D87N, ParC-S80I, ParE-S458A	Wild-type		Negative	Negative	Negative		Negative	Negative	Negative		Negative		Other	Negative	Negative
SRR5943569	BAP2		GyrA-S83L/D87N, ParC-S80I, ParE-S458A	YRIP		Negative	Negative	Negative		Negative	Negative	Negative		Negative		H21	Negative	Negative
SRR6118662	BAP2		GyrA-S83L/D87N, ParC-S80I, ParE-S458A	Wild-type		Negative	Negative	Negative		Negative	Negative	Negative		FyuA		H9	Negative	Negative
SRR6380485	BAP2		GyrA-S83L/D87N, ParC-S80I, ParE-S458A	Wild-type		Negative	Negative	Negative		Negative	Negative	Negative		FyuA		H9	Negative	Negative
SRR6455995	BAP2		GyrA-S83L/D87N, ParC-S80I, ParE-S458A	Wild-type		Negative	Negative	Negative		Negative	Negative	Negative		Negative		H21	Negative	Negative
SRR6512532	BAP3		Wild-type	Wild-type		Negative	Negative	Negative		Negative	Negative	Negative		Negative		H9	O8	Negative
SRR7026299	BAP2		GyrA-S83L/D87N, ParC-S80I, ParE-S458A	YRIK		Negative	Negative	Negative		Negative	Negative	Negative		Negative		H21	O8	Negative
SRR7026300	BAP2		GyrA-S83L/D87N, ParC-S80I, ParE-S458A	YRIK		Negative	Negative	Negative		Negative	Negative	Negative		Negative		H21	O8	Negative
SRR7026302	BAP2		GyrA-S83L/D87N, ParC-S80I, ParE-S458A	YRIK		Negative	Negative	blaNDM-5		Negative	Negative	IncX3		Negative		H21	O8	Negative
SRR7026305	BAP2		GyrA-S83L/D87N, ParC-S80I, ParE-S458A	YRIK		Negative	Negative	Negative		Negative	Negative	Negative		Negative		H21	O8	Negative
SRR7026310	BAP2		GyrA-S83L/D87N, ParC-S80I, ParE-S458A	YRIK		Negative	Negative	Negative		Negative	Negative	Negative		Negative		H21	O8	Negative
SRR7188515	BAP2		GyrA-S83L/D87N, ParC-S80I, ParE-S458A	YRIK		Negative	Negative	Negative		Negative	Negative	Negative		Negative		H21	O8	Negative
SRR7188516	BAP2		GyrA-S83L/D87N, ParC-S80I, ParE-S458A	YRIK		Negative	Negative	Negative		Negative	Negative	Negative		Negative		H21	O8	Negative
SRR7211943	BAP2		GyrA-S83L/D87N, ParC-S80I, ParE-S458A	Wild-type		Negative	Negative	Negative		Negative	Negative	Negative		FyuA		H9	Negative	Negative
SRR7211944	BAP2		GyrA-S83L/D87N, ParC-S80I, ParE-S458A	Wild-type		Negative	Negative	Negative		Negative	Negative	Negative		FyuA		H9	Negative	Negative
SRR7284885	BAP3		Wild-type	Wild-type		Negative	Negative	Negative		Negative	Negative	Negative		FyuA		H9	O8	Negative
SRR7304442	BAP7		Wild-type	Wild-type		Negative	Negative	Negative		Negative	Negative	Negative		FyuA		H9	O8	Negative
SRR7716575	BAP2		GyrA-S83L/D87N, ParC-S80I, ParE-S458A	Wild-type		Negative	Negative	blaNDM-5		Negative	Negative	IncX3		Negative		H9	Negative	Negative
SRR7724656	BAP2		GyrA-S83L/D87N, ParC-S80I, ParE-S458A	Wild-type		Negative	Negative	Negative		Negative	Negative	Negative		FyuA		H9	O8	Negative
SRR7828686	BAP2		GyrA-S83L/D87N, ParC-S80I, ParE-S458A	Wild-type		Negative	Negative	Negative		Negative	Negative	Negative		Negative		H21	Negative	Negative
SRR7828826	BAP2		GyrA-S83L/D87N, ParC-S80I, ParE-S458A	Wild-type		Negative	Negative	Negative		Negative	Negative	Negative		Negative		H21	O8	Negative
SRR7940163	BAP4		Wild-type	Wild-type		Negative	Negative	Negative		Negative	Negative	Negative		FyuA		H9	O8	Negative
SRR8095483	BAP7		Wild-type	Wild-type		Negative	Negative	Negative		Negative	Negative	Negative		FyuA		H9	O8	Negative
SRR8095505	BAP3		Wild-type	Wild-type		Negative	Negative	Negative		Negative	Negative	Negative		Negative		H9	O8	Negative
SRR8247811	BAP2		GyrA-S83L/D87N, ParC-S80I, ParE-S458A	Wild-type		Negative	Negative	Negative		Negative	Negative	Negative		FyuA		H9	Negative	Negative
SRR8397547	BAP2		GyrA-S83L/D87N, ParC-S80I, ParE-S458A	Wild-type		blaCTX-M-15	Negative	Negative		Negative	Negative	Negative		FyuA		H9	Negative	Negative
SRR8505974	BAP2		GyrA-S83L/D87N, ParC-S80I, ParE-S458A	Wild-type		blaCTX-M-15	Negative	Negative		Negative	Negative	Negative		Negative		H21	O8	Negative
SRR8505999	BAP2		GyrA-S83L/D87N, ParC-S80I, ParE-S458A	Wild-type		blaCTX-M-15	Negative	Negative		Negative	Negative	Negative		Negative		H21	O8	Negative
SRR8533628	BAP2		GyrA-S83L/D87N, ParC-S80I, ParE-S458A	YRIP		Negative	Negative	Negative		Negative	Negative	Negative		Negative		H21	Negative	Negative
SRR8541407	BAP6		Wild-type	Wild-type		Negative	Negative	Negative		Negative	Negative	Negative		Negative		H9	O8	Negative
SRR8776503	BAP3		Wild-type	Wild-type		Negative	Negative	Negative		Negative	Negative	Negative		Negative		H9	O8	Negative
SRR8996023	BAP2		GyrA-S83L/D87N, ParC-S80I, ParE-S458A	Wild-type		Negative	Negative	Negative		Negative	Negative	Negative		Negative		Other	Negative	Negative
SRR9017111	BAP8		Wild-type	Wild-type		Negative	Negative	Negative		Negative	Negative	Negative		Negative		H9	Negative	Negative
SRR958486	BAP3		Wild-type	Wild-type		Negative	Negative	Negative		Negative	Negative	Negative		FyuA		Other	O8	Negative
SRR958487	BAP3		Wild-type	Wild-type		Negative	Negative	Negative		Negative	Negative	Negative		FyuA		Other	O8	Negative
SRR9646367	BAP3		Wild-type	Wild-type		Negative	Negative	Negative		Negative	Negative	Negative		Negative		H9	O8	Negative
SRR9734573	BAP2		GyrA-S83L/D87N, ParC-S80I, ParE-S458A	YRIK		Negative	blaOXA-181	Negative		Negative	Negative	IncX3		FyuA		H21	O8	Negative
SRR9734780	BAP1		GyrA-S83L/D87N, ParC-S80I, ParE-S458A	YRIN		blaCTX-M-15	Negative	Negative		FII-1:FIA-1:FIB-49	ColKP3	IncX3		Negative		H9	O8	Negative
SRR9914118	BAP3		Wild-type	Wild-type		Negative	Negative	Negative		Negative	Negative	Negative		Negative		H9	O8	Negative
2103022055	BAP1		GyrA-S83L/D87N, ParC-S80I, ParE-S458A	YRIN		Negative	Negative	blaNDM-5		FII-1:FIA-1:FIB-49	ColKP3	IncX3		Negative		H9	O8	O8
21022320141	BAP1		GyrA-S83L/D87N, ParC-S80I, ParE-S458A	YRIN		Negative	Negative	blaNDM-5		FII-1:FIA-1:FIB-49	ColKP3	IncX3		Negative		H9	O8	O8
27-B35	BAP1		GyrA-S83L/D87N, ParC-S80I, ParE-S458A	YRIN		Negative	Negative	blaNDM-5		Negative	Negative	Negative		Negative		H9	O8	O8
922-HS034-B07_S8	BAP1		GyrA-S83L/D87N, ParC-S80I, ParE-S458A	YRIN		Negative	Negative	blaNDM-5		FII-1:FIA-1:FIB-49	Negative	Negative		Negative		H9	O8	O8
922-HS039-B12_S13	BAP1		GyrA-S83L/D87N, ParC-S80I, ParE-S458A	YRIN		Negative	Negative	blaNDM-5		Negative	Negative	IncX3		Negative		H9	O8	O8
922-HS055-B28_S29	BAP1		GyrA-S83L/D87N, ParC-S80I, ParE-S458A	YRIN		Negative	Negative	blaNDM-5		Negative	Negative	IncX3		Negative		H9	O8	O8
922-HS056-B29_S30	BAP1		GyrA-S83L/D87N, ParC-S80I, ParE-S458A	YRIN		Negative	Negative	blaNDM-5		Negative	Negative	IncX3		Negative		H9	O8	O8
A-CRE927-005-A05	BAP1		GyrA-S83L/D87N, ParC-S80I, ParE-S458A	YRIN		blaCTX-M-15	Negative	blaNDM-5		FII-1:FIA-1:FIB-49	Negative	Negative		Negative		H9	O8	O8
A-CRE927-023-A21	BAP1		GyrA-S83L/D87N, ParC-S80I, ParE-S458A	YRIN		Negative	Negative	blaNDM-5		FII-1:FIA-1:FIB-49	ColKP3	IncX3		Negative		H9	O8	O8
A-CRE927-053-A42	BAP1		GyrA-S83L/D87N, ParC-S80I, ParE-S458A	YRIN		Negative	Negative	blaNDM-5		FII-1:FIA-1:FIB-49	ColKP3	IncX3		Negative		H9	O8	O8
A-CRE927-055-A44	BAP1		GyrA-S83L/D87N, ParC-S80I, ParE-S458A	YRIN		Negative	Negative	blaNDM-5		Negative	Negative	IncX3		Negative		H9	O8	O8
CRE-474-13-A05	BAP1		GyrA-S83L/D87N, ParC-S80I, ParE-S458A	YRIN		blaCTX-M-15	blaOXA-181	blaNDM-5		FII-1:FIA-1:FIB-49	ColKP3	IncX3		Negative		H9	O8	O8
DRR122195	BAP1		GyrA-S83L/D87N, ParC-S80I, ParE-S458A	YRIN		blaCTX-M-15	blaOXA-181	Negative		FII-1:FIA-1:FIB-49	ColKP3	IncX3		Negative		H9	O8	O8
DRR122457	BAP1		GyrA-S83L/D87N, ParC-S80I, ParE-S458A	YRIN		blaCTX-M-15	Negative	blaNDM-5		FII-1:FIA-1:FIB-49	Negative	Negative		Negative		H9	O8	O8
DRR122464	BAP1		GyrA-S83L/D87N, ParC-S80I, ParE-S458A	YRIN		blaCTX-M-15	Negative	Negative		FII-1:FIA-1:FIB-49	Negative	Negative		Negative		H9	O8	O8
DRR122550	BAP1		GyrA-S83L/D87N, ParC-S80I, ParE-S458A	YRIN		blaCTX-M-15	Negative	blaNDM-5		FII-1:FIA-1:FIB-49	Negative	Negative		Negative		H9	O8	O8
DRR122563	BAP1		GyrA-S83L/D87N, ParC-S80I, ParE-S458A	Wild-type		blaCTX-M-15	Negative	blaNDM-5		FII-1:FIA-1:FIB-49	Negative	Negative		Negative		H9	O8	O8
DRR122565	BAP1		GyrA-S83L/D87N, ParC-S80I, ParE-S458A	YRIN		blaCTX-M-15	Negative	blaNDM-5		FII-1:FIA-1:FIB-49	Negative	Negative		Negative		H9	O8	O8
DRR150296	BAP1		GyrA-S83L/D87N, ParC-S80I, ParE-S458A	YRIN		blaCTX-M-15	blaOXA-181	Negative		FII-1:FIA-1:FIB-49	ColKP3	IncX3		Negative		H9	O8	O8
DRR150300	BAP1		GyrA-S83L/D87N, ParC-S80I, ParE-S458A	YRIN		blaCTX-M-15	blaOXA-181	Negative		FII-1:FIA-1:FIB-49	ColKP3	IncX3		Negative		H9	O8	O8
DRR150301	BAP1		GyrA-S83L/D87N, ParC-S80I, ParE-S458A	YRIN		blaCTX-M-15	blaOXA-181	Negative		FII-1:FIA-1:FIB-49	ColKP3	IncX3		Negative		H9	O8	O8
DRR150303	BAP1		GyrA-S83L/D87N, ParC-S80I, ParE-S458A	YRIN		blaCTX-M-15	blaOXA-181	Negative		FII-1:FIA-1:FIB-49	ColKP3	IncX3		Negative		H9	O8	O8
DRR150307	BAP1		GyrA-S83L/D87N, ParC-S80I, ParE-S458A	YRIN		blaCTX-M-15	blaOXA-181	Negative		FII-1:FIA-1:FIB-49	ColKP3	IncX3		Negative		H9	O8	O8
DRR150327	BAP1		GyrA-S83L/D87N, ParC-S80I, ParE-S458A	YRIN		blaCTX-M-15	blaOXA-181	Negative		FII-1:FIA-1:FIB-49	ColKP3	IncX3		Negative		H9	O8	O8
DRR150331	BAP1		GyrA-S83L/D87N, ParC-S80I, ParE-S458A	YRIN		blaCTX-M-15	blaOXA-181	Negative		FII-1:FIA-1:FIB-49	ColKP3	IncX3		Negative		H9	O8	O8
DRR150349	BAP1		GyrA-S83L/D87N, ParC-S80I, ParE-S458A	YRIN		Negative	Negative	Negative		FII-1:FIA-1:FIB-49	ColKP3	IncX3		Negative		H9	O8	O8
DRR150419	BAP1		GyrA-S83L/D87N, ParC-S80I, ParE-S458A	YRIN		blaCTX-M-15	Negative	blaNDM-5		FII-1:FIA-1:FIB-49	Negative	Negative		Negative		H9	O8	O8
DRR150420	BAP1		GyrA-S83L/D87N, ParC-S80I, ParE-S458A	YRIN		blaCTX-M-15	Negative	Negative		FII-1:FIA-1:FIB-49	Negative	Negative		Negative		H9	O8	O8
DRR150451	BAP1		GyrA-S83L/D87N, ParC-S80I, ParE-S458A	YRIN		blaCTX-M-15	Negative	blaNDM-5		FII-1:FIA-1:FIB-49	Negative	Negative		Negative		H9	O8	O8
DRR150460	BAP1		GyrA-S83L/D87N, ParC-S80I, ParE-S458A	YRIN		blaCTX-M-15	Negative	blaNDM-5		FII-1:FIA-1:FIB-49	Negative	Negative		Negative		H9	O8	O8
DRR150518	BAP1		GyrA-S83L/D87N, ParC-S80I, ParE-S458A	YRIN		blaCTX-M-15	Negative	blaNDM-5		FII-1:FIA-1:FIB-49	Negative	Negative		Negative		H9	O8	O8
DRR150520	BAP1		GyrA-S83L/D87N, ParC-S80I, ParE-S458A	YRIN		blaCTX-M-15	Negative	blaNDM-5		FII-1:FIA-1:FIB-49	Negative	Negative		Negative		H9	O8	O8
DRR150521	BAP1		GyrA-S83L/D87N, ParC-S80I, ParE-S458A	YRIN		blaCTX-M-15	Negative	blaNDM-5		FII-1:FIA-1:FIB-49	Negative	Negative		Negative		H9	O8	O8
DRR150522	BAP1		GyrA-S83L/D87N, ParC-S80I, ParE-S458A	YRIN		blaCTX-M-15	Negative	Negative		FII-1:FIA-1:FIB-49	Negative	Negative		Negative		H9	O8	O8
DRR150528	BAP1		GyrA-S83L/D87N, ParC-S80I, ParE-S458A	YRIN		blaCTX-M-15	Negative	blaNDM-5		FII-1:FIA-1:FIB-49	Negative	Negative		Negative		H9	O8	O8
DRR150554	BAP1		GyrA-S83L/D87N, ParC-S80I, ParE-S458A	YRIN		blaCTX-M-15	Negative	blaNDM-5		FII-1:FIA-1:FIB-49	Negative	Negative		Negative		H9	O8	O8
DRR150585	BAP1		GyrA-S83L/D87N, ParC-S80I, ParE-S458A	YRIN		blaCTX-M-15	Negative	blaNDM-5		FII-1:FIA-1:FIB-49	Negative	Negative		Negative		H9	O8	O8
DRR150586	BAP1		GyrA-S83L/D87N, ParC-S80I, ParE-S458A	YRIN		blaCTX-M-15	Negative	blaNDM-5		FII-1:FIA-1:FIB-49	Negative	Negative		Negative		H9	O8	O8
DRR150614	BAP1		GyrA-S83L/D87N, ParC-S80I, ParE-S458A	YRIN		blaCTX-M-15	Negative	blaNDM-5		FII-1:FIA-1:FIB-49	Negative	Negative		Negative		H9	O8	O8
DRR150625	BAP1		GyrA-S83L/D87N, ParC-S80I, ParE-S458A	YRIN		Negative	Negative	Negative		FII-1:FIA-1:FIB-49	Negative	Negative		Negative		H9	O8	O8
DRR150630	BAP1		GyrA-S83L/D87N, ParC-S80I, ParE-S458A	YRIN		blaCTX-M-15	Negative	blaNDM-5		FII-1:FIA-1:FIB-49	Negative	Negative		Negative		H9	O8	O8
DRR150665	BAP1		GyrA-S83L/D87N, ParC-S80I, ParE-S458A	Wild-type		blaCTX-M-15	Negative	blaNDM-5		FII-1:FIA-1:FIB-49	Negative	Negative		Negative		H9	O8	O8
DRR150680	BAP1		GyrA-S83L/D87N, ParC-S80I, ParE-S458A	YRIN		blaCTX-M-15	Negative	blaNDM-5		FII-1:FIA-1:FIB-49	Negative	Negative		Negative		H9	O8	O8
DRR150691	BAP1		GyrA-S83L/D87N, ParC-S80I, ParE-S458A	YRIN		blaCTX-M-15	Negative	blaNDM-5		FII-1:FIA-1:FIB-49	Negative	Negative		Negative		H9	O8	O8
DRR150692	BAP1		GyrA-S83L/D87N, ParC-S80I, ParE-S458A	YRIN		blaCTX-M-15	Negative	blaNDM-5		FII-1:FIA-1:FIB-49	Negative	Negative		Negative		H9	O8	O8
DRR150709	BAP1		GyrA-S83L/D87N, ParC-S80I, ParE-S458A	YRIN		blaCTX-M-15	Negative	blaNDM-5		FII-1:FIA-1:FIB-49	Negative	Negative		Negative		H9	O8	O8
DRR150717	BAP1		GyrA-S83L/D87N, ParC-S80I, ParE-S458A	YRIN		blaCTX-M-15	Negative	blaNDM-5		Negative	Negative	Negative		Negative		H9	O8	O8
DRR150719	BAP1		GyrA-S83L/D87N, ParC-S80I, ParE-S458A	YRIN		blaCTX-M-15	Negative	blaNDM-5		Negative	Negative	Negative		Negative		H9	O8	O8
DRR150720	BAP1		GyrA-S83L/D87N, ParC-S80I, ParE-S458A	YRIN		blaCTX-M-15	Negative	blaNDM-5		FII-1:FIA-1:FIB-49	Negative	Negative		Negative		H9	O8	O8
DRR150724	BAP1		GyrA-S83L/D87N, ParC-S80I, ParE-S458A	YRIN		blaCTX-M-15	Negative	blaNDM-5		FII-1:FIA-1:FIB-49	Negative	Negative		Negative		H9	O8	O8
DRR150729	BAP1		GyrA-S83L/D87N, ParC-S80I, ParE-S458A	YRIN		blaCTX-M-15	Negative	blaNDM-5		FII-1:FIA-1:FIB-49	Negative	Negative		Negative		H9	O8	O8
DRR150730	BAP1		GyrA-S83L/D87N, ParC-S80I, ParE-S458A	YRIN		blaCTX-M-15	Negative	blaNDM-5		FII-1:FIA-1:FIB-49	Negative	Negative		Negative		H9	O8	O8
DRR150759	BAP1		GyrA-S83L/D87N, ParC-S80I, ParE-S458A	YRIN		blaCTX-M-15	Negative	blaNDM-5		FII-1:FIA-1:FIB-49	Negative	Negative		Negative		H9	O8	O8
DRR150760	BAP1		GyrA-S83L/D87N, ParC-S80I, ParE-S458A	YRIN		blaCTX-M-15	Negative	blaNDM-5		FII-1:FIA-1:FIB-49	Negative	Negative		Negative		H9	O8	O8
DRR275284	BAP1		GyrA-S83L/D87N, ParC-S80I, ParE-S458A	YRIN		blaCTX-M-15	blaOXA-181	blaNDM-5		FII-1:FIA-1:FIB-49	ColKP3	IncX3		Negative		H9	O8	O8
ERR1971544	BAP1		GyrA-S83L/D87N, ParC-S80I, ParE-S458A	YRIN		Negative	blaOXA-181	Negative		FII-1:FIA-1:FIB-49	ColKP3	IncX3		Negative		H9	O8	O8
ERR1971612	BAP1		GyrA-S83L/D87N, ParC-S80I, ParE-S458A	YRIN		blaCTX-M-15	blaOXA-181	Negative		FII-1:FIA-1:FIB-49	ColKP3	IncX3		Negative		H9	O8	O8
ERR2019135	BAP1		GyrA-S83L/D87N, ParC-S80I, ParE-S458A	Wild-type		blaCTX-M-15	Negative	Negative		Negative	Negative	Negative		Negative		H9	O8	O8
ERR2019177	BAP1		GyrA-S83L/D87N, ParC-S80I, ParE-S458A	Wild-type		blaCTX-M-15	Negative	Negative		Negative	Negative	Negative		Negative		H9	O8	O8
ERR2019239	BAP1		GyrA-S83L/D87N, ParC-S80I, ParE-S458A	Wild-type		blaCTX-M-15	Negative	Negative		Negative	Negative	Negative		Negative		H9	O8	O8
ERR2088799	BAP1		GyrA-S83L/D87N, ParC-S80I, ParE-S458A	YRIN		blaCTX-M-15	blaOXA-181	Negative		FII-1:FIA-1:FIB-49	ColKP3	IncX3		Negative		H9	O8	O8
ERR2639271	BAP1		GyrA-S83L/D87N, ParC-S80I, ParE-S458A	YRIN		blaCTX-M-15	blaOXA-181	Negative		FII-1:FIA-1:FIB-49	ColKP3	IncX3		Negative		H9	O8	O8
ERR2639272	BAP1		GyrA-S83L/D87N, ParC-S80I, ParE-S458A	YRIN		blaCTX-M-15	blaOXA-181	Negative		FII-1:FIA-1:FIB-49	ColKP3	IncX3		Negative		H9	O8	O8
ERR2639273	BAP1		GyrA-S83L/D87N, ParC-S80I, ParE-S458A	YRIN		blaCTX-M-15	blaOXA-181	Negative		FII-1:FIA-1:FIB-49	ColKP3	IncX3		Negative		H9	O8	O8
ERR2639274	BAP1		GyrA-S83L/D87N, ParC-S80I, ParE-S458A	YRIN		Negative	blaOXA-181	Negative		FII-1:FIA-1:FIB-49	ColKP3	IncX3		Negative		H9	O8	O8
ERR2639276	BAP1		GyrA-S83L/D87N, ParC-S80I, ParE-S458A	YRIN		blaCTX-M-15	blaOXA-181	Negative		FII-1:FIA-1:FIB-49	ColKP3	IncX3		Negative		H9	O8	O8
ERR2639280	BAP1		GyrA-S83L/D87N, ParC-S80I, ParE-S458A	YRIN		Negative	blaOXA-181	Negative		Negative	Negative	IncX3		Negative		H9	O8	O8
ERR2639283	BAP1		GyrA-S83L/D87N, ParC-S80I, ParE-S458A	YRIN		blaCTX-M-15	blaOXA-181	Negative		FII-1:FIA-1:FIB-49	ColKP3	IncX3		Negative		H9	O8	O8
ERR2639293	BAP1		GyrA-S83L/D87N, ParC-S80I, ParE-S458A	YRIN		Negative	blaOXA-181	Negative		Negative	Negative	IncX3		Negative		H9	O8	O8
ERR2639294	BAP1		GyrA-S83L/D87N, ParC-S80I, ParE-S458A	YRIN		blaCTX-M-15	blaOXA-181	blaNDM-5		FII-1:FIA-1:FIB-49	ColKP3	IncX3		Negative		H9	O8	O8
ERR2639295	BAP1		GyrA-S83L/D87N, ParC-S80I, ParE-S458A	YRIN		Negative	blaOXA-181	Negative		Negative	Negative	IncX3		Negative		H9	O8	O8
ERR2639296	BAP1		GyrA-S83L/D87N, ParC-S80I, ParE-S458A	YRIN		blaCTX-M-15	blaOXA-181	Negative		FII-1:FIA-1:FIB-49	ColKP3	IncX3		Negative		H9	O8	O8
ERR2639304	BAP1		GyrA-S83L/D87N, ParC-S80I, ParE-S458A	YRIN		blaCTX-M-15	blaOXA-181	Negative		FII-1:FIA-1:FIB-49	ColKP3	IncX3		Negative		H9	O8	O8
ERR2639305	BAP1		GyrA-S83L/D87N, ParC-S80I, ParE-S458A	YRIN		Negative	blaOXA-181	Negative		FII-1:FIA-1:FIB-49	ColKP3	IncX3		Negative		H9	O8	O8
ERR2639306	BAP1		GyrA-S83L/D87N, ParC-S80I, ParE-S458A	YRIN		blaCTX-M-15	blaOXA-181	Negative		FII-1:FIA-1:FIB-49	ColKP3	IncX3		Negative		H9	O8	O8
ERR2639307	BAP1		GyrA-S83L/D87N, ParC-S80I, ParE-S458A	YRIN		blaCTX-M-15	blaOXA-181	Negative		FII-1:FIA-1:FIB-49	ColKP3	IncX3		Negative		H9	O8	O8
ERR2639308	BAP1		GyrA-S83L/D87N, ParC-S80I, ParE-S458A	YRIN		blaCTX-M-15	blaOXA-181	Negative		FII-1:FIA-1:FIB-49	ColKP3	IncX3		Negative		H9	O8	O8
ERR2639309	BAP1		GyrA-S83L/D87N, ParC-S80I, ParE-S458A	YRIN		blaCTX-M-15	blaOXA-181	Negative		FII-1:FIA-1:FIB-49	ColKP3	IncX3		Negative		H9	O8	O8
ERR2639310	BAP1		GyrA-S83L/D87N, ParC-S80I, ParE-S458A	YRIN		Negative	blaOXA-181	Negative		FII-1:FIA-1:FIB-49	ColKP3	IncX3		Negative		H9	O8	O8
ERR2639314	BAP1		GyrA-S83L/D87N, ParC-S80I, ParE-S458A	YRIN		blaCTX-M-15	blaOXA-181	Negative		FII-1:FIA-1:FIB-49	ColKP3	IncX3		Negative		H9	O8	O8
ERR2639315	BAP1		GyrA-S83L/D87N, ParC-S80I, ParE-S458A	YRIN		blaCTX-M-15	blaOXA-181	Negative		FII-1:FIA-1:FIB-49	ColKP3	IncX3		Negative		H9	O8	O8
ERR2639316	BAP1		GyrA-S83L/D87N, ParC-S80I, ParE-S458A	YRIN		blaCTX-M-15	blaOXA-181	Negative		FII-1:FIA-1:FIB-49	ColKP3	IncX3		Negative		H9	O8	O8
ERR2639317	BAP1		GyrA-S83L/D87N, ParC-S80I, ParE-S458A	YRIN		blaCTX-M-15	blaOXA-181	Negative		FII-1:FIA-1:FIB-49	ColKP3	IncX3		Negative		H9	O8	O8
ERR2652782	BAP1		GyrA-S83L/D87N, ParC-S80I, ParE-S458A	YRIN		Negative	blaOXA-181	Negative		FII-1:FIA-1:FIB-49	ColKP3	IncX3		Negative		H9	O8	O8
ERR2652783	BAP1		GyrA-S83L/D87N, ParC-S80I, ParE-S458A	YRIN		blaCTX-M-15	blaOXA-181	blaNDM-5		FII-1:FIA-1:FIB-49	ColKP3	IncX3		Negative		H9	O8	O8
ERR2652784	BAP1		GyrA-S83L/D87N, ParC-S80I, ParE-S458A	YRIN		Negative	blaOXA-181	Negative		FII-1:FIA-1:FIB-49	ColKP3	IncX3		Negative		H9	O8	O8
ERR2652785	BAP1		GyrA-S83L/D87N, ParC-S80I, ParE-S458A	YRIN		blaCTX-M-15	blaOXA-181	Negative		FII-1:FIA-1:FIB-49	ColKP3	IncX3		Negative		H9	O8	O8
ERR2652786	BAP1		GyrA-S83L/D87N, ParC-S80I, ParE-S458A	YRIN		blaCTX-M-15	blaOXA-181	Negative		FII-1:FIA-1:FIB-49	ColKP3	IncX3		Negative		H9	O8	O8
ERR2652787	BAP1		GyrA-S83L/D87N, ParC-S80I, ParE-S458A	YRIN		blaCTX-M-15	blaOXA-181	Negative		FII-1:FIA-1:FIB-49	ColKP3	IncX3		Negative		H9	O8	O8
ERR2652788	BAP1		GyrA-S83L/D87N, ParC-S80I, ParE-S458A	YRIN		blaCTX-M-15	blaOXA-181	Negative		FII-1:FIA-1:FIB-49	ColKP3	IncX3		Negative		H9	O8	O8
ERR2652789	BAP1		GyrA-S83L/D87N, ParC-S80I, ParE-S458A	YRIN		blaCTX-M-15	blaOXA-181	Negative		FII-1:FIA-1:FIB-49	ColKP3	IncX3		Negative		H9	O8	O8
ERR2652790	BAP1		GyrA-S83L/D87N, ParC-S80I, ParE-S458A	YRIN		blaCTX-M-15	blaOXA-181	Negative		FII-1:FIA-1:FIB-49	ColKP3	IncX3		Negative		H9	O8	O8
ERR2652791	BAP1		GyrA-S83L/D87N, ParC-S80I, ParE-S458A	YRIN		blaCTX-M-15	blaOXA-181	Negative		FII-1:FIA-1:FIB-49	ColKP3	IncX3		Negative		H9	O8	O8
ERR2652793	BAP1		GyrA-S83L/D87N, ParC-S80I, ParE-S458A	Wild-type		blaCTX-M-15	blaOXA-181	Negative		FII-1:FIA-1:FIB-49	ColKP3	IncX3		Negative		H9	O8	O8
ERR2652794	BAP1		GyrA-S83L/D87N, ParC-S80I, ParE-S458A	YRIN		blaCTX-M-15	blaOXA-181	blaNDM-5		FII-1:FIA-1:FIB-49	ColKP3	IncX3		Negative		H9	O8	O8
ERR2652795	BAP1		GyrA-S83L/D87N, ParC-S80I, ParE-S458A	YRIN		blaCTX-M-15	blaOXA-181	Negative		FII-1:FIA-1:FIB-49	ColKP3	IncX3		Negative		H9	O8	O8
ERR2652796	BAP1		GyrA-S83L/D87N, ParC-S80I, ParE-S458A	YRIN		blaCTX-M-15	blaOXA-181	Negative		FII-1:FIA-1:FIB-49	ColKP3	IncX3		Negative		H9	O8	O8
ERR2652797	BAP1		GyrA-S83L/D87N, ParC-S80I, ParE-S458A	YRIN		blaCTX-M-15	blaOXA-181	Negative		FII-1:FIA-1:FIB-49	ColKP3	IncX3		Negative		H9	O8	O8
ERR2652798	BAP1		GyrA-S83L/D87N, ParC-S80I, ParE-S458A	YRIN		blaCTX-M-15	blaOXA-181	blaNDM-5		FII-1:FIA-1:FIB-49	ColKP3	IncX3		Negative		H9	O8	O8
ERR2652799	BAP1		GyrA-S83L/D87N, ParC-S80I, ParE-S458A	YRIN		blaCTX-M-15	blaOXA-181	blaNDM-5		FII-1:FIA-1:FIB-49	ColKP3	IncX3		Negative		H9	O8	O8
ERR2652800	BAP1		GyrA-S83L/D87N, ParC-S80I, ParE-S458A	YRIN		Negative	blaOXA-181	Negative		FII-1:FIA-1:FIB-49	ColKP3	IncX3		Negative		H9	O8	O8
ERR2652801	BAP1		GyrA-S83L/D87N, ParC-S80I, ParE-S458A	YRIN		Negative	blaOXA-181	Negative		FII-1:FIA-1:FIB-49	ColKP3	IncX3		Negative		H9	O8	O8
ERR2652802	BAP1		GyrA-S83L/D87N, ParC-S80I, ParE-S458A	YRIN		blaCTX-M-15	blaOXA-181	Negative		FII-1:FIA-1:FIB-49	ColKP3	IncX3		Negative		H9	O8	O8
ERR2652803	BAP1		GyrA-S83L/D87N, ParC-S80I, ParE-S458A	YRIN		Negative	blaOXA-181	Negative		FII-1:FIA-1:FIB-49	ColKP3	IncX3		Negative		H9	O8	O8
ERR2652805	BAP1		GyrA-S83L/D87N, ParC-S80I, ParE-S458A	YRIN		blaCTX-M-15	blaOXA-181	Negative		FII-1:FIA-1:FIB-49	ColKP3	IncX3		Negative		H9	O8	O8
ERR2652806	BAP1		GyrA-S83L/D87N, ParC-S80I, ParE-S458A	YRIN		Negative	blaOXA-181	Negative		FII-1:FIA-1:FIB-49	ColKP3	IncX3		Negative		H9	O8	O8
ERR2652807	BAP1		GyrA-S83L/D87N, ParC-S80I, ParE-S458A	YRIN		blaCTX-M-15	blaOXA-181	Negative		FII-1:FIA-1:FIB-49	ColKP3	IncX3		Negative		H9	O8	O8
ERR2652808	BAP1		GyrA-S83L/D87N, ParC-S80I, ParE-S458A	YRIN		blaCTX-M-15	blaOXA-181	Negative		FII-1:FIA-1:FIB-49	ColKP3	IncX3		Negative		H9	O8	O8
ERR2652809	BAP1		GyrA-S83L/D87N, ParC-S80I, ParE-S458A	YRIN		blaCTX-M-15	blaOXA-181	Negative		FII-1:FIA-1:FIB-49	ColKP3	IncX3		Negative		H9	O8	O8
ERR2652810	BAP1		GyrA-S83L/D87N, ParC-S80I, ParE-S458A	YRIN		blaCTX-M-15	blaOXA-181	Negative		FII-1:FIA-1:FIB-49	ColKP3	IncX3		Negative		H9	O8	O8
ERR2652812	BAP1		GyrA-S83L/D87N, ParC-S80I, ParE-S458A	YRIN		blaCTX-M-15	blaOXA-181	Negative		FII-1:FIA-1:FIB-49	ColKP3	IncX3		Negative		H9	O8	O8
ERR2652813	BAP1		GyrA-S83L/D87N, ParC-S80I, ParE-S458A	YRIN		Negative	blaOXA-181	Negative		FII-1:FIA-1:FIB-49	ColKP3	IncX3		Negative		H9	O8	O8
ERR2652814	BAP1		GyrA-S83L/D87N, ParC-S80I, ParE-S458A	YRIN		Negative	blaOXA-181	blaNDM-5		FII-1:FIA-1:FIB-49	ColKP3	IncX3		Negative		H9	O8	O8
ERR2652816	BAP1		GyrA-S83L/D87N, ParC-S80I, ParE-S458A	YRIN		blaCTX-M-15	blaOXA-181	Negative		Negative	Negative	IncX3		Negative		H9	O8	O8
ERR2652817	BAP1		GyrA-S83L/D87N, ParC-S80I, ParE-S458A	YRIN		blaCTX-M-15	blaOXA-181	Negative		FII-1:FIA-1:FIB-49	ColKP3	IncX3		Negative		H9	O8	O8
ERR2652821	BAP1		GyrA-S83L/D87N, ParC-S80I, ParE-S458A	YRIN		blaCTX-M-15	blaOXA-181	blaNDM-5		FII-1:FIA-1:FIB-49	ColKP3	IncX3		Negative		H9	O8	O8
ERR2652823	BAP1		GyrA-S83L/D87N, ParC-S80I, ParE-S458A	YRIN		Negative	blaOXA-181	Negative		FII-1:FIA-1:FIB-49	ColKP3	IncX3		Negative		H9	O8	O8
ERR2652824	BAP1		GyrA-S83L/D87N, ParC-S80I, ParE-S458A	YRIN		blaCTX-M-15	blaOXA-181	Negative		FII-1:FIA-1:FIB-49	ColKP3	IncX3		Negative		H9	O8	O8
ERR2652825	BAP1		GyrA-S83L/D87N, ParC-S80I, ParE-S458A	YRIN		blaCTX-M-15	blaOXA-181	Negative		FII-1:FIA-1:FIB-49	ColKP3	IncX3		Negative		H9	O8	O8
ERR2652826	BAP1		GyrA-S83L/D87N, ParC-S80I, ParE-S458A	YRIN		blaCTX-M-15	blaOXA-181	Negative		FII-1:FIA-1:FIB-49	ColKP3	IncX3		Negative		H9	O8	O8
ERR2652827	BAP1		GyrA-S83L/D87N, ParC-S80I, ParE-S458A	YRIN		blaCTX-M-15	blaOXA-181	blaNDM-5		FII-1:FIA-1:FIB-49	ColKP3	IncX3		Negative		H9	O8	O8
ERR2652828	BAP1		GyrA-S83L/D87N, ParC-S80I, ParE-S458A	YRIN		Negative	blaOXA-181	Negative		FII-1:FIA-1:FIB-49	ColKP3	IncX3		Negative		H9	O8	O8
ERR2652829	BAP1		GyrA-S83L/D87N, ParC-S80I, ParE-S458A	YRIN		blaCTX-M-15	blaOXA-181	Negative		FII-1:FIA-1:FIB-49	ColKP3	IncX3		Negative		H9	O8	O8
ERR2652830	BAP1		GyrA-S83L/D87N, ParC-S80I, ParE-S458A	YRIN		blaCTX-M-15	blaOXA-181	Negative		FII-1:FIA-1:FIB-49	ColKP3	IncX3		Negative		H9	O8	O8
ERR2652832	BAP1		GyrA-S83L/D87N, ParC-S80I, ParE-S458A	YRIN		blaCTX-M-15	blaOXA-181	blaNDM-5		FII-1:FIA-1:FIB-49	ColKP3	IncX3		Negative		H9	O8	O8
ERR2652833	BAP1		GyrA-S83L/D87N, ParC-S80I, ParE-S458A	YRIN		Negative	blaOXA-181	Negative		FII-1:FIA-1:FIB-49	ColKP3	IncX3		Negative		H9	O8	O8
ERR2652835	BAP1		GyrA-S83L/D87N, ParC-S80I, ParE-S458A	YRIN		Negative	blaOXA-181	blaNDM-5		FII-1:FIA-1:FIB-49	ColKP3	IncX3		Negative		H9	O8	O8
ERR2652837	BAP1		GyrA-S83L/D87N, ParC-S80I, ParE-S458A	YRIN		blaCTX-M-15	blaOXA-181	blaNDM-5		FII-1:FIA-1:FIB-49	ColKP3	IncX3		Negative		H9	O8	O8
ERR2652839	BAP1		GyrA-S83L/D87N, ParC-S80I, ParE-S458A	YRIN		Negative	Negative	blaNDM-5		FII-1:FIA-1:FIB-49	ColKP3	IncX3		Negative		H9	O8	O8
ERR2652840	BAP1		GyrA-S83L/D87N, ParC-S80I, ParE-S458A	YRIN		blaCTX-M-15	blaOXA-181	Negative		FII-1:FIA-1:FIB-49	ColKP3	IncX3		Negative		H9	O8	O8
ERR2652841	BAP1		GyrA-S83L/D87N, ParC-S80I, ParE-S458A	YRIN		blaCTX-M-15	blaOXA-181	blaNDM-5		FII-1:FIA-1:FIB-49	ColKP3	IncX3		Negative		H9	O8	O8
ERR2652842	BAP1		GyrA-S83L/D87N, ParC-S80I, ParE-S458A	YRIN		blaCTX-M-15	blaOXA-181	blaNDM-5		FII-1:FIA-1:FIB-49	ColKP3	IncX3		Negative		H9	O8	O8
ERR2652843	BAP1		GyrA-S83L/D87N, ParC-S80I, ParE-S458A	YRIN		blaCTX-M-15	blaOXA-181	Negative		FII-1:FIA-1:FIB-49	ColKP3	IncX3		Negative		H9	O8	O8
ERR2796982	BAP1		GyrA-S83L/D87N, ParC-S80I, ParE-S458A	YRIN		blaCTX-M-15	blaOXA-181	Negative		FII-1:FIA-1:FIB-49	ColKP3	IncX3		Negative		H9	O8	O8
ERR3328925	BAP1		GyrA-S83L/D87N, ParC-S80I, ParE-S458A	YRIN		blaCTX-M-15	blaOXA-181	Negative		FII-1:FIA-1:FIB-49	ColKP3	IncX3		Negative		H9	O8	O8
ERR4180575	BAP1		GyrA-S83L/D87N, ParC-S80I, ParE-S458A	YRIN		blaCTX-M-15	blaOXA-181	blaNDM-5		FII-1:FIA-1:FIB-49	ColKP3	IncX3		Negative		H9	O8	O8
ERR4180576	BAP1		GyrA-S83L/D87N, ParC-S80I, ParE-S458A	YRIN		blaCTX-M-15	blaOXA-181	blaNDM-5		FII-1:FIA-1:FIB-49	ColKP3	IncX3		Negative		H9	O8	O8
ERR4180579	BAP1		GyrA-S83L/D87N, ParC-S80I, ParE-S458A	YRIN		blaCTX-M-15	Negative	blaNDM-5		FII-1:FIA-1:FIB-49	Negative	Negative		Negative		H9	O8	O8
ERR4180580	BAP1		GyrA-S83L/D87N, ParC-S80I, ParE-S458A	YRIN		Negative	blaOXA-181	Negative		FII-1:FIA-1:FIB-49	ColKP3	IncX3		Negative		H9	O8	O8
ERR4180582	BAP1		GyrA-S83L/D87N, ParC-S80I, ParE-S458A	YRIN		blaCTX-M-15	blaOXA-181	Negative		Negative	Negative	IncX3		Negative		H9	O8	O8
ERR4180583	BAP1		GyrA-S83L/D87N, ParC-S80I, ParE-S458A	YRIN		blaCTX-M-15	Negative	blaNDM-5		FII-1:FIA-1:FIB-49	ColKP3	IncX3		Negative		H9	O8	O8
ERR4180584	BAP1		GyrA-S83L/D87N, ParC-S80I, ParE-S458A	YRIN		blaCTX-M-15	blaOXA-181	Negative		FII-1:FIA-1:FIB-49	ColKP3	IncX3		Negative		H9	O8	O8
ERR4426173	BAP1		GyrA-S83L/D87N, ParC-S80I, ParE-S458A	Wild-type		blaCTX-M-15	Negative	Negative		Negative	Negative	Negative		Negative		H9	O8	O8
ERR4843562	BAP1		GyrA-S83L/D87N, ParC-S80I, ParE-S458A	Wild-type		Negative	Negative	Negative		Negative	Negative	Negative		Negative		H9	O8	O8
ERR5355902	BAP2		GyrA-S83L/D87N, ParC-S80I, ParE-S458A	Wild-type		Negative	Negative	Negative		Negative	Negative	Negative		Negative		H9	O8	O8
ERR5432575	BAP1		GyrA-S83L/D87N, ParC-S80I, ParE-S458A	YRIN		Negative	Negative	blaNDM-5		FII-1:FIA-1:FIB-49	Negative	Negative		Negative		H9	O8	O8
ERR5443064	BAP1		GyrA-S83L/D87N, ParC-S80I, ParE-S458A	Wild-type		blaCTX-M-15	Negative	Negative		Negative	Negative	Negative		Negative		H9	O8	O8
ERR5443121	BAP1		GyrA-S83L/D87N, ParC-S80I, ParE-S458A	Wild-type		blaCTX-M-15	Negative	Negative		Negative	Negative	Negative		Negative		H9	O8	O8
ERR5443136	BAP1		GyrA-S83L/D87N, ParC-S80I, ParE-S458A	Wild-type		blaCTX-M-15	Negative	Negative		Negative	Negative	Negative		Negative		H9	O8	O8
ERR5443203	BAP1		GyrA-S83L/D87N, ParC-S80I, ParE-S458A	Wild-type		blaCTX-M-15	Negative	Negative		Negative	Negative	Negative		Negative		H9	O8	O8
ERR5443225	BAP1		GyrA-S83L/D87N, ParC-S80I, ParE-S458A	Wild-type		blaCTX-M-15	Negative	Negative		Negative	Negative	Negative		Negative		H9	O8	O8
ERR5443226	BAP1		GyrA-S83L/D87N, ParC-S80I, ParE-S458A	Wild-type		blaCTX-M-15	Negative	Negative		Negative	Negative	Negative		Negative		H9	O8	O8
ERR5443228	BAP1		GyrA-S83L/D87N, ParC-S80I, ParE-S458A	Wild-type		blaCTX-M-15	Negative	Negative		Negative	Negative	Negative		Negative		H9	O8	O8
ERR5443230	BAP1		GyrA-S83L/D87N, ParC-S80I, ParE-S458A	Wild-type		blaCTX-M-15	Negative	Negative		Negative	Negative	Negative		Negative		H9	O8	O8
ERR7436860	BAP1		GyrA-S83L/D87N, ParC-S80I, ParE-S458A	YRIN		blaCTX-M-15	Negative	Negative		FII-1:FIA-1:FIB-49	Negative	Negative		Negative		H9	O8	O8
ERR7436881	BAP1		GyrA-S83L/D87N, ParC-S80I, ParE-S458A	YRIN		Negative	Negative	Negative		FII-1:FIA-1:FIB-49	Negative	Negative		Negative		H9	O8	O8
SC-185-D16_S76	BAP1		GyrA-S83L/D87N, ParC-S80I, ParE-S458A	YRIN		Negative	Negative	blaNDM-5		Negative	Negative	IncX3		Negative		H9	O8	O8
SHZH5	BAP1		GyrA-S83L/D87N, ParC-S80I, ParE-S458A	YRIN		blaCTX-M-15	Negative	blaNDM-5		FII-1:FIA-1:FIB-49	Negative	Negative		Negative		H9	O8	O8
SRR10126894	BAP1		GyrA-S83L/D87N, ParC-S80I, ParE-S458A	YRIN		Negative	Negative	Negative		FII-1:FIA-1:FIB-49	ColKP3	IncX3		Negative		H9	O8	O8
SRR10291815	BAP1		GyrA-S83L/D87N, ParC-S80I, ParE-S458A	YRIN		blaCTX-M-15	blaOXA-181	blaNDM-5		FII-1:FIA-1:FIB-49	ColKP3	IncX3		Negative		H9	O8	O8
SRR10606869	BAP1		GyrA-S83L/D87N, ParC-S80I, ParE-S458A	YRIN		blaCTX-M-15	blaOXA-181	Negative		FII-1:FIA-1:FIB-49	ColKP3	IncX3		Negative		H9	O8	O8
SRR10606870	BAP1		GyrA-S83L/D87N, ParC-S80I, ParE-S458A	YRIN		blaCTX-M-15	blaOXA-181	blaNDM-5		FII-1:FIA-1:FIB-49	ColKP3	IncX3		Negative		H9	O8	O8
SRR10606871	BAP1		GyrA-S83L/D87N, ParC-S80I, ParE-S458A	YRIN		blaCTX-M-15	blaOXA-181	Negative		FII-1:FIA-1:FIB-49	ColKP3	IncX3		Negative		H9	O8	O8
SRR10606872	BAP1		GyrA-S83L/D87N, ParC-S80I, ParE-S458A	YRIN		blaCTX-M-15	blaOXA-181	blaNDM-5		FII-1:FIA-1:FIB-49	ColKP3	IncX3		Negative		H9	O8	O8
SRR10688308	BAP4		Wild-type	Wild-type		Negative	Negative	Negative		Negative	Negative	Negative		Negative		H9	O8	O8
SRR10810346	BAP1		GyrA-S83L/D87N, ParC-S80I, ParE-S458A	Wild-type		Negative	Negative	Negative		Negative	Negative	Negative		Negative		H9	O8	O8
SRR11348053	BAP1		GyrA-S83L/D87N, ParC-S80I, ParE-S458A	YRIN		blaCTX-M-15	Negative	blaNDM-5		FII-1:FIA-1:FIB-49	ColKP3	IncX3		Negative		H9	O8	O8
SRR11454268	BAP1		GyrA-S83L/D87N, ParC-S80I, ParE-S458A	Wild-type		blaCTX-M-15	Negative	Negative		Negative	Negative	Negative		Negative		H9	O8	O8
SRR11454377	BAP1		GyrA-S83L/D87N, ParC-S80I, ParE-S458A	Wild-type		blaCTX-M-15	Negative	Negative		Negative	Negative	IncX3		Negative		H9	O8	O8
SRR11454378	BAP1		GyrA-S83L/D87N, ParC-S80I, ParE-S458A	Wild-type		blaCTX-M-15	Negative	Negative		Negative	Negative	IncX3		Negative		H9	O8	O8
SRR11454380	BAP1		GyrA-S83L/D87N, ParC-S80I, ParE-S458A	Wild-type		blaCTX-M-15	Negative	Negative		Negative	Negative	IncX3		Negative		H9	O8	O8
SRR11454382	BAP1		GyrA-S83L/D87N, ParC-S80I, ParE-S458A	Wild-type		blaCTX-M-15	Negative	Negative		Negative	Negative	IncX3		Negative		H9	O8	O8
SRR11454383	BAP1		GyrA-S83L/D87N, ParC-S80I, ParE-S458A	Wild-type		blaCTX-M-15	Negative	Negative		Negative	Negative	IncX3		Negative		H9	O8	O8
SRR11454386	BAP1		GyrA-S83L/D87N, ParC-S80I, ParE-S458A	Wild-type		blaCTX-M-15	Negative	Negative		Negative	Negative	IncX3		Negative		H9	O8	O8
SRR11454387	BAP1		GyrA-S83L/D87N, ParC-S80I, ParE-S458A	Wild-type		blaCTX-M-15	Negative	Negative		Negative	Negative	IncX3		Negative		H9	O8	O8
SRR11454388	BAP1		GyrA-S83L/D87N, ParC-S80I, ParE-S458A	Wild-type		blaCTX-M-15	Negative	Negative		Negative	Negative	IncX3		Negative		H9	O8	O8
SRR11454389	BAP1		GyrA-S83L/D87N, ParC-S80I, ParE-S458A	Wild-type		blaCTX-M-15	Negative	Negative		Negative	Negative	IncX3		Negative		H9	O8	O8
SRR11454391	BAP1		GyrA-S83L/D87N, ParC-S80I, ParE-S458A	Wild-type		blaCTX-M-15	Negative	Negative		Negative	Negative	IncX3		Negative		H9	O8	O8
SRR11484750	BAP7		Wild-type	Wild-type		Negative	Negative	Negative		Negative	Negative	Negative		Negative		H9	O8	O8
SRR11594606	BAP1		GyrA-S83L/D87N, ParC-S80I, ParE-S458A	YRIN		blaCTX-M-15	blaOXA-181	Negative		FII-1:FIA-1:FIB-49	ColKP3	IncX3		Negative		H9	O8	O8
SRR11714413	BAP4		Wild-type	Wild-type		Negative	Negative	Negative		Negative	Negative	Negative		Negative		H9	O8	O8
SRR1186782	BAP8		Wild-type	Wild-type		Negative	Negative	Negative		Negative	Negative	Negative		Negative		H9	O8	O8
SRR11962081	BAP1		GyrA-S83L/D87N, ParC-S80I, ParE-S458A	Wild-type		blaCTX-M-15	Negative	Negative		Negative	Negative	Negative		Negative		H9	O8	O8
SRR12117970	BAP1		GyrA-S83L/D87N, ParC-S80I, ParE-S458A	Wild-type		blaCTX-M-15	Negative	Negative		Negative	Negative	Negative		FyuA		H9	O8	O8
SRR12117973	BAP1		GyrA-S83L/D87N, ParC-S80I, ParE-S458A	Wild-type		blaCTX-M-15	Negative	Negative		Negative	Negative	Negative		FyuA		H9	O8	O8
SRR12569231	BAP1		GyrA-S83L/D87N, ParC-S80I, ParE-S458A	YRIN		blaCTX-M-15	blaOXA-181	Negative		FII-1:FIA-1:FIB-49	ColKP3	IncX3		Negative		H9	O8	O8
SRR12569243	BAP1		GyrA-S83L/D87N, ParC-S80I, ParE-S458A	YRIN		Negative	blaOXA-181	Negative		FII-1:FIA-1:FIB-49	ColKP3	IncX3		Negative		H9	O8	O8
SRR12569947	BAP1		GyrA-S83L/D87N, ParC-S80I, ParE-S458A	YRIN		blaCTX-M-15	blaOXA-181	blaNDM-5		FII-1:FIA-1:FIB-49	ColKP3	IncX3		Negative		H9	O8	O8
SRR12569952	BAP1		GyrA-S83L/D87N, ParC-S80I, ParE-S458A	YRIN		blaCTX-M-15	blaOXA-181	Negative		FII-1:FIA-1:FIB-49	ColKP3	IncX3		Negative		H9	O8	O8
SRR12569955	BAP1		GyrA-S83L/D87N, ParC-S80I, ParE-S458A	YRIN		blaCTX-M-15	blaOXA-181	Negative		FII-1:FIA-1:FIB-49	ColKP3	IncX3		Negative		H9	O8	O8
SRR12569983	BAP1		GyrA-S83L/D87N, ParC-S80I, ParE-S458A	YRIN		blaCTX-M-15	blaOXA-181	Negative		FII-1:FIA-1:FIB-49	ColKP3	IncX3		Negative		H9	O8	O8
SRR12570022	BAP1		GyrA-S83L/D87N, ParC-S80I, ParE-S458A	YRIN		Negative	blaOXA-181	Negative		FII-1:FIA-1:FIB-49	ColKP3	IncX3		Negative		H9	O8	O8
SRR12898936	BAP1		GyrA-S83L/D87N, ParC-S80I, ParE-S458A	YRIN		blaCTX-M-15	Negative	blaNDM-5		FII-1:FIA-1:FIB-49	Negative	Negative		Negative		H9	O8	O8
SRR12898947	BAP1		GyrA-S83L/D87N, ParC-S80I, ParE-S458A	YRIN		blaCTX-M-15	blaOXA-181	Negative		FII-1:FIA-1:FIB-49	ColKP3	IncX3		Negative		H9	O8	O8
SRR12902467	BAP1		GyrA-S83L/D87N, ParC-S80I, ParE-S458A	YRIN		blaCTX-M-15	blaOXA-181	Negative		FII-1:FIA-1:FIB-49	ColKP3	IncX3		Negative		H9	O8	O8
SRR12902469	BAP1		GyrA-S83L/D87N, ParC-S80I, ParE-S458A	YRIN		blaCTX-M-15	blaOXA-181	Negative		FII-1:FIA-1:FIB-49	ColKP3	IncX3		Negative		H9	O8	O8
SRR12902560	BAP1		GyrA-S83L/D87N, ParC-S80I, ParE-S458A	YRIN		blaCTX-M-15	blaOXA-181	Negative		FII-1:FIA-1:FIB-49	ColKP3	IncX3		Negative		H9	O8	O8
SRR12902726	BAP1		GyrA-S83L/D87N, ParC-S80I, ParE-S458A	YRIN		blaCTX-M-15	blaOXA-181	Negative		FII-1:FIA-1:FIB-49	ColKP3	IncX3		Negative		H9	O8	O8
SRR12903834	BAP1		GyrA-S83L/D87N, ParC-S80I, ParE-S458A	YRIN		blaCTX-M-15	blaOXA-181	Negative		FII-1:FIA-1:FIB-49	ColKP3	IncX3		Negative		H9	O8	O8
SRR12903890	BAP1		GyrA-S83L/D87N, ParC-S80I, ParE-S458A	YRIN		blaCTX-M-15	Negative	blaNDM-5		FII-1:FIA-1:FIB-49	Negative	Negative		Negative		H9	O8	O8
SRR13000489	BAP1		GyrA-S83L/D87N, ParC-S80I, ParE-S458A	Wild-type		blaCTX-M-15	Negative	Negative		Negative	Negative	Negative		FyuA		H9	O8	O8
SRR13001296	BAP1		GyrA-S83L/D87N, ParC-S80I, ParE-S458A	YRIN		blaCTX-M-15	Negative	Negative		FII-1:FIA-1:FIB-49	Negative	Negative		Negative		H9	O8	O8
SRR13001301	BAP1		GyrA-S83L/D87N, ParC-S80I, ParE-S458A	YRIN		blaCTX-M-15	Negative	Negative		FII-1:FIA-1:FIB-49	Negative	Negative		Negative		H9	O8	O8
SRR13001400	BAP1		GyrA-S83L/D87N, ParC-S80I, ParE-S458A	YRIN		blaCTX-M-15	Negative	Negative		FII-1:FIA-1:FIB-49	Negative	Negative		Negative		H9	O8	O8
SRR13001404	BAP1		GyrA-S83L/D87N, ParC-S80I, ParE-S458A	Wild-type		blaCTX-M-15	Negative	Negative		Negative	Negative	Negative		FyuA		H9	O8	O8
SRR13088888	BAP1		GyrA-S83L/D87N, ParC-S80I, ParE-S458A	YRIN		blaCTX-M-15	blaOXA-181	Negative		FII-1:FIA-1:FIB-49	ColKP3	IncX3		Negative		H9	O8	O8
SRR13342185	BAP2		GyrA-S83L/D87N, ParC-S80I, ParE-S458A	Wild-type		Negative	Negative	blaNDM-5		Negative	Negative	IncX3		Negative		H9	O8	O8
SRR13342186	BAP2		GyrA-S83L/D87N, ParC-S80I, ParE-S458A	Wild-type		Negative	Negative	blaNDM-5		Negative	Negative	IncX3		Negative		H9	O8	O8
SRR13342188	BAP2		GyrA-S83L/D87N, ParC-S80I, ParE-S458A	Wild-type		Negative	Negative	blaNDM-5		Negative	Negative	IncX3		Negative		H9	O8	O8
SRR13371311	BAP1		GyrA-S83L/D87N, ParC-S80I, ParE-S458A	YRIN		blaCTX-M-15	blaOXA-181	Negative		FII-1:FIA-1:FIB-49	ColKP3	IncX3		Negative		H9	O8	O8
SRR13371312	BAP1		GyrA-S83L/D87N, ParC-S80I, ParE-S458A	YRIN		blaCTX-M-15	blaOXA-181	Negative		FII-1:FIA-1:FIB-49	ColKP3	IncX3		Negative		H9	O8	O8
SRR13609873	BAP4		Wild-type	Wild-type		Negative	Negative	Negative		Negative	Negative	Negative		Negative		H9	O8	O8
SRR13619167	BAP1		GyrA-S83L/D87N, ParC-S80I, ParE-S458A	YRIN		Negative	blaOXA-181	blaNDM-5		FII-1:FIA-1:FIB-49	ColKP3	IncX3		Negative		H9	O8	O8
SRR13674117	BAP1		GyrA-S83L/D87N, ParC-S80I, ParE-S458A	Wild-type		blaCTX-M-15	blaOXA-181	Negative		Negative	Negative	IncX3		FyuA		H9	O8	O8
SRR13687108	BAP1		GyrA-S83L/D87N, ParC-S80I, ParE-S458A	YRIN		blaCTX-M-15	blaOXA-181	Negative		FII-1:FIA-1:FIB-49	ColKP3	IncX3		Negative		H9	O8	O8
SRR13848065	BAP1		GyrA-S83L/D87N, ParC-S80I, ParE-S458A	Wild-type		Negative	Negative	Negative		Negative	Negative	Negative		Negative		H9	O8	O8
SRR14198810	BAP1		GyrA-S83L/D87N, ParC-S80I, ParE-S458A	YRIN		blaCTX-M-15	blaOXA-181	blaNDM-5		FII-1:FIA-1:FIB-49	ColKP3	IncX3		Negative		H9	O8	O8
SRR14673569	BAP1		GyrA-S83L/D87N, ParC-S80I, ParE-S458A	YRIN		Negative	Negative	Negative		FII-1:FIA-1:FIB-49	ColKP3	IncX3		Negative		H9	O8	O8
SRR15116117	BAP1		GyrA-S83L/D87N, ParC-S80I, ParE-S458A	YRIN		blaCTX-M-15	Negative	blaNDM-5		FII-1:FIA-1:FIB-49	Negative	Negative		Negative		H9	O8	O8
SRR15116120	BAP1		GyrA-S83L/D87N, ParC-S80I, ParE-S458A	YRIN		blaCTX-M-15	blaOXA-181	Negative		FII-1:FIA-1:FIB-49	ColKP3	IncX3		Negative		H9	O8	O8
SRR15116170	BAP1		GyrA-S83L/D87N, ParC-S80I, ParE-S458A	YRIN		blaCTX-M-15	blaOXA-181	Negative		FII-1:FIA-1:FIB-49	ColKP3	IncX3		Negative		H9	O8	O8
SRR15116203	BAP1		GyrA-S83L/D87N, ParC-S80I, ParE-S458A	YRIN		blaCTX-M-15	blaOXA-181	Negative		FII-1:FIA-1:FIB-49	ColKP3	IncX3		Negative		H9	O8	O8
SRR15116241	BAP1		GyrA-S83L/D87N, ParC-S80I, ParE-S458A	YRIN		blaCTX-M-15	Negative	Negative		FII-1:FIA-1:FIB-49	Negative	Negative		Negative		H9	O8	O8
SRR15116348	BAP1		GyrA-S83L/D87N, ParC-S80I, ParE-S458A	YRIN		Negative	Negative	blaNDM-5		FII-1:FIA-1:FIB-49	Negative	Negative		Negative		H9	O8	O8
SRR16610211	BAP1		GyrA-S83L/D87N, ParC-S80I, ParE-S458A	YRIN		blaCTX-M-15	Negative	blaNDM-5		FII-1:FIA-1:FIB-49	Negative	Negative		Negative		H9	O8	O8
SRR16893796	BAP1		GyrA-S83L/D87N, ParC-S80I, ParE-S458A	YRIN		Negative	Negative	blaNDM-5		FII-1:FIA-1:FIB-49	Negative	Negative		Negative		H9	O8	O8
SRR16893801	BAP1		GyrA-S83L/D87N, ParC-S80I, ParE-S458A	YRIN		blaCTX-M-15	blaOXA-181	blaNDM-5		FII-1:FIA-1:FIB-49	ColKP3	IncX3		Negative		H9	O8	O8
SRR16896032	BAP1		GyrA-S83L/D87N, ParC-S80I, ParE-S458A	YRIN		blaCTX-M-15	Negative	Negative		FII-1:FIA-1:FIB-49	Negative	Negative		Negative		H9	O8	O8
SRR16896040	BAP1		GyrA-S83L/D87N, ParC-S80I, ParE-S458A	YRIN		Negative	Negative	blaNDM-5		FII-1:FIA-1:FIB-49	ColKP3	IncX3		Negative		H9	O8	O8
SRR2970227	BAP7		Wild-type	Wild-type		Negative	Negative	Negative		Negative	Negative	Negative		Negative		H9	O8	O8
SRR3987591	BAPBAP1BAP1		Wild-type	Wild-type		Negative	Negative	Negative		Negative	Negative	Negative		Negative		H9	O8	O8
SRR3987983	BAP8		Wild-type	Wild-type		Negative	Negative	Negative		Negative	Negative	Negative		Negative		H9	O8	O8
SRR4017857	BAP1		GyrA-S83L/D87N, ParC-S80I, ParE-S458A	Wild-type		Negative	Negative	Negative		Negative	Negative	Negative		Negative		H9	O8	O8
SRR4262712	BAP7		Wild-type	Wild-type		Negative	Negative	Negative		Negative	Negative	Negative		Negative		H9	O8	O8
SRR5714046	BAP1		GyrA-S83L/D87N, ParC-S80I, ParE-S458A	YRIN		blaCTX-M-15	blaOXA-181	Negative		FII-1:FIA-1:FIB-49	ColKP3	IncX3		Negative		H9	O8	O8
SRR5714048	BAP1		GyrA-S83L/D87N, ParC-S80I, ParE-S458A	YRIN		blaCTX-M-15	blaOXA-181	Negative		FII-1:FIA-1:FIB-49	ColKP3	IncX3		Negative		H9	O8	O8
SRR5714064	BAP1		GyrA-S83L/D87N, ParC-S80I, ParE-S458A	YRIN		blaCTX-M-15	blaOXA-181	Negative		FII-1:FIA-1:FIB-49	ColKP3	IncX3		Negative		H9	O8	O8
SRR5714073	BAP1		GyrA-S83L/D87N, ParC-S80I, ParE-S458A	YRIN		Negative	blaOXA-181	Negative		FII-1:FIA-1:FIB-49	ColKP3	IncX3		Negative		H9	O8	O8
SRR5936493	BAP7		Wild-type	Wild-type		Negative	Negative	Negative		Negative	Negative	Negative		Negative		H9	O8	O8
SRR5936509	BAP2		GyrA-S83L/D87N, ParC-S80I, ParE-S458A	Wild-type		Negative	Negative	Negative		Negative	Negative	Negative		Negative		H9	O8	O8
SRR5942764	BAP1		GyrA-S83L/D87N, ParC-S80I, ParE-S458A	YRIN		blaCTX-M-15	Negative	Negative		FII-1:FIA-1:FIB-49	Negative	Negative		Negative		H9	O8	O8
SRR6442662	BAP1		GyrA-S83L/D87N, ParC-S80I, ParE-S458A	YRIN		Negative	Negative	blaNDM-5		Negative	Negative	IncX3		Negative		H9	O8	O8
SRR6474925	BAP1		GyrA-S83L/D87N, ParC-S80I, ParE-S458A	YRIN		blaCTX-M-15	blaOXA-181	Negative		FII-1:FIA-1:FIB-49	ColKP3	IncX3		Negative		H9	O8	O8
SRR7026307	BAP1		GyrA-S83L/D87N, ParC-S80I, ParE-S458A	YRIN		blaCTX-M-15	Negative	Negative		FII-1:FIA-1:FIB-49	ColKP3	IncX3		Negative		H9	O8	O8
SRR7026311	BAP1		GyrA-S83L/D87N, ParC-S80I, ParE-S458A	YRIN		Negative	Negative	blaNDM-5		FII-1:FIA-1:FIB-49	ColKP3	IncX3		Negative		H9	O8	O8
SRR7304347	BAP7		Wild-type	Wild-type		Negative	Negative	Negative		Negative	Negative	Negative		Negative		H9	O8	O8
SRR7828796	BAP1		GyrA-S83L/D87N, ParC-S80I, ParE-S458A	Wild-type		blaCTX-M-15	Negative	Negative		Negative	Negative	Negative		Negative		H9	O8	O8
SRR8095656	BAP4		Wild-type	Wild-type		Negative	Negative	Negative		Negative	Negative	Negative		Negative		H9	O8	O8
SRR8502423	BAPBAP10		Wild-type	Wild-type		Negative	Negative	Negative		Negative	Negative	Negative		Negative		Negative	O8	O8
SRR8737901	BAP7		Wild-type	Wild-type		Negative	Negative	Negative		Negative	Negative	Negative		Negative		H9	O8	O8
SRR8737916	BAP7		Wild-type	Wild-type		Negative	Negative	Negative		Negative	Negative	Negative		Negative		H9	O8	O8
SRR8737989	BAP7		Wild-type	Wild-type		Negative	Negative	Negative		Negative	Negative	Negative		Negative		H9	O8	O8
SRR9030659	BAP1		GyrA-S83L/D87N, ParC-S80I, ParE-S458A	YRIN		blaCTX-M-15	Negative	blaNDM-5		FII-1:FIA-1:FIB-49	ColKP3	IncX3		Negative		H9	O8	O8
SRR9113458	BAP1		GyrA-S83L/D87N, ParC-S80I, ParE-S458A	YRIN		blaCTX-M-15	blaOXA-181	Negative		FII-1:FIA-1:FIB-49	ColKP3	IncX3		Negative		H9	O8	O8
SRR9734547	BAP1		GyrA-S83L/D87N, ParC-S80I, ParE-S458A	YRIN		blaCTX-M-15	blaOXA-181	Negative		FII-1:FIA-1:FIB-49	ColKP3	IncX3		Negative		H9	O8	O8
SRR9734564	BAP1		GyrA-S83L/D87N, ParC-S80I, ParE-S458A	Wild-type		blaCTX-M-15	blaOXA-181	Negative		FII-1:FIA-1:FIB-49	ColKP3	IncX3		Negative		H9	O8	O8
SRR9734586	BAP1		GyrA-S83L/D87N, ParC-S80I, ParE-S458A	YRIN		blaCTX-M-15	blaOXA-181	Negative		FII-1:FIA-1:FIB-49	ColKP3	IncX3		Negative		H9	O8	O8
SRR9734632	BAP1		GyrA-S83L/D87N, ParC-S80I, ParE-S458A	YRIN		blaCTX-M-15	blaOXA-181	Negative		FII-1:FIA-1:FIB-49	ColKP3	IncX3		Negative		H9	O8	O8
SRR9734633	BAP1		GyrA-S83L/D87N, ParC-S80I, ParE-S458A	YRIN		blaCTX-M-15	blaOXA-181	blaNDM-5		FII-1:FIA-1:FIB-49	ColKP3	IncX3		Negative		H9	O8	O8
SRR9734634	BAP1		GyrA-S83L/D87N, ParC-S80I, ParE-S458A	YRIN		blaCTX-M-15	blaOXA-181	Negative		FII-1:FIA-1:FIB-49	ColKP3	IncX3		Negative		H9	O8	O8
SRR9734649	BAP1		GyrA-S83L/D87N, ParC-S80I, ParE-S458A	YRIN		blaCTX-M-15	blaOXA-181	Negative		FII-1:FIA-1:FIB-49	ColKP3	IncX3		Negative		H9	O8	O8
SRR9734819	BAP1		GyrA-S83L/D87N, ParC-S80I, ParE-S458A	YRIN		blaCTX-M-15	blaOXA-181	Negative		FII-1:FIA-1:FIB-49	ColKP3	IncX3		Negative		H9	O8	O8
SRR9734855	BAP1		GyrA-S83L/D87N, ParC-S80I, ParE-S458A	YRIN		blaCTX-M-15	blaOXA-181	Negative		FII-1:FIA-1:FIB-49	ColKP3	IncX3		Negative		H9	O8	O8
SRR9913822	BAP8		Wild-type	Wild-type		Negative	Negative	Negative		Negative	Negative	Negative		Negative		H9	O8	O8
SRR9984573	BAP4		Wild-type	Wild-type		Negative	Negative	Negative		Negative	Negative	Negative		Negative		H9	O8	O8
18_11	BAP1		GyrA-S83L/D87N, ParC-S80I, ParE-S458A	YRIN		blaCTX-M-15	Negative	blaNDM-5		FII-1:FIA-1:FIB-49	Negative	Negative		FyuA		H9	Negative	Onovel1
18_13	BAP1		GyrA-S83L/D87N, ParC-S80I, ParE-S458A	YRIN		blaCTX-M-15	Negative	blaNDM-5		FII-1:FIA-1:FIB-49	Negative	Negative		FyuA		H9	Negative	Onovel1
18_15	BAP1		GyrA-S83L/D87N, ParC-S80I, ParE-S458A	YRIN		blaCTX-M-15	Negative	blaNDM-5		FII-1:FIA-1:FIB-49	Negative	Negative		FyuA		H9	Negative	Onovel1
18_21	BAP1		GyrA-S83L/D87N, ParC-S80I, ParE-S458A	YRIN		blaCTX-M-15	Negative	blaNDM-5		FII-1:FIA-1:FIB-49	Negative	Negative		FyuA		H9	Negative	Onovel1
18_25	BAP1		GyrA-S83L/D87N, ParC-S80I, ParE-S458A	YRIN		blaCTX-M-15	Negative	blaNDM-5		FII-1:FIA-1:FIB-49	Negative	Negative		FyuA		H9	Negative	Onovel1
18_26	BAP1		GyrA-S83L/D87N, ParC-S80I, ParE-S458A	YRIN		blaCTX-M-15	Negative	blaNDM-5		FII-1:FIA-1:FIB-49	Negative	Negative		FyuA		H9	Negative	Onovel1
18_29	BAP1		GyrA-S83L/D87N, ParC-S80I, ParE-S458A	YRIN		blaCTX-M-15	Negative	blaNDM-5		FII-1:FIA-1:FIB-49	Negative	Negative		FyuA		H9	Negative	Onovel1
18_4	BAP1		GyrA-S83L/D87N, ParC-S80I, ParE-S458A	YRIN		blaCTX-M-15	Negative	blaNDM-5		FII-1:FIA-1:FIB-49	Negative	Negative		FyuA		H9	Negative	Onovel1
19_12	BAP1		GyrA-S83L/D87N, ParC-S80I, ParE-S458A	YRIN		blaCTX-M-15	Negative	blaNDM-5		FII-1:FIA-1:FIB-49	Negative	Negative		FyuA		H9	Negative	Onovel1
19_13	BAP1		GyrA-S83L/D87N, ParC-S80I, ParE-S458A	YRIN		blaCTX-M-15	Negative	blaNDM-5		FII-1:FIA-1:FIB-49	Negative	Negative		FyuA		H9	Negative	Onovel1
19_14	BAP1		GyrA-S83L/D87N, ParC-S80I, ParE-S458A	YRIN		blaCTX-M-15	Negative	blaNDM-5		FII-1:FIA-1:FIB-49	Negative	Negative		FyuA		H9	Negative	Onovel1
19_15	BAP1		GyrA-S83L/D87N, ParC-S80I, ParE-S458A	YRIN		blaCTX-M-15	Negative	blaNDM-5		FII-1:FIA-1:FIB-49	Negative	Negative		FyuA		H9	Negative	Onovel1
19_17	BAP1		GyrA-S83L/D87N, ParC-S80I, ParE-S458A	YRIN		blaCTX-M-15	Negative	blaNDM-5		FII-1:FIA-1:FIB-49	Negative	Negative		FyuA		H9	Negative	Onovel1
19_18	BAP1		GyrA-S83L/D87N, ParC-S80I, ParE-S458A	YRIN		Negative	Negative	blaNDM-5		FII-1:FIA-1:FIB-49	Negative	Negative		FyuA		H9	Negative	Onovel1
19_21	BAP1		GyrA-S83L/D87N, ParC-S80I, ParE-S458A	YRIN		blaCTX-M-15	Negative	blaNDM-5		FII-1:FIA-1:FIB-49	Negative	Negative		FyuA		H9	Negative	Onovel1
19_3	BAP1		GyrA-S83L/D87N, ParC-S80I, ParE-S458A	YRIN		blaCTX-M-15	Negative	blaNDM-5		FII-1:FIA-1:FIB-49	Negative	Negative		FyuA		H9	Negative	Onovel1
19_6	BAP1		GyrA-S83L/D87N, ParC-S80I, ParE-S458A	YRIN		blaCTX-M-15	Negative	blaNDM-5		FII-1:FIA-1:FIB-49	Negative	Negative		FyuA		H9	Negative	Onovel1
19_7	BAP1		GyrA-S83L/D87N, ParC-S80I, ParE-S458A	YRIN		blaCTX-M-15	Negative	blaNDM-5		FII-1:FIA-1:FIB-49	Negative	Negative		FyuA		H9	Negative	Onovel1
19_8	BAP1		GyrA-S83L/D87N, ParC-S80I, ParE-S458A	YRIN		blaCTX-M-15	Negative	blaNDM-5		FII-1:FIA-1:FIB-49	Negative	Negative		FyuA		H9	Negative	Onovel1
19_9	BAP1		GyrA-S83L/D87N, ParC-S80I, ParE-S458A	YRIN		blaCTX-M-15	Negative	blaNDM-5		FII-1:FIA-1:FIB-49	Negative	Negative		FyuA		H9	Negative	Onovel1
20_1	BAP1		GyrA-S83L/D87N, ParC-S80I, ParE-S458A	YRIN		blaCTX-M-15	Negative	blaNDM-5		FII-1:FIA-1:FIB-49	Negative	Negative		FyuA		H9	Negative	Onovel1
20_10	BAP1		GyrA-S83L/D87N, ParC-S80I, ParE-S458A	YRIN		blaCTX-M-15	Negative	blaNDM-5		FII-1:FIA-1:FIB-49	Negative	Negative		FyuA		H9	Negative	Onovel1
20_11	BAP1		GyrA-S83L/D87N, ParC-S80I, ParE-S458A	YRIN		blaCTX-M-15	Negative	blaNDM-5		FII-1:FIA-1:FIB-49	Negative	Negative		FyuA		H9	Negative	Onovel1
20_12	BAP1		GyrA-S83L/D87N, ParC-S80I, ParE-S458A	YRIN		blaCTX-M-15	Negative	blaNDM-5		FII-1:FIA-1:FIB-49	Negative	Negative		FyuA		H9	Negative	Onovel1
20_13	BAP1		GyrA-S83L/D87N, ParC-S80I, ParE-S458A	YRIN		blaCTX-M-15	Negative	blaNDM-5		FII-1:FIA-1:FIB-49	Negative	Negative		FyuA		H9	Negative	Onovel1
20_14	BAP1		GyrA-S83L/D87N, ParC-S80I, ParE-S458A	YRIN		blaCTX-M-15	Negative	blaNDM-5		FII-1:FIA-1:FIB-49	Negative	Negative		FyuA		H9	Negative	Onovel1
20_15	BAP1		GyrA-S83L/D87N, ParC-S80I, ParE-S458A	YRIN		blaCTX-M-15	Negative	blaNDM-5		FII-1:FIA-1:FIB-49	Negative	Negative		FyuA		H9	Negative	Onovel1
20_16	BAP1		GyrA-S83L/D87N, ParC-S80I, ParE-S458A	YRIN		blaCTX-M-15	Negative	blaNDM-5		FII-1:FIA-1:FIB-49	Negative	Negative		FyuA		H9	Negative	Onovel1
20_17	BAP1		GyrA-S83L/D87N, ParC-S80I, ParE-S458A	YRIN		blaCTX-M-15	Negative	blaNDM-5		FII-1:FIA-1:FIB-49	Negative	Negative		FyuA		H9	Negative	Onovel1
20_18	BAP1		GyrA-S83L/D87N, ParC-S80I, ParE-S458A	YRIN		blaCTX-M-15	Negative	blaNDM-5		FII-1:FIA-1:FIB-49	Negative	Negative		FyuA		H9	Negative	Onovel1
20_19	BAP1		GyrA-S83L/D87N, ParC-S80I, ParE-S458A	YRIN		blaCTX-M-15	Negative	blaNDM-5		FII-1:FIA-1:FIB-49	Negative	Negative		FyuA		H9	Negative	Onovel1
20_2	BAP1		GyrA-S83L/D87N, ParC-S80I, ParE-S458A	YRIN		blaCTX-M-15	Negative	blaNDM-5		FII-1:FIA-1:FIB-49	Negative	Negative		FyuA		H9	Negative	Onovel1
20_20	BAP1		GyrA-S83L/D87N, ParC-S80I, ParE-S458A	YRIN		blaCTX-M-15	Negative	blaNDM-5		FII-1:FIA-1:FIB-49	Negative	Negative		FyuA		H9	Negative	Onovel1
20_22	BAP1		GyrA-S83L/D87N, ParC-S80I, ParE-S458A	YRIN		blaCTX-M-15	Negative	blaNDM-5		FII-1:FIA-1:FIB-49	Negative	Negative		FyuA		H9	Negative	Onovel1
20_23	BAP1		GyrA-S83L/D87N, ParC-S80I, ParE-S458A	YRIN		blaCTX-M-15	Negative	blaNDM-5		FII-1:FIA-1:FIB-49	Negative	Negative		FyuA		H9	Negative	Onovel1
20_25	BAP1		GyrA-S83L/D87N, ParC-S80I, ParE-S458A	YRIN		blaCTX-M-15	Negative	blaNDM-5		FII-1:FIA-1:FIB-49	Negative	Negative		FyuA		H9	Negative	Onovel1
20_26	BAP1		GyrA-S83L/D87N, ParC-S80I, ParE-S458A	YRIN		blaCTX-M-15	Negative	blaNDM-5		FII-1:FIA-1:FIB-49	Negative	Negative		FyuA		H9	Negative	Onovel1
20_27	BAP1		GyrA-S83L/D87N, ParC-S80I, ParE-S458A	YRIN		blaCTX-M-15	Negative	blaNDM-5		FII-1:FIA-1:FIB-49	Negative	Negative		FyuA		H9	Negative	Onovel1
20_28	BAP1		GyrA-S83L/D87N, ParC-S80I, ParE-S458A	YRIN		Negative	Negative	blaNDM-5		FII-1:FIA-1:FIB-49	Negative	Negative		FyuA		H9	Negative	Onovel1
20_3	BAP1		GyrA-S83L/D87N, ParC-S80I, ParE-S458A	YRIN		blaCTX-M-15	Negative	blaNDM-5		FII-1:FIA-1:FIB-49	Negative	Negative		FyuA		H9	Negative	Onovel1
20_30	BAP1		GyrA-S83L/D87N, ParC-S80I, ParE-S458A	YRIN		blaCTX-M-15	Negative	blaNDM-5		FII-1:FIA-1:FIB-49	Negative	Negative		FyuA		H9	Negative	Onovel1
20_4	BAP1		GyrA-S83L/D87N, ParC-S80I, ParE-S458A	YRIN		blaCTX-M-15	Negative	blaNDM-5		FII-1:FIA-1:FIB-49	Negative	Negative		FyuA		H9	Negative	Onovel1
20_5	BAP1		GyrA-S83L/D87N, ParC-S80I, ParE-S458A	YRIN		Negative	Negative	blaNDM-5		FII-1:FIA-1:FIB-49	Negative	Negative		FyuA		H9	Negative	Onovel1
20_8	BAP1		GyrA-S83L/D87N, ParC-S80I, ParE-S458A	YRIN		blaCTX-M-15	Negative	blaNDM-5		FII-1:FIA-1:FIB-49	Negative	Negative		FyuA		H9	Negative	Onovel1
20_9	BAP1		GyrA-S83L/D87N, ParC-S80I, ParE-S458A	YRIN		blaCTX-M-15	Negative	blaNDM-5		FII-1:FIA-1:FIB-49	Negative	Negative		FyuA		H9	Negative	Onovel1
922-HS020-A41	BAP1		GyrA-S83L/D87N, ParC-S80I, ParE-S458A	YRIN		Negative	Negative	blaNDM-5		FII-1:FIA-1:FIB-49	ColKP3	IncX3		FyuA		H9	Negative	Onovel1
922-HS021-A42	BAP1		GyrA-S83L/D87N, ParC-S80I, ParE-S458A	YRIN		Negative	Negative	blaNDM-5		FII-1:FIA-1:FIB-49	ColKP3	IncX3		FyuA		H9	Negative	Onovel1
922-HS022-A43	BAP1		GyrA-S83L/D87N, ParC-S80I, ParE-S458A	YRIN		Negative	Negative	blaNDM-5		FII-1:FIA-1:FIB-49	ColKP3	IncX3		FyuA		H9	Negative	Onovel1
922-HS023-A44	BAP1		GyrA-S83L/D87N, ParC-S80I, ParE-S458A	YRIN		Negative	Negative	blaNDM-5		FII-1:FIA-1:FIB-49	ColKP3	IncX3		FyuA		H9	Negative	Onovel1
922-HS024-A45	BAP1		GyrA-S83L/D87N, ParC-S80I, ParE-S458A	YRIN		Negative	Negative	blaNDM-5		FII-1:FIA-1:FIB-49	ColKP3	IncX3		FyuA		H9	Negative	Onovel1
922-HS025-A46	BAP1		GyrA-S83L/D87N, ParC-S80I, ParE-S458A	YRIN		Negative	Negative	blaNDM-5		Negative	Negative	Negative		FyuA		H9	Negative	Onovel1
922-HS027-A48	BAP1		GyrA-S83L/D87N, ParC-S80I, ParE-S458A	YRIN		Negative	Negative	blaNDM-5		FII-1:FIA-1:FIB-49	ColKP3	IncX3		FyuA		H9	Negative	Onovel1
922-HS028-B01_S2	BAP1		GyrA-S83L/D87N, ParC-S80I, ParE-S458A	YRIN		Negative	Negative	blaNDM-5		FII-1:FIA-1:FIB-49	ColKP3	IncX3		FyuA		H9	Negative	Onovel1
922-HS029-B02_S3	BAP2		GyrA-S83L/D87N, ParC-S80I, ParE-S458A	Wild-type		Negative	Negative	blaNDM-5		Negative	Negative	IncX3		FyuA		H9	Negative	Onovel1
922-HS032-B05_S6	BAP1		GyrA-S83L/D87N, ParC-S80I, ParE-S458A	YRIN		blaCTX-M-15	Negative	blaNDM-5		FII-1:FIA-1:FIB-49	Negative	Negative		FyuA		H9	Negative	Onovel1
922-HS045-B18_S19	BAP1		GyrA-S83L/D87N, ParC-S80I, ParE-S458A	YRIN		Negative	Negative	blaNDM-5		FII-1:FIA-1:FIB-49	Negative	Negative		FyuA		H9	Negative	Onovel1
922-HS047-B20_S21	BAP1		GyrA-S83L/D87N, ParC-S80I, ParE-S458A	YRIN		Negative	Negative	blaNDM-5		FII-1:FIA-1:FIB-49	Negative	Negative		FyuA		H9	Negative	Onovel1
922-HS049-B22_S23	BAP1		GyrA-S83L/D87N, ParC-S80I, ParE-S458A	YRIN		Negative	Negative	blaNDM-5		FII-1:FIA-1:FIB-49	Negative	Negative		FyuA		H9	Negative	Onovel1
922-HS050-B23_S24	BAP1		GyrA-S83L/D87N, ParC-S80I, ParE-S458A	YRIN		Negative	Negative	blaNDM-5		FII-1:FIA-1:FIB-49	Negative	Negative		FyuA		H9	Negative	Onovel1
A-CRE927-002-A02	BAP1		GyrA-S83L/D87N, ParC-S80I, ParE-S458A	YRIN		Negative	Negative	blaNDM-5		FII-1:FIA-1:FIB-49	Negative	Negative		FyuA		H9	Negative	Onovel1
A-CRE927-029-A26	BAP1		GyrA-S83L/D87N, ParC-S80I, ParE-S458A	YRIN		blaCTX-M-15	Negative	blaNDM-5		FII-1:FIA-1:FIB-49	Negative	Negative		FyuA		H9	Negative	Onovel1
A-CRE927-057-A46	BAP1		GyrA-S83L/D87N, ParC-S80I, ParE-S458A	Wild-type		Negative	Negative	blaNDM-5		FII-1:FIA-1:FIB-49	Negative	Negative		FyuA		H9	Negative	Onovel1
A20	BAP2		GyrA-S83L/D87N, ParC-S80I, ParE-S458A	Wild-type		blaCTX-M-15	Negative	blaNDM-5		Negative	Negative	Negative		FyuA		H9	Negative	Onovel1
A3	BAP2		GyrA-S83L/D87N, ParC-S80I, ParE-S458A	YRIK		Negative	Negative	blaNDM-5		Negative	Negative	IncX3		FyuA		H9	Negative	Onovel1
A6	BAP2		GyrA-S83L/D87N, ParC-S80I, ParE-S458A	YRIK		Negative	Negative	blaNDM-5		Negative	Negative	IncX3		FyuA		H9	Negative	Onovel1
B-CRE927-071-B12	BAP1		GyrA-S83L/D87N, ParC-S80I, ParE-S458A	YRIN		Negative	Negative	blaNDM-5		Negative	Negative	Negative		FyuA		H9	Negative	Onovel1
B3	BAP2		GyrA-S83L/D87N, ParC-S80I, ParE-S458A	Wild-type		Negative	Negative	Negative		Negative	Negative	IncX3		FyuA		H9	Negative	Onovel1
CRE-07F-26-D40_S51	BAP1		GyrA-S83L/D87N, ParC-S80I, ParE-S458A	YRIN		blaCTX-M-15	Negative	blaNDM-5		FII-1:FIA-1:FIB-49	Negative	Negative		FyuA		H9	Negative	Onovel1
CRE-07F-35-D46	BAP1		GyrA-S83L/D87N, ParC-S80I, ParE-S458A	YRIN		blaCTX-M-15	Negative	blaNDM-5		FII-1:FIA-1:FIB-49	Negative	Negative		FyuA		H9	Negative	Onovel1
CRE-0E8-15-B30	BAP1		GyrA-S83L/D87N, ParC-S80I, ParE-S458A	YRIN		blaCTX-M-15	Negative	blaNDM-5		FII-1:FIA-1:FIB-49	Negative	Negative		FyuA		H9	Negative	Onovel1
CRE-36B-52-Re-A10	BAP1		GyrA-S83L/D87N, ParC-S80I, ParE-S458A	YRIN		Negative	Negative	blaNDM-5		FII-1:FIA-1:FIB-49	Negative	Negative		FyuA		H9	Negative	Onovel1
CRE-38D-2	BAP2		GyrA-S83L/D87N, ParC-S80I, ParE-S458A	YRIK		Negative	Negative	blaNDM-5		Negative	Negative	IncX3		FyuA		H9	Negative	Onovel1
DRR089062	BAP2		GyrA-S83L/D87N, ParC-S80I, ParE-S458A	Wild-type		blaCTX-M-15	Negative	Negative		Negative	Negative	Negative		FyuA		H9	Negative	Onovel1
DRR122527	BAP2		GyrA-S83L/D87N, ParC-S80I, ParE-S458A	YRIK		blaCTX-M-15	Negative	Negative		Negative	Negative	Negative		FyuA		H9	Negative	Onovel1
DRR122531	BAP1		GyrA-S83L/D87N, ParC-S80I, ParE-S458A	YRIN		blaCTX-M-15	Negative	blaNDM-5		FII-1:FIA-1:FIB-49	Negative	Negative		FyuA		H9	Negative	Onovel1
DRR150403	BAP2		GyrA-S83L/D87N, ParC-S80I, ParE-S458A	Wild-type		Negative	Negative	Negative		Negative	Negative	Negative		FyuA		H9	Negative	Onovel1
DRR150406	BAP1		GyrA-S83L/D87N, ParC-S80I, ParE-S458A	YRIN		blaCTX-M-15	Negative	blaNDM-5		FII-1:FIA-1:FIB-49	Negative	Negative		FyuA		H9	Negative	Onovel1
DRR150407	BAP1		GyrA-S83L/D87N, ParC-S80I, ParE-S458A	YRIN		blaCTX-M-15	Negative	blaNDM-5		FII-1:FIA-1:FIB-49	Negative	Negative		FyuA		H9	Negative	Onovel1
DRR150415	BAP1		GyrA-S83L/D87N, ParC-S80I, ParE-S458A	YRIN		blaCTX-M-15	Negative	blaNDM-5		FII-1:FIA-1:FIB-49	Negative	Negative		FyuA		H9	Negative	Onovel1
DRR150416	BAP1		GyrA-S83L/D87N, ParC-S80I, ParE-S458A	YRIN		blaCTX-M-15	Negative	blaNDM-5		FII-1:FIA-1:FIB-49	Negative	Negative		FyuA		H9	Negative	Onovel1
DRR150417	BAP1		GyrA-S83L/D87N, ParC-S80I, ParE-S458A	YRIN		blaCTX-M-15	Negative	blaNDM-5		FII-1:FIA-1:FIB-49	Negative	Negative		FyuA		H9	Negative	Onovel1
DRR150421	BAP2		GyrA-S83L/D87N, ParC-S80I, ParE-S458A	YRIK		blaCTX-M-15	Negative	Negative		Negative	Negative	Negative		FyuA		H9	Negative	Onovel1
DRR150423	BAP1		GyrA-S83L/D87N, ParC-S80I, ParE-S458A	YRIN		blaCTX-M-15	Negative	blaNDM-5		FII-1:FIA-1:FIB-49	Negative	Negative		FyuA		H9	Negative	Onovel1
DRR150473	BAP1		GyrA-S83L/D87N, ParC-S80I, ParE-S458A	YRIN		blaCTX-M-15	Negative	blaNDM-5		FII-1:FIA-1:FIB-49	Negative	Negative		FyuA		H9	Negative	Onovel1
DRR150490	BAP1		GyrA-S83L/D87N, ParC-S80I, ParE-S458A	YRIN		blaCTX-M-15	Negative	blaNDM-5		FII-1:FIA-1:FIB-49	Negative	Negative		FyuA		H9	Negative	Onovel1
DRR150491	BAP1		GyrA-S83L/D87N, ParC-S80I, ParE-S458A	YRIN		blaCTX-M-15	Negative	blaNDM-5		FII-1:FIA-1:FIB-49	Negative	Negative		FyuA		H9	Negative	Onovel1
DRR150496	BAP1		GyrA-S83L/D87N, ParC-S80I, ParE-S458A	YRIN		blaCTX-M-15	Negative	blaNDM-5		FII-1:FIA-1:FIB-49	Negative	Negative		FyuA		H9	Negative	Onovel1
DRR150497	BAP1		GyrA-S83L/D87N, ParC-S80I, ParE-S458A	YRIN		blaCTX-M-15	Negative	blaNDM-5		FII-1:FIA-1:FIB-49	Negative	Negative		FyuA		H9	Negative	Onovel1
DRR150498	BAP1		GyrA-S83L/D87N, ParC-S80I, ParE-S458A	YRIN		blaCTX-M-15	Negative	blaNDM-5		FII-1:FIA-1:FIB-49	Negative	Negative		FyuA		H9	Negative	Onovel1
DRR150515	BAP1		GyrA-S83L/D87N, ParC-S80I, ParE-S458A	YRIN		blaCTX-M-15	Negative	blaNDM-5		FII-1:FIA-1:FIB-49	Negative	Negative		FyuA		H9	Negative	Onovel1
DRR150524	BAP1		GyrA-S83L/D87N, ParC-S80I, ParE-S458A	YRIN		blaCTX-M-15	Negative	blaNDM-5		FII-1:FIA-1:FIB-49	Negative	Negative		FyuA		H9	Negative	Onovel1
DRR150531	BAP1		GyrA-S83L/D87N, ParC-S80I, ParE-S458A	YRIN		blaCTX-M-15	Negative	blaNDM-5		FII-1:FIA-1:FIB-49	Negative	Negative		FyuA		H9	Negative	Onovel1
DRR150536	BAP1		GyrA-S83L/D87N, ParC-S80I, ParE-S458A	YRIN		blaCTX-M-15	Negative	blaNDM-5		FII-1:FIA-1:FIB-49	Negative	Negative		FyuA		H9	Negative	Onovel1
DRR150538	BAP1		GyrA-S83L/D87N, ParC-S80I, ParE-S458A	YRIN		blaCTX-M-15	Negative	blaNDM-5		FII-1:FIA-1:FIB-49	Negative	Negative		FyuA		H9	Negative	Onovel1
DRR150553	BAP1		GyrA-S83L/D87N, ParC-S80I, ParE-S458A	YRIN		blaCTX-M-15	Negative	blaNDM-5		FII-1:FIA-1:FIB-49	Negative	Negative		FyuA		H9	Negative	Onovel1
DRR150556	BAP1		GyrA-S83L/D87N, ParC-S80I, ParE-S458A	YRIN		blaCTX-M-15	Negative	blaNDM-5		FII-1:FIA-1:FIB-49	Negative	Negative		FyuA		H9	Negative	Onovel1
DRR150567	BAP1		GyrA-S83L/D87N, ParC-S80I, ParE-S458A	YRIN		blaCTX-M-15	Negative	blaNDM-5		FII-1:FIA-1:FIB-49	Negative	Negative		FyuA		H9	Negative	Onovel1
DRR150582	BAP1		GyrA-S83L/D87N, ParC-S80I, ParE-S458A	YRIN		blaCTX-M-15	Negative	blaNDM-5		FII-1:FIA-1:FIB-49	Negative	Negative		FyuA		H9	Negative	Onovel1
DRR150613	BAP1		GyrA-S83L/D87N, ParC-S80I, ParE-S458A	YRIN		blaCTX-M-15	Negative	blaNDM-5		FII-1:FIA-1:FIB-49	Negative	Negative		FyuA		H9	Negative	Onovel1
DRR150640	BAP1		GyrA-S83L/D87N, ParC-S80I, ParE-S458A	YRIN		blaCTX-M-15	Negative	blaNDM-5		FII-1:FIA-1:FIB-49	Negative	Negative		FyuA		H9	Negative	Onovel1
DRR150648	BAP1		GyrA-S83L/D87N, ParC-S80I, ParE-S458A	YRIN		blaCTX-M-15	Negative	blaNDM-5		FII-1:FIA-1:FIB-49	Negative	Negative		FyuA		H9	Negative	Onovel1
DRR150675	BAP1		GyrA-S83L/D87N, ParC-S80I, ParE-S458A	YRIN		blaCTX-M-15	Negative	blaNDM-5		FII-1:FIA-1:FIB-49	Negative	Negative		FyuA		H9	Negative	Onovel1
DRR150676	BAP2		GyrA-S83L/D87N, ParC-S80I, ParE-S458A	Wild-type		Negative	Negative	Negative		Negative	Negative	Negative		FyuA		H9	Negative	Onovel1
DRR150682	BAP1		GyrA-S83L/D87N, ParC-S80I, ParE-S458A	YRIN		blaCTX-M-15	Negative	blaNDM-5		FII-1:FIA-1:FIB-49	Negative	Negative		FyuA		H9	Negative	Onovel1
DRR150694	BAP1		GyrA-S83L/D87N, ParC-S80I, ParE-S458A	YRIN		blaCTX-M-15	Negative	blaNDM-5		FII-1:FIA-1:FIB-49	Negative	Negative		FyuA		H9	Negative	Onovel1
DRR150703	BAP1		GyrA-S83L/D87N, ParC-S80I, ParE-S458A	YRIN		blaCTX-M-15	Negative	blaNDM-5		FII-1:FIA-1:FIB-49	Negative	Negative		FyuA		H9	Negative	Onovel1
DRR150704	BAP1		GyrA-S83L/D87N, ParC-S80I, ParE-S458A	YRIN		blaCTX-M-15	Negative	blaNDM-5		FII-1:FIA-1:FIB-49	Negative	Negative		FyuA		H9	Negative	Onovel1
DRR150725	BAP1		GyrA-S83L/D87N, ParC-S80I, ParE-S458A	YRIN		blaCTX-M-15	Negative	blaNDM-5		FII-1:FIA-1:FIB-49	Negative	Negative		FyuA		H9	Negative	Onovel1
DRR150727	BAP1		GyrA-S83L/D87N, ParC-S80I, ParE-S458A	YRIN		blaCTX-M-15	Negative	blaNDM-5		FII-1:FIA-1:FIB-49	Negative	Negative		FyuA		H9	Negative	Onovel1
DRR150752	BAP1		GyrA-S83L/D87N, ParC-S80I, ParE-S458A	YRIN		blaCTX-M-15	Negative	blaNDM-5		FII-1:FIA-1:FIB-49	Negative	Negative		FyuA		H9	Negative	Onovel1
DRR150754	BAP1		GyrA-S83L/D87N, ParC-S80I, ParE-S458A	YRIN		blaCTX-M-15	Negative	blaNDM-5		FII-1:FIA-1:FIB-49	Negative	Negative		FyuA		H9	Negative	Onovel1
DRR150758	BAP1		GyrA-S83L/D87N, ParC-S80I, ParE-S458A	YRIN		blaCTX-M-15	Negative	blaNDM-5		FII-1:FIA-1:FIB-49	Negative	Negative		FyuA		H9	Negative	Onovel1
DRR150767	BAP1		GyrA-S83L/D87N, ParC-S80I, ParE-S458A	YRIN		blaCTX-M-15	Negative	blaNDM-5		FII-1:FIA-1:FIB-49	Negative	Negative		FyuA		H9	Negative	Onovel1
DRR165509	BAP1		GyrA-S83L/D87N, ParC-S80I, ParE-S458A	YRIN		blaCTX-M-15	Negative	blaNDM-5		FII-1:FIA-1:FIB-49	Negative	Negative		FyuA		H9	Negative	Onovel1
E22	BAP1		GyrA-S83L/D87N, ParC-S80I, ParE-S458A	YRIN		blaCTX-M-15	Negative	blaNDM-5		FII-1:FIA-1:FIB-49	Negative	Negative		FyuA		H9	Negative	Onovel1
E27	BAP2		GyrA-S83L/D87N, ParC-S80I, ParE-S458A	Wild-type		Negative	Negative	blaNDM-5		Negative	Negative	IncX3		FyuA		H9	Negative	Onovel1
ERR1971528	BAP2		GyrA-S83L/D87N, ParC-S80I, ParE-S458A	Wild-type		blaCTX-M-15	Negative	Negative		Negative	Negative	Negative		FyuA		H9	Negative	Onovel1
ERR2540224	BAP2		GyrA-S83L/D87N, ParC-S80I, ParE-S458A	Wild-type		Negative	Negative	Negative		Negative	Negative	Negative		FyuA		H9	Negative	Onovel1
ERR2652844	BAP2		GyrA-S83L/D87N, ParC-S80I, ParE-S458A	Wild-type		blaCTX-M-15	Negative	Negative		Negative	Negative	Negative		FyuA		H9	Negative	Onovel1
ERR3393143	BAP2		GyrA-S83L/D87N, ParC-S80I, ParE-S458A	Wild-type		blaCTX-M-15	Negative	Negative		Negative	Negative	Negative		FyuA		H9	Negative	Onovel1
ERR3393317	BAP2		GyrA-S83L/D87N, ParC-S80I, ParE-S458A	Wild-type		blaCTX-M-15	Negative	Negative		Negative	Negative	Negative		FyuA		H9	Negative	Onovel1
ERR3393351	BAP2		GyrA-S83L/D87N, ParC-S80I, ParE-S458A	Wild-type		blaCTX-M-15	Negative	Negative		Negative	Negative	Negative		FyuA		H9	Negative	Onovel1
ERR3393425	BAP2		GyrA-S83L/D87N, ParC-S80I, ParE-S458A	Wild-type		blaCTX-M-15	Negative	Negative		Negative	Negative	Negative		FyuA		H9	Negative	Onovel1
ERR4180586	BAP1		GyrA-S83L/D87N, ParC-S80I, ParE-S458A	YRIN		Negative	Negative	blaNDM-5		FII-1:FIA-1:FIB-49	Negative	Negative		FyuA		H9	Negative	Onovel1
ERR4221047	BAP1		GyrA-S83L/D87N, ParC-S80I, ParE-S458A	YRIN		Negative	Negative	blaNDM-5		FII-1:FIA-1:FIB-49	Negative	Negative		FyuA		H9	Negative	Onovel1
ERR712511	BAP2		GyrA-S83L/D87N, ParC-S80I, ParE-S458A	Wild-type		blaCTX-M-15	Negative	Negative		Negative	Negative	Negative		FyuA		H9	Negative	Onovel1
ERR712668	BAP2		GyrA-S83L/D87N, ParC-S80I, ParE-S458A	Wild-type		blaCTX-M-15	Negative	Negative		Negative	Negative	Negative		FyuA		H9	Negative	Onovel1
SC-125-C09_S55	BAP1		GyrA-S83L/D87N, ParC-S80I, ParE-S458A	YRIN		blaCTX-M-15	Negative	blaNDM-5		FII-1:FIA-1:FIB-49	Negative	Negative		FyuA		H9	Negative	Onovel1
SC-150-C30	BAP1		GyrA-S83L/D87N, ParC-S80I, ParE-S458A	YRIN		Negative	Negative	blaNDM-5		FII-1:FIA-1:FIB-49	Negative	Negative		FyuA		H9	Negative	Onovel1
SC-181-D12	BAP2		GyrA-S83L/D87N, ParC-S80I, ParE-S458A	Wild-type		Negative	Negative	blaNDM-5		Negative	Negative	IncX3		FyuA		H9	Negative	Onovel1
SC-207-B08	BAP1		GyrA-S83L/D87N, ParC-S80I, ParE-S458A	YRIN		Negative	Negative	blaNDM-5		FII-1:FIA-1:FIB-49	Negative	Negative		FyuA		H9	Negative	Onovel1
SC-239-B40_S87	BAP1		GyrA-S83L/D87N, ParC-S80I, ParE-S458A	YRIN		blaCTX-M-15	Negative	blaNDM-5		FII-1:FIA-1:FIB-49	Negative	Negative		FyuA		H9	Negative	Onovel1
SC-246-B47	BAP1		GyrA-S83L/D87N, ParC-S80I, ParE-S458A	YRIN		blaCTX-M-15	Negative	blaNDM-5		FII-1:FIA-1:FIB-49	Negative	Negative		FyuA		H9	Negative	Onovel1
SC343-D16_S80	BAP2		GyrA-S83L/D87N, ParC-S80I, ParE-S458A	Wild-type		Negative	Negative	blaNDM-5		Negative	Negative	IncX3		FyuA		H9	Negative	Onovel1
SC344-D17	BAP2		GyrA-S83L/D87N, ParC-S80I, ParE-S458A	Wild-type		Negative	Negative	blaNDM-5		Negative	Negative	IncX3		FyuA		H9	Negative	Onovel1
SHZH3	BAP2		GyrA-S83L/D87N, ParC-S80I, ParE-S458A	YRIK		Negative	Negative	blaNDM-5		Negative	Negative	IncX3		FyuA		H9	Negative	Onovel1
SHZH8	BAP2		GyrA-S83L/D87N, ParC-S80I, ParE-S458A	YRIK		Negative	Negative	blaNDM-5		Negative	Negative	IncX3		FyuA		H9	Negative	Onovel1
SHZH9	BAP1		GyrA-S83L/D87N, ParC-S80I, ParE-S458A	YRIN		blaCTX-M-15	Negative	blaNDM-5		FII-1:FIA-1:FIB-49	Negative	Negative		FyuA		H9	Negative	Onovel1
SRR10126801	BAP2		GyrA-S83L/D87N, ParC-S80I, ParE-S458A	Wild-type		blaCTX-M-15	Negative	Negative		Negative	Negative	Negative		FyuA		H9	Negative	Onovel1
SRR10126963	BAP2		GyrA-S83L/D87N, ParC-S80I, ParE-S458A	Wild-type		blaCTX-M-15	Negative	Negative		Negative	Negative	Negative		FyuA		H9	Negative	Onovel1
SRR10127019	BAP2		GyrA-S83L/D87N, ParC-S80I, ParE-S458A	Wild-type		blaCTX-M-15	Negative	Negative		Negative	Negative	Negative		FyuA		H9	Negative	Onovel1
SRR10147623	BAP2		GyrA-S83L/D87N, ParC-S80I, ParE-S458A	Wild-type		blaCTX-M-15	Negative	Negative		Negative	Negative	Negative		FyuA		H9	Negative	Onovel1
SRR10310432	BAP2		GyrA-S83L/D87N, ParC-S80I, ParE-S458A	Wild-type		Negative	Negative	Negative		Negative	Negative	Negative		FyuA		H9	Negative	Onovel1
SRR11454068	BAP2		GyrA-S83L/D87N, ParC-S80I, ParE-S458A	Wild-type		blaCTX-M-15	Negative	Negative		Negative	Negative	Negative		FyuA		H9	Negative	Onovel1
SRR11454265	BAP2		GyrA-S83L/D87N, ParC-S80I, ParE-S458A	Wild-type		Negative	Negative	Negative		Negative	Negative	Negative		FyuA		H9	Negative	Onovel1
SRR11454320	BAP2		GyrA-S83L/D87N, ParC-S80I, ParE-S458A	Wild-type		Negative	Negative	Negative		Negative	Negative	Negative		FyuA		H9	Negative	Onovel1
SRR11454409	BAP2		GyrA-S83L/D87N, ParC-S80I, ParE-S458A	Wild-type		blaCTX-M-15	Negative	Negative		Negative	Negative	Negative		FyuA		H9	Negative	Onovel1
SRR11454410	BAP2		GyrA-S83L/D87N, ParC-S80I, ParE-S458A	Wild-type		blaCTX-M-15	Negative	Negative		Negative	Negative	Negative		FyuA		H9	Negative	Onovel1
SRR11514692	BAP2		GyrA-S83L/D87N, ParC-S80I, ParE-S458A	YRIK		Negative	Negative	blaNDM-5		Negative	Negative	IncX3		FyuA		H9	Negative	Onovel1
SRR11810154	BAP2		GyrA-S83L/D87N, ParC-S80I, ParE-S458A	Wild-type		blaCTX-M-15	Negative	Negative		Negative	Negative	Negative		FyuA		H9	Negative	Onovel1
SRR12009633	BAP2		GyrA-S83L/D87N, ParC-S80I, ParE-S458A	Wild-type		Negative	Negative	Negative		Negative	Negative	Negative		FyuA		H9	Negative	Onovel1
SRR12204403	BAP2		GyrA-S83L/D87N, ParC-S80I, ParE-S458A	YRIK		blaCTX-M-15	Negative	blaNDM-5		Negative	Negative	Negative		FyuA		Other	Negative	Onovel1
SRR12204408	BAP2		GyrA-S83L/D87N, ParC-S80I, ParE-S458A	YRIK		blaCTX-M-15	Negative	blaNDM-5		Negative	Negative	Negative		FyuA		Other	Negative	Onovel1
SRR12352155	BAP2		GyrA-S83L/D87N, ParC-S80I, ParE-S458A	YRIK		Negative	Negative	Negative		Negative	Negative	Negative		FyuA		H9	Negative	Onovel1
SRR12352253	BAP2		GyrA-S83L/D87N, ParC-S80I, ParE-S458A	YRIK		Negative	Negative	Negative		Negative	Negative	Negative		FyuA		H9	Negative	Onovel1
SRR12519144	BAP1		GyrA-S83L/D87N, ParC-S80I, ParE-S458A	YRIN		Negative	Negative	blaNDM-5		FII-1:FIA-1:FIB-49	Negative	Negative		FyuA		H9	Negative	Onovel1
SRR12605580	BAP2		GyrA-S83L/D87N, ParC-S80I, ParE-S458A	Wild-type		blaCTX-M-15	Negative	Negative		Negative	Negative	Negative		FyuA		H9	Negative	Onovel1
SRR13001288	BAP2		GyrA-S83L/D87N, ParC-S80I, ParE-S458A	Wild-type		blaCTX-M-15	Negative	Negative		Negative	Negative	Negative		FyuA		H9	Negative	Onovel1
SRR13001383	BAP1		GyrA-S83L/D87N, ParC-S80I, ParE-S458A	YRIN		blaCTX-M-15	Negative	blaNDM-5		FII-1:FIA-1:FIB-49	Negative	Negative		FyuA		H9	Negative	Onovel1
SRR13001393	BAP2		GyrA-S83L/D87N, ParC-S80I, ParE-S458A	Wild-type		blaCTX-M-15	Negative	Negative		Negative	Negative	Negative		FyuA		H9	Negative	Onovel1
SRR13062328	BAP1		GyrA-S83L/D87N, ParC-S80I, ParE-S458A	YRIN		blaCTX-M-15	blaOXA-181	blaNDM-5		FII-1:FIA-1:FIB-49	ColKP3	IncX3		FyuA		H9	Negative	Onovel1
SRR13087678	BAP2		GyrA-S83L/D87N, ParC-S80I, ParE-S458A	Wild-type		blaCTX-M-15	Negative	blaNDM-5		Negative	ColKP3	IncX3		FyuA		H9	Negative	Onovel1
SRR13158516	BAP2		GyrA-S83L/D87N, ParC-S80I, ParE-S458A	Wild-type		blaCTX-M-15	Negative	blaNDM-5		Negative	ColKP3	IncX3		FyuA		H9	Negative	Onovel1
SRR13158517	BAP2		GyrA-S83L/D87N, ParC-S80I, ParE-S458A	Wild-type		blaCTX-M-15	Negative	blaNDM-5		Negative	Negative	IncX3		FyuA		H9	Negative	Onovel1
SRR13158543	BAP2		GyrA-S83L/D87N, ParC-S80I, ParE-S458A	Wild-type		blaCTX-M-15	Negative	blaNDM-5		Negative	Negative	IncX3		FyuA		H9	Negative	Onovel1
SRR13158668	BAP2		GyrA-S83L/D87N, ParC-S80I, ParE-S458A	Wild-type		blaCTX-M-15	Negative	blaNDM-5		Negative	Negative	IncX3		FyuA		H9	Negative	Onovel1
SRR13159140	BAP2		GyrA-S83L/D87N, ParC-S80I, ParE-S458A	Wild-type		Negative	Negative	blaNDM-5		Negative	Negative	IncX3		FyuA		H9	Negative	Onovel1
SRR13342187	BAP2		GyrA-S83L/D87N, ParC-S80I, ParE-S458A	Wild-type		Negative	Negative	blaNDM-5		Negative	Negative	IncX3		FyuA		H9	Negative	Onovel1
SRR13643378	BAP2		GyrA-S83L/D87N, ParC-S80I, ParE-S458A	Wild-type		Negative	Negative	Negative		Negative	Negative	Negative		FyuA		H9	Negative	Onovel1
SRR13680139	BAP2		GyrA-S83L/D87N, ParC-S80I, ParE-S458A	Wild-type		Negative	Negative	Negative		Negative	Negative	IncX3		FyuA		H9	Negative	Onovel1
SRR13848084	BAP2		GyrA-S83L/D87N, ParC-S80I, ParE-S458A	Wild-type		blaCTX-M-15	Negative	Negative		Negative	Negative	Negative		FyuA		H9	Negative	Onovel1
SRR14684745	BAP2		GyrA-S83L/D87N, ParC-S80I, ParE-S458A	Wild-type		Negative	Negative	Negative		Negative	Negative	Negative		FyuA		Negative	Negative	Onovel1
SRR14760398	BAP1		GyrA-S83L/D87N, ParC-S80I, ParE-S458A	YRIN		blaCTX-M-15	Negative	blaNDM-5		FII-1:FIA-1:FIB-49	Negative	Negative		FyuA		H9	Negative	Onovel1
SRR14993811	BAP2		GyrA-S83L/D87N, ParC-S80I, ParE-S458A	Wild-type		blaCTX-M-15	Negative	Negative		Negative	Negative	Negative		FyuA		H9	Negative	Onovel1
SRR15047229	BAP1		GyrA-S83L/D87N, ParC-S80I, ParE-S458A	YRIN		blaCTX-M-15	blaOXA-181	blaNDM-5		FII-1:FIA-1:FIB-49	ColKP3	IncX3		FyuA		H9	Negative	Onovel1
SRR15047242	BAP1		GyrA-S83L/D87N, ParC-S80I, ParE-S458A	YRIN		Negative	Negative	blaNDM-5		FII-1:FIA-1:FIB-49	Negative	Negative		FyuA		H9	Negative	Onovel1
SRR15055369	BAP2		GyrA-S83L/D87N, ParC-S80I, ParE-S458A	Wild-type		Negative	Negative	Negative		Negative	Negative	IncX3		FyuA		H9	Negative	Onovel1
SRR15055372	BAP2		GyrA-S83L/D87N, ParC-S80I, ParE-S458A	Wild-type		Negative	Negative	Negative		Negative	Negative	IncX3		FyuA		H9	Negative	Onovel1
SRR15116103	BAP1		GyrA-S83L/D87N, ParC-S80I, ParE-S458A	YRIN		blaCTX-M-15	Negative	blaNDM-5		FII-1:FIA-1:FIB-49	Negative	Negative		FyuA		H9	Negative	Onovel1
SRR15116110	BAP2		GyrA-S83L/D87N, ParC-S80I, ParE-S458A	YRIK		blaCTX-M-15	Negative	blaNDM-5		Negative	Negative	Negative		FyuA		H9	Negative	Onovel1
SRR15116111	BAP1		GyrA-S83L/D87N, ParC-S80I, ParE-S458A	YRIN		blaCTX-M-15	Negative	blaNDM-5		FII-1:FIA-1:FIB-49	Negative	Negative		FyuA		H9	Negative	Onovel1
SRR15116177	BAP2		GyrA-S83L/D87N, ParC-S80I, ParE-S458A	YRIK		Negative	blaOXA-181	Negative		Negative	Negative	IncX3		FyuA		Other	Negative	Onovel1
SRR15116254	BAP2		GyrA-S83L/D87N, ParC-S80I, ParE-S458A	YRIK		blaCTX-M-15	Negative	blaNDM-5		Negative	Negative	Negative		FyuA		H9	Negative	Onovel1
SRR15116265	BAP1		GyrA-S83L/D87N, ParC-S80I, ParE-S458A	YRIN		blaCTX-M-15	Negative	blaNDM-5		FII-1:FIA-1:FIB-49	ColKP3	IncX3		FyuA		H9	Negative	Onovel1
SRR15116286	BAP2		GyrA-S83L/D87N, ParC-S80I, ParE-S458A	Wild-type		blaCTX-M-15	Negative	Negative		Negative	Negative	Negative		FyuA		H9	Negative	Onovel1
SRR15914426	BAP2		GyrA-S83L/D87N, ParC-S80I, ParE-S458A	YRIK		Negative	Negative	blaNDM-5		Negative	Negative	Negative		FyuA		H9	Negative	Onovel1
SRR16896041	BAP1		GyrA-S83L/D87N, ParC-S80I, ParE-S458A	YRIN		blaCTX-M-15	Negative	blaNDM-5		FII-1:FIA-1:FIB-49	Negative	Negative		FyuA		H9	Negative	Onovel1
SRR16964819	BAP2		GyrA-S83L/D87N, ParC-S80I, ParE-S458A	Wild-type		Negative	Negative	blaNDM-5		Negative	Negative	IncX3		FyuA		H9	Negative	Onovel1
SRR17460754	BAP2		GyrA-S83L/D87N, ParC-S80I, ParE-S458A	YRIK		blaCTX-M-15	Negative	Negative		Negative	Negative	Negative		FyuA		H9	Negative	Onovel1
SRR17461085	BAP2		GyrA-S83L/D87N, ParC-S80I, ParE-S458A	YRIK		blaCTX-M-15	Negative	Negative		Negative	Negative	Negative		FyuA		H9	Negative	Onovel1
SRR3932426	BAP2		GyrA-S83L/D87N, ParC-S80I, ParE-S458A	Wild-type		blaCTX-M-15	Negative	Negative		Negative	Negative	Negative		FyuA		H9	Negative	Onovel1
SRR3982152	BAP2		GyrA-S83L/D87N, ParC-S80I, ParE-S458A	Wild-type		blaCTX-M-15	Negative	Negative		Negative	Negative	Negative		FyuA		H9	Negative	Onovel1
SRR3999067	BAP2		GyrA-S83L/D87N, ParC-S80I, ParE-S458A	Wild-type		blaCTX-M-15	Negative	Negative		Negative	Negative	Negative		FyuA		H9	Negative	Onovel1
SRR3999076	BAP2		GyrA-S83L/D87N, ParC-S80I, ParE-S458A	Wild-type		blaCTX-M-15	Negative	Negative		Negative	Negative	Negative		FyuA		H9	Negative	Onovel1
SRR5642118	BAP2		GyrA-S83L/D87N, ParC-S80I, ParE-S458A	Wild-type		Negative	Negative	Negative		Negative	Negative	Negative		FyuA		H9	Negative	Onovel1
SRR5642122	BAP2		GyrA-S83L/D87N, ParC-S80I, ParE-S458A	Wild-type		blaCTX-M-15	Negative	Negative		Negative	Negative	Negative		FyuA		H9	Negative	Onovel1
SRR6505344	BAP2		GyrA-S83L/D87N, ParC-S80I, ParE-S458A	Wild-type		blaCTX-M-15	Negative	Negative		Negative	Negative	Negative		FyuA		H9	Negative	Onovel1
SRR6724039	BAP2		GyrA-S83L/D87N, ParC-S80I, ParE-S458A	Wild-type		blaCTX-M-15	Negative	Negative		Negative	Negative	Negative		FyuA		H9	Negative	Onovel1
SRR6724058	BAP2		GyrA-S83L/D87N, ParC-S80I, ParE-S458A	Wild-type		blaCTX-M-15	Negative	Negative		Negative	Negative	Negative		FyuA		H9	Negative	Onovel1
SRR6724099	BAP2		GyrA-S83L/D87N, ParC-S80I, ParE-S458A	Wild-type		blaCTX-M-15	Negative	Negative		Negative	Negative	Negative		FyuA		H9	Negative	Onovel1
SRR6892691	BAP2		GyrA-S83L/D87N, ParC-S80I, ParE-S458A	Wild-type		blaCTX-M-15	Negative	Negative		Negative	Negative	Negative		FyuA		H9	Negative	Onovel1
SRR7716572	BAP1		GyrA-S83L/D87N, ParC-S80I, ParE-S458A	YRIN		Negative	Negative	blaNDM-5		FII-1:FIA-1:FIB-49	Negative	Negative		FyuA		H9	Negative	Onovel1
SRR8206994	BAP2		GyrA-S83L/D87N, ParC-S80I, ParE-S458A	Wild-type		blaCTX-M-15	Negative	Negative		Negative	Negative	IncX3		FyuA		H9	Negative	Onovel1
SRR8505978	BAP2		GyrA-S83L/D87N, ParC-S80I, ParE-S458A	Wild-type		blaCTX-M-15	Negative	Negative		Negative	Negative	Negative		FyuA		H9	Negative	Onovel1
SRR8506018	BAP2		GyrA-S83L/D87N, ParC-S80I, ParE-S458A	Wild-type		blaCTX-M-15	Negative	Negative		Negative	Negative	Negative		FyuA		H9	Negative	Onovel1
SRR8582159	BAP2		GyrA-S83L/D87N, ParC-S80I, ParE-S458A	Wild-type		Negative	Negative	Negative		Negative	Negative	Negative		FyuA		H9	Negative	Onovel1
SRR8916347	BAP1		GyrA-S83L/D87N, ParC-S80I, ParE-S458A	YRIN		blaCTX-M-15	Negative	blaNDM-5		FII-1:FIA-1:FIB-49	Negative	Negative		FyuA		H9	Negative	Onovel1
SRR8916349	BAP1		GyrA-S83L/D87N, ParC-S80I, ParE-S458A	YRIN		blaCTX-M-15	Negative	blaNDM-5		FII-1:FIA-1:FIB-49	Negative	Negative		FyuA		H9	Negative	Onovel1
SRR8916496	BAP1		GyrA-S83L/D87N, ParC-S80I, ParE-S458A	YRIN		blaCTX-M-15	Negative	blaNDM-5		FII-1:FIA-1:FIB-49	Negative	Negative		FyuA		H9	Negative	Onovel1
SRR8919638	BAP1		GyrA-S83L/D87N, ParC-S80I, ParE-S458A	YRIN		Negative	Negative	blaNDM-5		FII-1:FIA-1:FIB-49	Negative	Negative		FyuA		H9	Negative	Onovel1
SRR8923983	BAP2		GyrA-S83L/D87N, ParC-S80I, ParE-S458A	Wild-type		Negative	Negative	Negative		Negative	Negative	IncX3		FyuA		H9	Negative	Onovel1
SRR9088960	BAP2		GyrA-S83L/D87N, ParC-S80I, ParE-S458A	YRIK		Negative	Negative	blaNDM-5		Negative	Negative	IncX3		FyuA		H9	Negative	Onovel1
SRR9113479	BAP2		GyrA-S83L/D87N, ParC-S80I, ParE-S458A	YRIK		blaCTX-M-15	Negative	Negative		Negative	Negative	IncX3		FyuA		H9	Negative	Onovel1
SRR9647673	BAP2		GyrA-S83L/D87N, ParC-S80I, ParE-S458A	Wild-type		blaCTX-M-15	Negative	Negative		Negative	Negative	Negative		FyuA		H9	Negative	Onovel1
SRR9734640	BAP1		GyrA-S83L/D87N, ParC-S80I, ParE-S458A	YRIN		blaCTX-M-15	Negative	blaNDM-5		FII-1:FIA-1:FIB-49	Negative	Negative		FyuA		H9	Negative	Onovel1
SRR9734750	BAP2		GyrA-S83L/D87N, ParC-S80I, ParE-S458A	Wild-type		blaCTX-M-15	Negative	Negative		Negative	Negative	Negative		FyuA		H9	Negative	Onovel1
2009243028	BAP2		GyrA-S83L/D87N, ParC-S80I, ParE-S458A	YRIK		Negative	Negative	blaNDM-5		Negative	Negative	IncX3		FyuA		H9	Negative	Onovel14
18_10	BAP2		GyrA-S83L/D87N, ParC-S80I, ParE-S458A	YRIK		Negative	Negative	blaNDM-5		Negative	Negative	IncX3		FyuA		H9	Negative	Onovel14
DRR150388	BAP2		GyrA-S83L/D87N, ParC-S80I, ParE-S458A	Wild-type		Negative	Negative	Negative		Negative	Negative	Negative		FyuA		H9	Negative	Onovel14
E133	BAP2		GyrA-S83L/D87N, ParC-S80I, ParE-S458A	YRIK		Negative	Negative	blaNDM-5		Negative	Negative	IncX3		FyuA		H9	Negative	Onovel14
ERR1971605	BAP2		GyrA-S83L/D87N, ParC-S80I, ParE-S458A	Wild-type		blaCTX-M-15	Negative	Negative		Negative	Negative	Negative		FyuA		H9	Negative	Onovel14
ERR1971665	BAP2		GyrA-S83L/D87N, ParC-S80I, ParE-S458A	Wild-type		blaCTX-M-15	Negative	Negative		Negative	Negative	Negative		FyuA		H9	Negative	Onovel14
ERR2019109	BAP2		GyrA-S83L/D87N, ParC-S80I, ParE-S458A	Wild-type		blaCTX-M-15	Negative	Negative		Negative	Negative	Negative		FyuA		H9	Negative	Onovel14
ERR2019250	BAP2		GyrA-S83L/D87N, ParC-S80I, ParE-S458A	Wild-type		blaCTX-M-15	Negative	Negative		Negative	Negative	Negative		FyuA		H9	Negative	Onovel14
ERR2639313	BAP2		GyrA-S83L/D87N, ParC-S80I, ParE-S458A	YRIK		blaCTX-M-15	blaOXA-181	Negative		Negative	Negative	IncX3		FyuA		H9	Negative	Onovel14
ERR2652792	BAP2		GyrA-S83L/D87N, ParC-S80I, ParE-S458A	Wild-type		blaCTX-M-15	blaOXA-181	Negative		Negative	Negative	Negative		FyuA		H9	Negative	Onovel14
ERR3393304	BAP2		GyrA-S83L/D87N, ParC-S80I, ParE-S458A	Wild-type		Negative	Negative	Negative		Negative	Negative	Negative		FyuA		H9	Negative	Onovel14
ERR3393405	BAP2		GyrA-S83L/D87N, ParC-S80I, ParE-S458A	Wild-type		Negative	Negative	Negative		Negative	Negative	IncX3		FyuA		H9	Negative	Onovel14
ERR4019889	BAP2		GyrA-S83L/D87N, ParC-S80I, ParE-S458A	YRIK		blaCTX-M-15	Negative	Negative		Negative	Negative	Negative		FyuA		H9	Negative	Onovel14
ERR4220853	BAP2		GyrA-S83L/D87N, ParC-S80I, ParE-S458A	Wild-type		Negative	Negative	Negative		Negative	Negative	Negative		FyuA		H9	Negative	Onovel14
ERR5443208	BAP2		GyrA-S83L/D87N, ParC-S80I, ParE-S458A	Wild-type		Negative	Negative	Negative		Negative	Negative	Negative		FyuA		H9	Negative	Onovel14
Reference	BAP2		GyrA-S83L/D87N, ParC-S80I, ParE-S458A	Wild-type		Negative	Negative	Negative		Negative	Negative	Negative		FyuA		H9	Negative	Onovel14
SRR10006026	BAP2		GyrA-S83L/D87N, ParC-S80I, ParE-S458A	Wild-type		blaCTX-M-15	Negative	Negative		Negative	Negative	Negative		FyuA		H9	Negative	Onovel14
SRR10112531	BAP2		GyrA-S83L/D87N, ParC-S80I, ParE-S458A	Wild-type		blaCTX-M-15	Negative	Negative		Negative	Negative	Negative		FyuA		H9	Negative	Onovel14
SRR10153071	BAP2		GyrA-S83L/D87N, ParC-S80I, ParE-S458A	Wild-type		blaCTX-M-15	Negative	Negative		Negative	Negative	Negative		FyuA		H9	Negative	Onovel14
SRR10270326	BAP2		GyrA-S83L/D87N, ParC-S80I, ParE-S458A	Wild-type		blaCTX-M-15	Negative	Negative		Negative	Negative	Negative		FyuA		H9	Negative	Onovel14
SRR10286059	BAP2		GyrA-S83L/D87N, ParC-S80I, ParE-S458A	Wild-type		blaCTX-M-15	Negative	Negative		Negative	Negative	Negative		FyuA		H9	Negative	Onovel14
SRR10310440	BAP2		GyrA-S83L/D87N, ParC-S80I, ParE-S458A	Wild-type		blaCTX-M-15	Negative	Negative		Negative	Negative	Negative		FyuA		H9	Negative	Onovel14
SRR11347902	BAP2		GyrA-S83L/D87N, ParC-S80I, ParE-S458A	YRIK		Negative	Negative	blaNDM-5		Negative	Negative	Negative		FyuA		H9	Negative	Onovel14
SRR11348019	BAP2		GyrA-S83L/D87N, ParC-S80I, ParE-S458A	YRIK		blaCTX-M-15	Negative	Negative		Negative	Negative	Negative		FyuA		H9	Negative	Onovel14
SRR11454405	BAP2		GyrA-S83L/D87N, ParC-S80I, ParE-S458A	Wild-type		blaCTX-M-15	Negative	Negative		Negative	Negative	Negative		FyuA		82Other12	Negative	Onovel14
SRR11454406	BAP2		GyrA-S83L/D87N, ParC-S80I, ParE-S458A	Wild-type		blaCTX-M-15	Negative	Negative		Negative	Negative	Negative		FyuA		82Other12	Negative	Onovel14
SRR1187805	BAP2		GyrA-S83L/D87N, ParC-S80I, ParE-S458A	Wild-type		blaCTX-M-15	Negative	Negative		Negative	Negative	Negative		FyuA		H9	Negative	Onovel14
SRR12358930	BAP2		GyrA-S83L/D87N, ParC-S80I, ParE-S458A	Wild-type		Negative	blaOXA-181	blaNDM-5		Negative	Negative	Negative		FyuA		H9	Negative	Onovel14
SRR12358931	BAP2		GyrA-S83L/D87N, ParC-S80I, ParE-S458A	YRIK		blaCTX-M-15	Negative	blaNDM-5		Negative	Negative	Negative		FyuA		H9	Negative	Onovel14
SRR12358934	BAP2		GyrA-S83L/D87N, ParC-S80I, ParE-S458A	Wild-type		Negative	blaOXA-181	blaNDM-5		Negative	Negative	Negative		FyuA		H9	Negative	Onovel14
SRR12517483	BAP2		GyrA-S83L/D87N, ParC-S80I, ParE-S458A	YRIK		Negative	blaOXA-181	blaNDM-5		Negative	ColKP3	IncX3		FyuA		H9	Negative	Onovel14
SRR12517578	BAP2		GyrA-S83L/D87N, ParC-S80I, ParE-S458A	YRIK		blaCTX-M-15	Negative	blaNDM-5		Negative	ColKP3	IncX3		FyuA		H9	Negative	Onovel14
SRR12898974	BAP2		GyrA-S83L/D87N, ParC-S80I, ParE-S458A	YRIK		blaCTX-M-15	Negative	blaNDM-5		Negative	Negative	Negative		FyuA		H9	Negative	Onovel14
SRR12902660	BAP2		GyrA-S83L/D87N, ParC-S80I, ParE-S458A	YRIK		blaCTX-M-15	Negative	blaNDM-5		Negative	Negative	Negative		FyuA		H9	Negative	Onovel14
SRR13000495	BAP2		GyrA-S83L/D87N, ParC-S80I, ParE-S458A	Wild-type		Negative	Negative	Negative		Negative	Negative	Negative		FyuA		H9	Negative	Onovel14
SRR13001317	BAP2		GyrA-S83L/D87N, ParC-S80I, ParE-S458A	Wild-type		blaCTX-M-15	Negative	Negative		Negative	Negative	Negative		FyuA		H9	Negative	Onovel14
SRR13001385	BAP2		GyrA-S83L/D87N, ParC-S80I, ParE-S458A	Wild-type		blaCTX-M-15	Negative	Negative		Negative	Negative	Negative		FyuA		H9	Negative	Onovel14
SRR13001391	BAP2		GyrA-S83L/D87N, ParC-S80I, ParE-S458A	Wild-type		blaCTX-M-15	Negative	Negative		Negative	Negative	Negative		FyuA		H9	Negative	Onovel14
SRR13143249	BAP2		GyrA-S83L/D87N, ParC-S80I, ParE-S458A	Wild-type		Negative	Negative	Negative		Negative	Negative	Negative		FyuA		H9	Negative	Onovel14
SRR14095488	BAP2		GyrA-S83L/D87N, ParC-S80I, ParE-S458A	YRIK		Negative	Negative	blaNDM-5		Negative	Negative	Negative		FyuA		H9	Negative	Onovel14
SRR14197829	BAP2		GyrA-S83L/D87N, ParC-S80I, ParE-S458A	YRIK		blaCTX-M-15	Negative	Negative		Negative	Negative	Negative		FyuA		H9	Negative	Onovel14
SRR14673566	BAP2		GyrA-S83L/D87N, ParC-S80I, ParE-S458A	Wild-type		blaCTX-M-15	Negative	Negative		Negative	Negative	Negative		FyuA		H9	Negative	Onovel14
SRR14761853	BAP2		GyrA-S83L/D87N, ParC-S80I, ParE-S458A	Wild-type		blaCTX-M-15	Negative	Negative		Negative	Negative	Negative		FyuA		H9	Negative	Onovel14
SRR14854327	BAP2		GyrA-S83L/D87N, ParC-S80I, ParE-S458A	Wild-type		Negative	Negative	Negative		Negative	Negative	Negative		FyuA		H9	Negative	Onovel14
SRR15116077	BAP2		GyrA-S83L/D87N, ParC-S80I, ParE-S458A	YRIK		Negative	Negative	blaNDM-5		Negative	Negative	Negative		FyuA		H9	Negative	Onovel14
SRR16011237	BAP2		GyrA-S83L/D87N, ParC-S80I, ParE-S458A	Wild-type		blaCTX-M-15	Negative	Negative		Negative	Negative	Negative		FyuA		H9	Negative	Onovel14
SRR16507333	BAP2		GyrA-S83L/D87N, ParC-S80I, ParE-S458A	Wild-type		Negative	Negative	Negative		Negative	Negative	Negative		FyuA		H9	Negative	Onovel14
SRR17480506	BAP2		GyrA-S83L/D87N, ParC-S80I, ParE-S458A	Wild-type		Negative	Negative	Negative		Negative	Negative	Negative		FyuA		H9	Negative	Onovel14
SRR4017900	BAP2		GyrA-S83L/D87N, ParC-S80I, ParE-S458A	Wild-type		blaCTX-M-15	Negative	Negative		Negative	Negative	Negative		FyuA		H9	Negative	Onovel14
SRR4065662	BAP2		GyrA-S83L/D87N, ParC-S80I, ParE-S458A	Wild-type		blaCTX-M-15	Negative	Negative		Negative	Negative	Negative		FyuA		H9	Negative	Onovel14
SRR6456016	BAP2		GyrA-S83L/D87N, ParC-S80I, ParE-S458A	Wild-type		Negative	Negative	Negative		Negative	Negative	Negative		FyuA		H9	Negative	Onovel14
SRR8776746	BAP2		GyrA-S83L/D87N, ParC-S80I, ParE-S458A	Wild-type		Negative	Negative	Negative		Negative	Negative	Negative		FyuA		H9	Negative	Onovel14
SRR9997704	BAP2		GyrA-S83L/D87N	Wild-type		Negative	Negative	Negative		Negative	Negative	Negative		FyuA		H9	Negative	Onovel14
SRR9998287	BAP2		GyrA-S83L/D87N	Wild-type		Negative	Negative	Negative		Negative	Negative	Negative		FyuA		H9	Negative	Onovel14

## Sheet: Fig 5a
ID	wzyE_1~~~wzyE_2	group_855	bshA~~~mshA_4	group_815	murG_1	group_1917	manC1_2~~~manC1_1	rfbM	algC_1~~~algC_2	group_461	btuD_4	group_429	mshA_3	group_428	mshA_1	group_641	intS_1	yodB	yedS	group_479	group_1780	group_722	group_2176	group_848	group_675	group_1073	group_973	xerD_2	stpA_2	group_793	group_2245	group_2007	group_1945	group_1935	group_2306	group_2362	group_909	umuD_2	group_2053	group_169	bin3	group_750	group_1918	group_748	group_1919	group_689	group_1589	pir	dnaJ_2
A8	0	0	0	0	0	0	0	0	0	0	0	0	0	0	0	0	0	0	0	0	0	0	0	0	0	0	0	0	0	0	0	0	0	0	0	0	0	0	0	0	0	0	0	0	0	0	0	0	0
Reference	0	0	0	0	0	0	0	0	0	0	0	0	0	0	0	0	0	0	0	0	0	0	0	0	0	0	0	0	0	0	0	0	0	0	0	0	0	0	0	0	0	0	0	0	0	0	0	0	0
18_11	0	0	0	0	0	0	0	0	0	0	0	0	0	0	0	0	0	0	0	0	0	0	0	0	0	0	0	0	0	0	0	0	0	0	0	0	0	0	0	0	0	0	0	0	0	0	0	0	0
18_13	0	0	0	0	0	0	0	0	0	0	0	0	0	0	0	0	0	0	0	0	0	0	0	0	0	0	0	0	0	0	0	0	0	0	0	0	0	0	0	0	0	0	0	0	0	0	0	0	0
18_15	0	0	0	0	0	0	0	0	0	0	0	0	0	0	0	0	0	0	0	0	0	0	0	0	0	0	0	0	0	0	0	0	0	0	0	0	0	0	0	0	0	0	0	0	0	0	0	0	0
18_21	0	0	0	0	0	0	0	0	0	0	0	0	0	0	0	0	0	0	0	0	0	0	0	0	0	0	0	0	0	0	0	0	0	0	0	0	0	0	0	0	0	0	0	0	0	0	0	0	0
18_25	0	0	0	0	0	0	0	0	0	0	0	0	0	0	0	0	0	0	0	0	0	0	0	0	0	0	0	0	0	0	0	0	0	0	0	0	0	0	0	0	0	0	0	0	0	0	0	0	0
18_26	0	0	0	0	0	0	0	0	0	0	0	0	0	0	0	0	0	0	0	0	0	0	0	0	0	0	0	0	0	0	0	0	0	0	0	0	0	0	0	0	0	0	0	0	0	0	0	0	0
18_29	0	0	0	0	0	0	0	0	0	0	0	0	0	0	0	0	0	0	0	0	0	0	0	0	0	0	0	0	0	0	0	0	0	0	0	0	0	0	0	0	0	0	0	0	0	0	0	0	0
18_4	0	0	0	0	0	0	0	0	0	0	0	0	0	0	0	0	0	0	0	0	0	0	0	0	0	0	0	0	0	0	0	0	0	0	0	0	0	0	0	0	0	0	0	0	0	0	0	0	0
19_12	0	0	0	0	0	0	0	0	0	0	0	0	0	0	0	0	0	0	0	0	0	0	0	0	0	0	0	0	0	0	0	0	0	0	0	0	0	0	0	0	0	0	0	0	0	0	0	0	0
19_13	0	0	0	0	0	0	0	0	0	0	0	0	0	0	0	0	0	0	0	0	0	0	0	0	0	0	0	0	0	0	0	0	0	0	0	0	0	0	0	0	0	0	0	0	0	0	0	0	0
19_14	0	0	0	0	0	0	0	0	0	0	0	0	0	0	0	0	0	0	0	0	0	0	0	0	0	0	0	0	0	0	0	0	0	0	0	0	0	0	0	0	0	0	0	0	0	0	0	0	0
19_15	0	0	0	0	0	0	0	0	0	0	0	0	0	0	0	0	0	0	0	0	0	0	0	0	0	0	0	0	0	0	0	0	0	0	0	0	0	0	0	0	0	0	0	0	0	0	0	0	0
19_17	0	0	0	0	0	0	0	0	0	0	0	0	0	0	0	0	0	0	0	0	0	0	0	0	0	0	0	0	0	0	0	0	0	0	0	0	0	0	0	0	0	0	0	0	0	0	0	0	0
19_18	0	0	0	0	0	0	0	0	0	0	0	0	0	0	0	0	0	0	0	0	0	0	0	0	0	0	0	0	0	0	0	0	0	0	0	0	0	0	0	0	0	0	0	0	0	0	0	0	0
19_21	0	0	0	0	0	0	0	0	0	0	0	0	0	0	0	0	0	0	0	0	0	0	0	0	0	0	0	0	0	0	0	0	0	0	0	0	0	0	0	0	0	0	0	0	0	0	0	0	0
19_3	0	0	0	0	0	0	0	0	0	0	0	0	0	0	0	0	0	0	0	0	0	0	0	0	0	0	0	0	0	0	0	0	0	0	0	0	0	0	0	0	0	0	0	0	0	0	0	0	0
19_6	0	0	0	0	0	0	0	0	0	0	0	0	0	0	0	0	0	0	0	0	0	0	0	0	0	0	0	0	0	0	0	0	0	0	0	0	0	0	0	0	0	0	0	0	0	0	0	0	0
19_7	0	0	0	0	0	0	0	0	0	0	0	0	0	0	0	0	0	0	0	0	0	0	0	0	0	0	0	0	0	0	0	0	0	0	0	0	0	0	0	0	0	0	0	0	0	0	0	0	0
19_8	0	0	0	0	0	0	0	0	0	0	0	0	0	0	0	0	0	0	0	0	0	0	0	0	0	0	0	0	0	0	0	0	0	0	0	0	0	0	0	0	0	0	0	0	0	0	0	0	0
19_9	0	0	0	0	0	0	0	0	0	0	0	0	0	0	0	0	0	0	0	0	0	0	0	0	0	0	0	0	0	0	0	0	0	0	0	0	0	0	0	0	0	0	0	0	0	0	0	0	0
20_10	0	0	0	0	0	0	0	0	0	0	0	0	0	0	0	0	0	0	0	0	0	0	0	0	0	0	0	0	0	0	0	0	0	0	0	0	0	0	0	0	0	0	0	0	0	0	0	0	0
20_11	0	0	0	0	0	0	0	0	0	0	0	0	0	0	0	0	0	0	0	0	0	0	0	0	0	0	0	0	0	0	0	0	0	0	0	0	0	0	0	0	0	0	0	0	0	0	0	0	0
20_12	0	0	0	0	0	0	0	0	0	0	0	0	0	0	0	0	0	0	0	0	0	0	0	0	0	0	0	0	0	0	0	0	0	0	0	0	0	0	0	0	0	0	0	0	0	0	0	0	0
20_13	0	0	0	0	0	0	0	0	0	0	0	0	0	0	0	0	0	0	0	0	0	0	0	0	0	0	0	0	0	0	0	0	0	0	0	0	0	0	0	0	0	0	0	0	0	0	0	0	0
20_14	0	0	0	0	0	0	0	0	0	0	0	0	0	0	0	0	0	0	0	0	0	0	0	0	0	0	0	0	0	0	0	0	0	0	0	0	0	0	0	0	0	0	0	0	0	0	0	0	0
20_15	0	0	0	0	0	0	0	0	0	0	0	0	0	0	0	0	0	0	0	0	0	0	0	0	0	0	0	0	0	0	0	0	0	0	0	0	0	0	0	0	0	0	0	0	0	0	0	0	0
20_16	0	0	0	0	0	0	0	0	0	0	0	0	0	0	0	0	0	0	0	0	0	0	0	0	0	0	0	0	0	0	0	0	0	0	0	0	0	0	0	0	0	0	0	0	0	0	0	0	0
20_17	0	0	0	0	0	0	0	0	0	0	0	0	0	0	0	0	0	0	0	0	0	0	0	0	0	0	0	0	0	0	0	0	0	0	0	0	0	0	0	0	0	0	0	0	0	0	0	0	0
20_18	0	0	0	0	0	0	0	0	0	0	0	0	0	0	0	0	0	0	0	0	0	0	0	0	0	0	0	0	0	0	0	0	0	0	0	0	0	0	0	0	0	0	0	0	0	0	0	0	0
20_19	0	0	0	0	0	0	0	0	0	0	0	0	0	0	0	0	0	0	0	0	0	0	0	0	0	0	0	0	0	0	0	0	0	0	0	0	0	0	0	0	0	0	0	0	0	0	0	0	0
20_1	0	0	0	0	0	0	0	0	0	0	0	0	0	0	0	0	0	0	0	0	0	0	0	0	0	0	0	0	0	0	0	0	0	0	0	0	0	0	0	0	0	0	0	0	0	0	0	0	0
20_20	0	0	0	0	0	0	0	0	0	0	0	0	0	0	0	0	0	0	0	0	0	0	0	0	0	0	0	0	0	0	0	0	0	0	0	0	0	0	0	0	0	0	0	0	0	0	0	0	0
20_21	0	0	0	0	0	0	0	0	0	0	0	0	0	0	0	0	0	0	0	0	0	0	0	0	0	0	0	0	0	0	0	0	0	0	0	0	0	0	0	0	0	0	0	0	0	0	0	0	0
20_22	0	0	0	0	0	0	0	0	0	0	0	0	0	0	0	0	0	0	0	0	0	0	0	0	0	0	0	0	0	0	0	0	0	0	0	0	0	0	0	0	0	0	0	0	0	0	0	0	0
20_23	0	0	0	0	0	0	0	0	0	0	0	0	0	0	0	0	0	0	0	0	0	0	0	0	0	0	0	0	0	0	0	0	0	0	0	0	0	0	0	0	0	0	0	0	0	0	0	0	0
20_24	0	0	0	0	0	0	0	0	0	0	0	0	0	0	0	0	0	0	0	0	0	0	0	0	0	0	0	0	0	0	0	0	0	0	0	0	0	0	0	0	0	0	0	0	0	0	0	0	0
20_25	0	0	0	0	0	0	0	0	0	0	0	0	0	0	0	0	0	0	0	0	0	0	0	0	0	0	0	0	0	0	0	0	0	0	0	0	0	0	0	0	0	0	0	0	0	0	0	0	0
20_26	0	0	0	0	0	0	0	0	0	0	0	0	0	0	0	0	0	0	0	0	0	0	0	0	0	0	0	0	0	0	0	0	0	0	0	0	0	0	0	0	0	0	0	0	0	0	0	0	0
20_27	0	0	0	0	0	0	0	0	0	0	0	0	0	0	0	0	0	0	0	0	0	0	0	0	0	0	0	0	0	0	0	0	0	0	0	0	0	0	0	0	0	0	0	0	0	0	0	0	0
20_28	0	0	0	0	0	0	0	0	0	0	0	0	0	0	0	0	0	0	0	0	0	0	0	0	0	0	0	0	0	0	0	0	0	0	0	0	0	0	0	0	0	0	0	0	0	0	0	0	0
20_29	0	0	0	0	0	0	0	0	0	0	0	0	0	0	0	0	0	0	0	0	0	0	0	0	0	0	0	0	0	0	0	0	0	0	0	0	0	0	0	0	0	0	0	0	0	0	0	0	0
20_2	0	0	0	0	0	0	0	0	0	0	0	0	0	0	0	0	0	0	0	0	0	0	0	0	0	0	0	0	0	0	0	0	0	0	0	0	0	0	0	0	0	0	0	0	0	0	0	0	0
20_30	0	0	0	0	0	0	0	0	0	0	0	0	0	0	0	0	0	0	0	0	0	0	0	0	0	0	0	0	0	0	0	0	0	0	0	0	0	0	0	0	0	0	0	0	0	0	0	0	0
20_3	0	0	0	0	0	0	0	0	0	0	0	0	0	0	0	0	0	0	0	0	0	0	0	0	0	0	0	0	0	0	0	0	0	0	0	0	0	0	0	0	0	0	0	0	0	0	0	0	0
20_4	0	0	0	0	0	0	0	0	0	0	0	0	0	0	0	0	0	0	0	0	0	0	0	0	0	0	0	0	0	0	0	0	0	0	0	0	0	0	0	0	0	0	0	0	0	0	0	0	0
20_5	0	0	0	0	0	0	0	0	0	0	0	0	0	0	0	0	0	0	0	0	0	0	0	0	0	0	0	0	0	0	0	0	0	0	0	0	0	0	0	0	0	0	0	0	0	0	0	0	0
20_8	0	0	0	0	0	0	0	0	0	0	0	0	0	0	0	0	0	0	0	0	0	0	0	0	0	0	0	0	0	0	0	0	0	0	0	0	0	0	0	0	0	0	0	0	0	0	0	0	0
20_9	0	0	0	0	0	0	0	0	0	0	0	0	0	0	0	0	0	0	0	0	0	0	0	0	0	0	0	0	0	0	0	0	0	0	0	0	0	0	0	0	0	0	0	0	0	0	0	0	0
21022320141	1	1	1	1	1	1	1	1	1	1	1	1	1	1	1	1	1	1	1	0	0	0	0	0	0	0	0	0	1	1	1	1	1	1	1	1	1	1	1	1	1	1	1	1	1	1	1	1	1
2103022055	1	1	1	1	1	1	1	1	1	1	1	1	1	1	1	1	1	1	1	1	1	1	1	1	1	1	1	1	1	1	1	1	1	1	1	1	1	1	1	1	1	1	1	1	1	1	1	1	1
27-B35	1	1	1	1	1	1	1	1	1	1	1	1	1	1	1	1	1	1	1	0	0	0	0	0	0	0	0	0	0	0	0	0	0	0	0	0	0	0	0	0	0	0	0	0	0	0	0	0	0
922-HS020-A41	0	0	0	0	0	0	0	0	0	0	0	0	0	0	0	0	0	0	0	0	0	0	0	0	0	0	0	0	1	1	1	1	1	1	1	1	1	1	1	1	1	1	1	1	1	1	1	1	1
922-HS021-A42	0	0	0	0	0	0	0	0	0	0	0	0	0	0	0	0	0	0	0	0	0	0	0	0	0	0	0	0	1	1	1	1	1	1	1	1	1	1	1	1	1	1	1	1	1	1	1	1	1
922-HS022-A43	0	0	0	0	0	0	0	0	0	0	0	0	0	0	0	0	0	0	0	0	0	0	0	0	0	0	0	0	1	1	1	1	1	1	1	1	1	1	1	1	1	1	1	1	1	1	1	1	1
922-HS023-A44	0	0	0	0	0	0	0	0	0	0	0	0	0	0	0	0	0	0	0	0	0	0	0	0	0	0	0	0	1	1	1	1	1	1	1	1	1	1	1	1	1	1	1	1	1	1	1	1	1
922-HS024-A45	0	0	0	0	0	0	0	0	0	0	0	0	0	0	0	0	0	0	0	0	0	0	0	0	0	0	0	0	1	1	1	1	1	1	1	1	1	1	1	1	1	1	1	1	1	1	1	1	1
922-HS025-A46	0	0	0	0	0	0	0	0	0	0	0	0	0	0	0	0	0	0	0	0	0	0	0	0	0	0	0	0	0	0	0	0	0	0	0	0	0	0	0	1	0	0	0	0	0	0	0	0	0
922-HS027-A48	0	0	0	0	0	0	0	0	0	0	0	0	0	0	0	0	0	0	0	0	0	0	0	0	0	0	0	0	1	1	1	1	1	1	1	1	1	1	1	1	1	1	1	1	1	1	1	1	1
922-HS028-B01_S2	0	0	0	0	0	0	0	0	0	0	0	0	0	0	0	0	0	0	0	0	0	0	0	0	0	0	0	0	1	1	1	1	1	1	1	1	1	1	1	1	1	1	1	1	1	1	1	1	1
922-HS032-B05_S6	0	0	0	0	0	0	0	0	0	0	0	0	0	0	0	0	0	0	0	0	0	0	0	0	0	0	0	0	0	0	0	0	0	0	0	0	0	0	0	0	0	0	0	0	0	0	0	0	0
922-HS034-B07_S8	1	1	1	1	1	1	1	1	1	1	1	1	1	1	1	1	1	1	1	1	1	1	1	1	1	1	1	1	0	0	0	0	0	0	0	0	0	0	0	0	0	0	0	0	0	0	0	0	0
922-HS039-B12_S13	1	1	1	1	1	1	1	1	1	1	1	1	1	1	1	1	1	1	1	0	0	0	0	0	0	0	0	0	1	1	1	1	1	1	1	1	1	1	1	1	1	1	1	1	1	1	1	1	1
922-HS045-B18_S19	0	0	0	0	0	0	0	0	0	0	0	0	0	0	0	0	0	0	0	0	0	0	0	0	0	0	0	0	0	0	0	0	0	0	0	0	0	0	0	0	0	0	0	0	0	0	0	0	0
922-HS047-B20_S21	0	0	0	0	0	0	0	0	0	0	0	0	0	0	0	0	0	0	0	0	0	0	0	0	0	0	0	0	0	0	0	0	0	0	0	0	0	0	0	0	0	0	0	0	0	0	0	0	0
922-HS049-B22_S23	0	0	0	0	0	0	0	0	0	0	0	0	0	0	0	0	0	0	0	0	0	0	0	0	0	0	0	0	0	0	0	0	0	0	0	0	0	0	0	0	0	0	0	0	0	0	0	0	0
922-HS050-B23_S24	0	0	0	0	0	0	0	0	0	0	0	0	0	0	0	0	0	0	0	0	0	0	0	0	0	0	0	0	0	0	0	0	0	0	0	0	0	0	0	0	0	0	0	0	0	0	0	0	0
922-HS055-B28_S29	1	1	1	1	1	1	1	1	1	1	1	1	1	1	1	1	1	1	1	0	0	0	0	0	0	0	0	0	1	1	1	1	1	1	1	1	1	1	1	1	1	1	1	1	1	1	1	1	1
922-HS056-B29_S30	1	1	1	1	1	1	1	1	1	1	1	1	1	1	1	1	1	1	1	1	1	1	1	1	1	1	1	1	1	1	1	1	1	1	1	1	1	1	1	1	1	1	1	1	1	1	1	1	1
A-CRE927-002-A02	0	0	0	0	0	0	0	0	0	0	0	0	0	0	0	0	0	0	0	0	0	0	0	0	0	0	0	0	0	0	0	0	0	0	0	0	0	0	0	0	0	0	0	0	0	0	0	0	0
A-CRE927-005-A05	1	1	1	1	1	1	1	1	1	1	1	1	1	1	1	1	1	1	1	0	0	0	0	0	0	0	0	0	0	0	0	0	0	0	0	0	0	0	0	0	0	0	0	0	0	0	0	0	0
A-CRE927-023-A21	1	1	1	1	1	1	1	1	1	1	1	1	1	1	1	1	1	1	1	0	0	0	0	0	0	0	0	0	1	1	1	1	1	1	1	1	1	1	1	1	1	1	1	1	1	1	1	1	1
A-CRE927-029-A26	0	0	0	0	0	0	0	0	0	0	0	0	0	0	0	0	0	0	0	0	0	0	0	0	0	0	0	0	0	0	0	0	0	0	0	0	0	0	0	0	0	0	0	0	0	0	0	0	0
A-CRE927-053-A42	1	1	1	1	1	1	1	1	1	1	1	1	1	1	1	1	1	1	1	1	1	1	1	1	1	1	1	1	1	1	1	1	1	1	1	1	1	1	1	1	1	1	1	1	1	1	1	1	1
A-CRE927-055-A44	1	1	1	1	1	1	1	1	1	1	1	1	1	1	1	1	1	1	1	0	0	0	0	0	0	0	0	0	1	1	1	1	1	1	1	1	1	1	1	1	1	1	1	1	1	1	1	1	1
A-CRE927-057-A46	0	0	0	0	0	0	0	0	0	0	0	0	0	0	0	0	0	0	0	0	0	0	0	0	0	0	0	0	0	0	0	0	0	0	0	0	0	0	0	0	0	0	0	0	0	0	0	0	0
B-CRE927-071-B12	0	0	0	0	0	0	0	0	0	0	0	0	0	0	0	0	0	0	0	0	0	0	0	0	0	0	0	0	0	0	0	0	0	0	0	0	0	0	0	0	0	0	0	0	0	0	0	0	0
CRE-07F-26-D40_S51	0	0	0	0	0	0	0	0	0	0	0	0	0	0	0	0	0	0	0	0	0	0	0	0	0	0	0	0	0	0	0	0	0	0	0	0	0	0	0	0	0	0	0	0	0	0	0	0	0
CRE-07F-35-D46	0	0	0	0	0	0	0	0	0	0	0	0	0	0	0	0	0	0	0	0	0	0	0	0	0	0	0	0	0	0	0	0	0	0	0	0	0	0	0	0	0	0	0	0	0	0	0	0	0
CRE-0E8-15-B30	0	0	0	0	0	0	0	0	0	0	0	0	0	0	0	0	0	0	0	0	0	0	0	0	0	0	0	0	0	0	0	0	0	0	0	0	0	0	0	0	0	0	0	0	0	0	0	0	0
CRE-36B-52-Re-A10	0	0	0	0	0	0	0	0	0	0	0	0	0	0	0	0	0	0	0	0	0	0	0	0	0	0	0	0	0	0	0	0	0	0	0	0	0	0	0	0	0	0	0	0	0	0	0	0	0
CRE-474-13-A05	1	1	1	1	1	1	1	1	1	1	1	1	1	1	1	1	1	1	1	0	0	0	0	0	0	0	0	0	1	1	1	1	1	1	1	1	1	1	1	1	1	1	1	1	1	1	1	1	1
DRR122195	1	1	1	1	1	1	1	1	1	1	1	1	1	1	1	1	1	1	1	1	1	1	1	1	1	1	1	1	1	1	1	1	1	1	1	1	1	1	1	1	1	1	1	1	1	1	1	1	1
DRR122457	1	1	1	1	1	1	1	1	1	1	1	1	1	1	1	1	1	1	1	0	0	0	0	0	0	0	0	0	0	0	0	0	0	0	0	0	0	0	0	1	0	0	0	0	0	0	0	0	0
DRR122464	1	1	1	1	1	1	1	1	1	1	1	1	1	1	1	1	1	1	1	0	0	0	0	0	0	0	0	0	0	0	0	0	0	0	0	0	0	0	0	1	0	0	0	0	0	0	0	0	0
DRR122531	0	0	0	0	0	0	0	0	0	0	0	0	0	0	0	0	0	0	0	0	0	0	0	0	0	0	0	0	0	0	0	0	0	0	0	0	0	0	0	0	0	0	0	0	0	0	0	0	0
DRR122550	1	1	1	1	1	1	1	1	1	1	1	1	1	1	1	1	1	1	1	0	0	0	0	0	0	0	0	0	0	0	0	0	0	0	0	0	0	0	0	1	0	0	0	0	0	0	0	0	0
DRR122563	1	1	1	1	1	1	1	1	1	1	1	1	1	1	1	1	1	1	1	0	0	0	0	0	0	0	0	0	0	0	0	0	0	0	0	0	0	0	0	1	0	0	0	0	0	0	0	0	0
DRR122565	1	1	1	1	1	1	1	1	1	1	1	1	1	1	1	1	1	1	1	0	0	0	0	0	0	0	0	0	0	0	0	0	0	0	0	0	0	0	0	1	0	0	0	0	0	0	0	0	0
DRR150296	1	1	1	1	1	1	1	1	1	1	1	1	1	1	1	1	1	1	1	0	0	0	0	0	0	0	0	0	1	1	1	1	1	1	1	1	1	1	1	1	1	1	1	1	1	1	1	1	1
DRR150300	1	1	1	1	1	1	1	1	1	1	1	1	1	1	1	1	1	1	1	1	1	1	1	1	1	1	1	1	1	1	1	1	1	1	1	1	1	1	1	1	1	1	1	1	1	1	1	1	1
DRR150301	1	1	1	1	1	1	1	0	1	1	1	1	1	1	1	1	1	1	1	1	1	1	1	1	1	1	1	1	1	1	1	1	1	1	1	1	1	1	1	1	1	1	1	1	1	1	1	1	1
DRR150303	1	1	1	1	1	1	1	1	1	1	1	1	1	1	1	1	1	1	1	1	1	1	1	1	1	1	1	1	1	1	1	1	1	1	1	1	1	1	1	1	1	1	1	1	1	1	1	1	1
DRR150307	1	1	1	1	1	1	1	1	1	1	1	1	1	1	1	1	1	1	1	1	1	1	1	1	1	1	1	1	1	1	1	1	1	1	1	1	1	1	1	1	1	1	1	1	1	1	1	1	1
DRR150327	1	1	1	1	1	1	1	1	1	1	1	1	1	1	1	1	1	1	1	1	1	1	1	1	1	1	1	1	1	1	1	1	1	1	1	1	1	1	1	1	1	1	1	1	1	1	1	1	1
DRR150331	1	1	1	1	1	1	1	1	1	1	1	1	1	1	1	1	1	1	1	1	1	1	1	1	1	1	1	1	1	1	1	1	1	1	1	1	1	1	1	1	1	1	1	1	1	1	1	1	1
DRR150349	1	1	1	1	1	1	1	1	1	1	1	1	1	1	1	1	1	1	1	1	1	1	1	1	1	1	1	1	1	1	1	1	1	1	1	1	1	1	1	1	1	1	1	1	1	1	1	1	1
DRR150406	0	0	0	0	0	0	0	0	0	0	0	0	0	0	0	0	0	0	0	0	0	0	0	0	0	0	0	0	0	0	0	0	0	0	0	0	0	0	0	0	0	0	0	0	0	0	0	0	0
DRR150407	0	0	0	0	0	0	0	0	0	0	0	0	0	0	0	0	0	0	0	0	0	0	0	0	0	0	0	0	0	0	0	0	0	0	0	0	0	0	0	0	0	0	0	0	0	0	0	0	0
DRR150415	0	0	0	0	0	0	0	0	0	0	0	0	0	0	0	0	0	0	0	0	0	0	0	0	0	0	0	0	0	0	0	0	0	0	0	0	0	0	0	0	0	0	0	0	0	0	0	0	0
DRR150416	0	0	0	0	0	0	0	0	0	0	0	0	0	0	0	0	0	0	0	0	0	0	0	0	0	0	0	0	0	0	0	0	0	0	0	0	0	0	0	0	0	0	0	0	0	0	0	0	0
DRR150417	0	0	0	0	0	0	0	0	0	0	0	0	0	0	0	0	0	0	0	0	0	0	0	0	0	0	0	0	0	0	0	0	0	0	0	0	0	0	0	0	0	0	0	0	0	0	0	0	0
DRR150419	1	1	1	1	1	1	1	1	1	1	1	1	1	1	1	1	1	1	1	0	0	0	0	0	0	0	0	0	0	0	0	0	0	0	0	0	0	0	0	1	0	0	0	0	0	0	0	0	0
DRR150420	1	1	1	1	1	1	1	1	1	1	1	1	1	1	1	1	1	1	1	0	0	0	0	0	0	0	0	0	0	0	0	0	0	0	0	0	0	0	0	1	0	0	0	0	0	0	0	0	0
DRR150423	0	0	0	0	0	0	0	0	0	0	0	0	0	0	0	0	0	0	0	0	0	0	0	0	0	0	0	0	0	0	0	0	0	0	0	0	0	0	0	0	0	0	0	0	0	0	0	0	0
DRR150451	1	1	1	1	1	1	1	1	1	1	1	1	1	1	1	1	1	1	1	0	0	0	0	0	0	0	0	0	0	0	0	0	0	0	0	0	0	0	0	1	0	0	0	0	0	0	0	0	0
DRR150460	1	1	1	1	1	1	1	1	1	1	1	1	1	1	1	1	1	1	1	0	0	0	0	0	0	0	0	0	0	0	0	0	0	0	0	0	0	0	0	1	0	0	0	0	0	0	0	0	0
DRR150473	0	0	0	0	0	0	0	0	0	0	0	0	0	0	0	0	0	0	0	0	0	0	0	0	0	0	0	0	0	0	0	0	0	0	0	0	0	0	0	0	0	0	0	0	0	0	0	0	0
DRR150490	0	0	0	0	0	0	0	0	0	0	0	0	0	0	0	0	0	0	0	0	0	0	0	0	0	0	0	0	0	0	0	0	0	0	0	0	0	0	0	0	0	0	0	0	0	0	0	0	0
DRR150491	0	0	0	0	0	0	0	0	0	0	0	0	0	0	0	0	0	0	0	0	0	0	0	0	0	0	0	0	0	0	0	0	0	0	0	0	0	0	0	0	0	0	0	0	0	0	0	0	0
DRR150496	0	0	0	0	0	0	0	0	0	0	0	0	0	0	0	0	0	0	0	0	0	0	0	0	0	0	0	0	0	0	0	0	0	0	0	0	0	0	0	0	0	0	0	0	0	0	0	0	0
DRR150497	0	0	0	0	0	0	0	0	0	0	0	0	0	0	0	0	0	0	0	0	0	0	0	0	0	0	0	0	0	0	0	0	0	0	0	0	0	0	0	0	0	0	0	0	0	0	0	0	0
DRR150498	0	0	0	0	0	0	0	0	0	0	0	0	0	0	0	0	0	0	0	0	0	0	0	0	0	0	0	0	0	0	0	0	0	0	0	0	0	0	0	0	0	0	0	0	0	0	0	0	0
DRR150515	0	0	0	0	0	0	0	0	0	0	0	0	0	0	0	0	0	0	0	0	0	0	0	0	0	0	0	0	0	0	0	0	0	0	0	0	0	0	0	0	0	0	0	0	0	0	0	0	0
DRR150518	1	1	1	1	1	1	1	1	1	1	1	1	1	1	1	1	1	1	1	0	0	0	0	0	0	0	0	0	0	0	0	0	0	0	0	0	0	0	0	1	0	0	0	0	0	0	0	0	0
DRR150520	1	1	1	1	1	1	1	1	1	1	1	1	1	1	1	1	1	1	1	0	0	0	0	0	0	0	0	0	0	0	0	0	0	0	0	0	0	0	0	1	0	0	0	0	0	0	0	0	0
DRR150521	1	1	1	1	1	1	1	1	1	1	1	1	1	1	1	1	1	1	1	0	0	0	0	0	0	0	0	0	0	0	0	0	0	0	0	0	0	0	0	1	0	0	0	0	0	0	0	0	0
DRR150522	1	1	1	1	1	1	1	1	1	1	1	1	1	1	1	1	1	1	1	0	0	0	0	0	0	0	0	0	0	0	0	0	0	0	0	0	0	0	0	1	0	0	0	0	0	0	0	0	0
DRR150524	0	0	0	0	0	0	0	0	0	0	0	0	0	0	0	0	0	0	0	0	0	0	0	0	0	0	0	0	0	0	0	0	0	0	0	0	0	0	0	0	0	0	0	0	0	0	0	0	0
DRR150528	1	1	1	1	1	1	1	1	1	1	1	1	1	1	1	1	1	1	1	0	0	0	0	0	0	0	0	0	0	0	0	0	0	0	0	0	0	0	0	1	0	0	0	0	0	0	0	0	0
DRR150531	0	0	0	0	0	0	0	0	0	0	0	0	0	0	0	0	0	0	0	0	0	0	0	0	0	0	0	0	0	0	0	0	0	0	0	0	0	0	0	0	0	0	0	0	0	0	0	0	0
DRR150536	0	0	0	0	0	0	0	0	0	0	0	0	0	0	0	0	0	0	0	0	0	0	0	0	0	0	0	0	0	0	0	0	0	0	0	0	0	0	0	0	0	0	0	0	0	0	0	0	0
DRR150538	0	0	0	0	0	0	0	0	0	0	0	0	0	0	0	0	0	0	0	0	0	0	0	0	0	0	0	0	0	0	0	0	0	0	0	0	0	0	0	0	0	0	0	0	0	0	0	0	0
DRR150553	0	0	0	0	0	0	0	0	0	0	0	0	0	0	0	0	0	0	0	0	0	0	0	0	0	0	0	0	0	0	0	0	0	0	0	0	0	0	0	0	0	0	0	0	0	0	0	0	0
DRR150554	1	1	1	1	1	1	1	1	1	1	1	1	1	1	1	1	1	1	1	0	0	0	0	0	0	0	0	0	0	0	0	0	0	0	0	0	0	0	0	1	0	0	0	0	0	0	0	0	0
DRR150556	0	0	0	0	0	0	0	0	0	0	0	0	0	0	0	0	0	0	0	0	0	0	0	0	0	0	0	0	0	0	0	0	0	0	0	0	0	0	0	0	0	0	0	0	0	0	0	0	0
DRR150567	0	0	0	0	0	0	0	0	0	0	0	0	0	0	0	0	0	0	0	0	0	0	0	0	0	0	0	0	0	0	0	0	0	0	0	0	0	0	0	0	0	0	0	0	0	0	0	0	0
DRR150582	0	0	0	0	0	0	0	0	0	0	0	0	0	0	0	0	0	0	0	0	0	0	0	0	0	0	0	0	0	0	0	0	0	0	0	0	0	0	0	0	0	0	0	0	0	0	0	0	0
DRR150585	1	1	1	1	1	1	1	1	1	1	1	1	1	1	1	1	1	1	1	0	0	0	0	0	0	0	0	0	0	0	0	0	0	0	0	0	0	0	0	1	0	0	0	0	0	0	0	0	0
DRR150586	1	1	1	1	1	1	1	1	1	1	1	1	1	1	1	1	1	1	1	0	0	0	0	0	0	0	0	0	0	0	0	0	0	0	0	0	0	0	0	1	0	0	0	0	0	0	0	0	0
DRR150613	0	0	0	0	0	0	0	0	0	0	0	0	0	0	0	0	0	0	0	0	0	0	0	0	0	0	0	0	0	0	0	0	0	0	0	0	0	0	0	0	0	0	0	0	0	0	0	0	0
DRR150614	1	1	1	1	1	1	1	1	1	1	1	1	1	1	1	1	1	1	1	0	0	0	0	0	0	0	0	0	0	0	0	0	0	0	0	0	0	0	0	1	0	0	0	0	0	0	0	0	0
DRR150625	1	1	1	1	1	1	1	1	1	1	1	1	1	1	1	1	1	1	1	0	0	0	0	0	0	0	0	0	0	0	0	0	0	0	0	0	0	0	0	1	0	0	0	0	0	0	0	0	0
DRR150630	1	1	1	1	1	1	1	1	1	1	1	1	1	1	1	1	1	1	1	0	0	0	0	0	0	0	0	0	0	0	0	0	0	0	0	0	0	0	0	1	0	0	0	0	0	0	0	0	0
DRR150640	0	0	0	0	0	0	0	0	0	0	0	0	0	0	0	0	0	0	0	0	0	0	0	0	0	0	0	0	0	0	0	0	0	0	0	0	0	0	0	0	0	0	0	0	0	0	0	0	0
DRR150648	0	0	0	0	0	0	0	0	0	0	0	0	0	0	0	0	0	0	0	0	0	0	0	0	0	0	0	0	0	0	0	0	0	0	0	0	0	0	0	0	0	0	0	0	0	0	0	0	0
DRR150665	1	1	1	1	1	1	1	1	1	1	1	1	1	1	1	1	1	1	1	0	0	0	0	0	0	0	0	0	0	0	0	0	0	0	0	0	0	0	0	1	0	0	0	0	0	0	0	0	0
DRR150675	0	0	0	0	0	0	0	0	0	0	0	0	0	0	0	0	0	0	0	0	0	0	0	0	0	0	0	0	0	0	0	0	0	0	0	0	0	0	0	0	0	0	0	0	0	0	0	0	0
DRR150680	1	1	1	1	1	1	1	1	1	1	1	1	1	1	1	1	1	1	1	0	0	0	0	0	0	0	0	0	0	0	0	0	0	0	0	0	0	0	0	1	0	0	0	0	0	0	0	0	0
DRR150682	0	0	0	0	0	0	0	0	0	0	0	0	0	0	0	0	0	0	0	0	0	0	0	0	0	0	0	0	0	0	0	0	0	0	0	0	0	0	0	0	0	0	0	0	0	0	0	0	0
DRR150691	1	1	1	1	1	1	1	1	1	1	1	1	1	1	1	1	1	1	1	0	0	0	0	0	0	0	0	0	0	0	0	0	0	0	0	0	0	0	0	1	0	0	0	0	0	0	0	0	0
DRR150692	1	1	1	1	1	1	1	1	1	1	1	1	1	1	1	1	1	1	1	0	0	0	0	0	0	0	0	0	0	0	0	0	0	0	0	0	0	0	0	1	0	0	0	0	0	0	0	0	0
DRR150694	0	0	0	0	0	0	0	0	0	0	0	0	0	0	0	0	0	0	0	0	0	0	0	0	0	0	0	0	0	0	0	0	0	0	0	0	0	0	0	0	0	0	0	0	0	0	0	0	0
DRR150703	0	0	0	0	0	0	0	0	0	0	0	0	0	0	0	0	0	0	0	0	0	0	0	0	0	0	0	0	0	0	0	0	0	0	0	0	0	0	0	0	0	0	0	0	0	0	0	0	0
DRR150704	0	0	0	0	0	0	0	0	0	0	0	0	0	0	0	0	0	0	0	0	0	0	0	0	0	0	0	0	0	0	0	0	0	0	0	0	0	0	0	0	0	0	0	0	0	0	0	0	0
DRR150709	1	1	1	1	1	1	1	1	1	1	1	1	1	1	1	1	1	1	1	0	0	0	0	0	0	0	0	0	0	0	0	0	0	0	0	0	0	0	0	1	0	0	0	0	0	0	0	0	0
DRR150717	1	1	1	1	1	1	1	1	1	1	1	1	1	1	1	1	1	1	1	0	0	0	0	0	0	0	0	0	0	0	0	0	0	0	0	0	0	0	0	1	0	0	0	0	0	0	0	0	0
DRR150719	1	1	1	1	1	1	1	1	1	1	1	1	1	1	1	1	1	1	1	0	0	0	0	0	0	0	0	0	0	0	0	0	0	0	0	0	0	0	0	1	0	0	0	0	0	0	0	0	0
DRR150720	1	1	1	1	1	1	1	1	1	1	1	1	1	1	1	1	1	1	1	0	0	0	0	0	0	0	0	0	0	0	0	0	0	0	0	0	0	0	0	1	0	0	0	0	0	0	0	0	0
DRR150724	1	1	1	1	1	1	1	1	1	1	1	1	1	1	1	1	1	1	1	0	0	0	0	0	0	0	0	0	0	0	0	0	0	0	0	0	0	0	0	1	0	0	0	0	0	0	0	0	0
DRR150725	0	0	0	0	0	0	0	0	0	0	0	0	0	0	0	0	0	0	0	0	0	0	0	0	0	0	0	0	0	0	0	0	0	0	0	0	0	0	0	0	0	0	0	0	0	0	0	0	0
DRR150727	0	0	0	0	0	0	0	0	0	0	0	0	0	0	0	0	0	0	0	0	0	0	0	0	0	0	0	0	0	0	0	0	0	0	0	0	0	0	0	0	0	0	0	0	0	0	0	0	0
DRR150729	1	1	1	1	1	1	1	1	1	1	1	1	1	1	1	1	1	1	1	0	0	0	0	0	0	0	0	0	0	0	0	0	0	0	0	0	0	0	0	1	0	0	0	0	0	0	0	0	0
DRR150730	1	1	1	1	1	1	1	1	1	1	1	1	1	1	1	1	1	1	1	0	0	0	0	0	0	0	0	0	0	0	0	0	0	0	0	0	0	0	0	1	0	0	0	0	0	0	0	0	0
DRR150752	0	0	0	0	0	0	0	0	0	0	0	0	0	0	0	0	0	0	0	0	0	0	0	0	0	0	0	0	0	0	0	0	0	0	0	0	0	0	0	0	0	0	0	0	0	0	0	0	0
DRR150754	0	0	0	0	0	0	0	0	0	0	0	0	0	0	0	0	0	0	0	0	0	0	0	0	0	0	0	0	0	0	0	0	0	0	0	0	0	0	0	0	0	0	0	0	0	0	0	0	0
DRR150758	0	0	0	0	0	0	0	0	0	0	0	0	0	0	0	0	0	0	0	0	0	0	0	0	0	0	0	0	0	0	0	0	0	0	0	0	0	0	0	0	0	0	0	0	0	0	0	0	0
DRR150759	1	1	1	1	1	1	1	1	1	1	1	1	1	1	1	1	1	1	1	0	0	0	0	0	0	0	0	0	0	0	0	0	0	0	0	0	0	0	0	1	0	0	0	0	0	0	0	0	0
DRR150760	1	1	1	1	1	1	1	1	1	1	1	1	1	1	1	1	1	1	1	0	0	0	0	0	0	0	0	0	0	0	0	0	0	0	0	0	0	0	0	1	0	0	0	0	0	0	0	0	0
DRR150767	0	0	0	0	0	0	0	0	0	0	0	0	0	0	0	0	0	0	0	0	0	0	0	0	0	0	0	0	0	0	0	0	0	0	0	0	0	0	0	0	0	0	0	0	0	0	0	0	0
DRR165509	0	0	0	0	0	0	0	0	0	0	0	0	0	0	0	0	0	0	0	0	0	0	0	0	0	0	0	0	0	0	0	0	0	0	0	0	0	0	0	0	0	0	0	0	0	0	0	0	0
DRR275284	1	1	1	1	1	1	1	1	1	1	1	1	1	1	1	1	1	1	1	0	0	0	0	0	0	0	0	0	1	1	1	1	1	1	1	1	1	1	1	1	1	1	1	1	1	1	1	1	1
E22	0	0	0	0	0	0	0	0	0	0	0	0	0	0	0	0	0	0	0	0	0	0	0	0	0	0	0	0	0	0	0	0	0	0	0	0	0	0	0	0	0	0	0	0	0	0	0	0	0
ERR1971544	1	1	1	1	1	1	1	1	1	1	1	1	1	1	1	1	1	1	1	1	1	1	1	1	1	1	1	1	1	1	1	1	1	1	1	1	0	1	1	1	1	1	1	1	1	1	1	1	1
ERR1971583	1	0	0	1	1	1	1	1	1	1	1	1	1	1	1	1	1	1	1	1	1	1	1	1	1	1	1	1	1	1	1	1	1	1	1	1	0	1	1	1	1	1	1	1	1	1	1	1	1
ERR1971612	1	1	1	1	1	1	1	1	1	1	1	1	1	1	1	1	1	1	1	0	0	0	0	0	0	0	0	0	1	1	1	1	1	1	1	1	1	1	1	1	1	1	1	1	1	1	1	1	1
ERR2088799	1	1	1	1	1	1	1	1	1	1	1	1	1	1	1	1	1	1	1	0	0	0	0	0	0	0	0	0	1	1	1	1	1	1	1	1	1	1	1	1	1	1	1	1	1	1	1	1	1
ERR2538150	0	0	0	0	0	0	0	0	0	0	0	0	0	0	0	0	0	0	0	0	0	0	0	0	0	0	0	0	0	0	0	0	0	0	0	0	0	0	0	0	0	0	0	0	0	0	0	0	0
ERR2538545	0	0	0	0	0	0	0	0	0	0	0	0	0	0	0	0	0	0	0	0	0	0	0	0	0	0	0	0	0	0	0	0	0	0	0	0	0	0	0	0	0	0	0	0	0	0	0	0	0
ERR2538546	0	0	0	0	0	1	1	1	1	1	1	1	1	1	1	1	1	1	1	1	1	1	1	1	1	1	1	1	1	1	1	1	1	1	1	1	1	1	1	1	1	1	1	1	1	1	1	1	1
ERR2639271	1	1	1	1	1	1	1	1	1	1	1	1	1	1	1	1	1	1	1	0	0	0	0	0	0	0	0	0	1	1	1	1	1	1	1	1	1	1	1	1	1	1	1	1	1	1	1	1	1
ERR2639272	1	1	1	1	1	1	1	1	1	1	1	1	1	1	1	1	1	1	1	1	1	1	1	1	1	1	1	1	1	1	1	1	1	1	1	1	1	1	1	1	1	1	1	1	1	1	1	1	1
ERR2639273	1	1	1	1	1	1	1	1	1	1	1	1	1	1	1	1	1	1	1	1	1	1	1	1	1	1	1	1	1	1	1	1	1	1	1	1	1	1	1	1	1	1	1	1	1	1	1	1	1
ERR2639274	1	1	1	1	1	1	1	1	1	1	1	1	1	1	1	1	1	1	1	1	1	1	1	1	1	1	1	1	1	1	1	1	1	1	1	1	1	1	1	1	1	1	1	1	1	1	1	1	1
ERR2639275	0	0	0	0	1	1	1	1	1	1	1	1	1	1	1	1	1	1	1	1	1	1	1	1	1	1	1	1	1	1	1	1	1	1	1	1	1	1	1	1	1	1	1	1	1	1	1	1	1
ERR2639276	1	1	1	1	1	1	1	1	1	1	1	1	1	1	1	1	1	1	1	1	1	1	1	1	1	1	1	1	1	1	1	1	1	1	1	1	1	1	1	1	1	1	1	1	1	1	1	1	1
ERR2639277	0	0	0	0	1	1	1	1	1	1	1	1	1	1	1	1	1	1	1	1	1	1	1	1	1	1	1	1	1	1	1	1	1	1	1	1	1	1	1	1	1	1	1	1	1	1	1	1	1
ERR2639279	0	0	0	0	1	1	1	1	1	1	1	1	1	1	1	1	1	1	1	1	1	1	1	1	1	1	1	1	1	1	1	1	1	1	1	1	1	1	1	1	1	1	1	1	1	1	1	1	1
ERR2639280	1	1	1	1	1	1	1	1	1	1	1	1	1	1	1	1	1	1	1	0	0	0	0	0	0	0	0	0	1	1	1	1	1	1	1	1	1	1	1	1	1	1	1	1	1	1	1	1	1
ERR2639281	0	0	0	0	0	1	1	1	1	1	1	1	1	1	1	1	1	1	1	1	1	1	1	1	1	1	1	1	1	1	1	1	1	1	1	1	1	1	1	1	1	1	1	1	1	1	1	1	1
ERR2639283	1	0	0	1	1	1	1	1	1	1	1	1	1	1	1	1	1	1	1	1	1	1	1	1	1	1	1	1	1	1	1	1	1	1	1	1	1	1	1	1	1	1	1	1	1	1	1	1	1
ERR2639284	0	0	0	0	1	1	1	1	1	1	1	1	1	1	1	1	1	1	1	1	1	1	1	1	1	1	1	1	1	1	1	1	1	1	1	1	1	1	1	1	1	1	1	1	1	1	1	1	1
ERR2639285	1	1	1	1	1	1	1	1	1	1	1	1	1	1	1	1	1	1	1	1	1	1	1	1	1	1	1	1	1	1	1	1	1	1	1	1	1	1	1	1	1	1	1	1	1	1	1	1	1
ERR2639288	0	0	0	0	0	1	1	1	1	1	1	1	1	1	1	1	1	1	1	0	0	0	0	0	0	0	0	0	1	1	1	1	1	1	1	1	1	1	1	1	1	1	1	1	1	1	1	1	1
ERR2639289	0	0	0	0	0	1	1	1	1	1	1	1	1	1	1	1	1	1	1	0	0	0	0	0	0	0	0	0	1	1	1	1	1	1	1	1	1	1	1	1	1	1	1	1	1	1	1	1	1
ERR2639290	0	0	0	0	0	1	1	1	1	1	1	1	1	1	1	1	1	1	1	0	0	0	0	0	0	0	0	0	1	1	1	1	1	1	1	1	1	1	1	1	1	1	1	1	1	1	1	1	1
ERR2639291	0	0	0	0	0	1	1	1	1	1	1	1	1	1	1	1	1	1	1	0	0	0	0	0	0	0	0	0	1	1	1	1	1	1	1	1	1	1	1	1	1	1	1	1	1	1	1	1	1
ERR2639292	1	0	0	0	0	1	1	1	1	1	1	1	1	1	1	1	1	1	1	0	0	0	0	0	0	0	0	0	1	1	1	1	1	1	1	1	1	1	1	1	1	1	1	1	1	1	1	1	1
ERR2639293	1	1	1	1	1	1	1	1	1	1	1	1	1	1	1	1	1	1	1	1	1	1	1	1	1	1	1	1	1	1	1	1	1	1	1	1	1	1	1	1	1	1	1	1	1	1	1	1	1
ERR2639294	1	1	1	1	1	1	1	1	1	1	1	1	1	1	1	1	1	1	1	1	1	1	1	1	1	1	1	1	1	1	1	1	1	1	1	1	1	1	1	1	1	1	1	1	1	1	1	1	1
ERR2639295	1	1	1	1	1	1	1	1	1	1	1	1	1	1	1	1	1	1	1	1	1	1	1	1	1	1	1	1	1	1	1	1	1	1	1	1	1	1	1	1	1	1	1	1	1	1	1	1	1
ERR2639296	1	1	1	1	1	1	1	1	1	1	1	1	1	1	1	1	1	1	1	0	0	0	0	0	0	0	0	0	1	1	1	1	1	1	1	1	1	1	1	1	1	1	1	1	1	1	1	1	1
ERR2639297	0	0	0	0	1	1	1	1	1	1	1	1	1	1	1	1	1	1	1	1	1	1	1	1	1	1	1	1	1	1	1	1	1	1	1	1	1	1	1	1	1	1	1	1	1	1	1	1	1
ERR2639298	0	0	0	0	1	1	1	1	1	1	1	1	1	1	1	1	1	1	1	0	0	0	0	0	0	0	0	0	1	1	1	1	1	1	1	1	1	1	1	1	1	1	1	1	1	1	1	1	1
ERR2639299	0	0	0	0	1	1	1	1	1	1	1	1	1	1	1	1	1	1	1	1	1	1	1	1	1	1	1	1	1	1	1	1	1	1	1	1	1	1	1	1	1	1	1	1	1	1	1	1	1
ERR2639300	0	0	0	1	1	1	1	1	1	1	1	1	1	1	1	1	1	1	1	0	0	0	0	0	0	0	0	0	1	1	1	1	1	1	1	1	1	1	1	1	1	1	1	1	1	1	1	1	1
ERR2639301	0	0	0	0	0	1	1	1	1	1	1	1	1	1	1	1	1	1	1	0	0	0	0	0	0	0	0	0	1	1	1	1	1	1	1	1	1	1	1	1	1	1	1	1	1	1	1	1	1
ERR2639302	0	1	1	1	1	1	1	1	1	1	1	1	1	1	1	1	1	1	1	0	0	0	0	0	0	0	0	0	1	1	1	1	1	1	1	1	1	1	1	1	1	1	1	1	1	1	1	1	1
ERR2639303	1	0	0	1	1	1	1	1	1	1	1	1	1	1	1	1	1	1	1	0	0	0	0	0	0	0	0	0	1	1	1	1	1	1	1	1	1	1	1	1	1	1	1	1	1	1	1	1	1
ERR2639304	1	1	1	1	1	1	1	1	1	1	1	1	1	1	1	1	1	1	1	0	0	0	0	0	0	0	0	0	1	1	1	1	1	1	1	1	1	1	1	1	1	1	1	1	1	1	1	1	1
ERR2639305	1	1	1	1	1	1	1	1	1	1	1	1	1	1	1	1	1	1	1	0	0	0	0	0	0	0	0	0	1	1	1	1	1	1	1	1	1	1	1	1	1	1	1	1	1	1	1	1	1
ERR2639306	1	1	1	1	1	1	1	1	1	1	1	1	1	1	1	1	1	1	1	0	0	0	0	0	0	0	0	0	1	1	1	1	1	1	1	1	1	0	0	1	1	1	1	1	1	1	1	1	1
ERR2639307	1	1	1	1	1	1	1	1	1	1	1	1	1	1	1	1	1	1	1	0	0	0	0	0	0	0	0	0	1	1	1	1	1	1	1	1	1	0	0	1	1	1	1	1	1	1	1	1	1
ERR2639308	1	1	1	1	1	1	1	1	1	1	1	1	1	1	1	1	1	1	1	1	1	1	1	1	1	1	1	1	1	1	1	1	1	1	1	1	1	0	0	1	1	1	1	1	1	1	1	1	1
ERR2639309	1	1	1	1	1	1	1	1	1	1	1	1	1	1	1	1	1	1	1	0	0	0	0	0	0	0	0	0	1	1	1	1	1	1	1	1	1	1	1	1	1	1	1	1	1	1	1	1	1
ERR2639310	1	1	1	1	1	1	1	1	1	1	1	1	1	1	1	1	1	1	1	0	0	0	0	0	0	0	0	0	1	1	1	1	1	1	1	1	1	1	1	1	1	1	1	1	1	1	1	1	1
ERR2639314	1	1	1	1	1	1	1	1	1	1	1	1	1	1	1	1	1	1	1	0	0	0	0	0	0	0	0	0	1	1	1	1	1	1	1	1	1	1	1	1	1	1	1	1	1	1	1	1	1
ERR2639315	1	1	1	1	1	1	1	1	1	1	1	1	1	1	1	1	1	1	1	1	1	1	1	1	1	1	1	1	1	1	1	1	1	1	1	1	1	1	1	1	1	1	1	1	1	1	1	1	1
ERR2639316	1	1	1	1	1	1	1	1	1	1	1	1	1	1	1	1	1	1	1	0	0	0	0	0	0	0	0	0	1	1	1	1	1	1	1	1	1	1	1	1	1	1	1	1	1	1	1	1	1
ERR2639317	1	1	1	1	1	1	1	1	1	1	1	1	1	1	1	1	1	1	1	0	0	0	0	0	0	0	0	0	1	1	1	1	1	1	1	1	1	1	1	1	1	1	1	1	1	1	1	1	1
ERR2652782	1	1	1	1	1	1	1	1	1	1	1	1	1	1	1	1	1	1	1	1	1	1	1	1	1	1	1	1	1	1	1	1	1	1	1	1	1	1	1	1	1	1	1	1	1	1	1	1	1
ERR2652783	1	1	1	1	1	1	1	1	1	1	1	1	1	1	1	1	1	1	1	0	0	0	0	0	0	0	0	0	1	1	1	1	1	1	1	1	1	1	1	1	1	1	1	1	1	1	1	1	1
ERR2652784	1	1	1	1	1	1	1	1	1	1	1	1	1	1	1	1	1	1	1	0	0	0	0	0	0	0	0	0	1	1	1	1	1	1	1	1	1	1	1	1	1	1	1	1	1	1	1	1	1
ERR2652785	1	1	1	1	1	1	1	1	1	1	1	1	1	1	1	1	1	1	1	1	1	1	1	1	1	1	1	1	1	1	1	1	1	1	1	1	1	1	1	1	1	1	1	1	1	1	1	1	1
ERR2652786	1	1	1	1	1	1	1	1	1	1	1	1	1	1	1	1	1	1	1	1	1	1	1	1	1	1	1	1	1	1	1	1	1	1	1	1	1	1	1	1	1	1	1	1	1	1	1	1	1
ERR2652787	1	1	1	1	1	1	1	1	1	1	1	1	1	1	1	1	1	1	1	1	1	1	1	1	1	1	1	1	1	1	1	1	1	1	1	1	1	1	1	1	1	1	1	1	1	1	1	1	1
ERR2652788	1	1	1	1	1	1	1	1	1	1	1	1	1	1	1	1	1	1	1	1	1	1	1	1	1	1	1	1	1	1	1	1	1	1	1	1	1	1	1	1	1	1	1	1	1	1	1	1	1
ERR2652789	1	1	1	1	1	1	1	1	1	1	1	1	1	1	1	1	1	1	1	1	1	1	1	1	1	1	1	1	1	1	1	1	1	1	1	1	1	1	1	1	1	1	1	1	1	1	1	1	1
ERR2652790	1	1	1	1	1	1	1	1	1	1	1	1	1	1	1	1	1	1	1	0	0	0	0	0	0	0	0	0	1	1	1	1	1	1	1	1	1	1	1	1	1	1	1	1	1	1	1	1	1
ERR2652791	1	1	1	1	1	1	1	1	1	1	1	1	1	1	1	1	1	1	1	1	1	1	1	1	1	1	1	1	1	1	1	1	1	1	1	1	1	1	1	1	1	1	1	1	1	1	1	1	1
ERR2652793	1	1	1	1	1	1	1	1	1	1	1	1	1	1	1	1	1	1	1	0	0	0	0	0	0	0	0	0	1	1	1	1	1	1	1	1	1	1	1	1	1	1	1	1	1	1	1	1	1
ERR2652794	1	1	1	1	1	1	1	1	1	1	1	1	1	1	1	1	1	1	1	1	1	1	1	1	1	1	1	1	1	1	1	1	1	1	1	1	1	1	1	1	1	1	1	1	1	1	1	1	1
ERR2652795	1	1	1	1	1	1	1	1	1	1	1	1	1	1	1	1	1	1	1	0	0	0	0	0	0	0	0	0	1	1	1	1	1	1	1	1	1	1	1	1	1	1	1	1	1	1	1	1	1
ERR2652796	1	1	1	1	1	1	1	1	1	1	1	1	1	1	1	1	1	1	1	1	1	1	1	1	1	1	1	1	1	1	1	1	1	1	1	1	1	1	1	1	1	1	1	1	1	1	1	1	1
ERR2652797	1	1	1	1	1	1	1	1	1	1	1	1	1	1	1	1	1	1	1	0	0	0	0	0	0	0	0	0	1	1	1	1	1	1	1	1	1	1	1	1	1	1	1	1	1	1	1	1	1
ERR2652798	1	1	1	1	1	1	1	1	1	1	1	1	1	1	1	1	1	1	1	1	1	1	1	1	1	1	1	1	1	1	1	1	1	1	1	1	1	1	1	1	1	1	1	1	1	1	1	1	1
ERR2652799	1	1	1	1	1	1	1	1	1	1	1	1	1	1	1	1	1	1	1	1	1	1	1	1	1	1	1	1	1	1	1	1	1	1	1	1	1	1	1	1	1	1	1	1	1	1	1	1	1
ERR2652800	1	1	1	1	1	1	1	1	1	1	1	1	1	1	1	1	1	1	1	0	0	0	0	0	0	0	0	0	1	1	1	1	1	1	1	1	1	1	1	1	1	1	1	1	1	1	1	1	1
ERR2652801	1	1	1	1	1	1	1	1	1	1	1	1	1	1	1	1	1	1	1	0	0	0	0	0	0	0	0	0	1	1	1	1	1	1	1	1	1	1	1	1	1	1	1	1	1	1	1	1	1
ERR2652802	1	1	1	1	1	1	1	1	1	1	1	1	1	1	1	1	1	1	1	0	0	0	0	0	0	0	0	0	1	1	1	1	1	1	1	1	1	1	1	1	1	1	1	1	1	1	1	1	1
ERR2652803	1	1	1	1	1	1	1	1	1	1	1	1	1	1	1	1	1	1	1	1	1	1	1	1	1	1	1	1	1	1	1	1	1	1	1	1	1	1	1	1	1	1	1	1	1	1	1	1	1
ERR2652805	1	1	1	1	1	1	1	1	1	1	1	1	1	1	1	1	1	1	1	1	1	1	1	1	1	1	1	1	1	1	1	1	1	1	1	1	1	1	1	1	1	1	1	1	1	1	1	1	1
ERR2652806	1	1	1	1	1	1	1	1	1	1	1	1	1	1	1	1	1	1	1	1	1	1	1	1	1	1	1	1	1	1	1	1	1	1	1	1	1	1	1	1	1	1	1	1	1	1	1	1	1
ERR2652807	1	1	1	1	1	1	1	1	1	1	1	1	1	1	1	1	1	1	1	1	1	1	1	1	1	1	1	1	1	1	1	1	1	1	1	1	1	1	1	1	1	1	1	1	1	1	1	1	1
ERR2652808	1	1	1	1	1	1	1	1	1	1	1	1	1	1	1	1	1	1	1	1	0	0	0	0	0	0	0	0	1	1	1	1	1	1	1	1	1	1	1	1	1	1	1	1	1	1	1	1	1
ERR2652809	1	1	1	1	1	1	1	1	1	1	1	1	1	1	1	1	1	1	1	1	0	0	0	0	0	0	0	0	1	1	1	1	1	1	1	1	1	1	1	1	1	1	1	1	1	1	1	1	1
ERR2652810	1	1	1	1	1	1	1	1	1	1	1	1	1	1	1	1	1	1	1	1	0	0	0	0	0	0	0	0	1	1	1	1	1	1	1	1	1	1	1	1	1	1	1	1	1	1	1	1	1
ERR2652812	1	1	1	1	1	1	1	1	1	1	1	1	1	1	1	1	1	1	1	1	1	1	1	1	1	1	1	1	1	1	1	1	1	1	1	1	1	1	1	1	1	1	1	1	1	1	1	1	1
ERR2652813	1	1	1	1	1	1	1	1	1	1	1	1	1	1	1	1	1	1	1	0	0	0	0	0	0	0	0	0	1	1	1	1	1	1	1	1	1	1	1	1	1	1	1	1	1	1	1	1	1
ERR2652814	1	1	1	1	1	1	1	1	1	1	1	1	1	1	1	1	1	1	1	1	1	1	1	1	1	1	1	1	1	1	1	1	1	1	1	1	1	1	1	1	1	1	1	1	1	1	1	1	1
ERR2652816	1	1	1	1	1	1	1	1	1	1	1	1	1	1	1	1	1	1	1	0	0	0	0	0	0	0	0	0	1	1	1	1	1	1	1	1	1	1	1	1	1	1	1	1	1	1	1	1	1
ERR2652817	1	1	1	1	1	1	1	1	1	1	1	1	1	1	1	1	1	1	1	1	1	1	1	1	1	1	1	1	1	1	1	1	1	1	1	1	1	1	1	1	1	1	1	1	1	1	1	1	1
ERR2652821	1	1	1	1	1	1	1	1	1	1	1	1	1	1	1	1	1	1	1	1	1	1	1	1	1	1	1	1	1	1	1	1	1	1	1	1	1	1	1	1	1	1	1	1	1	1	1	1	1
ERR2652823	1	1	1	1	1	1	1	1	1	1	1	1	1	1	1	1	1	1	1	0	0	0	0	0	0	0	0	0	1	1	1	1	1	1	1	1	1	1	1	1	1	1	1	1	1	1	1	1	1
ERR2652824	1	1	1	1	1	1	1	1	1	1	1	1	1	1	1	1	1	1	1	0	0	0	0	0	0	0	0	0	1	1	1	1	1	1	1	1	1	1	1	1	1	1	1	1	1	1	1	1	1
ERR2652825	1	1	1	1	1	1	1	1	1	1	1	1	1	1	1	1	1	1	1	1	1	1	1	1	1	1	1	1	0	0	1	1	1	1	1	1	1	1	1	1	1	1	1	1	1	1	1	1	1
ERR2652826	1	1	1	1	1	1	1	1	1	1	1	1	1	1	1	1	1	1	1	1	1	1	1	1	1	1	1	1	0	0	0	1	1	1	1	1	1	1	1	1	1	1	1	1	1	1	1	1	1
ERR2652827	1	1	1	1	1	1	1	1	1	1	1	1	1	1	1	1	1	1	1	1	1	1	1	1	1	1	1	1	1	1	1	1	1	1	1	1	1	1	1	1	1	1	1	1	1	1	1	1	1
ERR2652828	1	1	1	1	1	1	1	0	1	1	1	1	1	1	1	1	1	1	1	0	0	0	0	0	0	0	0	0	1	1	1	1	1	1	1	1	1	0	0	1	1	1	1	1	1	1	1	1	1
ERR2652829	1	1	1	1	1	1	1	1	1	1	1	1	1	1	1	1	1	1	1	0	1	1	1	1	1	1	1	1	1	1	1	1	1	1	1	1	1	1	1	1	1	1	1	1	1	1	1	1	1
ERR2652830	1	1	1	1	1	1	1	1	1	1	1	1	1	1	1	1	1	1	1	1	1	1	1	1	1	1	1	1	1	1	1	1	1	1	1	1	1	1	1	1	1	1	1	1	1	1	1	1	1
ERR2652832	1	1	1	1	1	1	1	1	1	1	1	1	1	1	1	1	1	1	1	1	1	1	1	1	1	1	1	1	1	1	1	1	1	1	1	1	1	1	1	1	1	1	1	1	1	1	1	1	1
ERR2652833	1	1	1	1	1	1	1	1	1	1	1	1	1	1	1	1	1	1	1	0	0	0	0	0	0	0	0	0	0	0	0	1	1	1	1	1	1	1	1	1	1	1	1	1	1	1	1	1	1
ERR2652835	1	1	1	1	1	1	1	1	1	1	1	1	1	1	1	1	1	1	1	1	1	1	1	1	1	1	1	1	1	1	1	1	1	1	1	1	1	1	1	1	1	1	1	1	1	1	1	1	1
ERR2652837	1	1	1	1	1	1	1	1	1	1	1	1	1	1	1	1	1	1	1	1	1	1	1	1	1	1	1	1	1	1	1	1	1	1	1	1	1	1	1	1	1	1	1	1	1	1	1	1	1
ERR2652838	0	0	0	0	0	0	0	0	0	0	0	0	0	0	0	0	0	1	0	0	0	0	0	0	0	0	0	0	1	1	1	1	1	1	1	1	1	1	1	1	1	1	1	1	1	1	1	1	1
ERR2652839	1	1	1	1	1	1	1	1	1	1	1	1	1	1	1	1	1	1	1	1	1	1	1	1	1	1	1	1	1	1	1	1	1	1	1	1	0	1	1	1	1	1	1	1	1	1	1	1	1
ERR2652840	1	1	1	1	1	1	1	1	1	1	1	1	1	1	1	1	1	1	1	1	1	1	1	1	1	1	1	1	1	1	1	1	1	1	1	1	1	1	1	1	1	1	1	1	1	1	1	1	1
ERR2652841	1	1	1	1	1	1	1	1	1	1	1	1	1	1	1	1	1	1	1	1	1	1	1	1	1	1	1	1	1	1	1	1	1	1	1	1	1	1	1	1	1	1	1	1	1	1	1	1	1
ERR2652842	1	1	1	1	1	1	1	1	1	1	1	1	1	1	1	1	1	1	1	1	1	1	1	1	1	1	1	1	1	1	1	1	1	1	1	1	1	1	1	1	1	1	1	1	1	1	1	1	1
ERR2652843	1	1	1	1	1	1	1	1	1	1	1	1	1	1	1	1	1	1	1	1	1	1	1	1	1	1	1	1	1	1	1	1	1	1	1	1	1	1	1	1	1	1	1	1	1	1	1	1	1
ERR2652846	0	0	0	0	1	1	1	1	1	1	1	1	1	1	1	1	1	1	1	0	0	0	0	0	0	0	0	0	1	1	1	1	1	1	1	1	1	1	1	1	1	1	1	1	1	1	1	1	1
ERR2796982	1	1	1	1	1	1	1	1	1	1	1	1	1	1	1	1	1	1	1	0	0	0	0	0	0	0	0	0	1	1	1	1	1	1	1	1	1	1	1	1	1	1	1	1	1	1	1	1	1
ERR3328925	1	1	1	1	1	1	1	1	1	1	1	1	1	1	1	1	1	1	1	1	1	1	1	1	1	1	1	1	1	1	1	1	1	1	1	1	1	1	1	1	1	1	1	1	1	1	1	1	1
ERR4180575	1	1	1	1	1	1	1	1	1	1	1	1	1	1	1	1	1	1	1	1	1	1	1	1	1	1	1	1	1	1	1	1	1	1	1	1	1	1	1	1	1	1	1	1	1	1	1	1	1
ERR4180576	1	1	1	1	1	1	1	1	1	1	1	1	1	1	1	1	1	1	1	1	1	1	1	1	1	1	1	1	1	1	1	1	1	1	1	1	1	1	1	1	1	1	1	1	1	1	1	1	1
ERR4180577	0	0	0	0	1	1	1	1	1	1	1	1	1	1	1	1	1	1	1	0	0	0	0	0	0	0	0	0	1	1	1	1	1	1	1	1	1	1	1	1	1	1	1	1	1	1	1	1	1
ERR4180578	0	1	1	1	1	1	1	1	1	1	1	1	1	1	1	1	1	1	1	0	0	0	0	0	0	0	0	0	1	1	1	1	1	1	1	1	1	1	1	1	1	1	1	1	1	1	1	1	1
ERR4180579	1	1	1	1	1	1	1	1	1	1	1	1	1	1	1	1	1	1	1	0	0	0	0	0	0	0	0	0	0	0	0	0	0	0	0	0	0	0	0	1	0	0	0	0	0	0	0	0	0
ERR4180580	1	1	0	1	1	1	1	1	1	1	1	1	1	1	1	1	1	1	1	0	0	0	0	0	0	0	0	0	1	1	1	1	1	1	1	1	1	1	1	1	1	1	1	1	1	1	1	1	1
ERR4180582	1	1	1	1	1	1	1	1	1	1	1	1	1	1	1	1	1	1	1	0	0	0	0	0	0	0	0	0	1	1	1	1	1	1	1	1	1	1	1	1	1	1	1	1	1	1	1	1	1
ERR4180583	1	1	1	1	1	1	1	1	1	1	1	1	1	1	1	1	1	1	1	0	0	0	0	0	0	0	0	0	1	1	1	1	1	1	1	1	1	1	1	1	1	1	1	1	1	1	1	1	1
ERR4180584	1	1	1	1	1	1	1	1	1	1	1	1	1	1	1	1	1	1	1	1	1	1	1	1	1	1	1	1	1	1	1	1	1	1	1	1	1	1	1	1	1	1	1	1	1	1	1	1	1
ERR4180586	0	0	0	0	0	0	0	0	0	0	0	0	0	0	0	0	0	0	0	0	0	0	0	0	0	0	0	0	0	0	0	0	0	0	0	0	0	0	0	0	0	0	0	0	0	0	0	0	0
ERR4221047	0	0	0	0	0	0	0	0	0	0	0	0	0	0	0	0	0	0	0	0	0	0	0	0	0	0	0	0	0	0	0	0	0	0	0	0	0	0	0	0	0	0	0	0	0	0	0	0	0
ERR4342172	0	0	0	0	0	0	0	0	0	0	0	0	0	0	0	0	0	0	0	0	0	0	0	0	0	0	0	0	0	0	0	0	0	0	0	0	0	0	0	0	0	0	0	0	0	0	0	0	0
ERR4342187	0	0	0	0	0	0	0	0	0	0	0	0	0	0	0	0	0	0	0	0	0	0	0	0	0	0	0	0	0	0	0	0	0	0	0	0	0	0	0	0	0	0	0	0	0	0	0	0	0
ERR5432575	1	1	1	1	1	1	1	1	1	1	1	1	1	1	1	1	1	1	1	0	0	0	0	0	0	0	0	0	0	0	0	0	0	0	0	0	0	0	0	1	0	0	0	0	0	0	0	0	0
ERR5685364	0	0	0	0	0	0	0	0	0	0	0	0	0	0	0	1	1	1	1	0	0	0	0	0	0	0	0	0	1	1	1	1	1	1	1	1	1	1	1	1	1	1	1	1	1	1	1	1	1
ERR5685365	0	0	0	0	0	0	0	0	0	0	0	0	0	0	0	1	1	1	1	0	0	0	0	0	0	0	0	0	1	1	1	1	1	1	1	1	1	1	1	1	1	1	1	1	1	1	1	1	1
ERR5685367	0	0	0	0	0	0	0	0	0	0	0	0	0	0	0	1	1	1	1	0	0	0	0	0	0	0	0	0	1	1	1	1	1	1	1	1	1	1	1	1	1	1	1	1	1	1	1	1	1
ERR5685369	0	0	0	0	0	0	0	0	0	0	0	0	0	0	0	1	1	1	1	0	0	0	0	0	0	0	0	0	1	1	1	1	1	1	1	1	1	1	1	1	1	1	1	1	1	1	1	1	1
ERR5685408	0	0	0	0	0	0	0	0	0	0	0	0	0	0	0	1	1	1	1	0	0	0	0	0	0	0	0	0	1	1	1	1	1	1	1	1	1	1	1	1	1	1	1	1	1	1	1	1	1
ERR7436860	1	1	1	1	1	1	1	1	1	1	1	1	1	1	1	1	1	1	1	0	0	0	0	0	0	0	0	0	0	0	0	0	0	0	0	0	0	0	0	1	0	0	0	0	0	0	0	0	0
ERR7436881	1	1	1	1	1	1	1	1	1	1	1	1	1	1	1	1	1	1	1	0	0	0	0	0	0	0	0	0	0	0	0	0	0	0	0	0	0	0	0	1	0	0	0	0	0	0	0	0	0
SC-125-C09_S55	0	0	0	0	0	0	0	0	0	0	0	0	0	0	0	0	0	0	0	0	0	0	0	0	0	0	0	0	0	0	0	0	0	0	0	0	0	0	0	0	0	0	0	0	0	0	0	0	0
SC-150-C30	0	0	0	0	0	0	0	0	0	0	0	0	0	0	0	0	0	0	0	0	0	0	0	0	0	0	0	0	0	0	0	0	0	0	0	0	0	0	0	0	0	0	0	0	0	0	0	0	0
SC-185-D16_S76	1	1	1	1	1	1	1	1	1	1	1	1	1	1	1	1	1	1	1	0	0	0	0	0	0	0	0	0	1	1	1	1	1	1	1	1	1	1	1	1	1	1	1	1	1	1	1	1	1
SC-207-B08	0	0	0	0	0	0	0	0	0	0	0	0	0	0	0	0	0	0	0	0	0	0	0	0	0	0	0	0	0	0	0	0	0	0	0	0	0	0	0	0	0	0	0	0	0	0	0	0	0
SC-239-B40_S87	0	0	0	0	0	0	0	0	0	0	0	0	0	0	0	0	0	0	0	0	0	0	0	0	0	0	0	0	0	0	0	0	0	0	0	0	0	0	0	0	0	0	0	0	0	0	0	0	0
SC-246-B47	0	0	0	0	0	0	0	0	0	0	0	0	0	0	0	0	0	0	0	0	0	0	0	0	0	0	0	0	0	0	0	0	0	0	0	0	0	0	0	0	0	0	0	0	0	0	0	0	0
SHZH5	1	1	1	1	1	1	1	1	1	1	1	1	1	1	1	1	1	1	1	0	0	0	0	0	0	0	0	0	0	0	0	0	0	0	0	0	0	0	0	0	0	0	0	0	0	0	0	0	0
SHZH9	0	0	0	0	0	0	0	0	0	0	0	0	0	0	0	0	0	0	0	0	0	0	0	0	0	0	0	0	0	0	0	0	0	0	0	0	0	0	0	0	0	0	0	0	0	0	0	0	0
SRR10094339	0	0	0	0	0	0	0	0	0	0	0	0	0	0	0	0	0	1	0	0	0	0	0	0	0	0	0	0	1	1	1	1	1	1	1	1	1	1	1	1	1	1	1	1	1	1	1	1	1
SRR10126894	1	1	1	1	1	1	1	1	1	1	1	1	1	1	1	1	1	1	1	0	0	0	0	0	0	0	0	0	1	1	1	1	1	1	1	1	0	1	1	1	1	1	1	1	1	1	1	1	1
SRR10291815	1	1	1	1	1	1	1	1	1	1	1	1	1	1	1	1	1	1	1	0	0	0	0	0	0	0	0	0	1	1	1	1	1	1	1	1	1	1	1	1	1	1	1	1	1	1	1	1	1
SRR10590882	0	0	0	0	0	0	1	0	1	1	1	1	1	1	1	0	0	1	0	0	0	0	0	0	0	0	0	0	0	0	0	0	0	0	0	0	0	0	0	0	0	0	0	0	0	0	0	0	0
SRR10590887	0	0	0	0	0	0	1	0	1	1	1	1	1	1	1	0	0	1	0	0	0	0	0	0	0	0	0	0	0	0	0	0	0	0	0	0	0	0	0	0	0	0	0	0	0	0	0	0	0
SRR10606869	1	1	1	1	1	1	1	1	1	1	1	1	1	1	1	1	1	1	1	0	0	0	0	0	0	0	0	0	1	1	1	1	1	1	1	1	1	1	1	1	1	1	1	1	1	1	1	1	1
SRR10606870	1	1	1	1	1	1	1	1	1	1	1	1	1	1	1	1	1	1	1	0	0	0	0	0	0	0	0	0	1	1	1	1	1	1	1	1	1	1	1	1	1	1	1	1	1	1	1	1	1
SRR10606871	1	1	1	1	1	1	1	1	1	1	1	1	1	1	1	1	1	1	1	0	0	0	0	0	0	0	0	0	1	1	1	1	1	1	1	1	1	1	1	1	1	1	1	1	1	1	1	1	1
SRR10606872	1	1	1	1	1	1	1	1	1	1	1	1	1	1	1	1	1	1	1	0	0	0	0	0	0	0	0	0	1	1	1	1	1	1	1	1	1	1	1	1	1	1	1	1	1	1	1	1	1
SRR11348053	1	1	1	1	1	1	1	1	1	1	1	1	1	1	1	1	1	1	1	0	0	0	0	0	0	0	0	0	1	1	1	1	1	1	1	1	1	1	1	1	1	1	1	1	1	1	1	1	1
SRR11594606	1	1	1	1	1	1	1	1	1	1	1	1	1	1	1	1	1	1	1	0	0	0	0	0	0	0	0	0	1	1	1	1	1	1	1	1	1	1	1	1	1	1	1	1	1	1	1	1	1
SRR12519144	0	0	0	0	0	0	0	0	0	0	0	0	0	0	0	0	0	0	0	0	0	0	0	0	0	0	0	0	0	0	0	0	0	0	0	0	0	0	0	0	0	0	0	0	0	0	0	0	0
SRR12569231	1	1	1	1	1	1	1	1	1	1	1	1	1	1	1	1	1	1	1	1	1	1	1	1	1	1	1	1	1	1	1	1	1	1	1	1	1	1	1	1	1	1	1	1	1	1	1	1	1
SRR12569243	1	1	1	1	1	1	1	1	1	1	1	1	1	1	1	1	1	1	1	1	1	1	1	1	1	1	1	1	1	1	1	1	1	1	1	1	1	1	1	1	1	1	1	1	1	1	1	1	1
SRR12569947	1	1	1	1	1	1	1	1	1	1	1	1	1	1	1	1	1	1	1	0	0	0	0	0	0	0	0	0	1	1	1	1	1	1	1	1	1	1	1	1	1	1	1	1	1	1	1	1	1
SRR12569952	1	1	1	1	1	1	1	1	1	1	1	1	1	1	1	1	1	1	1	1	1	1	1	1	1	1	1	1	1	1	1	1	1	1	1	1	1	1	1	1	1	1	1	1	1	1	1	1	1
SRR12569955	1	1	1	1	1	1	1	1	1	1	1	1	1	1	1	1	1	1	1	1	1	1	1	1	1	1	1	1	1	1	1	1	1	1	1	1	1	1	1	1	1	1	1	1	1	1	1	1	1
SRR12569983	1	1	1	1	1	1	1	1	1	1	1	1	1	1	1	1	1	1	1	1	1	1	1	1	1	1	1	1	1	1	1	1	1	1	1	1	1	1	1	1	1	1	1	1	1	1	1	1	1
SRR12570022	1	1	1	1	1	1	1	1	1	1	1	1	1	1	1	1	1	1	1	1	1	1	1	1	1	1	1	1	1	1	1	1	1	1	1	1	1	1	1	1	1	1	1	1	1	1	1	1	1
SRR12898936	1	1	1	1	1	1	1	1	1	1	1	1	1	1	1	1	1	1	1	0	1	1	1	1	1	1	1	1	0	0	0	0	0	0	0	0	0	0	0	0	0	0	0	0	0	0	0	0	0
SRR12898947	1	1	1	1	1	1	1	1	1	1	1	1	1	1	1	1	1	1	1	1	1	1	1	1	1	1	1	1	1	1	1	1	1	1	1	1	1	1	1	1	1	1	1	1	1	1	1	1	1
SRR12902467	1	1	1	1	1	1	1	1	1	1	1	1	1	1	1	1	1	1	1	0	0	0	0	0	0	0	0	0	1	1	1	1	1	1	1	1	1	1	1	1	1	1	1	1	1	1	1	1	1
SRR12902469	1	1	1	1	1	1	1	1	1	1	1	1	1	1	1	1	1	1	1	0	0	0	0	0	0	0	0	0	1	1	1	1	1	1	1	1	1	1	1	1	1	1	1	1	1	1	1	1	1
SRR12902560	1	1	1	1	1	1	1	1	1	1	1	1	1	1	1	1	1	1	1	1	1	1	1	1	1	1	1	1	1	1	1	1	1	1	1	1	1	1	1	1	1	1	1	1	1	1	1	1	1
SRR12902726	1	1	1	1	1	1	1	1	1	1	1	1	1	1	1	1	1	1	1	1	1	1	1	1	1	1	1	1	1	1	1	1	1	1	1	1	1	1	1	1	1	1	1	1	1	1	1	1	1
SRR12903834	1	1	1	1	1	1	1	1	1	1	1	1	1	1	1	1	1	1	1	0	0	0	0	0	0	0	0	0	1	1	1	1	1	1	1	1	1	1	1	1	1	1	1	1	1	1	1	1	1
SRR12903890	1	1	1	1	1	1	1	1	1	1	1	1	1	1	1	1	1	1	1	0	0	0	0	0	0	0	0	0	0	0	0	0	0	0	0	0	0	0	0	1	0	0	0	0	0	0	0	0	0
SRR13001296	1	1	1	1	1	1	1	1	1	1	1	1	1	1	1	1	1	1	1	0	0	0	0	0	0	0	0	0	0	0	0	0	0	0	0	0	0	0	0	0	0	0	0	0	0	0	0	0	0
SRR13001301	1	1	1	1	1	1	1	1	1	1	1	1	1	1	1	1	1	1	1	0	0	0	0	0	0	0	0	0	0	0	0	0	0	0	0	0	0	0	0	0	0	0	0	0	0	0	0	0	0
SRR13001302	0	0	0	0	0	0	0	0	0	0	0	0	0	0	0	1	1	1	1	0	0	0	0	0	0	0	0	0	0	0	0	0	0	0	0	0	0	0	0	0	0	0	0	0	0	0	0	0	0
SRR13001312	0	0	0	0	0	0	0	0	0	0	0	0	0	0	0	1	1	1	1	0	0	0	0	0	0	0	0	0	0	0	0	0	0	0	0	0	0	0	0	0	0	0	0	0	0	0	0	0	0
SRR13001383	0	0	0	0	0	0	0	0	0	0	0	0	0	0	0	0	0	0	0	0	0	0	0	0	0	0	0	0	0	0	0	0	0	0	0	0	0	0	0	0	0	0	0	0	0	0	0	0	0
SRR13001399	0	0	0	0	0	1	1	1	1	1	1	1	1	1	1	1	1	1	1	0	0	0	0	0	0	0	0	0	1	1	1	1	1	1	1	1	1	1	1	1	1	1	1	1	1	1	1	1	1
SRR13001400	1	1	1	1	1	1	1	1	1	1	1	1	1	1	1	1	1	1	1	0	0	0	0	0	0	0	0	0	0	0	0	0	0	0	0	0	0	0	0	0	0	0	0	0	0	0	0	0	0
SRR13062328	0	0	0	0	0	0	0	0	0	0	0	0	0	0	0	0	0	0	0	0	0	0	0	0	0	0	0	0	1	1	1	1	1	1	1	1	1	1	1	1	1	1	1	1	1	1	1	1	1
SRR13088888	1	1	1	1	1	1	1	1	1	1	1	1	1	1	1	1	1	1	1	0	0	0	0	0	0	0	0	0	1	1	1	1	1	1	1	1	1	1	1	1	1	1	1	1	1	1	1	1	1
SRR13371311	1	1	1	1	1	1	1	1	1	1	1	1	1	1	1	1	1	1	1	0	0	0	0	0	0	0	0	0	1	1	1	1	1	1	1	1	1	1	1	1	1	1	1	1	1	1	1	1	1
SRR13371312	1	1	1	1	1	1	1	1	1	1	1	1	1	1	1	1	1	1	1	0	0	0	0	0	0	0	0	0	1	1	1	1	1	1	1	1	1	1	1	1	1	1	1	1	1	1	1	1	1
SRR13619167	1	1	1	1	1	1	1	1	1	1	1	1	1	1	1	1	1	1	1	1	1	1	1	1	1	1	1	1	1	1	1	1	1	1	1	1	1	1	1	1	1	1	1	1	1	1	1	1	1
SRR13687108	1	1	1	1	1	1	1	1	1	1	1	1	1	1	1	1	1	1	1	0	0	0	0	0	0	0	0	0	1	1	1	1	1	1	1	1	1	1	1	1	1	1	1	1	1	1	1	1	1
SRR14198810	1	1	1	1	1	1	1	1	1	1	1	1	1	1	1	1	1	1	1	0	0	0	0	0	0	0	0	0	1	1	1	1	1	1	1	1	1	1	1	1	1	1	1	1	1	1	1	1	1
SRR14673569	1	0	0	1	1	1	1	1	1	1	1	1	1	1	1	1	1	1	1	0	0	0	0	0	0	0	0	0	1	1	1	1	1	1	1	1	0	1	1	1	1	1	1	1	1	1	1	1	1
SRR14760398	0	0	0	0	0	0	0	0	0	0	0	0	0	0	0	0	0	0	0	0	0	0	0	0	0	0	0	0	0	0	0	0	0	0	0	0	0	0	0	0	0	0	0	0	0	0	0	0	0
SRR15047213	0	0	0	1	1	1	1	1	1	1	1	1	1	1	1	1	1	1	1	0	0	0	0	0	0	0	0	0	1	1	1	1	1	1	1	1	1	1	1	1	1	1	1	1	1	1	1	1	1
SRR15047229	0	0	0	0	0	0	0	0	0	0	0	0	0	0	0	0	0	0	0	0	0	0	0	0	0	0	0	0	1	1	1	1	1	1	1	1	1	1	1	1	1	1	1	1	1	1	1	1	1
SRR15047242	0	0	0	0	0	0	0	0	0	0	0	0	0	0	0	0	0	0	0	0	0	0	0	0	0	0	0	0	0	0	0	0	0	0	0	0	0	0	0	0	0	0	0	0	0	0	0	0	0
SRR15116103	0	0	0	0	0	0	0	0	0	0	0	0	0	0	0	0	0	0	0	0	0	0	0	0	0	0	0	0	0	0	0	0	0	0	0	0	0	0	0	0	0	0	0	0	0	0	0	0	0
SRR15116111	0	0	0	0	0	0	0	0	0	0	0	0	0	0	0	0	0	0	0	0	0	0	0	0	0	0	0	0	0	0	0	0	0	0	0	0	0	0	0	0	0	0	0	0	0	0	0	0	0
SRR15116117	1	1	0	1	1	1	1	1	1	1	1	1	1	1	1	1	1	1	1	0	0	0	0	0	0	0	0	0	0	0	0	0	0	0	0	0	0	0	0	1	0	0	0	0	0	0	0	0	0
SRR15116120	1	1	1	1	1	1	1	1	1	1	1	1	1	1	1	1	1	1	1	1	1	1	1	1	1	1	1	1	1	1	1	1	1	1	1	1	1	1	1	1	1	1	1	1	1	1	1	1	1
SRR15116129	1	1	1	1	1	1	1	1	1	1	1	1	1	1	1	1	1	1	1	1	1	1	1	1	1	1	1	1	1	1	1	1	1	1	1	1	1	1	1	0	1	1	1	1	1	1	1	1	1
SRR15116136	1	0	1	1	1	1	1	1	1	1	1	1	1	1	1	1	1	1	1	1	1	1	1	1	1	1	1	1	1	1	1	1	1	1	1	1	1	1	1	1	1	1	1	1	1	1	1	1	1
SRR15116156	1	1	1	1	1	1	1	1	1	1	1	1	1	1	1	1	1	1	1	0	0	0	0	0	0	0	0	0	0	0	0	0	0	0	0	0	0	0	0	1	0	0	0	0	0	0	0	0	0
SRR15116170	1	1	1	1	1	1	1	1	1	1	1	1	1	1	1	1	1	1	1	0	0	0	0	0	0	0	0	0	1	1	1	1	1	1	1	1	1	1	1	1	1	1	1	1	1	1	1	1	1
SRR15116203	1	1	1	1	1	1	1	1	1	1	1	1	1	1	1	1	1	1	1	0	0	0	0	0	0	0	0	0	1	1	1	1	1	1	1	1	1	1	1	1	1	1	1	1	1	1	1	1	1
SRR15116241	1	1	1	1	1	1	1	1	1	1	1	1	1	1	1	1	1	1	1	0	0	0	0	0	0	0	0	0	0	0	0	0	0	0	0	0	0	0	0	0	0	0	0	0	0	0	0	0	0
SRR15116252	0	0	0	0	0	0	0	0	0	0	0	0	0	0	0	0	0	1	1	0	0	0	0	0	0	0	0	0	0	0	0	0	0	0	0	0	0	0	0	1	0	0	0	0	0	0	0	0	0
SRR15116265	0	0	0	0	0	0	0	0	0	0	0	0	0	0	0	0	0	0	0	0	0	0	0	0	0	0	0	0	1	1	1	1	1	1	1	1	1	1	1	1	1	1	1	1	1	1	1	1	1
SRR15116332	1	0	0	1	1	1	1	1	1	1	1	1	1	1	1	1	1	1	1	0	0	0	0	0	0	0	0	0	0	0	0	0	0	0	0	0	0	0	0	1	0	0	0	0	0	0	0	0	0
SRR15116348	1	1	1	1	1	1	1	1	1	1	1	1	1	1	1	1	1	1	1	0	0	0	0	0	0	0	0	0	0	0	0	0	0	0	0	0	0	0	0	1	0	0	0	0	0	0	0	0	0
SRR16464329	0	0	0	0	0	1	1	1	1	1	1	1	1	1	1	1	1	1	1	0	0	0	0	0	0	0	0	0	0	0	0	0	0	0	0	0	0	0	0	1	0	0	0	0	0	0	0	0	0
SRR16610211	1	0	0	0	1	1	1	1	1	1	1	1	1	1	1	1	1	1	1	0	0	0	0	0	0	0	0	0	0	0	0	0	0	0	0	0	0	0	0	1	0	0	0	0	0	0	0	0	0
SRR16893796	1	1	1	1	1	1	1	1	1	1	1	1	1	1	1	1	1	1	1	0	0	0	0	0	0	0	0	0	0	0	0	0	0	0	0	0	0	0	0	1	0	0	0	0	0	0	0	0	0
SRR16893801	1	1	1	1	1	1	1	1	1	1	1	1	1	1	1	1	1	1	1	0	0	0	0	0	0	0	0	0	1	1	1	1	1	1	1	1	1	1	1	1	1	1	1	1	1	1	1	1	1
SRR16896032	1	1	1	1	1	1	1	1	1	1	1	1	1	1	1	1	1	1	1	0	0	0	0	0	0	0	0	0	0	0	0	0	0	0	0	0	0	0	0	0	0	0	0	0	0	0	0	0	0
SRR16896040	1	1	1	1	1	1	1	1	1	1	1	1	1	1	1	1	1	1	1	1	1	1	1	1	1	1	1	1	1	1	1	1	1	1	1	1	1	1	1	1	1	1	1	1	1	1	1	1	1
SRR16896041	0	0	0	0	0	0	0	0	0	0	0	0	0	0	0	0	0	0	0	0	0	0	0	0	0	0	0	0	0	0	0	0	0	0	0	0	0	0	0	0	0	0	0	0	0	0	0	0	0
SRR17460875	0	0	0	1	1	1	1	1	1	1	1	1	1	1	1	1	1	1	1	0	0	0	0	0	0	0	0	0	0	0	0	0	0	0	0	0	0	0	0	1	0	0	0	0	0	0	0	0	0
SRR5714046	1	1	1	1	1	1	1	1	1	1	1	1	1	1	1	1	1	1	1	0	0	0	0	0	0	0	0	0	1	1	1	1	1	1	1	1	1	1	1	1	1	1	1	1	1	1	1	1	1
SRR5714048	1	1	1	1	1	1	1	1	1	1	1	1	1	1	1	1	1	1	1	1	1	1	1	1	1	1	1	1	1	1	1	1	1	1	1	1	1	1	1	1	1	1	1	1	1	1	1	1	1
SRR5714064	1	1	1	1	1	1	1	1	1	1	1	1	1	1	1	1	1	1	1	1	1	1	1	1	1	1	1	1	1	1	1	1	1	1	1	1	1	1	1	1	1	1	1	1	1	1	1	1	1
SRR5714073	1	1	1	1	1	1	1	1	1	1	1	1	1	1	1	1	1	1	1	0	0	0	0	0	0	0	0	0	1	1	1	1	1	1	1	1	1	1	1	1	1	1	1	1	1	1	1	1	1
SRR5942764	1	1	1	1	1	1	1	1	1	1	1	1	1	1	1	1	1	1	1	0	0	0	0	0	0	0	0	0	0	0	0	0	0	0	0	0	0	0	0	1	0	0	0	0	0	0	0	0	0
SRR6442662	1	1	1	1	1	1	1	1	1	1	1	1	1	1	1	1	1	1	1	1	1	1	1	1	1	1	1	1	1	1	1	1	1	1	1	1	1	1	1	0	1	1	1	1	1	1	1	1	1
SRR6474925	1	1	1	1	1	1	1	1	1	1	1	1	1	1	1	1	1	1	1	1	1	1	1	1	1	1	1	1	1	1	1	1	1	1	1	1	1	1	1	1	1	1	1	1	1	1	1	1	1
SRR7026307	1	1	1	1	1	1	1	1	1	1	1	1	1	1	1	1	1	1	1	0	0	0	0	0	0	0	0	0	1	1	1	1	1	1	1	1	1	1	1	1	1	1	1	1	1	1	1	1	1
SRR7026311	1	1	1	1	1	1	1	1	1	1	1	1	1	1	1	1	1	1	1	1	1	1	1	1	1	1	1	1	1	1	1	1	1	1	1	1	1	1	1	1	1	1	1	1	1	1	1	1	1
SRR7716572	0	0	0	0	0	0	0	0	0	0	0	0	0	0	0	0	0	0	0	0	0	0	0	0	0	0	0	0	0	0	0	0	0	0	0	0	0	0	0	0	0	0	0	0	0	0	0	0	0
SRR8916347	0	0	0	0	0	0	0	0	0	0	0	0	0	0	0	0	0	0	0	0	0	0	0	0	0	0	0	0	0	0	0	0	0	0	0	0	1	0	0	0	0	0	0	0	0	0	0	0	0
SRR8916349	0	0	0	0	0	0	0	0	0	0	0	0	0	0	0	0	0	0	0	0	0	0	0	0	0	0	0	0	0	0	0	0	0	0	0	0	1	0	0	0	0	0	0	0	0	0	0	0	0
SRR8916496	0	0	0	0	0	0	0	0	0	0	0	0	0	0	0	0	0	0	0	0	0	0	0	0	0	0	0	0	0	0	0	0	0	0	0	0	1	0	0	0	0	0	0	0	0	0	0	0	0
SRR8919638	0	0	0	0	0	0	0	0	0	0	0	0	0	0	0	0	0	0	0	0	0	0	0	0	0	0	0	0	0	0	0	0	0	0	0	0	0	0	0	0	0	0	0	0	0	0	0	0	0
SRR9030659	1	1	1	1	1	1	1	1	1	1	1	1	1	1	1	1	1	1	1	1	1	1	1	1	1	1	1	1	1	1	1	1	1	1	1	1	1	1	1	1	1	1	1	1	1	1	1	1	1
SRR9113458	1	1	1	1	1	1	1	1	1	1	1	1	1	1	1	1	1	1	1	1	1	1	1	1	1	1	1	1	1	1	1	1	1	1	1	1	1	1	1	1	1	1	1	1	1	1	1	1	1
SRR9113468	0	0	0	0	0	0	0	0	0	0	0	0	0	0	0	1	1	1	1	1	1	1	1	1	1	1	1	1	1	1	1	1	1	1	1	1	1	1	1	1	1	1	1	1	1	1	1	1	1
SRR9734547	1	1	1	1	1	1	1	1	1	1	1	1	1	1	1	1	1	1	1	1	1	1	1	1	1	1	1	1	1	1	1	1	1	1	1	1	1	1	1	1	1	1	1	1	1	1	1	1	1
SRR9734564	1	1	1	1	1	1	1	1	1	1	1	1	1	1	1	1	1	1	1	0	0	0	0	0	0	0	0	0	1	1	1	1	1	1	1	1	1	1	1	1	1	1	1	1	1	1	1	1	1
SRR9734586	1	1	1	0	1	1	1	1	1	1	1	1	1	1	1	1	1	1	1	1	1	1	1	1	1	1	1	1	1	1	1	1	1	1	1	1	1	1	1	1	1	1	1	1	1	1	1	1	1
SRR9734632	1	1	1	1	1	1	1	1	1	1	1	1	1	1	1	1	1	1	1	0	0	0	0	0	0	0	0	0	1	1	1	1	1	1	1	1	1	1	1	1	1	1	1	1	1	1	1	1	1
SRR9734633	1	1	1	1	1	1	1	1	1	1	1	1	1	1	1	1	1	1	1	1	1	1	1	1	1	1	1	1	1	1	1	1	1	1	1	1	1	1	1	1	1	1	1	1	1	1	1	1	1
SRR9734634	1	1	1	1	1	1	1	1	1	1	1	1	1	1	1	1	1	1	1	1	1	1	1	1	1	1	1	1	1	1	1	1	1	1	1	1	1	1	1	1	1	1	1	1	1	1	1	1	1
SRR9734640	0	0	0	0	0	0	0	0	0	0	0	0	0	0	0	0	0	0	0	0	0	0	0	0	0	0	0	0	0	0	0	0	0	0	0	0	0	0	0	0	0	0	0	0	0	0	0	0	0
SRR9734649	1	0	1	1	1	1	1	1	1	1	1	1	1	1	1	1	1	1	1	1	1	1	1	1	1	1	1	1	1	1	1	1	1	1	1	1	1	1	1	1	1	1	1	1	1	1	1	1	1
SRR9734780	1	1	1	0	0	1	1	1	1	1	1	1	1	1	1	1	1	1	1	0	0	0	0	0	0	0	0	0	1	1	1	1	1	1	1	1	1	1	1	1	1	1	1	1	1	1	1	1	1
SRR9734819	1	1	1	1	1	1	1	1	1	1	1	1	1	1	1	1	1	1	1	1	1	1	1	1	1	1	1	1	1	1	1	1	1	1	1	1	1	1	1	1	1	1	1	1	1	1	1	1	1
SRR9734855	1	1	1	1	1	1	1	1	1	1	1	1	1	1	1	1	1	1	1	1	1	1	1	1	1	1	1	1	1	1	1	1	1	1	1	1	1	1	1	1	1	1	1	1	1	1	1	1	1
[truncated: 150 more columns]

## Sheet: Fig 7a
	18-13			19-3			19-17			20-11			20-25			20-30			005828			045869			259222
0	0.089	0.09	0.087	0.088	0.088	0.089	0.087	0.088	0.089	0.086	0.085	0.084	0.086	0.084	0.084	0.086	0.083	0.084	0.085	0.084	0.084	0.086	0.085	0.088	0.086	0.084	0.086
0.5	0.091	0.091	0.088	0.089	0.09	0.09	0.088	0.089	0.09	0.087	0.086	0.085	0.088	0.085	0.086	0.086	0.085	0.085	0.086	0.085	0.085	0.087	0.086	0.089	0.087	0.086	0.087
1	0.095	0.095	0.092	0.093	0.094	0.094	0.091	0.092	0.093	0.091	0.09	0.089	0.091	0.09	0.089	0.089	0.087	0.087	0.088	0.087	0.087	0.09	0.088	0.091	0.089	0.088	0.089
1.5	0.105	0.106	0.103	0.106	0.105	0.104	0.099	0.1	0.101	0.1	0.098	0.098	0.1	0.097	0.098	0.096	0.095	0.094	0.093	0.093	0.092	0.095	0.094	0.097	0.093	0.091	0.094
2	0.136	0.139	0.133	0.137	0.135	0.134	0.118	0.119	0.12	0.118	0.117	0.116	0.118	0.115	0.116	0.113	0.111	0.111	0.105	0.104	0.103	0.107	0.105	0.107	0.098	0.1	0.101
2.5	0.19	0.19	0.186	0.191	0.19	0.191	0.153	0.154	0.155	0.157	0.155	0.155	0.154	0.15	0.153	0.146	0.145	0.144	0.128	0.126	0.125	0.129	0.126	0.13	0.116	0.117	0.119
3	0.286	0.286	0.282	0.291	0.291	0.293	0.22	0.222	0.224	0.197	0.195	0.195	0.193	0.187	0.191	0.184	0.182	0.182	0.167	0.165	0.164	0.164	0.163	0.166	0.126	0.133	0.141
3.5	0.384	0.385	0.382	0.379	0.38	0.386	0.307	0.31	0.312	0.26	0.256	0.258	0.252	0.246	0.25	0.239	0.239	0.238	0.202	0.202	0.202	0.202	0.2	0.202	0.152	0.152	0.167
4	0.439	0.443	0.443	0.437	0.438	0.447	0.363	0.367	0.369	0.336	0.332	0.337	0.325	0.318	0.322	0.311	0.312	0.311	0.247	0.248	0.251	0.249	0.247	0.248	0.185	0.187	0.211
4.5	0.499	0.503	0.502	0.503	0.503	0.517	0.398	0.402	0.403	0.409	0.405	0.41	0.393	0.387	0.392	0.372	0.374	0.372	0.298	0.301	0.303	0.302	0.298	0.297	0.27	0.255	0.269
5	0.553	0.556	0.555	0.56	0.56	0.579	0.441	0.445	0.446	0.489	0.485	0.493	0.471	0.464	0.468	0.444	0.447	0.446	0.346	0.351	0.352	0.352	0.347	0.345	0.314	0.303	0.364
5.5	0.592	0.593	0.595	0.603	0.602	0.619	0.49	0.492	0.494	0.57	0.567	0.574	0.547	0.541	0.547	0.524	0.527	0.524	0.395	0.401	0.401	0.4	0.393	0.393	0.361	0.36	0.384
6	0.611	0.612	0.618	0.615	0.613	0.635	0.528	0.531	0.533	0.648	0.644	0.652	0.621	0.616	0.624	0.601	0.605	0.608	0.445	0.452	0.451	0.45	0.442	0.441	0.407	0.389	0.44
6.5	0.621	0.621	0.625	0.626	0.624	0.646	0.552	0.555	0.557	0.711	0.707	0.714	0.684	0.68	0.688	0.666	0.672	0.672	0.493	0.498	0.5	0.497	0.488	0.488	0.467	0.459	0.492
7	0.634	0.634	0.64	0.635	0.633	0.656	0.554	0.557	0.559	0.764	0.757	0.767	0.736	0.731	0.738	0.719	0.727	0.726	0.533	0.539	0.541	0.537	0.527	0.528	0.533	0.53	0.575
7.5	0.644	0.644	0.651	0.643	0.64	0.665	0.56	0.563	0.566	0.803	0.797	0.81	0.776	0.772	0.781	0.757	0.764	0.764	0.568	0.573	0.577	0.574	0.559	0.563	0.596	0.6	0.625
8	0.652	0.653	0.66	0.649	0.647	0.671	0.569	0.572	0.575	0.826	0.816	0.825	0.803	0.796	0.796	0.793	0.801	0.8	0.592	0.596	0.596	0.598	0.592	0.592	0.637	0.635	0.658
8.5	0.658	0.66	0.668	0.653	0.651	0.676	0.58	0.582	0.586	0.82	0.801	0.806	0.812	0.805	0.802	0.774	0.792	0.785	0.601	0.604	0.603	0.609	0.609	0.602	0.667	0.662	0.688
9	0.662	0.664	0.671	0.658	0.654	0.679	0.582	0.585	0.589	0.799	0.782	0.823	0.819	0.809	0.804	0.756	0.774	0.766	0.602	0.603	0.602	0.612	0.612	0.602	0.697	0.693	0.718
9.5	0.663	0.665	0.672	0.659	0.655	0.679	0.584	0.586	0.59	0.782	0.768	0.814	0.799	0.789	0.787	0.745	0.766	0.756	0.601	0.599	0.597	0.611	0.609	0.598	0.69	0.693	0.719
10	0.663	0.665	0.671	0.658	0.654	0.678	0.582	0.584	0.589	0.772	0.758	0.787	0.782	0.773	0.773	0.738	0.764	0.751	0.599	0.595	0.593	0.609	0.605	0.595	0.68	0.683	0.71
10.5	0.663	0.664	0.671	0.657	0.653	0.676	0.58	0.582	0.587	0.761	0.75	0.772	0.77	0.76	0.759	0.73	0.756	0.742	0.596	0.593	0.589	0.608	0.604	0.592	0.672	0.673	0.702
11	0.663	0.665	0.669	0.656	0.653	0.675	0.579	0.58	0.586	0.754	0.742	0.767	0.758	0.749	0.749	0.723	0.755	0.738	0.596	0.591	0.586	0.601	0.602	0.589	0.666	0.666	0.696
11.5	0.664	0.666	0.672	0.655	0.651	0.674	0.578	0.579	0.585	0.747	0.734	0.765	0.748	0.741	0.742	0.715	0.743	0.728	0.593	0.592	0.585	0.588	0.597	0.587	0.662	0.661	0.693
12	0.664	0.667	0.671	0.654	0.65	0.672	0.577	0.578	0.583	0.74	0.729	0.759	0.743	0.733	0.736	0.709	0.743	0.724	0.584	0.585	0.584	0.57	0.584	0.583	0.657	0.657	0.691
12.5	0.665	0.668	0.673	0.654	0.65	0.671	0.576	0.578	0.582	0.736	0.724	0.752	0.734	0.728	0.73	0.702	0.738	0.721	0.571	0.573	0.581	0.554	0.569	0.572	0.653	0.653	0.686
13	0.666	0.669	0.672	0.653	0.649	0.671	0.574	0.577	0.581	0.73	0.718	0.752	0.744	0.722	0.725	0.699	0.736	0.718	0.558	0.559	0.573	0.541	0.554	0.56	0.649	0.65	0.682
13.5	0.666	0.669	0.673	0.653	0.649	0.671	0.574	0.576	0.581	0.726	0.717	0.744	0.74	0.717	0.72	0.692	0.726	0.712	0.546	0.547	0.563	0.53	0.542	0.55	0.644	0.647	0.68
14	0.667	0.672	0.674	0.653	0.65	0.672	0.572	0.577	0.58	0.722	0.712	0.744	0.744	0.711	0.716	0.686	0.716	0.704	0.536	0.535	0.55	0.52	0.53	0.541	0.639	0.644	0.676
14.5	0.667	0.672	0.676	0.653	0.65	0.671	0.57	0.575	0.58	0.717	0.709	0.738	0.73	0.71	0.712	0.683	0.71	0.701	0.527	0.527	0.541	0.513	0.521	0.531	0.635	0.641	0.673
15	0.668	0.673	0.676	0.652	0.65	0.671	0.569	0.575	0.58	0.713	0.706	0.734	0.721	0.707	0.709	0.678	0.703	0.698	0.518	0.519	0.531	0.506	0.512	0.522	0.63	0.637	0.669
15.5	0.668	0.674	0.676	0.652	0.65	0.671	0.567	0.574	0.58	0.709	0.703	0.735	0.733	0.705	0.706	0.674	0.704	0.697	0.51	0.512	0.522	0.499	0.504	0.513	0.626	0.633	0.665
16	0.667	0.675	0.677	0.651	0.65	0.67	0.565	0.572	0.579	0.705	0.699	0.731	0.718	0.699	0.702	0.668	0.692	0.693	0.502	0.504	0.513	0.493	0.497	0.506	0.62	0.628	0.661
16.5	0.667	0.676	0.679	0.65	0.652	0.669	0.562	0.572	0.58	0.702	0.696	0.73	0.721	0.698	0.7	0.666	0.693	0.69	0.495	0.497	0.506	0.487	0.491	0.5	0.615	0.625	0.657
17	0.667	0.676	0.68	0.649	0.652	0.667	0.56	0.57	0.579	0.699	0.693	0.727	0.752	0.698	0.698	0.662	0.688	0.687	0.489	0.492	0.5	0.481	0.485	0.495	0.611	0.62	0.653
17.5	0.667	0.676	0.68	0.648	0.653	0.668	0.558	0.569	0.578	0.695	0.692	0.719	0.695	0.692	0.696	0.658	0.677	0.682	0.483	0.486	0.494	0.476	0.481	0.489	0.606	0.616	0.648
18	0.668	0.677	0.681	0.647	0.653	0.669	0.556	0.567	0.577	0.692	0.69	0.717	0.697	0.69	0.694	0.655	0.673	0.679	0.477	0.482	0.487	0.47	0.476	0.483	0.602	0.612	0.645
18.5	0.667	0.676	0.681	0.646	0.653	0.668	0.553	0.566	0.577	0.689	0.687	0.715	0.702	0.685	0.693	0.652	0.67	0.676	0.472	0.476	0.482	0.465	0.472	0.478	0.597	0.608	0.641
19	0.667	0.677	0.682	0.644	0.653	0.668	0.552	0.564	0.576	0.686	0.685	0.713	0.693	0.684	0.691	0.649	0.664	0.671	0.467	0.471	0.477	0.46	0.468	0.473	0.594	0.605	0.638
19.5	0.666	0.676	0.681	0.644	0.652	0.667	0.549	0.563	0.575	0.682	0.683	0.71	0.691	0.682	0.689	0.647	0.662	0.669	0.462	0.466	0.473	0.455	0.465	0.469	0.591	0.601	0.634
20	0.666	0.676	0.681	0.643	0.651	0.666	0.547	0.561	0.574	0.679	0.68	0.707	0.696	0.68	0.688	0.643	0.658	0.667	0.457	0.462	0.469	0.45	0.462	0.464	0.588	0.597	0.63
20.5	0.665	0.675	0.681	0.642	0.651	0.666	0.545	0.56	0.573	0.676	0.678	0.703	0.69	0.679	0.684	0.642	0.657	0.664	0.453	0.457	0.467	0.446	0.459	0.46	0.586	0.595	0.627
21	0.664	0.675	0.682	0.64	0.65	0.664	0.542	0.558	0.572	0.673	0.676	0.699	0.683	0.676	0.683	0.639	0.654	0.662	0.449	0.453	0.463	0.442	0.455	0.456	0.584	0.593	0.625
21.5	0.663	0.674	0.682	0.639	0.649	0.663	0.54	0.556	0.571	0.669	0.673	0.694	0.681	0.674	0.68	0.635	0.651	0.659	0.444	0.449	0.458	0.437	0.451	0.453	0.582	0.59	0.622
22	0.662	0.674	0.681	0.638	0.649	0.662	0.538	0.554	0.57	0.666	0.671	0.695	0.675	0.674	0.679	0.634	0.65	0.658	0.44	0.445	0.455	0.433	0.449	0.449	0.581	0.589	0.62
22.5	0.661	0.673	0.681	0.637	0.647	0.661	0.535	0.552	0.568	0.662	0.668	0.691	0.667	0.672	0.677	0.632	0.648	0.656	0.436	0.441	0.451	0.429	0.447	0.445	0.581	0.588	0.618
23	0.66	0.673	0.68	0.635	0.646	0.661	0.533	0.551	0.568	0.658	0.664	0.688	0.664	0.672	0.676	0.631	0.645	0.654	0.432	0.438	0.448	0.425	0.443	0.442	0.58	0.587	0.616
23.5	0.66	0.672	0.68	0.633	0.645	0.66	0.531	0.548	0.566	0.656	0.66	0.683	0.66	0.671	0.674	0.628	0.643	0.652	0.429	0.434	0.444	0.421	0.439	0.438	0.58	0.586	0.614
24	0.658	0.672	0.68	0.632	0.645	0.66	0.529	0.547	0.565	0.653	0.656	0.677	0.659	0.671	0.674	0.626	0.642	0.652	0.425	0.431	0.441	0.417	0.435	0.435	0.58	0.587	0.615

## Sheet: Fig 7b-7f
Fig. 7b Doubling time for different strains in half strength LB
18-13			19-3			19-17			20-11			20-25			20-30			005828			045869			25922
63.195	63.997	62.533	61.334	60.994	59.445	70.225	70.832	72.17	70.309	70.167	70.164	73.942	72.832	72.81	72.767	72.551	72.47	84.151	82.14	81.855	82.506	84.057	86.498	85.213	89.2	86.213
Fig.7c shows the relative quantity ratio of yodB gene in B4/H24RxC strain 005828 and fyuA gene in different isolates of B5/H24RxC
Hours	20-11			20-25			20-30			18-13			19-3			19-17
0	1.07	1.14	0.92	0.88	0.86	1.05	0.97	0.76	0.98	0.86	0.86	0.83	0.48	0.44	0.73	0.72	0.86	0.76
4	1.62	1.52	1.42	1.31	1.23	1.53	1.44	1.7	1.43	1.05	1.7	0.54	1.08	3.46	1.01	0.7	0.73	0.77
8	3.07	3	2.84	2.62	1.68	1.07	2.71	1.56	2.17	2.22	0.84	2.02	2.49	2.07	2.35	0.96	1	1.05
12	3.23	2.82	2.56	0.94	2.33	3.58	3.12	2.23	3.3	2.76	2.63	2.26	2.41	2.11	2.61	1	1.04	0.93
24	5.31	5.48	5.4	5.18	4.81	5.07	5.63	5.58	5.71	6.2	6.15	6.11	4.85	4.18	5.23	1.89	1.73	1.9
Fig.7d shows the relative quantity ratio of yodB gene in B4/H24RxC strain 045869 and fyuA gene in different isolates of B5/H24RxC.
Hours	20-11			20-25			20-30			18-13			19-3			19-17
0	1.54	1.25	1.46	1.35	1.08	2.39	1.46	1.18	1.47	1.36	1.26	1.22	0.96	1.37	1.51	0.97	0.91	0.93
4	2.77	2.71	2.75	1.85	1.53	2.61	1.77	1.9	1.93	2.02	2.24	2.4	1.64	1.88	1.91	1.18	1.15	1.07
8	4.43	4.4	4.04	5.67	3.85	4.45	3.2	4.25	3.39	2.21	2.48	2.19	2.43	2.97	2.36	1.23	1.25	1.23
12	5.45	3.07	4.14	3.81	5.79	5.16	3.1	4.58	3.45	3.21	3.17	2.86	3.78	3.66	3.8	1.05	1.07	1.05
24	4.28	4.2	4.64	4.08	4.55	4.33	4.45	4.88	4.82	7.01	7.08	6.32	4.5	4.51	4.07	2.39	2.22	2.25
Fig.7e Survival curves for wax moth larvae
Hours	18-13	20-30	20-25	19-3	20-11	19-17	005828	045869	K1088	PBS	19606	AB5075
72	0	0	0	0	0	0	0	0	0	0	0	0
72						1	0	0	0	0	0	0
72							0	0	0	0	0
72							0	0	0	0	0
72							0	0		0	0
72							0	0		0	0
72							0	1		0	0
72										0	0
72										0	0
72										0	0
12	1	1	1	1	1	1						1
12	1	1	1	1	1	1						1
12	1	1	1	1	1	1						1
12	1	1	1	1	1
12		1	1	1	1
12			1		1
12			1
12			1
18	1	1		1	1	1	1		1			1
18	1			1		1
18						1
24	1	1	1	1	1	1			1
24	1	1			1	1
36	1							1	1			1
36									1			1
36									1
48		1					1	1	1			1
48							1	1
60				1								1
Fig.7f Iron sources growth assay
Strains	Control	BSA	FeCl2	Hemin	Hemoglobin	Holo-transferrin	Lactoferrin
		mg/ml	mM	uM	mg/ml	mg/ml	mg/ml
2023-11-20	-	-	+(≥1)	+(≥100)	+(≥1)	+(≥10)	-
19-17	-	-	+(≥1)	+(≥100)	+(≥1)	+(≥10)	-
20-30	-	+(≥30)	+(≥1)	+(≥100)	+(≥1)	+(≥10)	-
2023-03-19	-	-	+(≥1)	+(≥10)	+(≥1)	+(≥10)	-
20-25	-	+(≥25)	+(≥1)	+(≥100)	+(≥1)	+(≥10)	-
18-13	-	-	+(≥1)	+(≥1000)	+(≥1)	+(≥10)	-
5828	-	-	+(≥1)	+(≥1000)	+(≥10)	-	-
45869	-	-	+(≥1)	-	+(≥10)	-	-

## Sheet: Fig S1
SRA	Source Niche	Collection Year	Country	Clone
SRR16464329	Companion Animal	2021	United States	B5
ERR2538150	Food	2016	Cambodia	B5
ERR2538545	Food	2016	Cambodia	B5
DRR122457	Human	2015	Thailand	B5
DRR150419	Human	2016	Thailand	B5
DRR150554	Human	2016	Thailand	B5
DRR150473	Human	2016	Thailand	B5
DRR150460	Human	2016	Thailand	B5
DRR150520	Human	2016	Thailand	B5
DRR150528	Human	2016	Thailand	B5
DRR150521	Human	2016	Thailand	B5
DRR122565	Human	2016	Thailand	B5
DRR122563	Human	2016	Thailand	B5
DRR150496	Human	2016	Thailand	B5
DRR150490	Human	2016	Thailand	B5
DRR150515	Human	2016	Thailand	B5
DRR150417	Human	2016	Thailand	B5
DRR122531	Human	2016	Thailand	B5
DRR150415	Human	2016	Thailand	B5
SRR9734640	Human	2016	Australia	B5
DRR150416	Human	2016	Thailand	B5
DRR150491	Human	2016	Thailand	B5
DRR150536	Human	2016	Thailand	B5
DRR150524	Human	2016	Thailand	B5
DRR150406	Human	2016	Thailand	B5
DRR150556	Human	2016	Thailand	B5
DRR150423	Human	2016	Thailand	B5
DRR150498	Human	2016	Thailand	B5
DRR150407	Human	2016	Thailand	B5
DRR150538	Human	2016	Thailand	B5
DRR150497	Human	2016	Thailand	B5
DRR150451	Human	2016	Thailand	B5
DRR150518	Human	2016	Thailand	B5
DRR150531	Human	2016	Thailand	B5
DRR150553	Human	2016	Thailand	B5
DRR122550	Human	2016	Thailand	B5
DRR150717	Human	2017	Thailand	B5
DRR150709	Human	2017	Thailand	B5
ERR4342172	Human	2017	Vietnam	B5
DRR150680	Human	2017	Thailand	B5
DRR150614	Human	2017	Thailand	B5
DRR150724	Human	2017	Thailand	B5
DRR150704	Human	2017	Thailand	B5
DRR150567	Human	2017	Thailand	B5
DRR150759	Human	2017	Thailand	B5
DRR150754	Human	2017	Thailand	B5
DRR150720	Human	2017	Thailand	B5
DRR150730	Human	2017	Thailand	B5
DRR150703	Human	2017	Thailand	B5
DRR150625	Human	2017	Thailand	B5
DRR150767	Human	2017	Thailand	B5
DRR150727	Human	2017	Thailand	B5
DRR150719	Human	2017	Thailand	B5
DRR150691	Human	2017	Thailand	B5
DRR150729	Human	2017	Thailand	B5
DRR150760	Human	2017	Thailand	B5
DRR150692	Human	2017	Thailand	B5
DRR150640	Human	2017	Thailand	B5
DRR150675	Human	2017	Thailand	B5
DRR150613	Human	2017	Thailand	B5
DRR150586	Human	2017	Thailand	B5
DRR150665	Human	2017	Thailand	B5
DRR150630	Human	2017	Thailand	B5
DRR150758	Human	2017	Thailand	B5
DRR150585	Human	2017	Thailand	B5
DRR150694	Human	2017	Thailand	B5
DRR150582	Human	2017	Thailand	B5
DRR150648	Human	2017	Thailand	B5
DRR150725	Human	2017	Thailand	B5
DRR150682	Human	2017	Thailand	B5
SRR15116170	Human	2017	Australia	B5
SRR13062328	Human	2017	South Korea	B5
SRR15116203	Human	2017	Australia	B5
DRR150752	Human	2017	Thailand	B5
SRR8916349	Human	2017	Thailand	B5
SRR8916496	Human	2017	Thailand	B5
SRR8916347	Human	2017	Thailand	B5
SRR15116348	Human	2018	Australia	B5
ERR4342187	Human	2018	Vietnam	B5
ERR4180586	Human	2018	Denmark	B5
SRR8919638	Human	2018	Thailand	B5
SRR7716572	Human	2018	China	B5
SRR15116111	Human	2018	Australia	B5
SRR15116117	Human	2018	Australia	B5
DRR165509	Human	2018	Myanmar [Burma]	B5
SRR15116103	Human	2018	Australia	B5
ERR4221047	Human	2018	Thailand	B5
SRR15116252	Human	2019	Australia	B5
SRR16896041	Human	2019	China	B5
SRR15047242	Human	2019	Switzerland	B5
SRR15116332	Human	2019	Australia	B5
SRR15116265	Human	2019	Australia	B5
SRR15116156	Human	2020	Australia	B5
SRR16893796	Human	2020	United States	B5
SRR13001383	Human	2020	Nigeria	B5
SRR12519144	Human	2020	United States	B5
SRR15047229	Human	2020	Switzerland	B5
SRR14760398	Human	2021	United States	B5
18-11	Human	2018	China	B5
18-13	Human	2018	China	B5
18-15	Human	2018	China	B5
18-21	Human	2018	China	B5
18-25	Human	2018	China	B5
18-26	Human	2018	China	B5
18-29	Human	2018	China	B5
18-4	Human	2018	China	B5
19-12	Human	2019	China	B5
19-13	Human	2019	China	B5
19-14	Human	2019	China	B5
19-15	Human	2019	China	B5
19-17	Human	2019	China	B5
19-18	Human	2019	China	B5
19-21	Human	2019	China	B5
19-3	Human	2019	China	B5
19-6	Human	2019	China	B5
19-7	Human	2019	China	B5
19-8	Human	2019	China	B5
19-9	Human	2019	China	B5
20-1	Human	2020	China	B5
20-10	Human	2020	China	B5
20-11	Human	2020	China	B5
20-12	Human	2020	China	B5
20-13	Human	2020	China	B5
20-14	Human	2020	China	B5
20-15	Human	2020	China	B5
20-16	Human	2020	China	B5
20-17	Human	2020	China	B5
20-18	Human	2020	China	B5
20-19	Human	2020	China	B5
20-2	Human	2020	China	B5
20-20	Human	2020	China	B5
20-21	Human	2020	China	B5
20-22	Human	2020	China	B5
20-23	Human	2020	China	B5
20-24	Human	2020	China	B5
20-25	Human	2020	China	B5
20-26	Human	2020	China	B5
20-27	Human	2020	China	B5
20-28	Human	2020	China	B5
20-29	Human	2020	China	B5
20-3	Human	2020	China	B5
20-30	Human	2020	China	B5
20-4	Human	2020	China	B5
20-5	Human	2020	China	B5
20-8	Human	2020	China	B5
20-9	Human	2020	China	B5
E22	Human	2020	China	B5
922-HS020-A41	Human	2021	China	B5
922-HS021-A42	Human	2021	China	B5
922-HS022-A43	Human	2021	China	B5
922-HS023-A44	Human	2021	China	B5
922-HS024-A45	Human	2021	China	B5
922-HS025-A46	Human	2021	China	B5
922-HS027-A48	Human	2021	China	B5
922-HS028-B01_S2	Human	2021	China	B5
922-HS032-B05_S6	Human	2021	China	B5
922-HS045-B18_S19	Human	2021	China	B5
922-HS047-B20_S21	Human	2021	China	B5
922-HS049-B22_S23	Human	2021	China	B5
922-HS050-B23_S24	Human	2021	China	B5
A-CRE927-002-A02	Human	2021	China	B5
A-CRE927-029-A26	Human	2021	China	B5
A-CRE927-057-A46	Human	2021	China	B5
B-CRE927-071-B12	Human	2021	China	B5
CRE-07F-26-D40_S51	Human	2021	China	B5
CRE-07F-35-D46	Human	2021	China	B5
CRE-0E8-15-B30	Human	2021	China	B5
CRE-36B-52-Re-A10	Human	2021	China	B5
SC-125-C09_S55	Human	2021	China	B5
SC-150-C30	Human	2021	China	B5
SC-207-B08	Human	2021	China	B5
SC-239-B40_S87	Human	2021	China	B5
SC-246-B47	Human	2021	China	B5
SHZH9	Human	2020	China	B5
SRR14684745	Animal Feed	2021	United States
SRR11454286	Companion Animal	2009	Germany
SRR11454283	Companion Animal	2010	Germany
SRR11454268	Companion Animal	2010	Germany
SRR10230859	Companion Animal	2014	Switzerland
SRR6724039	Companion Animal	2015	Germany
SRR14629639	Companion Animal	2015	Australia
SRR6724099	Companion Animal	2015	Germany
SRR6724058	Companion Animal	2015	Germany
SRR8776746	Companion Animal	2017	Italy
SRR8776503	Companion Animal	2017	Italy
SRR6118662	Companion Animal	2017	United States
SRR9017111	Companion Animal	2018	United States
SRR8247811	Companion Animal	2018	United States
SRR13680139	Companion Animal	2018	United States
SRR13643378	Companion Animal	2018	United States
SRR9997704	Companion Animal	2018	United States
SRR9998287	Companion Animal	2018	United States
SRR8206994	Companion Animal	2018	United States
SRR12699122	Companion Animal	2019	United States
SRR10810346	Companion Animal	2019	United States
SRR10257909	Companion Animal	2019	United States
SRR14854327	Companion Animal	2019	United States
SRR10996853	Companion Animal	2019	United States
SRR15055369	Companion Animal	2020	Canada
SRR15055372	Companion Animal	2020	Canada
SRR14018337	Environment	2013	Mexico
ERR5696716	Environment	2014	Rwanda
SRR8502423	Environment	2015	United Kingdom
SRR11444981	Environment	2015	Canada
DRR089062	Environment	2015	Japan
SRR8737989	Environment	2016	Germany
SRR8737901	Environment	2016	Germany
SRR8737916	Environment	2016	Germany
SRR10094339	Environment	2016	Pakistan
SRR6065859	Environment	2016	China
SRR12117970	Environment	2017	India
SRR12117973	Environment	2017	India
SRR6442662	Environment	2017	China
SRR17460950	Environment	2018	France
SRR17460885	Environment	2018	France
SRR17460754	Environment	2018	France
SRR7026310	Environment	2018	China
SRR7026302	Environment	2018	China
SRR7026305	Environment	2018	China
SRR7026300	Environment	2018	China
SRR7026299	Environment	2018	China
SRR7188515	Environment	2018	China
SRR17461085	Environment	2018	France
SRR14197829	Environment	2019	Bangladesh
SRR14198810	Environment	2019	Bangladesh
SRR13848084	Environment	2020	Germany
SRR13848065	Environment	2020	Germany
SRR13848112	Environment	2020	Germany
SRR13848090	Environment	2020	Germany
SRR13848079	Environment	2020	Germany
SRR17200265	Environment	2021	United States
SRR12746173	Food	1982	United States
ERR2538560	Food	2016	Cambodia
ERR2538192	Food	2016	Cambodia
ERR2538546	Food	2016	Cambodia
ERR5443208	Food	2016	Netherlands
SRR15732280	Food	2017	China
SRR14226662	Food	2017	Germany
SRR7304347	Human	1984	United States
SRR7304442	Human	1985	United States
SRR4262712	Human	1985	United States
SRR4262794	Human	1985	United States
SRR3987591	Human	1991	Saudi Arabia
SRR7304444	Human	1996	United States
SRR11962081	Human	2002	New Zealand
SRR3098818	Human	2005	United States
SRR958486	Human	2006	Denmark
SRR10270326	Human	2007	Canada
SRR10106480	Human	2007	Canada
SRR6455995	Human	2008	Australia
SRR10112531	Human	2008	Canada
SRR10147623	Human	2009	Canada
SRR6455978	Human	2009	Australia
SRR10153071	Human	2009	Canada
SRR1186782	Human	2009	Tanzania
SRR8533628	Human	2010	Canada
SRR11454330	Human	2010	Germany
ERR1351670	Human	2010	Singapore
SRR11454391	Human	2011	Germany
SRR11454389	Human	2011	Germany
ERR2639318	Human	2011	France
SRR3999076	Human	2011	Brazil
SRR1508875	Human	2011	Nepal
SRR3999067	Human	2011	Brazil
SRR11454383	Human	2012	Germany
SRR11454380	Human	2012	Germany
SRR11454382	Human	2012	Germany
SRR11454387	Human	2012	Germany
SRR11454388	Human	2012	Germany
DRR122195	Human	2012	Thailand
SRR8505999	Human	2012	Niger
ERR2639270	Human	2012	France
SRR11454386	Human	2012	Germany
SRR11454377	Human	2012	Germany
SRR11454405	Human	2012	Germany
SRR11454406	Human	2012	Germany
SRR11454378	Human	2012	Germany
SRR11354603	Human	2012	China
SRR8505974	Human	2012	Niger
SRR6505344	Human	2012	Singapore
SRR11454410	Human	2012	Germany
SRR10233477	Human	2012	Canada
SRR8506018	Human	2012	Niger
SRR8505978	Human	2012	Niger
SRR11454409	Human	2012	Germany
SRR6059895	Human	2012	China
SRR3982152	Human	2012	United States
ERR5355902	Human	2013	Australia
SRR9734586	Human	2013	Australia
SRR5642118	Human	2013	United States
ERR2639271	Human	2013	France
ERR4554406	Human	2013	Netherlands
ERR2639274	Human	2013	France
ERR2639275	Human	2013	France
ERR2639273	Human	2013	France
SRR6456016	Human	2013	Australia
ERR2639272	Human	2013	France
SRR9734750	Human	2013	Australia
SRR10188483	Human	2013	Israel
ERR2639269	Human	2013	France
SRR4302102	Human	2013	Singapore
ERR2652843	Human	2013	Sweden
ERR2652782	Human	2013	United Kingdom
ERR712485	Human	2013	Germany
ERR712511	Human	2013	Germany
SRR1187805	Human	2013	United States
SRR5642082	Human	2013	United States
SRR5642122	Human	2013	United States
SRR3999080	Human	2013	United States
SRR3999074	Human	2013	United States
ERR5696714	Human	2014	Rwanda
ERR2935763	Human	2014	Switzerland
ERR2639288	Human	2014	France
ERR2639279	Human	2014	France
ERR5696715	Human	2014	Rwanda
ERR2639289	Human	2014	France
ERR2639283	Human	2014	France
ERR2639276	Human	2014	France
ERR2935295	Human	2014	Switzerland
SRR9734547	Human	2014	Australia
SRR9734819	Human	2014	Australia
SRR9734649	Human	2014	Australia
SRR4302195	Human	2014	Singapore
SRR5936493	Human	2014	Australia
ERR2639277	Human	2014	France
ERR2639316	Human	2014	France
ERR2639317	Human	2014	France
ERR2639281	Human	2014	France
ERR3094184	Human	2014	Vietnam
ERR2935512	Human	2014	Switzerland
ERR2639280	Human	2014	France
SRR8541407	Human	2014	Canada
ERR5696820	Human	2014	Rwanda
SRR10188477	Human	2014	Israel
ERR2935664	Human	2014	Switzerland
SRR10188429	Human	2014	Israel
SRR10188438	Human	2014	Israel
SRR10188449	Human	2014	Israel
SRR10188479	Human	2014	Israel
SRR10188430	Human	2014	Israel
SRR10188457	Human	2014	Israel
SRR10188465	Human	2014	Israel
SRR10188478	Human	2014	Israel
SRR10188460	Human	2014	Israel
DRR122194	Human	2014	Thailand
SRR10188468	Human	2014	Israel
SRR10188472	Human	2014	Israel
SRR10188474	Human	2014	Israel
SRR10188428	Human	2014	Israel
SRR10188462	Human	2014	Israel
SRR10188455	Human	2014	Israel
SRR10188481	Human	2014	Israel
SRR10188459	Human	2014	Israel
SRR10188470	Human	2014	Israel
SRR10188475	Human	2014	Israel
SRR10188463	Human	2014	Israel
SRR10188461	Human	2014	Israel
SRR10188482	Human	2014	Israel
SRR10188469	Human	2014	Israel
SRR10188480	Human	2014	Israel
SRR10188464	Human	2014	Israel
SRR10188466	Human	2014	Israel
SRR10188456	Human	2014	Israel
SRR10188431	Human	2014	Israel
SRR10188471	Human	2014	Israel
SRR10188467	Human	2014	Israel
SRR10188454	Human	2014	Israel
SRR10188476	Human	2014	Israel
ERR5696739	Human	2014	Rwanda
SRR10188453	Human	2014	Israel
SRR10188473	Human	2014	Israel
SRR10188458	Human	2014	Israel
ERR5696749	Human	2014	Rwanda
ERR5696721	Human	2014	Rwanda
ERR2639284	Human	2014	France
ERR2639285	Human	2014	France
ERR1720665	Human	2014	Saudi Arabia
SRR10878371	Human	2014	France
ERR1720662	Human	2014	Saudi Arabia
ERR1720664	Human	2014	Saudi Arabia
ERR1720663	Human	2014	Saudi Arabia
SRR6892691	Human	2014	United States
ERR2935604	Human	2014	Switzerland
ERR1725935	Human	2014	Saudi Arabia
ERR1725936	Human	2014	Saudi Arabia
ERR1725937	Human	2014	Saudi Arabia
SRR10878370	Human	2014	France
ERR4426173	Human	2014	Sweden
ERR2935696	Human	2014	Switzerland
SRR5714048	Human	2014	Canada
ERR1971544	Human	2014	Denmark
ERR1971583	Human	2014	Denmark
ERR1971605	Human	2014	Denmark
ERR1971452	Human	2014	Denmark
ERR2652783	Human	2014	United Kingdom
ERR2652784	Human	2014	United Kingdom
ERR2652785	Human	2014	United Kingdom
ERR2652786	Human	2014	United Kingdom
ERR2652787	Human	2014	United Kingdom
ERR2652788	Human	2014	United Kingdom
ERR2652789	Human	2014	United Kingdom
ERR2652790	Human	2014	United Kingdom
ERR2652791	Human	2014	United Kingdom
ERR2652792	Human	2014	United Kingdom
ERR2652793	Human	2014	United Kingdom
ERR2652794	Human	2014	United Kingdom
ERR2652795	Human	2014	United Kingdom
ERR2652796	Human	2014	United Kingdom
ERR2652797	Human	2014	United Kingdom
ERR2652798	Human	2014	United Kingdom
ERR2652799	Human	2014	United Kingdom
ERR2652800	Human	2014	United Kingdom
ERR712630	Human	2014	Germany
SRR4065662	Human	2014	United States
ERR712668	Human	2014	Germany
SRR5714046	Human	2014	Canada
SRR5714064	Human	2014	Canada
SRR4017857	Human	2014	United States
SRR4035121	Human	2014	United States
SRR5714073	Human	2014	Canada
ERR712775	Human	2014	Germany
ERR712635	Human	2014	Germany
ERR712659	Human	2014	Germany
SRR5714040	Human	2014	Canada
SRR4017926	Human	2014	United States
ERR712587	Human	2014	Germany
ERR712589	Human	2014	Germany
SRR4017900	Human	2014	United States
DRR150303	Human	2015	Thailand
ERR2639291	Human	2015	France
ERR2639292	Human	2015	France
SRR5936509	Human	2015	Singapore
SRR11454085	Human	2015	Germany
SRR7211943	Human	2015	United Kingdom
SRR9113458	Human	2015	Oman
SRR13077256	Human	2015	Singapore
ERR2639309	Human	2015	France
SRR7211944	Human	2015	United Kingdom
DRR150296	Human	2015	Thailand
DRR150307	Human	2015	Thailand
SRR10255011	Human	2015	Canada
SRR9734564	Human	2015	Australia
ERR2639301	Human	2015	France
SRR12570022	Human	2015	Qatar
SRR6474925	Human	2015	China
SRR10251220	Human	2015	Canada
DRR150301	Human	2015	Thailand
ERR2639293	Human	2015	France
DRR150300	Human	2015	Thailand
SRR9734855	Human	2015	Australia
ERR2639297	Human	2015	France
ERR4180582	Human	2015	Denmark
ERR2639299	Human	2015	France
ERR2639300	Human	2015	France
ERR2639303	Human	2015	France
DRR150327	Human	2015	Thailand
ERR2639302	Human	2015	France
ERR2639296	Human	2015	France
SRR9734780	Human	2015	Australia
SRR5942540	Human	2015	Thailand
ERR2639298	Human	2015	France
ERR2639315	Human	2015	France
SRR11454265	Human	2015	Germany
ERR4180583	Human	2015	Denmark
SRR9734573	Human	2015	Australia
ERR4180584	Human	2015	Denmark
SRR10188439	Human	2015	Israel
ERR2639305	Human	2015	France
SRR10188447	Human	2015	Israel
SRR10188434	Human	2015	Israel
SRR10188435	Human	2015	Israel
SRR10188433	Human	2015	Israel
ERR2639313	Human	2015	France
SRR10188451	Human	2015	Israel
ERR2639295	Human	2015	France
SRR10188432	Human	2015	Israel
SRR10188436	Human	2015	Israel
SRR9113468	Human	2015	Oman
ERR5685367	Human	2015	Pakistan
SRR10188442	Human	2015	Israel
SRR10188443	Human	2015	Israel
ERR2639304	Human	2015	France
SRR10188440	Human	2015	Israel
SRR10188446	Human	2015	Israel
SRR10188444	Human	2015	Israel
SRR11454068	Human	2015	Germany
SRR10188441	Human	2015	Israel
ERR5685364	Human	2015	Pakistan
ERR4180581	Human	2015	Denmark
ERR5685408	Human	2015	Pakistan
SRR10188445	Human	2015	Israel
ERR5685365	Human	2015	Pakistan
ERR5685369	Human	2015	Pakistan
SRR5936532	Human	2015	Singapore
ERR7339059	Human	2015	Switzerland
ERR2639310	Human	2015	France
ERR2639290	Human	2015	France
SRR10188437	Human	2015	Israel
SRR12569983	Human	2015	Qatar
SRR9113479	Human	2015	Oman
ERR5685329	Human	2015	Pakistan
ERR2639294	Human	2015	France
ERR5685384	Human	2015	Pakistan
ERR2639308	Human	2015	France
ERR2639312	Human	2015	France
SRR10006026	Human	2015	Laos
ERR2639314	Human	2015	France
SRR10188450	Human	2015	Israel
SRR11454320	Human	2015	Germany
ERR2639306	Human	2015	France
ERR2639307	Human	2015	France
SRR10188452	Human	2015	Israel
SRR10188448	Human	2015	Israel
SRR7839402	Human	2015	United States
ERR1971528	Human	2015	Denmark
ERR1971770	Human	2015	Denmark
ERR1971515	Human	2015	Denmark
ERR1971559	Human	2015	Denmark
ERR1971344	Human	2015	Denmark
ERR1971604	Human	2015	Denmark
ERR2652821	Human	2015	Denmark
ERR2652816	Human	2015	Denmark
ERR2652817	Human	2015	Denmark
ERR1971612	Human	2015	Denmark
ERR2652820	Human	2015	Denmark
ERR1971418	Human	2015	Denmark
ERR1971298	Human	2015	Denmark
ERR1971665	Human	2015	Denmark
ERR2652801	Human	2015	United Kingdom
ERR2652802	Human	2015	United Kingdom
ERR2652803	Human	2015	United Kingdom
ERR2652804	Human	2015	United Kingdom
ERR2652805	Human	2015	United Kingdom
ERR2652806	Human	2015	United Kingdom
ERR2652807	Human	2015	United Kingdom
ERR2652808	Human	2015	United Kingdom
ERR2652809	Human	2015	United Kingdom
ERR2652810	Human	2015	United Kingdom
ERR2652811	Human	2015	United Kingdom
ERR2652812	Human	2015	United Kingdom
ERR2652813	Human	2015	United Kingdom
SRR7828686	Human	2016	Lebanon
SRR5942764	Human	2016	Thailand
SRR7828796	Human	2016	Singapore
SRR10310432	Human	2016	Brazil
DRR122464	Human	2016	Thailand
SRR5943569	Human	2016	Thailand
ERR4180575	Human	2016	Denmark
ERR4180576	Human	2016	Denmark
SRR9734632	Human	2016	Australia
SRR9734634	Human	2016	Australia
SRR12569955	Human	2016	Qatar
SRR12569952	Human	2016	Qatar
SRR10506354	Human	2016	Canada
SRR13077412	Human	2016	Singapore
SRR9734633	Human	2016	Australia
ERR2861372	Human	2016	Cambodia
SRR7026311	Human	2016	China
DRR150331	Human	2016	Thailand
SRR12517546	Human	2016	China
DRR150403	Human	2016	Thailand
DRR122527	Human	2016	Thailand
ERR4019889	Human	2016	Cambodia
DRR150388	Human	2016	Thailand
SRR10286326	Human	2016	New Zealand
ERR2861373	Human	2016	Cambodia
SRR5806867	Human	2016	United States
SRR10376981	Human	2016	United States
DRR150349	Human	2016	Thailand
SRR10590887	Human	2016	Ethiopia
SRR10590882	Human	2016	Ethiopia
SRR15731832	Human	2016	China
DRR150421	Human	2016	Thailand
SRR11871273	Human	2016	Netherlands
DRR150420	Human	2016	Thailand
DRR150522	Human	2016	Thailand
SRR6791869	Human	2016	United States
SRR10286059	Human	2016	New Zealand
SRR5660163	Human	2016	Thailand
SRR5943517	Human	2016	Thailand
ERR2652844	Human	2016	Denmark
ERR2652847	Human	2016	Denmark
ERR2652848	Human	2016	Denmark
ERR2652827	Human	2016	Denmark
ERR2652832	Human	2016	Denmark
ERR2652835	Human	2016	Denmark
ERR2652823	Human	2016	Denmark
ERR2652824	Human	2016	Denmark
ERR2652846	Human	2016	Denmark
ERR2652825	Human	2016	Denmark
ERR2652826	Human	2016	Denmark
ERR2652829	Human	2016	Denmark
ERR2652830	Human	2016	Denmark
ERR2652833	Human	2016	Denmark
ERR2652849	Human	2016	Denmark
ERR2652828	Human	2016	Denmark
ERR2652834	Human	2016	Denmark
ERR2652845	Human	2016	Denmark
ERR1981602	Human	2016	Ireland
SRR3932426	Human	2016	United States
SRR10126784	Human	2017	Australia
SRR7828826	Human	2017	Saudi Arabia
SRR12902551	Human	2017	United States
SRR15116136	Human	2017	Australia
SRR7026307	Human	2017	China
SRR10126894	Human	2017	Australia
ERR2796982	Human	2017	Switzerland
SRR10127019	Human	2017	Australia
SRR10126963	Human	2017	Australia
SRR10127015	Human	2017	Australia
SRR15116129	Human	2017	Australia
SRR10127140	Human	2017	Australia
SRR15116120	Human	2017	Australia
SRR12569243	Human	2017	Qatar
SRR10126801	Human	2017	Australia
ERR2088799	Human	2017	Italy
SRR11688504	Human	2017	Canada
SRR12902726	Human	2017	United States
SRR11688499	Human	2017	Canada
SRR12569231	Human	2017	Qatar
SRR12902467	Human	2017	United States
SRR15116127	Human	2017	Australia
SRR14673665	Human	2017	Australia
SRR11688507	Human	2017	Canada
SRR12902469	Human	2017	United States
DRR150603	Human	2017	Thailand
SRR10127035	Human	2017	Australia
SRR12570008	Human	2017	Qatar
SRR12517578	Human	2017	China
SRR12902560	Human	2017	United States
SRR12569947	Human	2017	Qatar
SRR15732219	Human	2017	China
SRR15732217	Human	2017	China
SRR11514692	Human	2017	China
SRR14138287	Human	2017	China
SRR12517483	Human	2017	China
SRR11700219	Human	2017	Canada
SRR13080108	Human	2017	United States
DRR150676	Human	2017	Thailand
ERR4180585	Human	2017	Denmark
SRR15732131	Human	2017	China
SRR13080127	Human	2017	United States
SRR12902660	Human	2017	United States
SRR11427759	Human	2017	France
SRR11675974	Human	2017	Canada
SRR7716575	Human	2017	China
SRR11427872	Human	2017	France
ERR2652814	Human	2017	Denmark
ERR2652837	Human	2017	Denmark
ERR2652839	Human	2017	Denmark
ERR2652841	Human	2017	Denmark
ERR2652842	Human	2017	Denmark
ERR2652838	Human	2017	Denmark
ERR2652840	Human	2017	Denmark
SRR14673567	Human	2018	Australia
ERR4180579	Human	2018	Denmark
ERR4180577	Human	2018	Denmark
SRR12495201	Human	2018	Gambia
SRR12495203	Human	2018	Gambia
SRR12495205	Human	2018	Gambia
SRR12495202	Human	2018	Gambia
SRR17460875	Human	2018	France
ERR4180578	Human	2018	Denmark
SRR16896032	Human	2018	China
ERR4180580	Human	2018	Denmark
SRR14673569	Human	2018	Australia
SRR14673566	Human	2018	Australia
ERR4014049	Human	2018	Denmark
SRR9088960	Human	2018	China
SRR7188516	Human	2018	China
SRR9030659	Human	2018	China
SRR15116077	Human	2018	Australia
SRR11348053	Human	2018	Qatar
SRR10291815	Human	2018	Spain
SRR15116091	Human	2018	Australia
SRR11348019	Human	2018	Qatar
SRR13087678	Human	2018	United States
ERR4220805	Human	2018	Thailand
SRR12898974	Human	2018	Qatar
SRR15116114	Human	2018	Australia
SRR13129376	Human	2018	United States
ERR4014311	Human	2018	Denmark
SRR9647673	Human	2018	United States
SRR13086322	Human	2018	United States
SRR13674117	Human	2018	Ghana
SRR14673568	Human	2018	Australia
DRR275284	Human	2018	Myanmar [Burma]
SRR15732076	Human	2018	China
SRR15116110	Human	2018	Australia
SRR11347902	Human	2018	Qatar
DRR138472	Human	2018	Thailand
ERR4220727	Human	2018	Thailand
ERR5432575	Human	2019	Germany
SRR15116286	Human	2019	Australia
SRR15116304	Human	2019	Australia
SRR13158668	Human	2019	United States
ERR7436860	Human	2019	Madagascar
SRR13000495	Human	2019	Nigeria
SRR13158516	Human	2019	United States
SRR13158517	Human	2019	United States
SRR16610211	Human	2019	United States
SRR13158543	Human	2019	United States
ERR7436881	Human	2019	Madagascar
SRR15116241	Human	2019	Australia
SRR15116197	Human	2019	Australia
SRR13001400	Human	2019	Nigeria
SRR16896040	Human	2019	China
SRR12898936	Human	2019	Qatar
SRR12764114	Human	2019	United States
SRR13001399	Human	2019	Nigeria
SRR13001393	Human	2019	Nigeria
SRR15116221	Human	2019	Australia
SRR11594606	Human	2019	United States
SRR13687108	Human	2019	Benin
SRR12898939	Human	2019	Qatar
SRR12009633	Human	2019	United States
SRR14656176	Human	2019	Germany
SRR12009624	Human	2019	United States
SRR16610123	Human	2019	United States
SRR11402693	Human	2019	United States
SRR13001391	Human	2019	Nigeria
SRR12358934	Human	2019	United States
SRR13088916	Human	2019	United States
SRR15366107	Human	2019	United Kingdom
SRR13088888	Human	2019	United States
SRR12898947	Human	2019	Qatar
SRR15116254	Human	2019	Australia
SRR12204408	Human	2019	Pakistan
SRR12204403	Human	2019	Pakistan
SRR13001302	Human	2020	Nigeria
SRR13001312	Human	2020	Nigeria
SRR14761853	Human	2020	United States
SRR13159140	Human	2020	United States
SRR15047213	Human	2020	Switzerland
SRR13001301	Human	2020	Nigeria
SRR14095488	Human	2020	United States
SRR13001296	Human	2020	Nigeria
SRR14292220	Human	2020	Qatar
SRR12903890	Human	2020	United States
SRR13001317	Human	2020	Nigeria
SRR13371312	Human	2020	United States
SRR13619173	Human	2020	United States
SRR15047202	Human	2020	Switzerland
SRR12903874	Human	2020	United States
SRR15047206	Human	2020	Switzerland
SRR15047209	Human	2020	Switzerland
SRR12352155	Human	2020	United States
SRR12358930	Human	2020	United States
SRR13001404	Human	2020	Nigeria
SRR15566252	Human	2020	United States
SRR16893801	Human	2020	United States
SRR13371311	Human	2020	United States
SRR13337510	Human	2020	United States
SRR13619167	Human	2020	United States
SRR13337497	Human	2020	United States
SRR12358931	Human	2020	United States
SRR13337502	Human	2020	United States
SRR13001288	Human	2020	Nigeria
SRR13000489	Human	2020	Nigeria
SRR12352253	Human	2020	United States
SRR12903834	Human	2020	United States
SRR13001385	Human	2020	Nigeria
SRR15116177	Human	2020	Australia
SRR14760387	Human	2021	United States
SRR16507333	Human	2021	United States
SRR16617683	Human	2021	United States
SRR15914426	Human	2021	United States
SRR16952088	Human	2021	United States
SRR15676384	Human	2021	United States
SRR16964819	Human	2021	United States
SRR17311980	Human	2021	United States
2009243028	Human	2020	China
2103022055	Human	2021	China
21022320141	Human	2021	China
18-10	Human	2018	China
A20	Human	2020	China
A3	Human	2020	China
A6	Human	2020	China
A8	Human	2020	China
A9	Human	2020	China
B3	Human	2020	China
E133	Human	2020	China
E27	Human	2020	China
1025-0018-D18	Human	2021	China
27-B35	Human	2021	China
922-HS029-B02_S3	Human	2021	China
922-HS034-B07_S8	Human	2021	China
922-HS039-B12_S13	Human	2021	China
922-HS055-B28_S29	Human	2021	China
922-HS056-B29_S30	Human	2021	China
A-CRE927-005-A05	Human	2021	China
A-CRE927-023-A21	Human	2021	China
A-CRE927-036-A29	Human	2021	China
A-CRE927-053-A42	Human	2021	China
A-CRE927-055-A44	Human	2021	China
CRE-38D-2	Human	2021	China
CRE-474-13-A05	Human	2021	China
SC-181-D12	Human	2021	China
SC-185-D16_S76	Human	2021	China
SC343-D16_S80	Human	2021	China
SC344-D17	Human	2021	China
SHZH3	Human	2020	China
SHZH5	Human	2020	China
SHZH8	Human	2020	China
Reference	Human	2012	United States
SRR10606869	Laboratory	2018	Spain
SRR10606871	Laboratory	2018	Spain
SRR10606872	Laboratory	2018	Spain
SRR10606870	Laboratory	2018	Spain
SRR3971177	Livestock	1975	United States
SRR9913822	Livestock	1975	United States
SRR11484421	Livestock	1975	United States
SRR11484571	Livestock	1975	United States
SRR3957093	Livestock	1975	United States
SRR9160176	Livestock	1982	United States
SRR12827480	Livestock	1982	United States
SRR12827160	Livestock	1982	United States
SRR11430521	Livestock	1990	United States
SRR11484750	Livestock	1990	United States
SRR11430523	Livestock	1990	United States
SRR12505079	Livestock	1996	United States
SRR10688308	Livestock	2001	United States
SRR9646367	Livestock	2001	United States
SRR7284885	Livestock	2002	United States
SRR13000389	Livestock	2007	United States
SRR11454225	Livestock	2010	Germany
SRR11454385	Livestock	2010	Germany
SRR9914118	Livestock	2011	United States
ERR2639321	Livestock	2012	France
ERR2639320	Livestock	2012	France
ERR2639319	Livestock	2012	France
SRR7613567	Livestock	2013	United States
SRR11810154	Livestock	2014	Spain
ERR2987482	Livestock	2014	Netherlands
ERR2987481	Livestock	2014	Netherlands
ERR2987480	Livestock	2014	Netherlands
ERR2987479	Livestock	2014	Netherlands
SRR11810144	Livestock	2014	Spain
ERR7420491	Livestock	2014	United Kingdom
SRR13577330	Livestock	2015	United States
SRR13577334	Livestock	2015	United States
SRR13577337	Livestock	2015	United States
ERR2019177	Livestock	2015	Hungary
ERR2019135	Livestock	2015	Czech Republic
ERR2019250	Livestock	2015	Spain
ERR2019239	Livestock	2015	Slovenia
ERR2019230	Livestock	2015	Romania
ERR4843386	Livestock	2015	Germany
ERR2019109	Livestock	2015	Belgium
SRR11810179	Livestock	2015	Spain
ERR2019228	Livestock	2015	Romania
ERR2019163	Livestock	2015	Germany
ERR2193921	Livestock	2015	Germany
ERR2540224	Livestock	2015	Italy
SRR11810203	Livestock	2015	Spain
ERR4843607	Livestock	2015	Poland
ERR1656423	Livestock	2015	Denmark
SRR8776587	Livestock	2016	Italy
SRR14993811	Livestock	2016	United States
SRR15732036	Livestock	2016	China
SRR8776588	Livestock	2016	Italy
SRR15732064	Livestock	2016	China
SRR15732235	Livestock	2016	China
SRR8901380	Livestock	2016	United States
SRR6380485	Livestock	2017	United States
SRR8095656	Livestock	2017	United States
ERR3393317	Livestock	2017	Portugal
SRR15731918	Livestock	2017	China
ERR3393409	Livestock	2017	Spain
ERR3393430	Livestock	2017	United Kingdom
ERR3393324	Livestock	2017	Portugal
SRR5865414	Livestock	2017	United States
ERR3393351	Livestock	2017	Romania
ERR3393304	Livestock	2017	Poland
SRR8095483	Livestock	2017	United States
ERR3393425	Livestock	2017	Switzerland
SRR8901393	Livestock	2017	United States
ERR3393143	Livestock	2017	Germany
ERR3393405	Livestock	2017	Spain
SRR15731903	Livestock	2017	China
SRR5865593	Livestock	2017	United States
SRR15731911	Livestock	2017	China
ERR3393401	Livestock	2017	Spain
SRR8582159	Livestock	2018	United States
SRR13342188	Livestock	2018	China
SRR15731883	Livestock	2018	China
SRR15731884	Livestock	2018	China
SRR15322663	Livestock	2018	United Kingdom
SRR13342186	Livestock	2018	China
SRR13342185	Livestock	2018	China
SRR7940163	Livestock	2018	United States
SRR8869639	Livestock	2018	Switzerland
SRR13342187	Livestock	2018	China
SRR15321618	Livestock	2018	United Kingdom
SRR15732125	Livestock	2018	China
ERR4095070	Livestock	2018	Vietnam
SRR13609873	Livestock	2018	Germany
SRR9984573	Livestock	2018	United States
ERR4220853	Livestock	2018	Thailand
SRR8297620	Livestock	2018	United States
SRR10310440	Livestock	2019	Brazil
SRR13609815	Livestock	2019	Germany
SRR8606460	Livestock	2019	United States
SRR13609857	Livestock	2019	Germany
SRR13609816	Livestock	2019	Germany
SRR13609818	Livestock	2019	Germany
SRR13609823	Livestock	2019	Germany
SRR13609814	Livestock	2019	Germany
SRR13609810	Livestock	2019	Germany
SRR17480409	Livestock	2019	United States
SRR15688718	Livestock	2019	United States
SRR17480407	Livestock	2019	United States
SRR8996023	Livestock	2019	United States
SRR17480506	Livestock	2019	United States
SRR17480426	Livestock	2019	United States
SRR13642971	Livestock	2020	United States
SRR13681350	Livestock	2020	United States
SRR11901861	Livestock	2020	United States
SRR11714413	Livestock	2020	United States
SRR13609843	Livestock	2020	Germany
SRR13609844	Livestock	2020	Germany
SRR14407154	Livestock	2021	United States
SRR14783666	Livestock	2021	United States
SRR13724635	Livestock	2021	United States
ERR2203411	ND	2015	Germany
ERR3328925	ND	2016	Kenya
SRR3987983	Poultry	1980	United States
SRR1178257	Poultry	2013	United States
SRR2970227	Poultry	2014	United States
ERR4843562	Poultry	2015	Poland
ERR4843567	Poultry	2015	Poland
SRR5470036	Poultry	2015	United States
ERR5443228	Poultry	2016	Poland
ERR5443226	Poultry	2016	Poland
ERR5443225	Poultry	2016	Poland
ERR5443064	Poultry	2016	Austria
ERR5443203	Poultry	2016	Netherlands
ERR5443121	Poultry	2016	Germany
ERR5443136	Poultry	2016	Greece
ERR5443230	Poultry	2016	Poland
SRR13143249	Poultry	2017	China
SRR8923983	Poultry	2017	United Kingdom
SRR8095505	Poultry	2017	United States
SRR11484615	Wild Animal	1997	United States
SRR11484575	Wild Animal	2003	United States
SRR6512532	Wild Animal	2007	United States
SRR16011223	Wild Animal	2015	United States
SRR16011235	Wild Animal	2015	United States
SRR16011213	Wild Animal	2015	United States
SRR16011237	Wild Animal	2015	United States
SRR16011234	Wild Animal	2015	United States
SRR14993803	Wild Animal	2016	United States
SRR7724656	Wild Animal	2017	Australia
SRR8397547	Wild Animal	2018	United States
SRR12605580	Wild Animal	2018	United States
SRR958487	Human	2006	Denmark

## Sheet: Fig S4a, S4b
Fig S4a						Fig S4b
Source Niche	Source Type	Collection Year	Country			Source Type	Collection Year	Country
Livestock	Swine	1975	United States			Human	2020	China
Livestock	Swine	1975	United States			Human	2021	China
Livestock	Bovine	1975	United States			Human	2021	China
Livestock	Bovine	1975	United States			Human	2018	China
Livestock	Swine	1975	United States			Human	2018	China
Poultry	Avian	1980	United States			Human	2020	China
Livestock	Bovine	1982	United States			Human	2020	China
Livestock	Swine	1982	United States			Human	2020	China
Food	Food	1982	United States			Human	2020	China
Livestock	Swine	1982	United States			Human	2020	China
Human	Human	1984	United States			Human	2020	China
Human	Human	1985	United States			Human	2020	China
Human	Human	1985	United States			Water/River	2015	Japan
Human	Human	1985	United States			Human	2010	Singapore
Livestock	Swine	1990	United States			Swine	2015	Denmark
Livestock	Ovine/Goat (Caprinae)	1990	United States			Human	2013	Germany
Livestock	Swine	1990	United States			Human	2013	Germany
Human	Human	1991	Saudi Arabia			Human	2014	Germany
Human	Human	1996	United States			Human	2014	Germany
Livestock	Swine	1996	United States			Human	2014	Germany
Wild Animal	Primate	1997	United States			Human	2014	Germany
Livestock	Swine	2001	United States			Avian	2013	United States
Livestock	Swine	2001	United States			Human	2009	Tanzania
Human	Human	2002	New Zealand			Human	2013	United States
Livestock	Bovine	2002	United States			Human	2011	Nepal
Wild Animal	Avian	2003	United States			Poultry	2014	United States
Human	Human	2005	United States			Human	2005	United States
Human	Human	2006	Denmark			Human	2016	United States
Human	Human	2006	Denmark			Swine	1975	United States
Human	Human	2007	Canada			Human	2012	United States
Human	Human	2007	Canada			Human	1991	Saudi Arabia
Wild Animal	Avian	2007	United States			Avian	1980	United States
Livestock	Bovine	2007	United States			Human	2011	Brazil
Human	Human	2008	Australia			Human	2013	United States
Human	Human	2008	Canada			Human	2014	United States
Human	Human	2009	Australia			Human	2014	United States
Human	Human	2009	Canada			Human	2014	United States
Human	Human	2009	Canada			Human	2014	United States
Companion Animal	Canine	2009	Germany			Human	2014	United States
Human	Human	2009	Tanzania			Human	1985	United States
Human	Human	2010	Canada			Environment	2015	United States
Livestock	Equine	2010	Germany			Human	2013	United States
Livestock	Equine	2010	Germany			Human	2013	United States
Companion Animal	Feline	2010	Germany			Human	2014	Canada
Companion Animal	Canine	2010	Germany			Human	2014	Canada
Human	Human	2010	Germany			Human	2014	Canada
Human	Human	2010	Singapore			Human	2015	Denmark
Human	Human	2011	Brazil			Human	2015	Denmark
Human	Human	2011	Brazil			Human	2015	Denmark
Human	Human	2011	France			Human	2014	Denmark
Human	Human	2011	Germany			Human	2014	Denmark
Human	Human	2011	Germany			Human	2015	Denmark
Human	Human	2011	Nepal			Human	2014	United Kingdom
Livestock	Swine	2011	United States			Human	2014	United Kingdom
Human	Human	2012	Canada			Human	2014	United Kingdom
Human	Human	2012	China			Human	2014	United Kingdom
Human	Human	2012	China			Human	2014	United Kingdom
Human	Human	2012	France			Human	2014	United Kingdom
Livestock	Equine	2012	France			Human	2014	United Kingdom
Livestock	Bovine	2012	France			Human	2014	United Kingdom
Livestock	Bovine	2012	France			Human	2014	United Kingdom
Human	Human	2012	Germany			Human	2015	United Kingdom
Human	Human	2012	Germany			Human	2015	United Kingdom
Human	Human	2012	Germany			Human	2015	United Kingdom
Human	Human	2012	Germany			Human	2015	United Kingdom
Human	Human	2012	Germany			Human	2015	United Kingdom
Human	Human	2012	Germany			Human	2015	Denmark
Human	Human	2012	Germany			Human	2015	Denmark
Human	Human	2012	Germany			Human	2016	Denmark
Human	Human	2012	Germany			Human	2016	Denmark
Human	Human	2012	Germany			Human	2016	Denmark
Human	Human	2012	Germany			Human	2016	Denmark
Human	Human	2012	Germany			Human	2016	Denmark
Human	Human	2012	Niger			Human	2016	Denmark
Human	Human	2012	Niger			Human	2016	Denmark
Human	Human	2012	Niger			Human	2016	Denmark
Human	Human	2012	Niger			Human	2016	Denmark
Human	Human	2012	Singapore			Human	2012	United States
Human	Human	2012	Thailand			Human	2014	Thailand
Human	Human	2012	United States			Human	2012	Thailand
Human	human	2012	United States			Human	2016	Thailand
Human	Human	2013	Australia			Human	2018	Thailand
Human	Human	2013	Australia			Human	2015	Thailand
Human	Human	2013	Australia			Human	2016	Thailand
Human	Human	2013	Australia			Human	2016	Thailand
Human	Human	2013	France			Human	2016	Thailand
Human	Human	2013	France			Human	2016	Thailand
Human	Human	2013	France			Human	2016	Thailand
Human	Human	2013	France			Human	2017	Thailand
Human	Human	2013	France			Human	2017	Thailand
Human	Human	2013	France			Human	2017	Thailand
Human	Human	2013	Germany			Human	2017	Thailand
Human	Human	2013	Germany			Human	2017	Thailand
Human	Human	2013	Israel			Human	2018	Myanmar [Burma]
Environment	Water/River	2013	Mexico			Human	2014	Saudi Arabia
Human	Human	2013	Netherlands			Swine	2015	Belgium
Human	Human	2013	Singapore			Swine	2015	Czech Republic
Human	Human	2013	Sweden			Swine	2015	Romania
Human	Human	2013	United Kingdom			Bovine	2015	Romania
Human	Human	2013	United States			Swine	2015	Slovenia
Livestock	Swine	2013	United States			Swine	2015	Spain
Human	Human	2013	United States			Human	2017	Italy
Human	Human	2013	United States			Swine	2015	Germany
Human	Human	2013	United States			ND/Others	2015	Germany
Human	Human	2013	United States			Food	2016	Cambodia
Human	Human	2013	United States			Food	2016	Cambodia
Poultry	Avian	2013	United States			Swine	2015	Italy
Human	Human	2014	Australia			Human	2013	France
Human	Human	2014	Australia			Human	2012	France
Human	Human	2014	Australia			Human	2013	France
Human	Human	2014	Australia			Human	2013	France
Human	Human	2014	Canada			Human	2013	France
Human	Human	2014	Canada			Human	2013	France
Human	Human	2014	Canada			Human	2013	France
Human	Human	2014	Canada			Human	2014	France
Human	Human	2014	Canada			Human	2014	France
Human	Human	2014	Canada			Human	2014	France
Human	Human	2014	Denmark			Human	2015	France
Human	Human	2014	Denmark			Human	2015	France
Human	Human	2014	Denmark			Human	2015	France
Human	Human	2014	Denmark			Human	2015	France
Human	Human	2014	France			Human	2015	France
Human	Human	2014	France			Human	2015	France
Human	Human	2014	France			Human	2015	France
Human	Human	2014	France			Human	2015	France
Human	Human	2014	France			Human	2015	France
Human	Human	2014	France			Human	2015	France
Human	Human	2014	France			Human	2011	France
Human	Human	2014	France			Bovine	2012	France
Human	Human	2014	France			Bovine	2012	France
Human	Human	2014	France			Equine	2012	France
Human	Human	2014	France			Human	2017	Switzerland
Human	Human	2014	France			Human	2016	Cambodia
Human	Human	2014	France			Human	2016	Cambodia
Human	Human	2014	France			Human	2014	Switzerland
Human	Human	2014	Germany			Human	2014	Switzerland
Human	Human	2014	Germany			Human	2014	Switzerland
Human	Human	2014	Germany			Human	2014	Switzerland
Human	Human	2014	Germany			Human	2014	Switzerland
Human	Human	2014	Germany			Human	2014	Switzerland
Human	Human	2014	Germany			Bovine	2014	Netherlands
Human	Human	2014	Germany			Human	2014	Vietnam
Human	Human	2014	Israel			Avian	2016	Kenya
Human	Human	2014	Israel			Swine	2017	Germany
Human	Human	2014	Israel			Swine	2017	Poland
Human	Human	2014	Israel			Swine	2017	Portugal
Human	Human	2014	Israel			Swine	2017	Portugal
Human	Human	2014	Israel			Swine	2017	Romania
Human	Human	2014	Israel			Swine	2017	Spain
Human	Human	2014	Israel			Bovine	2017	Spain
Human	Human	2014	Israel			Bovine	2017	Spain
Human	Human	2014	Israel			Bovine	2017	Switzerland
Human	Human	2014	Israel			Swine	2017	United Kingdom
Human	Human	2014	Israel			Human	2018	Denmark
Human	Human	2014	Israel			Human	2018	Denmark
Human	Human	2014	Israel			Human	2016	Cambodia
Human	Human	2014	Israel			Swine	2018	Vietnam
Human	Human	2014	Israel			Human	2015	Denmark
Human	Human	2014	Israel			Human	2015	Denmark
Human	Human	2014	Israel			Human	2017	Denmark
Human	Human	2014	Israel			Human	2018	Thailand
Human	Human	2014	Israel			Human	2018	Thailand
Human	Human	2014	Israel			Swine	2018	Thailand
Human	Human	2014	Israel			Human	2018	Thailand
Human	Human	2014	Israel			Human	2014	Sweden
Human	Human	2014	Israel			Human	2013	Netherlands
Human	Human	2014	Israel			Bovine	2015	Germany
Human	Human	2014	Israel			Poultry	2015	Poland
Human	Human	2014	Israel			Swine	2015	Poland
Human	Human	2014	Israel			Human	2013	Australia
Human	Human	2014	Israel			Poultry	2016	Austria
Human	Human	2014	Israel			Poultry	2016	Germany
Human	Human	2014	Israel			Poultry	2016	Greece
Human	Human	2014	Israel			Avian	2016	Netherlands
Human	Human	2014	Israel			Poultry	2016	Poland
Human	Human	2014	Israel			Poultry	2016	Poland
Human	Human	2014	Israel			Poultry	2016	Poland
Human	Human	2014	Israel			Poultry	2016	Poland
Livestock	Bovine	2014	Netherlands			Human	2015	Pakistan
Livestock	Bovine	2014	Netherlands			Human	2015	Pakistan
Livestock	Bovine	2014	Netherlands			Soil/Dust	2014	Rwanda
Livestock	Bovine	2014	Netherlands			Human	2014	Rwanda
Human	Human	2014	Rwanda			Human	2015	Switzerland
Environment	Soil/Dust	2014	Rwanda			Swine	2014	United Kingdom
Human	Human	2014	Rwanda			Human	2019	Madagascar
Human	Human	2014	Rwanda			Human	2019	Madagascar
Human	Human	2014	Rwanda			Human	2015	Laos
Human	Human	2014	Rwanda			Environment	2016	Pakistan
Human	Human	2014	Rwanda			Human	2007	Canada
Human	Human	2014	Saudi Arabia			Human	2008	Canada
Human	Human	2014	Saudi Arabia			Human	2017	Australia
Human	Human	2014	Saudi Arabia			Human	2017	Australia
Human	Human	2014	Saudi Arabia			Human	2017	Australia
Human	Human	2014	Saudi Arabia			Human	2017	Australia
Human	Human	2014	Saudi Arabia			Human	2017	Australia
Human	Human	2014	Saudi Arabia			Human	2009	Canada
Human	Human	2014	Singapore			Human	2009	Canada
Livestock	Bovine	2014	Spain			Feline	2014	Switzerland
Livestock	Bovine	2014	Spain			Human	2012	Canada
Human	Human	2014	Sweden			Human	2015	Canada
Human	Human	2014	Switzerland			Human	2015	Canada
Human	Human	2014	Switzerland			Canine	2019	United States
Companion Animal	Feline	2014	Switzerland			Human	2007	Canada
Human	Human	2014	Switzerland			Human	2016	New Zealand
Human	Human	2014	Switzerland			Human	2016	New Zealand
Human	Human	2014	Switzerland			Human	2016	Brazil
Human	Human	2014	Switzerland			Swine	2019	Brazil
Human	Human	2014	Thailand			Human	2016	Canada
Livestock	Swine	2014	United Kingdom			Human	2016	Ethiopia
Human	Human	2014	United Kingdom			Laboratory	2018	Spain
Human	Human	2014	United Kingdom			Swine	2001	United States
Human	Human	2014	United Kingdom			Human	2014	France
Human	Human	2014	United Kingdom			Canine	2019	United States
Human	Human	2014	United Kingdom			Human	2018	Qatar
Human	Human	2014	United Kingdom			Human	2018	Qatar
Human	Human	2014	United Kingdom			Human	2012	China
Human	Human	2014	United Kingdom			Human	2019	United States
Human	Human	2014	United Kingdom			Human	2017	France
Human	Human	2014	United Kingdom			Swine	1990	United States
Human	Human	2014	United Kingdom			Water/River	2015	Canada
Human	Human	2014	United Kingdom			Human	2015	Germany
Human	Human	2014	United Kingdom			Equine	2010	Germany
Human	Human	2014	United Kingdom			Human	2015	Germany
Human	Human	2014	United Kingdom			Canine	2010	Germany
Human	Human	2014	United Kingdom			Feline	2010	Germany
Human	Human	2014	United Kingdom			Canine	2009	Germany
Human	Human	2014	United Kingdom			Human	2015	Germany
Human	Human	2014	United States			Human	2010	Germany
Human	Human	2014	United States			Equine	2010	Germany
Poultry	Poultry	2014	United States			Human	2011	Germany
Human	Human	2014	United States			Human	2012	Germany
Human	Human	2014	United States			Human	2012	Germany
Human	Human	2014	United States			Bovine	1975	United States
Human	Human	2014	United States			Avian	2003	United States
Human	Human	2014	Vietnam			Primate	1997	United States
Human	Human	2015	Australia			Ovine/Goat (Caprinae)	1990	United States
Human	Human	2015	Australia			Human	2017	China
Human	Human	2015	Australia			Human	2019	United States
Human	Human	2015	Australia			Human	2017	Canada
Companion Animal	Canine	2015	Australia			Human	2017	Canada
Livestock	Swine	2015	Belgium			Human	2017	Canada
Human	Human	2015	Canada			Human	2017	Canada
Environment	Water/River	2015	Canada			Bovine	2020	United States
Human	Human	2015	Canada			Bovine	2014	Spain
Human	Human	2015	China			Bovine	2014	Spain
Livestock	Swine	2015	Czech Republic			Bovine	2015	Spain
Human	Human	2015	Denmark			Bovine	2015	Spain
Human	Human	2015	Denmark			Human	2016	Netherlands
Human	Human	2015	Denmark			Swine	2020	United States
Human	Human	2015	Denmark			Human	2002	New Zealand
Human	Human	2015	Denmark			Human	2019	United States
Human	Human	2015	Denmark			Human	2019	United States
Human	Human	2015	Denmark			Environment	2017	India
Human	Human	2015	Denmark			Human	2019	Pakistan
Human	Human	2015	Denmark			Human	2020	United States
Human	Human	2015	Denmark			Human	2020	United States
Human	Human	2015	Denmark			Human	2020	United States
Human	Human	2015	Denmark			Human	2018	Gambia
Human	Human	2015	Denmark			Swine	1996	United States
Human	Human	2015	Denmark			Human	2017	China
Human	Human	2015	Denmark			Human	2017	China
Human	Human	2015	Denmark			Human	2020	United States
Human	Human	2015	Denmark			Human	2017	Qatar
Human	Human	2015	Denmark			Human	2016	Qatar
Livestock	Swine	2015	Denmark			Human	2017	Qatar
Human	Human	2015	France			Human	2015	Qatar
Human	Human	2015	France			Rodent	2018	United States
Human	Human	2015	France			Canine	2019	United States
Human	Human	2015	France			Food	1982	United States
Human	Human	2015	France			Human	2019	United States
Human	Human	2015	France			Swine	1982	United States
Human	Human	2015	France			Swine	1982	United States
Human	Human	2015	France			Human	2019	Qatar
Human	Human	2015	France			Human	2019	Qatar
Human	Human	2015	France			Human	2018	Qatar
Human	Human	2015	France			Human	2017	United States
Human	Human	2015	France			Human	2017	United States
Human	Human	2015	France			Human	2017	United States
Human	Human	2015	France			Human	2017	United States
Human	Human	2015	France			Human	2020	United States
Human	Human	2015	France			Human	2020	United States
Human	Human	2015	France			Human	2020	United States
Human	Human	2015	France			Bovine	2007	United States
Human	Human	2015	France			Human	2020	Nigeria
Human	Human	2015	France			Human	2020	Nigeria
Human	Human	2015	France			Human	2020	Nigeria
Human	Human	2015	France			Human	2020	Nigeria
Human	Human	2015	France			Human	2020	Nigeria
Human	Human	2015	France			Human	2020	Nigeria
Human	Human	2015	France			Human	2020	Nigeria
Human	Human	2015	Germany			Human	2020	Nigeria
ND	ND/Others	2015	Germany			Human	2019	Nigeria
Livestock	Bovine	2015	Germany			Human	2019	Nigeria
Human	Human	2015	Germany			Human	2019	Nigeria
Companion Animal	Canine	2015	Germany			Human	2019	Nigeria
Human	Human	2015	Germany			Human	2020	Nigeria
Livestock	Bovine	2015	Germany			Human	2017	South Korea
Livestock	Swine	2015	Germany			Human	2015	Singapore
Companion Animal	Canine	2015	Germany			Human	2016	Singapore
Companion Animal	Canine	2015	Germany			Human	2017	United States
Human	Human	2015	Germany			Human	2017	United States
Livestock	Swine	2015	Hungary			Human	2019	United States
Human	Human	2015	Israel			Human	2019	United States
Human	Human	2015	Israel			Human	2018	United States
Human	Human	2015	Israel			Poultry	2017	China
Human	Human	2015	Israel			Human	2019	United States
Human	Human	2015	Israel			Human	2020	United States
Human	Human	2015	Israel			Swine	2018	China
Human	Human	2015	Israel			Swine	2018	China
Human	Human	2015	Israel			Human	2020	United States
Human	Human	2015	Israel			Equine	2020	Germany
Human	Human	2015	Israel			Equine	2018	Germany
Human	Human	2015	Israel			Human	2020	United States
Human	Human	2015	Israel			Human	2020	United States
Human	Human	2015	Israel			Swine	2020	United States
Human	Human	2015	Israel			Canine	2018	United States
Human	Human	2015	Israel			Human	2018	Ghana
Human	Human	2015	Israel			Canine	2018	United States
Human	Human	2015	Israel			Swine	2020	United States
Human	Human	2015	Israel			Human	2019	Benin
Human	Human	2015	Israel			Swine	2021	United States
Livestock	Swine	2015	Italy			Swine	2020	Germany
Environment	Water/River	2015	Japan			Swine	2020	Germany
Human	Human	2015	Laos			Swine	2020	Germany
Human	Human	2015	Oman			Water/River	2013	Mexico
Human	Human	2015	Oman			Human	2020	United States
Human	Human	2015	Oman			Human	2017	China
Human	Human	2015	Pakistan			Water/River	2019	Bangladesh
Human	Human	2015	Pakistan			Water/River	2019	Bangladesh
Human	Human	2015	Pakistan			Food	2017	Germany
Human	Human	2015	Pakistan			Human	2020	Qatar
Human	Human	2015	Pakistan			Bovine	2021	United States
Human	Human	2015	Pakistan			Canine	2015	Australia
Human	Human	2015	Pakistan			Human	2019	Germany
Poultry	Poultry	2015	Poland			Human	2018	Australia
Poultry	Poultry	2015	Poland			Human	2018	Australia
Livestock	Swine	2015	Poland			Human	2018	Australia
Human	Human	2015	Qatar			Human	2018	Australia
Human	Human	2015	Qatar			Human	2017	Australia
Livestock	Bovine	2015	Romania			Animal Feed	2021	United States
Livestock	Swine	2015	Romania			Human	2021	United States
Human	Human	2015	Singapore			Human	2020	United States
Human	Human	2015	Singapore			Swine	2021	United States
Human	Human	2015	Singapore			Canine	2019	United States
Livestock	Swine	2015	Slovenia			Primate	2016	United States
Livestock	Swine	2015	Spain			Equine	2016	United States
Livestock	Bovine	2015	Spain			Human	2020	Switzerland
Livestock	Bovine	2015	Spain			Human	2020	Switzerland
Human	Human	2015	Switzerland			Human	2020	Switzerland
Human	Human	2015	Thailand			Human	2019	Switzerland
Human	Human	2015	Thailand			Canine	2020	Canada
Human	Human	2015	Thailand			Human	2018	Australia
Human	Human	2015	Thailand			Human	2018	Australia
Human	Human	2015	Thailand			Human	2018	Australia
Human	Human	2015	Thailand			Human	2018	Australia
Human	Human	2015	Thailand			Human	2018	Australia
Human	Human	2015	Thailand			Human	2018	Australia
Environment	Water/River	2015	United Kingdom			Human	2018	Australia
Human	Human	2015	United Kingdom			Human	2017	Australia
Human	Human	2015	United Kingdom			Human	2020	Australia
Human	Human	2015	United Kingdom			Human	2017	Australia
Human	Human	2015	United Kingdom			Human	2020	Australia
Human	Human	2015	United Kingdom			Human	2019	Australia
Human	Human	2015	United Kingdom			Human	2019	Australia
Human	Human	2015	United Kingdom			Human	2019	Australia
Human	Human	2015	United Kingdom			Human	2019	Australia
Human	Human	2015	United Kingdom			Human	2019	Australia
Human	Human	2015	United Kingdom			Human	2019	Australia
Human	Human	2015	United Kingdom			Human	2019	Australia
Human	Human	2015	United Kingdom			Human	2018	Australia
Human	Human	2015	United Kingdom			Swine	2018	United Kingdom
Human	Human	2015	United Kingdom			Swine	2018	United Kingdom
Human	Human	2015	United Kingdom			Human	2019	United Kingdom
Livestock	Bovine	2015	United States			Human	2021	United States
Wild Animal	ND/Others	2015	United States			Human	2016	China
Wild Animal	ND/Others	2015	United States			Swine	2018	China
Livestock	Bovine	2015	United States			Swine	2017	China
Wild Animal	ND/Others	2015	United States			Swine	2017	China
Livestock	Bovine	2015	United States			Swine	2017	China
Wild Animal	ND/Others	2015	United States			Swine	2016	China
Wild Animal	ND/Others	2015	United States			Swine	2016	China
Human	Human	2015	United States			Human	2018	China
Poultry	Environment	2015	United States			Swine	2018	China
Human	Human	2016	Australia			Human	2017	China
Human	Human	2016	Australia			Human	2017	China
Human	Human	2016	Australia			Swine	2016	China
Human	Human	2016	Australia			ND/Others	2017	China
Poultry	Poultry	2016	Austria			Human	2021	United States
Human	Human	2016	Brazil			ND/Others	2015	United States
Food	Food	2016	Cambodia			ND/Others	2015	United States
Food	Food	2016	Cambodia			Canine	2021	United States
Food	Food	2016	Cambodia			Human	2021	United States
Food	Food	2016	Cambodia			Human	2019	United States
Food	Food	2016	Cambodia			Human	2019	United States
Human	Human	2016	Cambodia			Human	2021	United States
Human	Human	2016	Cambodia			Human	2020	United States
Human	Human	2016	Cambodia			Human	2020	United States
Human	Human	2016	Canada			Human	2018	China
Human	Human	2016	China			Human	2019	China
Human	Human	2016	China			Human	2019	China
Livestock	Swine	2016	China			Human	2021	United States
Environment	Water/River	2016	China			Human	2021	United States
Livestock	Swine	2016	China			Water/River	2021	United States
Human	Human	2016	China			Human	2021	United States
Livestock	Swine	2016	China			ND/Others	2018	France
Human	Human	2016	Denmark			Human	2018	France
Human	Human	2016	Denmark			ND/Others	2018	France
Human	Human	2016	Denmark			Water/River	2018	France
Human	Human	2016	Denmark			Water/River	2018	France
Human	Human	2016	Denmark			Bovine	2019	United States
Human	Human	2016	Denmark			Bovine	2019	United States
Human	Human	2016	Denmark			Bovine	2019	United States
Human	Human	2016	Denmark			Bovine	2019	United States
Human	Human	2016	Denmark			Human	2013	Singapore
Human	Human	2016	Denmark			Human	2014	Singapore
Human	Human	2016	Denmark			Human	2013	United States
Human	Human	2016	Denmark			Human	2016	United States
Human	Human	2016	Denmark			Swine	2017	United States
Human	Human	2016	Denmark			Swine	2017	United States
Human	Human	2016	Denmark			Human	2014	Australia
Human	Human	2016	Denmark			Human	2015	Singapore
Human	Human	2016	Denmark			Human	2015	Singapore
Human	Human	2016	Denmark			Human	2015	Thailand
Human	Human	2016	Denmark			Human	2016	Thailand
Human	Human	2016	Denmark			Human	2016	Thailand
Human	Human	2016	Ethiopia			Human	2016	Thailand
Human	Human	2016	Ethiopia			Human	2012	China
Environment	Water/River	2016	Germany			Water/River	2016	China
Environment	Water/River	2016	Germany			Canine	2017	United States
Environment	Water/River	2016	Germany			Swine	2017	United States
Poultry	Poultry	2016	Germany			Water/River	2017	China
Poultry	Poultry	2016	Greece			Human	2009	Australia
Human	Human	2016	Ireland			Human	2008	Australia
Livestock	Swine	2016	Italy			Human	2013	Australia
Livestock	Swine	2016	Italy			Human	2015	China
ND	Avian	2016	Kenya			Human	2012	Singapore
Human	Human	2016	Lebanon			Avian	2007	United States
Poultry	Poultry	2016	Netherlands			Canine	2015	Germany
Human	Human	2016	Netherlands			Human	2016	United States
Food	Avian	2016	Netherlands			Human	2014	United States
Human	Human	2016	New Zealand			Water/River	2018	China
Human	Human	2016	New Zealand			Human	2017	China
Environment	Environment	2016	Pakistan			Water/River	2018	China
Poultry	Poultry	2016	Poland			Human	2016	China
Poultry	Poultry	2016	Poland			Human	2015	United Kingdom
Poultry	Poultry	2016	Poland			Bovine	2002	United States
Poultry	Poultry	2016	Poland			Human	1985	United States
Human	Human	2016	Qatar			Human	1996	United States
Human	Human	2016	Qatar			Swine	2013	United States
Human	Human	2016	Singapore			Human	2018	China
Human	Human	2016	Singapore			Human	2017	China
Human	Human	2016	Thailand			Avian	2017	Australia
Human	Human	2016	Thailand			Human	2016	Lebanon
Human	Human	2016	Thailand			Human	2016	Singapore
Human	Human	2016	Thailand			Human	2017	Saudi Arabia
Human	Human	2016	Thailand			Human	2015	United States
Human	Human	2016	Thailand			Bovine	2018	United States
Human	Human	2016	Thailand			Swine	2017	United States
Human	Human	2016	Thailand			Avian	2017	United States
Human	Human	2016	Thailand			Swine	2017	United States
Human	Human	2016	Thailand			Canine	2018	United States
Human	Human	2016	Thailand			Canine	2018	United States
Human	Human	2016	Thailand			Primate	2018	United States
Human	Human	2016	Thailand			Water/River	2015	United Kingdom
Human	Human	2016	Thailand			Human	2012	Niger
Human	Human	2016	Thailand			Human	2012	Niger
Human	Human	2016	Thailand			Human	2010	Canada
Human	Human	2016	Thailand			Human	2014	Canada
Human	Human	2016	Thailand			Swine	2019	United States
Human	Human	2016	Thailand			Water/River	2016	Germany
Human	Human	2016	Thailand			ND/Other	2017	Italy
Human	Human	2016	Thailand			Swine	2016	Italy
Human	Human	2016	Thailand			Swine	2016	Italy
Human	Human	2016	Thailand			ND/Other	2017	Italy
Human	Human	2016	Thailand			Swine	2018	Switzerland
Human	Human	2016	Thailand			Swine	2016	United States
Human	Human	2016	Thailand			Swine	2017	United States
Human	Human	2016	Thailand			Human	2017	Thailand
Human	Human	2016	Thailand			Poultry	2017	United Kingdom
Human	Human	2016	Thailand			Swine	2019	United States
Human	Human	2016	Thailand			Canine	2018	United States
Human	Human	2016	Thailand			Human	2018	China
Human	Human	2016	Thailand			Human	2018	China
Human	Human	2016	Thailand			Human	2015	Oman
Human	Human	2016	Thailand			Human	2015	Oman
Human	Human	2016	Thailand			Bovine	1982	United States
Human	Human	2016	Thailand			Human	2006	Denmark
Human	Human	2016	Thailand			Swine	2001	United States
Human	Human	2016	Thailand			Human	2018	United States
Human	Human	2016	Thailand			Human	2015	Australia
Human	Human	2016	Thailand			Human	2015	Australia
Human	Human	2016	Thailand			Human	2013	Australia
Human	Human	2016	Thailand			Human	2016	Australia
Human	Human	2016	Thailand			Human	2016	Australia
Human	Human	2016	Thailand			Human	2013	Australia
Livestock	Equine	2016	United States			Human	2015	Australia
Human	Human	2016	United States			Swine	1975	United States
Human	Human	2016	United States			Swine	2011	United States
Human	Human	2016	United States			Swine	2018	United States
Wild Animal	Primate	2016	United States			Canine	2018	United States
Livestock	Swine	2016	United States			Ref strain	1984
Human	Human	2016	United States
Human	Human	2017	Australia
Human	Human	2017	Australia
Human	Human	2017	Australia
Human	Human	2017	Australia
Human	Human	2017	Australia
Human	Human	2017	Australia
Human	Human	2017	Australia
Human	Human	2017	Australia
Human	Human	2017	Australia
Human	Human	2017	Australia
Human	Human	2017	Australia
Human	Human	2017	Australia
Wild Animal	Avian	2017	Australia
Human	Human	2017	Australia
Human	Human	2017	Australia
Human	Human	2017	Australia
Human	Human	2017	Canada
Human	Human	2017	Canada
Human	Human	2017	Canada
Human	Human	2017	Canada
Human	Human	2017	Canada
Human	Human	2017	China
Poultry	Poultry	2017	China
Livestock	Swine	2017	China
Human	Human	2017	China
Human	Human	2017	China
Human	Human	2017	China
Food	ND/Others	2017	China
Human	Human	2017	China
Human	Human	2017	China
Human	Human	2017	China
Human	Human	2017	China
Human	Human	2017	China
Livestock	Swine	2017	China
Livestock	Swine	2017	China
Environment	Water/River	2017	China
Human	Human	2017	Denmark
Human	Human	2017	Denmark
Human	Human	2017	Denmark
Human	Human	2017	Denmark
Human	Human	2017	Denmark
Human	Human	2017	Denmark
Human	Human	2017	Denmark
Human	Human	2017	Denmark
Human	Human	2017	France
Human	Human	2017	France
Livestock	Swine	2017	Germany
Food	Food	2017	Germany
Environment	Environment	2017	India
Environment	Environment	2017	India
Human	Human	2017	Italy
Companion Animal	ND/Other	2017	Italy
Companion Animal	ND/Other	2017	Italy
Livestock	Swine	2017	Poland
Livestock	Swine	2017	Portugal
Livestock	Swine	2017	Portugal
Human	Human	2017	Qatar
Human	Human	2017	Qatar
Human	Human	2017	Qatar
Human	Human	2017	Qatar
Livestock	Swine	2017	Romania
Human	Human	2017	Saudi Arabia
Human	Human	2017	South Korea
Livestock	Bovine	2017	Spain
Livestock	Bovine	2017	Spain
Livestock	Swine	2017	Spain
Human	Human	2017	Switzerland
Livestock	Bovine	2017	Switzerland
Human	Human	2017	Thailand
Human	Human	2017	Thailand
Human	Human	2017	Thailand
Human	Human	2017	Thailand
Human	Human	2017	Thailand
Human	Human	2017	Thailand
Human	Human	2017	Thailand
Human	Human	2017	Thailand
Human	Human	2017	Thailand
Human	Human	2017	Thailand
Human	Human	2017	Thailand
Human	Human	2017	Thailand
Human	Human	2017	Thailand
Human	Human	2017	Thailand
Human	Human	2017	Thailand
Human	Human	2017	Thailand
Human	Human	2017	Thailand
Human	Human	2017	Thailand
Human	Human	2017	Thailand
Human	Human	2017	Thailand
Human	Human	2017	Thailand
Human	Human	2017	Thailand
Human	Human	2017	Thailand
Human	Human	2017	Thailand
Human	Human	2017	Thailand
Human	Human	2017	Thailand
Human	Human	2017	Thailand
Human	Human	2017	Thailand
Human	Human	2017	Thailand
Human	Human	2017	Thailand
Human	Human	2017	Thailand
Human	Human	2017	Thailand
Human	Human	2017	Thailand
Human	Human	2017	Thailand
Human	Human	2017	Thailand
Human	Human	2017	Thailand
Human	Human	2017	Thailand
Human	Human	2017	Thailand
Human	Human	2017	Thailand
Livestock	Swine	2017	United Kingdom
Poultry	Poultry	2017	United Kingdom
Livestock	Swine	2017	United States
Human	Human	2017	United States
Livestock	Swine	2017	United States
Human	Human	2017	United States
Human	Human	2017	United States
Human	Human	2017	United States
Human	Human	2017	United States
Companion Animal	Canine	2017	United States
Livestock	Swine	2017	United States
Human	Human	2017	United States
Livestock	Swine	2017	United States
Human	Human	2017	United States
Human	Human	2017	United States
Livestock	Swine	2017	United States
Livestock	Swine	2017	United States
Poultry	Avian	2017	United States
Human	Human	2017	Vietnam
Human	Human	2018	Australia
Human	Human	2018	Australia
Human	Human	2018	Australia
Human	Human	2018	Australia
Human	Human	2018	Australia
Human	Human	2018	Australia
Human	Human	2018	Australia
Human	Human	2018	Australia
Human	Human	2018	Australia
Human	Human	2018	Australia
Human	Human	2018	Australia
Human	Human	2018	Australia
Human	Human	2018	China
Human	Human	2018	China
Human	Human	2018	China
Livestock	Swine	2018	China
Livestock	Swine	2018	China
Livestock	Swine	2018	China
Human	Human	2018	China
Environment	Water/River	2018	China
Human	Human	2018	China
Livestock	Swine	2018	China
Environment	Water/River	2018	China
Environment	Water/River	2018	China
Livestock	Swine	2018	China
Environment	Water/River	2018	China
Environment	Water/River	2018	China
Environment	Water/River	2018	China
Livestock	Swine	2018	China
Livestock	Swine	2018	China
Human	Human	2018	China
Human	Human	2018	China
Human	Human	2018	China
Human	Human	2018	China
Human	Human	2018	China
Human	Human	2018	China
Human	Human	2018	China
Human	Human	2018	China
Human	Human	2018	China
Human	Human	2018	China
Human	Human	2018	Denmark
Human	Human	2018	Denmark
Human	Human	2018	Denmark
Human	Human	2018	Denmark
Human	Human	2018	Denmark
Human	Human	2018	Denmark
Human	Human	2018	Denmark
Environment	Water/River	2018	France
Human	Human	2018	France
Environment	ND/Others	2018	France
Environment	ND/Others	2018	France
Environment	Water/River	2018	France
Human	Human	2018	Gambia
Human	Human	2018	Gambia
Human	Human	2018	Gambia
Human	Human	2018	Gambia
Livestock	Equine	2018	Germany
Human	Human	2018	Ghana
Human	Human	2018	Myanmar [Burma]
Human	Human	2018	Myanmar [Burma]
Human	Human	2018	Qatar
Human	Human	2018	Qatar
Human	Human	2018	Qatar
Human	Human	2018	Qatar
Laboratory	Laboratory	2018	Spain
Laboratory	Laboratory	2018	Spain
Human	Human	2018	Spain
Laboratory	Laboratory	2018	Spain
Laboratory	Laboratory	2018	Spain
Livestock	Swine	2018	Switzerland
Human	Human	2018	Thailand
Human	Human	2018	Thailand
Human	Human	2018	Thailand
Livestock	Swine	2018	Thailand
Human	Human	2018	Thailand
Human	Human	2018	Thailand
Livestock	Swine	2018	United Kingdom
Livestock	Swine	2018	United Kingdom
Companion Animal	Canine	2018	United States
Livestock	Bovine	2018	United States
Wild Animal	Primate	2018	United States
Wild Animal	Rodent	2018	United States
Companion Animal	Canine	2018	United States
Companion Animal	Canine	2018	United States
Livestock	Bovine	2018	United States
Human	Human	2018	United States
Human	Human	2018	United States
Companion Animal	Canine	2018	United States
Human	Human	2018	United States
Human	Human	2018	United States
Companion Animal	Canine	2018	United States
Companion Animal	Canine	2018	United States
Companion Animal	Canine	2018	United States
Livestock	Swine	2018	United States
Livestock	Bovine	2018	United States
Human	Human	2018	Vietnam
Livestock	Swine	2018	Vietnam
Human	Human	2019	Australia
Human	Human	2019	Australia
Human	Human	2019	Australia
Human	Human	2019	Australia
Human	Human	2019	Australia
Human	Human	2019	Australia
Human	Human	2019	Australia
Human	Human	2019	Australia
Human	Human	2019	Australia
Environment	Water/River	2019	Bangladesh
Environment	Water/River	2019	Bangladesh
Human	Human	2019	Benin
Livestock	Swine	2019	Brazil
Human	Human	2019	China
Human	Human	2019	China
Human	Human	2019	China
Human	Human	2019	China
Human	Human	2019	China
Human	Human	2019	China
Human	Human	2019	China
Human	Human	2019	China
Human	Human	2019	China
Human	Human	2019	China
Human	Human	2019	China
Human	Human	2019	China
Human	Human	2019	China
Human	Human	2019	China
Human	Human	2019	Germany
Livestock	Equine	2019	Germany
Livestock	Equine	2019	Germany
Livestock	Equine	2019	Germany
Livestock	Equine	2019	Germany
Livestock	Equine	2019	Germany
Livestock	Equine	2019	Germany
Livestock	Equine	2019	Germany
Human	Human	2019	Germany
Human	Human	2019	Madagascar
Human	Human	2019	Madagascar
Human	Human	2019	Nigeria
Human	Human	2019	Nigeria
Human	Human	2019	Nigeria
Human	Human	2019	Nigeria
Human	Human	2019	Nigeria
Human	Human	2019	Pakistan
Human	Human	2019	Pakistan
Human	Human	2019	Qatar
Human	Human	2019	Qatar
Human	Human	2019	Qatar
Human	Human	2019	Switzerland
Human	Human	2019	United Kingdom
Companion Animal	Canine	2019	United States
Livestock	Swine	2019	United States
Human	Human	2019	United States
Companion Animal	Canine	2019	United States
Human	Human	2019	United States
Human	Human	2019	United States
Human	Human	2019	United States
Human	Human	2019	United States
Livestock	Bovine	2019	United States
Companion Animal	Canine	2019	United States
Human	Human	2019	United States
Human	Human	2019	United States
Human	Human	2019	United States
Livestock	Bovine	2019	United States
Human	Human	2019	United States
Livestock	Bovine	2019	United States
Companion Animal	Canine	2019	United States
Human	Human	2019	United States
Human	Human	2019	United States
Livestock	Swine	2019	United States
Human	Human	2019	United States
Human	Human	2019	United States
Livestock	Bovine	2019	United States
Livestock	Bovine	2019	United States
Human	Human	2019	United States
Companion Animal	Canine	2019	United States
Human	Human	2020	Australia
Human	Human	2020	Australia
Companion Animal	Canine	2020	Canada
Companion Animal	Canine	2020	Canada
Human	Human	2020	China
Human	Human	2020	China
Human	Human	2020	China
Human	Human	2020	China
Human	Human	2020	China
Human	Human	2020	China
Human	Human	2020	China
Human	Human	2020	China
Human	Human	2020	China
Human	Human	2020	China
Human	Human	2020	China
Human	Human	2020	China
Human	Human	2020	China
Human	Human	2020	China
Human	Human	2020	China
Human	Human	2020	China
Human	Human	2020	China
Human	Human	2020	China
Human	Human	2020	China
Human	Human	2020	China
Human	Human	2020	China
Human	Human	2020	China
Human	Human	2020	China
Human	Human	2020	China
Human	Human	2020	China
Human	Human	2020	China
Human	Human	2020	China
Human	Human	2020	China
Human	Human	2020	China
Human	Human	2020	China
Human	Human	2020	China
Human	Human	2020	China
Human	Human	2020	China
Human	Human	2020	China
Human	Human	2020	China
Human	Human	2020	China
Human	Human	2020	China
Human	Human	2020	China
Human	Human	2020	China
Human	Human	2020	China
Human	Human	2020	China
Human	Human	2020	China
Environment	Swine	2020	Germany
Environment	Swine	2020	Germany
Environment	Swine	2020	Germany
Environment	Swine	2020	Germany
Environment	Swine	2020	Germany
Livestock	Equine	2020	Germany
Livestock	Equine	2020	Germany
Human	Human	2020	Nigeria
Human	Human	2020	Nigeria
Human	Human	2020	Nigeria
Human	Human	2020	Nigeria
Human	Human	2020	Nigeria
Human	Human	2020	Nigeria
Human	Human	2020	Nigeria
Human	Human	2020	Nigeria
Human	Human	2020	Nigeria
Human	Human	2020	Nigeria
Human	Human	2020	Qatar
Human	Human	2020	Switzerland
Human	Human	2020	Switzerland
Human	Human	2020	Switzerland
Human	Human	2020	Switzerland
Human	Human	2020	Switzerland
Human	Human	2020	United States
Livestock	Swine	2020	United States
Human	Human	2020	United States
Human	Human	2020	United States
Human	Human	2020	United States
Human	Human	2020	United States
Livestock	Swine	2020	United States
Human	Human	2020	United States
Human	Human	2020	United States
Human	Human	2020	United States
Human	Human	2020	United States
Livestock	Swine	2020	United States
Human	Human	2020	United States
Human	Human	2020	United States
Human	Human	2020	United States
Human	Human	2020	United States
Human	Human	2020	United States
Human	Human	2020	United States
Human	Human	2020	United States
Human	Human	2020	United States
Human	Human	2020	United States
Livestock	Bovine	2020	United States
Human	Human	2020	United States
Human	Human	2020	United States
Human	Human	2020	United States
Human	Human	2021	China
Human	Human	2021	China
Human	Human	2021	China
Human	Human	2021	China
Human	Human	2021	China
Human	Human	2021	China
Human	Human	2021	China
Human	Human	2021	China
Human	Human	2021	China
Human	Human	2021	China
Human	Human	2021	China
Human	Human	2021	China
Human	Human	2021	China
Human	Human	2021	China
Human	Human	2021	China
Human	Human	2021	China
Human	Human	2021	China
Human	Human	2021	China
Human	Human	2021	China
Human	Human	2021	China
Human	Human	2021	China
Human	Human	2021	China
Human	Human	2021	China
Human	Human	2021	China
Human	Human	2021	China
Human	Human	2021	China
Human	Human	2021	China
Human	Human	2021	China
Human	Human	2021	China
Human	Human	2021	China
Human	Human	2021	China
Human	Human	2021	China
Human	Human	2021	China
Human	Human	2021	China
Human	Human	2021	China
Human	Human	2021	China
Human	Human	2021	China
Human	Human	2021	China
Human	Human	2021	China
Human	Human	2021	China
Human	Human	2021	China
Human	Human	2021	China
Human	Human	2021	China
Human	Human	2021	China
Human	Human	2021	China
Human	Human	2021	China
Environment	Water/River	2021	United States
Human	Human	2021	United States
Human	Human	2021	United States
Livestock	Bovine	2021	United States
Companion Animal	Canine	2021	United States
Animal Feed	Animal Feed	2021	United States
Human	Human	2021	United States
Human	Human	2021	United States
Livestock	Swine	2021	United States
Human	Human	2021	United States
Livestock	Swine	2021	United States
Human	Human	2021	United States
Human	Human	2021	United States
Human	Human	2021	United States
Human	Human	2021	United States

[truncated: 5 more sheets: Fig S8a, Fig S8c, Fig S8b, S8d, Fig S9, Fig S10b, S10c]
